# Supplementary material for: A data-driven approach to prioritize MITRE ATT&CK techniques for active directory adversary emulation
Source: Sci Rep. 2025 Jul 30;15:27776. doi: 10.1038/s41598-025-12948-x (PMC12311202; doi:10.1038/s41598-025-12948-x)
Supplement: Supplementary file 1 — Supplementary Material 1 [file 41598_2025_12948_MOESM1_ESM.csv]

technique_id	name	C1	C2	C3	priority_score
T1082	System Information Discovery	1.0	12.081019496526611	0.25	1.0
T1083	File and Directory Discovery	1.0	11.642637071491887	0.25	0.9638068902961319
T1105	Ingress Tool Transfer	0.5	13.428317494643558	0.16666666666666666	0.9609267344071923
T1070.004	File Deletion	1.0	11.43442323681527	0.3333333333333333	0.9566054162562582
T1057	Process Discovery	1.0	11.284606041911955	0.25	0.9342476388504359
T1016	System Network Configuration Discovery	1.0	11.181918267780073	0.2	0.9197764068478474
T1059.003	Windows Command Shell	0.5	12.438461328608064	0.3333333333333333	0.8991811938726924
T1033	System Owner/User Discovery	1.0	10.721614035623052	0.1	0.8697868814280149
T1547.001	Registry Run Keys / Startup Folder	1.0	10.278390355061653	0.16666666666666666	0.8411851004889038
T1005	Data from Local System	0.5	11.36310207556873	0.16666666666666666	0.7904213401300964
T1018	Remote System Discovery	1.0	9.554780778246572	0.2	0.7854389829483882
T1074.001	Local Data Staging	1.0	9.521494800613105	0.2	0.7826908731445039
T1056.001	Keylogging	1.0	9.406564833939129	0.25	0.779195457041
T1049	System Network Connections Discovery	1.0	8.947415950650129	0.25	0.7412878563839458
T1059.001	PowerShell	0.16666666666666666	11.58703057997701	0.16666666666666666	0.715363545139581
T1053.005	Scheduled Task	0.2	10.954693718806968	0.125	0.6675175989277708
T1027.002	Software Packing	0.5	9.241645221804596	0.5	0.6552277483521961
T1218.011	Rundll32	0.5	9.620793021595386	0.2	0.6505707972601629
T1041	Exfiltration Over C2 Channel	0.3333333333333333	9.949607488149681	0.16666666666666666	0.6269496676094847
T1560.001	Archive via Utility	0.5	9.116029692504942	0.25	0.6148905104902551
T1204.001	Malicious Link	0.25	9.240287448344136	0.25	0.5549902059948011
T1543.003	Windows Service	0.16666666666666666	9.36005264520451	0.09090909090909091	0.5224222318745996
T1566.002	Spearphishing Link	0.16666666666666666	9.112948025967533	0.25	0.5210906228616047
T1027	Obfuscated Files or Information	0.2	9.205930663487482	0.09090909090909091	0.5190523771620444
T1095	Non-Application Layer Protocol	0.25	8.565983355585669	0.3333333333333333	0.5093080473304826
T1027.005	Indicator Removal from Tools	1.0	5.347107530717469	0.5	0.47401063129803234
T1003.001	LSASS Memory	0.125	8.85366542803745	0.125	0.4730077437206387
T1574.002	DLL Side-Loading	0.3333333333333333	7.955074273262696	0.2	0.46627535032571493
T1087.001	Local Account	0.5	7.203405521083095	0.16666666666666666	0.44699435689878725
T1021.002	SMB/Windows Admin Shares	0.2	8.1886891244442	0.14285714285714285	0.4412950932953876
T1021.001	Remote Desktop Protocol	0.1111111111111111	8.244859395911256	0.16666666666666666	0.4238410246162322
T1555.003	Credentials from Web Browsers	0.16666666666666666	7.871692664323645	0.2	0.41261858415052094
T1203	Exploitation for Client Execution	0.25	7.401231264413015	0.2	0.3971633813559042
T1069	Permission Groups Discovery	1.0	4.430816798843313	0.16666666666666666	0.3584060036652017
T1098.007	Additional Local or Domain Groups	1.0	3.688879454113936	0.5	0.33710635032510783
T1564.003	Hidden Window	0.3333333333333333	6.142037405587356	0.2	0.31658996491425984
T1078.002	Domain Accounts	0.16666666666666666	6.570882962339585	0.25	0.3112162427128817
T1136.001	Local Account	0.3333333333333333	5.480638923341991	0.25	0.26797778818282114
T1090.002	External Proxy	0.5	4.882801922586371	0.25	0.26539274705690635
T1552.001	Credentials In Files	0.2	5.598421958998374	0.25	0.24028383920003163
T1104	Multi-Stage Channels	0.5	3.9120230054281464	0.3333333333333333	0.1952334532905464
T1036.010	Masquerade Account Name	0.3333333333333333	3.1780538303479453	0.5	0.10784136084544334
T1110.002	Password Cracking	0.3333333333333333	2.772588722239781	0.3333333333333333	0.054388359962088365
T1546.008	Accessibility Features	0.25	2.6390573296152584	0.16666666666666666	0.0
