# Supplementary material for: A data-driven approach to prioritize MITRE ATT&CK techniques for active directory adversary emulation
Source: Sci Rep. 2025 Jul 30;15:27776. doi: 10.1038/s41598-025-12948-x (PMC12311202; doi:10.1038/s41598-025-12948-x)
Supplement: Supplementary file 5 — Supplementary Material 5 [file 41598_2025_12948_MOESM5_ESM.csv]

type	spec_version	id	created_by_ref	created	modified	relationship_type	description	source_ref	target_ref	object_marking_refs	x_mitre_attack_spec_version	x_mitre_deprecated	x_mitre_modified_by_ref	x_mitre_version	external_references
relationship	2.1	relationship--0005fb3b-274a-4ac1-8fb2-51366fcd1a6b	identity--c78cb6e5-0c4b-4611-8297-d1b8b55e40b5	2023-09-01T21:33:59.394Z	2023-09-01T21:33:59.394Z	mitigates	Consider blocking download/transfer and execution of potentially uncommon file types known to be used in adversary campaigns.	course-of-action--21da4fd4-27ad-4e9c-b93d-0b9b14d02c96	attack-pattern--43c9bc06-715b-42db-972f-52d25c09a20c	['marking-definition--fa42a846-8d90-4e51-bc29-71d5b4802168']	3.1.0	False	identity--c78cb6e5-0c4b-4611-8297-d1b8b55e40b5	0.1
relationship	2.1	relationship--00038d0e-7fc7-41c3-9055-edb4d87ea912	identity--c78cb6e5-0c4b-4611-8297-d1b8b55e40b5	2021-04-27T01:56:35.810Z	2021-04-27T01:56:35.810Z	uses	[Explosive](https://attack.mitre.org/software/S0569) has collected the MAC address from the victim's machine.(Citation: CheckPoint Volatile Cedar March 2015)	malware--6a21e3a4-5ffe-4581-af9a-6a54c7536f44	attack-pattern--707399d6-ab3e-4963-9315-d9d3818cd6a0	['marking-definition--fa42a846-8d90-4e51-bc29-71d5b4802168']	2.1.0		identity--c78cb6e5-0c4b-4611-8297-d1b8b55e40b5	1.0	[{'source_name': 'CheckPoint Volatile Cedar March 2015', 'description': 'Threat Intelligence and Research. (2015, March 30). VOLATILE CEDAR. Retrieved February 8, 2021.', 'url': 'https://media.kasperskycontenthub.com/wp-content/uploads/sites/43/2015/03/20082004/volatile-cedar-technical-report.pdf'}]
relationship	2.1	relationship--00069454-a469-4905-97fd-b4057e86d29b	identity--c78cb6e5-0c4b-4611-8297-d1b8b55e40b5	2022-03-30T14:26:51.834Z	2022-05-24T14:00:00.188Z	detects	Monitor network data for uncommon data flows. Processes utilizing the network that do not normally have network communication or have never been seen before are suspicious.	x-mitre-data-component--a7f22107-02e5-4982-9067-6625d4a1765a	attack-pattern--18cffc21-3260-437e-80e4-4ab8bf2ba5e9	['marking-definition--fa42a846-8d90-4e51-bc29-71d5b4802168']	2.1.0		identity--c78cb6e5-0c4b-4611-8297-d1b8b55e40b5	1.0
relationship	2.1	relationship--0040fdbd-ec7e-49b3-b715-c8c91e08666b	identity--c78cb6e5-0c4b-4611-8297-d1b8b55e40b5	2017-12-14T16:46:06.044Z	2021-08-27T14:42:00.464Z	uses	Variants of [Emissary](https://attack.mitre.org/software/S0082) have added Run Registry keys to establish persistence.(Citation: Emissary Trojan Feb 2016)	malware--0f862b01-99da-47cc-9bdb-db4a86a95bb1	attack-pattern--9efb1ea7-c37b-4595-9640-b7680cd84279	['marking-definition--fa42a846-8d90-4e51-bc29-71d5b4802168']	2.1.0		identity--c78cb6e5-0c4b-4611-8297-d1b8b55e40b5	1.0	[{'source_name': 'Emissary Trojan Feb 2016', 'description': 'Falcone, R. and Miller-Osborn, J. (2016, February 3). Emissary Trojan Changelog: Did Operation Lotus Blossom Cause It to Evolve?. Retrieved February 15, 2016.', 'url': 'http://researchcenter.paloaltonetworks.com/2016/02/emissary-trojan-changelog-did-operation-lotus-blossom-cause-it-to-evolve/'}]
relationship	2.1	relationship--00701b4a-9eab-41cc-9c09-f904a9799201	identity--c78cb6e5-0c4b-4611-8297-d1b8b55e40b5	2021-01-19T21:06:07.784Z	2021-01-20T13:56:30.150Z	uses	After initial installation, [Raindrop](https://attack.mitre.org/software/S0565) runs a computation to delay execution.(Citation: Symantec RAINDROP January 2021)	malware--4efc3e00-72f2-466a-ab7c-8a7dc6603b19	attack-pattern--4bed873f-0b7d-41d4-b93a-b6905d1f90b0	['marking-definition--fa42a846-8d90-4e51-bc29-71d5b4802168']	2.1.0		identity--c78cb6e5-0c4b-4611-8297-d1b8b55e40b5	1.0	[{'source_name': 'Symantec RAINDROP January 2021', 'description': 'Symantec Threat Hunter Team. (2021, January 18). Raindrop: New Malware Discovered in SolarWinds Investigation. Retrieved January 19, 2021.', 'url': 'https://symantec-enterprise-blogs.security.com/blogs/threat-intelligence/solarwinds-raindrop-malware'}]
relationship	2.1	relationship--006e029e-0714-4f99-befd-53b9fbc7c8c8	identity--c78cb6e5-0c4b-4611-8297-d1b8b55e40b5	2020-05-18T17:31:39.583Z	2020-10-27T14:49:39.188Z	uses	[Maze](https://attack.mitre.org/software/S0449) has disrupted systems by encrypting files on targeted machines, claiming to decrypt files if a ransom payment is made. [Maze](https://attack.mitre.org/software/S0449) has used the ChaCha algorithm, based on Salsa20, and an RSA algorithm to encrypt files.(Citation: FireEye Maze May 2020)	malware--d9f7383c-95ec-4080-bbce-121c9384457b	attack-pattern--b80d107d-fa0d-4b60-9684-b0433e8bdba0	['marking-definition--fa42a846-8d90-4e51-bc29-71d5b4802168']	2.1.0		identity--c78cb6e5-0c4b-4611-8297-d1b8b55e40b5	1.0	[{'source_name': 'FireEye Maze May 2020', 'description': 'Kennelly, J., Goody, K., Shilko, J. (2020, May 7). Navigating the MAZE: Tactics, Techniques and Procedures Associated With MAZE Ransomware Incidents. Retrieved May 18, 2020.', 'url': 'https://www.fireeye.com/blog/threat-research/2020/05/tactics-techniques-procedures-associated-with-maze-ransomware-incidents.html'}]
relationship	2.1	relationship--0069b158-3cc8-4e22-af63-6c57cb58f9d6	identity--c78cb6e5-0c4b-4611-8297-d1b8b55e40b5	2022-03-30T14:26:51.847Z	2022-05-24T14:00:00.188Z	detects	Monitor for abnormal process call trees from typical processes and services and for execution of other commands that could relate to Discovery or other adversary techniques.	x-mitre-data-component--74fa567d-bc90-425c-8a41-3c703abb221c	attack-pattern--70d81154-b187-45f9-8ec5-295d01255979	['marking-definition--fa42a846-8d90-4e51-bc29-71d5b4802168']	2.1.0		identity--c78cb6e5-0c4b-4611-8297-d1b8b55e40b5	1.0
relationship	2.1	relationship--0068ee65-0945-4f69-ba81-163ffbc05e53	identity--c78cb6e5-0c4b-4611-8297-d1b8b55e40b5	2019-05-24T17:02:44.371Z	2020-03-31T14:49:39.188Z	uses	[WIRTE](https://attack.mitre.org/groups/G0090) has used PowerShell for script execution.(Citation: Lab52 WIRTE Apr 2019)	intrusion-set--f8cb7b36-62ef-4488-8a6d-a7033e3271c1	attack-pattern--970a3432-3237-47ad-bcca-7d8cbb217736	['marking-definition--fa42a846-8d90-4e51-bc29-71d5b4802168']	2.1.0		identity--c78cb6e5-0c4b-4611-8297-d1b8b55e40b5	1.0	[{'source_name': 'Lab52 WIRTE Apr 2019', 'description': 'S2 Grupo. (2019, April 2). WIRTE Group attacking the Middle East. Retrieved May 24, 2019.', 'url': 'https://lab52.io/blog/wirte-group-attacking-the-middle-east/'}]
relationship	2.1	relationship--0068ce6b-d7da-4e08-acd6-5fabebc2bf88	identity--c78cb6e5-0c4b-4611-8297-d1b8b55e40b5	2024-09-16T09:13:57.157Z	2024-09-16T09:13:57.158Z	uses	[APT41 DUST](https://attack.mitre.org/campaigns/C0040) used compromised Google Workspace accounts for command and control.(Citation: Google Cloud APT41 2024)	campaign--add4d9de-1256-4166-83b8-57087288dced	attack-pattern--830c9528-df21-472c-8c14-a036bf17d665	['marking-definition--fa42a846-8d90-4e51-bc29-71d5b4802168']	3.2.0	False	identity--c78cb6e5-0c4b-4611-8297-d1b8b55e40b5	0.1	[{'source_name': 'Google Cloud APT41 2024', 'description': 'Mike Stokkel et al. (2024, July 18). APT41 Has Arisen From the DUST. Retrieved September 16, 2024.', 'url': 'https://cloud.google.com/blog/topics/threat-intelligence/apt41-arisen-from-dust'}]
relationship	2.1	relationship--0061f7aa-fe4e-41e5-8ebf-e9f526bda08f	identity--c78cb6e5-0c4b-4611-8297-d1b8b55e40b5	2018-01-16T16:13:52.465Z	2020-03-19T22:00:22.401Z	uses	[TDTESS](https://attack.mitre.org/software/S0164) creates then deletes log files during installation of itself as a service.(Citation: ClearSky Wilted Tulip July 2017)	malware--0b32ec39-ba61-4864-9ebe-b4b0b73caf9a	attack-pattern--d63a3fb8-9452-4e9d-a60a-54be68d5998c	['marking-definition--fa42a846-8d90-4e51-bc29-71d5b4802168']	2.1.0		identity--c78cb6e5-0c4b-4611-8297-d1b8b55e40b5	1.0	[{'source_name': 'ClearSky Wilted Tulip July 2017', 'description': 'ClearSky Cyber Security and Trend Micro. (2017, July). Operation Wilted Tulip: Exposing a cyber espionage apparatus. Retrieved August 21, 2017.', 'url': 'http://www.clearskysec.com/wp-content/uploads/2017/07/Operation_Wilted_Tulip.pdf'}]
relationship	2.1	relationship--005cbf7d-9d0b-443b-91db-7b148a1eb55b	identity--c78cb6e5-0c4b-4611-8297-d1b8b55e40b5	2019-06-05T14:33:01.097Z	2020-03-31T14:49:39.188Z	uses	[njRAT](https://attack.mitre.org/software/S0385) enumerates the victim operating system and computer name during the initial infection.(Citation: Fidelis njRAT June 2013)	malware--d906e6f7-434c-44c0-b51a-ed50af8f7945	attack-pattern--354a7f88-63fb-41b5-a801-ce3b377b36f1	['marking-definition--fa42a846-8d90-4e51-bc29-71d5b4802168']	2.1.0		identity--c78cb6e5-0c4b-4611-8297-d1b8b55e40b5	1.0	[{'source_name': 'Fidelis njRAT June 2013', 'description': 'Fidelis Cybersecurity. (2013, June 28). Fidelis Threat Advisory #1009: "njRAT" Uncovered. Retrieved June 4, 2019.', 'url': 'https://www.threatminer.org/_reports/2013/fta-1009---njrat-uncovered-1.pdf'}]
relationship	2.1	relationship--005b6fd1-be80-424b-b6df-2ff88d390b1b	identity--c78cb6e5-0c4b-4611-8297-d1b8b55e40b5	2021-03-12T16:30:52.475Z	2021-03-12T16:30:52.475Z	uses	[GoldMax](https://attack.mitre.org/software/S0588) has used scheduled tasks to maintain persistence.(Citation: MSTIC NOBELIUM Mar 2021)	malware--5c747acd-47f0-4c5a-b9e5-213541fc01e0	attack-pattern--005a06c6-14bf-4118-afa0-ebcd8aebb0c9	['marking-definition--fa42a846-8d90-4e51-bc29-71d5b4802168']	2.1.0		identity--c78cb6e5-0c4b-4611-8297-d1b8b55e40b5	1.0	[{'source_name': 'MSTIC NOBELIUM Mar 2021', 'description': 'Nafisi, R., Lelli, A. (2021, March 4). GoldMax, GoldFinder, and Sibot: Analyzing NOBELIUM’s layered persistence. Retrieved March 8, 2021.', 'url': 'https://www.microsoft.com/security/blog/2021/03/04/goldmax-goldfinder-sibot-analyzing-nobelium-malware/'}]
relationship	2.1	relationship--005b46de-6241-413e-ba13-e0c2cc8efa77	identity--c78cb6e5-0c4b-4611-8297-d1b8b55e40b5	2021-03-04T22:46:49.079Z	2024-05-31T04:18:44.571Z	mitigates	Use anti-spoofing and email authentication mechanisms to filter messages based on validity checks of the sender domain (using SPF) and integrity of messages (using DKIM). Enabling these mechanisms within an organization (through policies such as DMARC) may enable recipients (intra-org and cross domain) to perform similar message filtering and validation.(Citation: Microsoft Anti Spoofing)(Citatio…	course-of-action--b5dbb4c5-b0b1-40b1-80b6-e9e84ab90067	attack-pattern--2b742742-28c3-4e1b-bab7-8350d6300fa7	['marking-definition--fa42a846-8d90-4e51-bc29-71d5b4802168']	3.2.0	False	identity--c78cb6e5-0c4b-4611-8297-d1b8b55e40b5	1.0	[{'source_name': 'ACSC Email Spoofing', 'description': 'Australian Cyber Security Centre. (2012, December). Mitigating Spoofed Emails Using Sender Policy Framework. Retrieved October 19, 2020.', 'url': 'https://web.archive.org/web/20210708014107/https://www.cyber.gov.au/sites/default/files/2019-03/spoof_email_sender_policy_framework.pdf'}, {'source_name': 'Microsoft Anti Spoofing', 'description':…
relationship	2.1	relationship--0058d5dd-bf42-4a09-94ff-dfb024b949df	identity--c78cb6e5-0c4b-4611-8297-d1b8b55e40b5	2020-07-01T18:23:25.245Z	2022-05-24T14:00:00.188Z	mitigates	Mitigation of some variants of this technique could be achieved through the use of stateful firewalls, depending upon how it is implemented.	course-of-action--20f6a9df-37c4-4e20-9e47-025983b1b39d	attack-pattern--8868cb5b-d575-4a60-acb2-07d37389a2fd	['marking-definition--fa42a846-8d90-4e51-bc29-71d5b4802168']	2.1.0		identity--c78cb6e5-0c4b-4611-8297-d1b8b55e40b5	1.0
relationship	2.1	relationship--00561c3c-345e-4578-95c3-b7e0a95db7b1	identity--c78cb6e5-0c4b-4611-8297-d1b8b55e40b5	2021-09-22T14:33:04.183Z	2021-09-22T14:33:04.183Z	uses	[FIN7](https://attack.mitre.org/groups/G0046) has used malicious links to lure victims into downloading malware.(Citation: CrowdStrike Carbon Spider August 2021)	intrusion-set--3753cc21-2dae-4dfb-8481-d004e74502cc	attack-pattern--ef67e13e-5598-4adc-bdb2-998225874fa9	['marking-definition--fa42a846-8d90-4e51-bc29-71d5b4802168']	2.1.0		identity--c78cb6e5-0c4b-4611-8297-d1b8b55e40b5	1.0	[{'source_name': 'CrowdStrike Carbon Spider August 2021', 'description': 'Loui, E. and Reynolds, J. (2021, August 30). CARBON SPIDER Embraces Big Game Hunting, Part 1. Retrieved September 20, 2021.', 'url': 'https://www.crowdstrike.com/blog/carbon-spider-embraces-big-game-hunting-part-1/'}]
relationship	2.1	relationship--0051db4d-9eb9-4b22-93a5-b6593176da75	identity--c78cb6e5-0c4b-4611-8297-d1b8b55e40b5	2023-01-03T20:25:02.218Z	2024-04-11T02:39:12.315Z	uses	[DEADEYE](https://attack.mitre.org/software/S1052) has encrypted its payload.(Citation: Mandiant APT41)	malware--c46eb8e6-bf29-4696-8008-3ddb0b4ca470	attack-pattern--0d91b3c0-5e50-47c3-949a-2a796f04d144	['marking-definition--fa42a846-8d90-4e51-bc29-71d5b4802168']	3.2.0	False	identity--c78cb6e5-0c4b-4611-8297-d1b8b55e40b5	0.1	[{'source_name': 'Mandiant APT41', 'description': 'Rufus Brown, Van Ta, Douglas Bienstock, Geoff Ackerman, John Wolfram. (2022, March 8). Does This Look Infected? A Summary of APT41 Targeting U.S. State Governments. Retrieved July 8, 2022.', 'url': 'https://www.mandiant.com/resources/apt41-us-state-governments'}]
relationship	2.1	relationship--004fbe29-2537-418e-9951-a2750a5fa901	identity--c78cb6e5-0c4b-4611-8297-d1b8b55e40b5	2020-10-20T03:11:14.529Z	2022-04-25T14:00:00.188Z	mitigates	This technique cannot be easily mitigated with preventive controls since it is based on behaviors performed outside of the scope of enterprise defenses and controls. Efforts should focus on minimizing the amount and sensitivity of data available to external parties.	course-of-action--78bb71be-92b4-46de-acd6-5f998fedf1cc	attack-pattern--67073dde-d720-45ae-83da-b12d5e73ca3b	['marking-definition--fa42a846-8d90-4e51-bc29-71d5b4802168']	2.1.0		identity--c78cb6e5-0c4b-4611-8297-d1b8b55e40b5	1.0
relationship	2.1	relationship--004cc00b-0a84-4783-aa4e-16b47f7465b2	identity--c78cb6e5-0c4b-4611-8297-d1b8b55e40b5	2022-09-30T16:05:59.615Z	2022-09-30T16:05:59.615Z	uses	[Mori](https://attack.mitre.org/software/S1047) can communicate using HTTP over IPv4 or IPv6 depending on a flag set.(Citation: DHS CISA AA22-055A MuddyWater February 2022)	malware--7e100ca4-e639-48d9-9a9d-8ad84aa7b448	attack-pattern--df8b2a25-8bdf-4856-953c-a04372b1c161	['marking-definition--fa42a846-8d90-4e51-bc29-71d5b4802168']	2.1.0	False	identity--c78cb6e5-0c4b-4611-8297-d1b8b55e40b5	0.1	[{'source_name': 'DHS CISA AA22-055A MuddyWater February 2022', 'description': 'FBI, CISA, CNMF, NCSC-UK. (2022, February 24). Iranian Government-Sponsored Actors Conduct Cyber Operations Against Global Government and Commercial Networks. Retrieved September 27, 2022.', 'url': 'https://www.cisa.gov/uscert/ncas/alerts/aa22-055a'}]
relationship	2.1	relationship--00490a17-1032-461b-8085-500d56bb80f5	identity--c78cb6e5-0c4b-4611-8297-d1b8b55e40b5	2019-06-05T17:31:22.436Z	2024-01-10T15:11:54.890Z	uses	[Ursnif](https://attack.mitre.org/software/S0386) has gathered information about running services.(Citation: TrendMicro Ursnif Mar 2015)	malware--1492d0f8-7e14-4af3-9239-bc3fe10d3407	attack-pattern--322bad5a-1c49-4d23-ab79-76d641794afa	['marking-definition--fa42a846-8d90-4e51-bc29-71d5b4802168']	3.2.0	False	identity--c78cb6e5-0c4b-4611-8297-d1b8b55e40b5	1.0	[{'source_name': 'TrendMicro Ursnif Mar 2015', 'description': 'Caragay, R. (2015, March 26). URSNIF: The Multifaceted Malware. Retrieved June 5, 2019.', 'url': 'https://web.archive.org/web/20210719165945/https://www.trendmicro.com/en_us/research/15/c/ursnif-the-multifaceted-malware.html?_ga=2.165628854.808042651.1508120821-744063452.1505819992'}]
relationship	2.1	relationship--0040312a-e85d-4066-8203-2e66f8aa5288	identity--c78cb6e5-0c4b-4611-8297-d1b8b55e40b5	2018-10-17T00:14:20.652Z	2020-03-31T14:49:39.188Z	uses	[RogueRobin](https://attack.mitre.org/software/S0270) establishes persistence by creating a shortcut (.LNK file) in the Windows startup folder to run a script each time the user logs in.(Citation: Unit 42 DarkHydrus July 2018)(Citation: Unit42 DarkHydrus Jan 2019)	malware--8ec6e3b4-b06d-4805-b6aa-af916acc2122	attack-pattern--4ab929c6-ee2d-4fb5-aab4-b14be2ed7179	['marking-definition--fa42a846-8d90-4e51-bc29-71d5b4802168']	2.1.0		identity--c78cb6e5-0c4b-4611-8297-d1b8b55e40b5	1.0	[{'source_name': 'Unit 42 DarkHydrus July 2018', 'description': 'Falcone, R., et al. (2018, July 27). New Threat Actor Group DarkHydrus Targets Middle East Government. Retrieved August 2, 2018.', 'url': 'https://researchcenter.paloaltonetworks.com/2018/07/unit42-new-threat-actor-group-darkhydrus-targets-middle-east-government/'}, {'source_name': 'Unit42 DarkHydrus Jan 2019', 'description': 'Lee, …
relationship	2.1	relationship--003f23dd-24c7-4b3b-b703-0bf081d638f4	identity--c78cb6e5-0c4b-4611-8297-d1b8b55e40b5	2018-10-17T00:14:20.652Z	2021-01-06T19:32:29.096Z	uses	(Citation: Symantec Elderwood Sept 2012)	intrusion-set--03506554-5f37-4f8f-9ce4-0e9f01a1b484	malware--b42378e0-f147-496f-992a-26a49705395b	['marking-definition--fa42a846-8d90-4e51-bc29-71d5b4802168']	2.1.0		identity--c78cb6e5-0c4b-4611-8297-d1b8b55e40b5	1.0	[{'source_name': 'Symantec Elderwood Sept 2012', 'description': "O'Gorman, G., and McDonald, G.. (2012, September 6). The Elderwood Project. Retrieved February 15, 2018.", 'url': 'https://web.archive.org/web/20190717233006/http://www.symantec.com/content/en/us/enterprise/media/security_response/whitepapers/the-elderwood-project.pdf'}]
relationship	2.1	relationship--003eed51-a560-44f1-9149-5a11bdaebe6f	identity--c78cb6e5-0c4b-4611-8297-d1b8b55e40b5	2023-08-01T18:37:47.502Z	2023-10-04T07:45:39.054Z	uses	[BADHATCH](https://attack.mitre.org/software/S1081) can check a user's access to the C$ share on a compromised machine.(Citation: BitDefender BADHATCH Mar 2021)	malware--3553b49d-d4ae-4fb6-ab17-0adbc520c888	attack-pattern--3489cfc5-640f-4bb3-a103-9137b97de79f	['marking-definition--fa42a846-8d90-4e51-bc29-71d5b4802168']	3.2.0	False	identity--c78cb6e5-0c4b-4611-8297-d1b8b55e40b5	0.1	[{'source_name': 'BitDefender BADHATCH Mar 2021', 'description': 'Vrabie, V., et al. (2021, March 10). FIN8 Returns with Improved BADHATCH Toolkit. Retrieved September 8, 2021.', 'url': 'https://www.bitdefender.com/files/News/CaseStudies/study/394/Bitdefender-PR-Whitepaper-BADHATCH-creat5237-en-EN.pdf'}]
relationship	2.1	relationship--0038b0b8-f51c-4fd1-8b04-2fd7ebd1d61d	identity--c78cb6e5-0c4b-4611-8297-d1b8b55e40b5	2023-08-07T16:03:40.742Z	2023-09-12T14:30:20.642Z	uses	[Wizard Spider](https://attack.mitre.org/groups/G0102) has created local administrator accounts to maintain persistence in compromised networks.(Citation: Mandiant FIN12 Oct 2021)	intrusion-set--dd2d9ca6-505b-4860-a604-233685b802c7	attack-pattern--635cbe30-392d-4e27-978e-66774357c762	['marking-definition--fa42a846-8d90-4e51-bc29-71d5b4802168']	3.1.0	False	identity--c78cb6e5-0c4b-4611-8297-d1b8b55e40b5	0.1	[{'source_name': 'Mandiant FIN12 Oct 2021', 'description': 'Shilko, J., et al. (2021, October 7). FIN12: The Prolific Ransomware Intrusion Threat Actor That Has Aggressively Pursued Healthcare Targets. Retrieved June 15, 2023.', 'url': 'https://www.mandiant.com/sites/default/files/2021-10/fin12-group-profile.pdf'}]
relationship	2.1	relationship--0032f447-1ab7-427d-b7ae-baa436dc2411	identity--c78cb6e5-0c4b-4611-8297-d1b8b55e40b5	2022-09-27T17:52:38.906Z	2022-10-07T20:41:51.144Z	uses	During [Operation Wocao](https://attack.mitre.org/campaigns/C0014), the threat actors executed `/c cd /d c:\windows\temp\ & reg query HKEY_CURRENT_USER\Software\<username>\PuTTY\Sessions\` to detect recent PuTTY sessions, likely to further lateral movement.(Citation: FoxIT Wocao December 2019)	campaign--b03d5112-e23a-4ac8-add0-be7502d24eff	attack-pattern--c32f7008-9fea-41f7-8366-5eb9b74bd896	['marking-definition--fa42a846-8d90-4e51-bc29-71d5b4802168']	2.1.0	False	identity--c78cb6e5-0c4b-4611-8297-d1b8b55e40b5	0.1	[{'source_name': 'FoxIT Wocao December 2019', 'description': 'Dantzig, M. v., Schamper, E. (2019, December 19). Operation Wocao: Shining a light on one of China’s hidden hacking groups. Retrieved October 8, 2020.', 'url': 'https://www.fox-it.com/media/kadlze5c/201912_report_operation_wocao.pdf'}]
relationship	2.1	relationship--002f1039-f4c5-4c60-b8ac-ced374bec2ac	identity--c78cb6e5-0c4b-4611-8297-d1b8b55e40b5	2023-02-23T18:13:00.492Z	2023-04-10T15:59:30.201Z	uses	[LuminousMoth](https://attack.mitre.org/groups/G1014) has used an unnamed post-exploitation tool to steal cookies from the Chrome browser.(Citation: Kaspersky LuminousMoth July 2021)	intrusion-set--b7f627e2-0817-4cd5-8d50-e75f8aa85cc6	attack-pattern--10ffac09-e42d-4f56-ab20-db94c67d76ff	['marking-definition--fa42a846-8d90-4e51-bc29-71d5b4802168']	3.1.0	False	identity--c78cb6e5-0c4b-4611-8297-d1b8b55e40b5	0.1	[{'source_name': 'Kaspersky LuminousMoth July 2021', 'description': 'Lechtik, M, and etl. (2021, July 14). LuminousMoth APT: Sweeping attacks for the chosen few. Retrieved October 20, 2022.', 'url': 'https://securelist.com/apt-luminousmoth/103332/'}]
relationship	2.1	relationship--002e561a-5500-4293-a876-01e8205a67c8	identity--c78cb6e5-0c4b-4611-8297-d1b8b55e40b5	2023-07-12T19:27:33.392Z	2023-09-22T20:21:26.163Z	uses	During [C0027](https://attack.mitre.org/campaigns/C0027), [Scattered Spider](https://attack.mitre.org/groups/G1015) used SSH tunneling in targeted environments.(Citation: Crowdstrike TELCO BPO Campaign December 2022)	campaign--df74f7ad-b10d-431c-9f1d-a2bc18dadefa	attack-pattern--4fe28b27-b13c-453e-a386-c2ef362a573b	['marking-definition--fa42a846-8d90-4e51-bc29-71d5b4802168']	3.1.0	False	identity--c78cb6e5-0c4b-4611-8297-d1b8b55e40b5	0.1	[{'source_name': 'Crowdstrike TELCO BPO Campaign December 2022', 'description': 'Parisi, T. (2022, December 2). Not a SIMulation: CrowdStrike Investigations Reveal Intrusion Campaign Targeting Telco and BPO Companies. Retrieved June 30, 2023.', 'url': 'https://www.crowdstrike.com/blog/analysis-of-intrusion-campaign-targeting-telecom-and-bpo-companies/'}]
relationship	2.1	relationship--002c9202-d7a0-4181-b912-42f7d6d38339	identity--c78cb6e5-0c4b-4611-8297-d1b8b55e40b5	2019-01-29T21:47:53.704Z	2024-10-04T11:08:25.924Z	uses	[Micropsia](https://attack.mitre.org/software/S0339) gathers the hostname and OS version from the victim’s machine.(Citation: Talos Micropsia June 2017)(Citation: Radware Micropsia July 2018)	malware--8c050cea-86e1-4b63-bf21-7af4fa483349	attack-pattern--354a7f88-63fb-41b5-a801-ce3b377b36f1	['marking-definition--fa42a846-8d90-4e51-bc29-71d5b4802168']	3.2.0	False	identity--c78cb6e5-0c4b-4611-8297-d1b8b55e40b5	1.0	[{'source_name': 'Talos Micropsia June 2017', 'description': 'Rascagneres, P., Mercer, W. (2017, June 19). Delphi Used To Score Against Palestine. Retrieved November 13, 2018.', 'url': 'https://blog.talosintelligence.com/2017/06/palestine-delphi.html'}, {'source_name': 'Radware Micropsia July 2018', 'description': 'Tsarfaty, Y. (2018, July 25). Micropsia Malware. Retrieved November 13, 2018.', 'u…
relationship	2.1	relationship--0024d82d-97ea-4dc5-81a1-8738862e1f3b	identity--c78cb6e5-0c4b-4611-8297-d1b8b55e40b5	2017-12-14T16:46:06.044Z	2020-05-29T18:11:24.446Z	uses	[Shamoon](https://attack.mitre.org/software/S0140) obtains the system time and will only activate if it is greater than a preset date.(Citation: Palo Alto Shamoon Nov 2016)(Citation: Unit 42 Shamoon3 2018)	malware--8901ac23-6b50-410c-b0dd-d8174a86f9b3	attack-pattern--f3c544dc-673c-4ef3-accb-53229f1ae077	['marking-definition--fa42a846-8d90-4e51-bc29-71d5b4802168']	2.1.0		identity--c78cb6e5-0c4b-4611-8297-d1b8b55e40b5	1.0	[{'source_name': 'Palo Alto Shamoon Nov 2016', 'description': 'Falcone, R.. (2016, November 30). Shamoon 2: Return of the Disttrack Wiper. Retrieved January 11, 2017.', 'url': 'http://researchcenter.paloaltonetworks.com/2016/11/unit42-shamoon-2-return-disttrack-wiper/'}, {'source_name': 'Unit 42 Shamoon3 2018', 'description': 'Falcone, R. (2018, December 13). Shamoon 3 Targets Oil and Gas Organiz…
relationship	2.1	relationship--0023f0a7-26ae-40ec-ac6e-9dacf5217fb9	identity--c78cb6e5-0c4b-4611-8297-d1b8b55e40b5	2021-05-17T19:42:12.789Z	2021-10-18T19:54:13.353Z	uses	[Cobalt Strike](https://attack.mitre.org/software/S0154) has the ability to accept a value for HTTP Host Header to enable domain fronting.(Citation: Cobalt Strike Manual 4.3 November 2020)	malware--a7881f21-e978-4fe4-af56-92c9416a2616	attack-pattern--ca9d3402-ada3-484d-876a-d717bd6e05f2	['marking-definition--fa42a846-8d90-4e51-bc29-71d5b4802168']	2.1.0		identity--c78cb6e5-0c4b-4611-8297-d1b8b55e40b5	1.0	[{'source_name': 'Cobalt Strike Manual 4.3 November 2020', 'description': 'Strategic Cyber LLC. (2020, November 5). Cobalt Strike: Advanced Threat Tactics for Penetration Testers. Retrieved April 13, 2021.', 'url': 'https://web.archive.org/web/20210708035426/https://www.cobaltstrike.com/downloads/csmanual43.pdf'}]
relationship	2.1	relationship--002142e4-3942-4c6d-913d-814c1fc93380	identity--c78cb6e5-0c4b-4611-8297-d1b8b55e40b5	2022-04-14T16:36:05.395Z	2022-05-24T14:00:00.188Z	detects	Periodically baseline instances to identify malicious modifications or additions.	x-mitre-data-component--45fd904d-6eb0-4b50-8478-a961f09f898b	attack-pattern--144e007b-e638-431d-a894-45d90c54ab90	['marking-definition--fa42a846-8d90-4e51-bc29-71d5b4802168']	2.1.0	False	identity--c78cb6e5-0c4b-4611-8297-d1b8b55e40b5	0.1
relationship	2.1	relationship--001ecf24-8276-40d2-ba05-2d20e5c53ec9	identity--c78cb6e5-0c4b-4611-8297-d1b8b55e40b5	2021-03-26T16:48:31.963Z	2021-03-26T16:48:31.963Z	uses	[GoldFinder](https://attack.mitre.org/software/S0597) performed HTTP GET requests to check internet connectivity and identify HTTP proxy servers and other redirectors that an HTTP request traveled through.(Citation: MSTIC NOBELIUM Mar 2021)	malware--b7010785-699f-412f-ba49-524da6033c76	attack-pattern--132d5b37-aac5-4378-a8dc-3127b18a73dc	['marking-definition--fa42a846-8d90-4e51-bc29-71d5b4802168']	2.1.0		identity--c78cb6e5-0c4b-4611-8297-d1b8b55e40b5	1.0	[{'source_name': 'MSTIC NOBELIUM Mar 2021', 'description': 'Nafisi, R., Lelli, A. (2021, March 4). GoldMax, GoldFinder, and Sibot: Analyzing NOBELIUM’s layered persistence. Retrieved March 8, 2021.', 'url': 'https://www.microsoft.com/security/blog/2021/03/04/goldmax-goldfinder-sibot-analyzing-nobelium-malware/'}]
relationship	2.1	relationship--00192a5f-9dc0-445a-b010-d77bd08aac93	identity--c78cb6e5-0c4b-4611-8297-d1b8b55e40b5	2021-05-26T14:50:00.881Z	2021-06-08T13:29:06.838Z	uses	[SombRAT](https://attack.mitre.org/software/S0615) can SSL encrypt C2 traffic.(Citation: BlackBerry CostaRicto November 2020)(Citation: FireEye FiveHands April 2021)(Citation: CISA AR21-126A FIVEHANDS May 2021)	malware--425771c5-48b4-4ecd-9f95-74ed3fc9da59	attack-pattern--bf176076-b789-408e-8cba-7275e81c0ada	['marking-definition--fa42a846-8d90-4e51-bc29-71d5b4802168']	2.1.0		identity--c78cb6e5-0c4b-4611-8297-d1b8b55e40b5	1.0	[{'source_name': 'BlackBerry CostaRicto November 2020', 'description': 'The BlackBerry Research and Intelligence Team. (2020, November 12). The CostaRicto Campaign: Cyber-Espionage Outsourced. Retrieved May 24, 2021.', 'url': 'https://blogs.blackberry.com/en/2020/11/the-costaricto-campaign-cyber-espionage-outsourced'}, {'source_name': 'FireEye FiveHands April 2021', 'description': 'McLellan, T. a…
relationship	2.1	relationship--000aa4d0-315e-40d7-b2b6-76e91ecf0fe8	identity--c78cb6e5-0c4b-4611-8297-d1b8b55e40b5	2021-09-15T18:02:37.631Z	2021-09-15T18:02:37.631Z	uses	[Indrik Spider](https://attack.mitre.org/groups/G0119) used [Cobalt Strike](https://attack.mitre.org/software/S0154) to carry out credential dumping using ProcDump.(Citation: Symantec WastedLocker June 2020)	intrusion-set--01e28736-2ffc-455b-9880-ed4d1407ae07	attack-pattern--65f2d882-3f41-4d48-8a06-29af77ec9f90	['marking-definition--fa42a846-8d90-4e51-bc29-71d5b4802168']	2.1.0		identity--c78cb6e5-0c4b-4611-8297-d1b8b55e40b5	1.0	[{'source_name': 'Symantec WastedLocker June 2020', 'description': 'Symantec Threat Intelligence. (2020, June 25). WastedLocker: Symantec Identifies Wave of Attacks Against U.S. Organizations. Retrieved May 20, 2021.', 'url': 'https://symantec-enterprise-blogs.security.com/blogs/threat-intelligence/wastedlocker-ransomware-us'}]
relationship	2.1	relationship--0076c114-0e7a-45c3-a851-7a877a9eefd0	identity--c78cb6e5-0c4b-4611-8297-d1b8b55e40b5	2022-04-15T20:07:57.641Z	2022-04-15T20:07:57.641Z	uses	[WIRTE](https://attack.mitre.org/groups/G0090) has used HTTPS over ports 2083 and 2087 for C2.(Citation: Kaspersky WIRTE November 2021)	intrusion-set--f8cb7b36-62ef-4488-8a6d-a7033e3271c1	attack-pattern--b18eae87-b469-4e14-b454-b171b416bc18	['marking-definition--fa42a846-8d90-4e51-bc29-71d5b4802168']	2.1.0	False	identity--c78cb6e5-0c4b-4611-8297-d1b8b55e40b5	0.1	[{'source_name': 'Kaspersky WIRTE November 2021', 'description': 'Yamout, M. (2021, November 29). WIRTE’s campaign in the Middle East ‘living off the land’ since at least 2019. Retrieved February 1, 2022.', 'url': 'https://securelist.com/wirtes-campaign-in-the-middle-east-living-off-the-land-since-at-least-2019/105044'}]
relationship	2.1	relationship--019eb3cf-35df-4109-a006-1b91331866c3	identity--c78cb6e5-0c4b-4611-8297-d1b8b55e40b5	2018-01-16T16:13:52.465Z	2019-10-30T12:41:28.914Z	uses	[Wingbird](https://attack.mitre.org/software/S0176) drops a malicious file (sspisrv.dll) alongside a copy of lsass.exe, which is used to register a service that loads sspisrv.dll as a driver. The payload of the malicious driver (located in its entry-point function) is executed when loaded by lsass.exe before the spoofed service becomes unstable and crashes.(Citation: Microsoft SIR Vol 21)(Citatio…	malware--a8d3d497-2da9-4797-8e0b-ed176be08654	attack-pattern--f0589bc3-a6ae-425a-a3d5-5659bfee07f4	['marking-definition--fa42a846-8d90-4e51-bc29-71d5b4802168']	2.1.0		identity--c78cb6e5-0c4b-4611-8297-d1b8b55e40b5	1.0	[{'source_name': 'Microsoft SIR Vol 21', 'description': 'Anthe, C. et al. (2016, December 14). Microsoft Security Intelligence Report Volume 21. Retrieved November 27, 2017.', 'url': 'http://download.microsoft.com/download/E/B/0/EB0F50CC-989C-4B66-B7F6-68CD3DC90DE3/Microsoft_Security_Intelligence_Report_Volume_21_English.pdf'}, {'source_name': 'Microsoft Wingbird Nov 2017', 'description': 'Micros…
relationship	2.1	relationship--01bd79bd-651b-46f4-8a2e-dbbedd76f213	identity--c78cb6e5-0c4b-4611-8297-d1b8b55e40b5	2022-09-15T17:35:04.069Z	2022-09-15T17:37:29.847Z	uses	During [CostaRicto](https://attack.mitre.org/campaigns/C0004), threat actors used [PowerSploit](https://attack.mitre.org/software/S0194)'s `Invoke-ReflectivePEInjection` module.(Citation: BlackBerry CostaRicto November 2020)	campaign--f9cc545e-b0ef-4b92-8884-a3a4427609f6	tool--13cd9151-83b7-410d-9f98-25d0f0d1d80d	['marking-definition--fa42a846-8d90-4e51-bc29-71d5b4802168']	2.1.0	False	identity--c78cb6e5-0c4b-4611-8297-d1b8b55e40b5	0.1	[{'source_name': 'BlackBerry CostaRicto November 2020', 'description': 'The BlackBerry Research and Intelligence Team. (2020, November 12). The CostaRicto Campaign: Cyber-Espionage Outsourced. Retrieved May 24, 2021.', 'url': 'https://blogs.blackberry.com/en/2020/11/the-costaricto-campaign-cyber-espionage-outsourced'}]
relationship	2.1	relationship--01b97c8a-f08c-4f54-a401-14d888ca79b9	identity--c78cb6e5-0c4b-4611-8297-d1b8b55e40b5	2020-06-26T17:21:35.251Z	2020-06-26T17:21:35.251Z	uses	[BackConfig](https://attack.mitre.org/software/S0475) has been signed with self signed digital certificates mimicking a legitimate software company.(Citation: Unit 42 BackConfig May 2020)	malware--c13d9621-aca7-436b-ab3d-3a95badb3d00	attack-pattern--32901740-b42c-4fdd-bc02-345b5dc57082	['marking-definition--fa42a846-8d90-4e51-bc29-71d5b4802168']	2.1.0		identity--c78cb6e5-0c4b-4611-8297-d1b8b55e40b5	1.0	[{'source_name': 'Unit 42 BackConfig May 2020', 'description': 'Hinchliffe, A. and Falcone, R. (2020, May 11). Updated BackConfig Malware Targeting Government and Military Organizations in South Asia. Retrieved June 17, 2020.', 'url': 'https://unit42.paloaltonetworks.com/updated-backconfig-malware-targeting-government-and-military-organizations/'}]
relationship	2.1	relationship--01b95067-ba65-48c2-8d2c-342e13007cc8	identity--c78cb6e5-0c4b-4611-8297-d1b8b55e40b5	2023-09-27T19:52:33.697Z	2023-10-04T18:30:16.700Z	uses	[NightClub](https://attack.mitre.org/software/S1090) has created a Windows service named `WmdmPmSp` to establish persistence.(Citation: MoustachedBouncer ESET August 2023)	malware--91c57ed3-7c32-4c68-b388-7db00cb8dac6	attack-pattern--2959d63f-73fd-46a1-abd2-109d7dcede32	['marking-definition--fa42a846-8d90-4e51-bc29-71d5b4802168']	3.2.0	False	identity--c78cb6e5-0c4b-4611-8297-d1b8b55e40b5	0.1	[{'source_name': 'MoustachedBouncer ESET August 2023', 'description': 'Faou, M. (2023, August 10). MoustachedBouncer: Espionage against foreign diplomats in Belarus. Retrieved September 25, 2023.', 'url': 'https://www.welivesecurity.com/en/eset-research/moustachedbouncer-espionage-against-foreign-diplomats-in-belarus/'}]
relationship	2.1	relationship--01b94982-fedb-4469-adf1-7f2a2a9069ea	identity--c78cb6e5-0c4b-4611-8297-d1b8b55e40b5	2024-10-08T20:08:21.605Z	2024-10-08T20:08:21.605Z	uses	[Ember Bear](https://attack.mitre.org/groups/G1003) has used tools such as Nmap and MASSCAN for remote service discovery.(Citation: CISA GRU29155 2024)	intrusion-set--a7f57cc1-4540-4429-823f-f4e56b8473c9	attack-pattern--e358d692-23c0-4a31-9eb6-ecc13a8d7735	['marking-definition--fa42a846-8d90-4e51-bc29-71d5b4802168']	3.2.0	False	identity--c78cb6e5-0c4b-4611-8297-d1b8b55e40b5	0.1	[{'source_name': 'CISA GRU29155 2024', 'description': 'US Cybersecurity & Infrastructure Security Agency et al. (2024, September 5). Russian Military Cyber Actors Target U.S. and Global Critical Infrastructure. Retrieved September 6, 2024.', 'url': 'https://www.cisa.gov/sites/default/files/2024-09/aa24-249a-russian-military-cyber-actors-target-us-and-global-critical-infrastructure.pdf'}]
relationship	2.1	relationship--01b924d7-42dd-412f-a9af-cabcb46512ea	identity--c78cb6e5-0c4b-4611-8297-d1b8b55e40b5	2017-05-31T21:33:27.075Z	2020-03-31T14:49:39.188Z	uses	(Citation: Symantec Suckfly March 2016)(Citation: Symantec Suckfly May 2016)	intrusion-set--5cbe0d3b-6fb1-471f-b591-4b192915116d	malware--9e9b9415-a7df-406b-b14d-92bfe6809fbe	['marking-definition--fa42a846-8d90-4e51-bc29-71d5b4802168']	2.1.0		identity--c78cb6e5-0c4b-4611-8297-d1b8b55e40b5	1.0	[{'source_name': 'Symantec Suckfly March 2016', 'description': 'DiMaggio, J. (2016, March 15). Suckfly: Revealing the secret life of your code signing certificates. Retrieved August 3, 2016.', 'url': 'http://www.symantec.com/connect/blogs/suckfly-revealing-secret-life-your-code-signing-certificates'}, {'source_name': 'Symantec Suckfly May 2016', 'description': 'DiMaggio, J. (2016, May 17). Indian…
relationship	2.1	relationship--01b5af07-512b-4b60-ba2d-5c185b80fb5f	identity--c78cb6e5-0c4b-4611-8297-d1b8b55e40b5	2020-10-22T20:25:26.534Z	2024-09-16T16:22:40.020Z	uses	[Turla](https://attack.mitre.org/groups/G0010) has frequently used compromised WordPress sites for C2 infrastructure.(Citation: Recorded Future Turla Infra 2020)	intrusion-set--7a19ecb1-3c65-4de3-a230-993516aed6a6	attack-pattern--ae797531-3219-49a4-bccf-324ad7a4c7b2	['marking-definition--fa42a846-8d90-4e51-bc29-71d5b4802168']	3.2.0	False	identity--c78cb6e5-0c4b-4611-8297-d1b8b55e40b5	1.0	[{'source_name': 'Recorded Future Turla Infra 2020', 'description': 'Insikt Group. (2020, March 12). Swallowing the Snake’s Tail: Tracking Turla Infrastructure. Retrieved September 16, 2024.', 'url': 'https://www.recordedfuture.com/research/turla-apt-infrastructure'}]
relationship	2.1	relationship--01b542b1-3222-459b-9cdf-b91dcd29c749	identity--c78cb6e5-0c4b-4611-8297-d1b8b55e40b5	2020-12-28T22:09:15.760Z	2020-12-28T22:09:15.760Z	uses	[MoleNet](https://attack.mitre.org/software/S0553) can collect information about the about the system.(Citation: Cybereason Molerats Dec 2020)	malware--8a59f456-79a0-4151-9f56-9b1a67332af2	attack-pattern--354a7f88-63fb-41b5-a801-ce3b377b36f1	['marking-definition--fa42a846-8d90-4e51-bc29-71d5b4802168']	2.1.0		identity--c78cb6e5-0c4b-4611-8297-d1b8b55e40b5	1.0	[{'source_name': 'Cybereason Molerats Dec 2020', 'description': 'Cybereason Nocturnus Team. (2020, December 9). MOLERATS IN THE CLOUD: New Malware Arsenal Abuses Cloud Platforms in Middle East Espionage Campaign. Retrieved December 22, 2020.', 'url': 'https://www.cybereason.com/hubfs/dam/collateral/reports/Molerats-in-the-Cloud-New-Malware-Arsenal-Abuses-Cloud-Platforms-in-Middle-East-Espionage-C…
relationship	2.1	relationship--01b475dc-8b42-4cc1-a88b-6081cbc54efd	identity--c78cb6e5-0c4b-4611-8297-d1b8b55e40b5	2024-07-01T21:09:19.067Z	2024-07-01T21:09:19.067Z	uses	[LunarWeb](https://attack.mitre.org/software/S1141) can capture information on group policy settings(Citation: ESET Turla Lunar toolset May 2024)	malware--e1284931-3f85-4262-a641-9ae8bb0576a0	attack-pattern--1b20efbf-8063-4fc3-a07d-b575318a301b	['marking-definition--fa42a846-8d90-4e51-bc29-71d5b4802168']	3.2.0	False	identity--c78cb6e5-0c4b-4611-8297-d1b8b55e40b5	0.1	[{'source_name': 'ESET Turla Lunar toolset May 2024', 'description': 'Jurčacko, F. (2024, May 15). To the Moon and back(doors): Lunar landing in diplomatic missions. Retrieved June 26, 2024.', 'url': 'https://www.welivesecurity.com/en/eset-research/moon-backdoors-lunar-landing-diplomatic-missions/'}]
relationship	2.1	relationship--01b13af3-d241-47ed-b351-e83604c0d92f	identity--c78cb6e5-0c4b-4611-8297-d1b8b55e40b5	2019-06-28T16:02:08.282Z	2020-03-31T14:49:39.188Z	uses	[LightNeuron](https://attack.mitre.org/software/S0395) has a function to delete files.(Citation: ESET LightNeuron May 2019)	malware--6ba1d7ae-d60b-43e6-9f08-a8b787e9d9cb	attack-pattern--d63a3fb8-9452-4e9d-a60a-54be68d5998c	['marking-definition--fa42a846-8d90-4e51-bc29-71d5b4802168']	2.1.0		identity--c78cb6e5-0c4b-4611-8297-d1b8b55e40b5	1.0	[{'source_name': 'ESET LightNeuron May 2019', 'description': 'Faou, M. (2019, May). Turla LightNeuron: One email away from remote code execution. Retrieved June 24, 2019.', 'url': 'https://www.welivesecurity.com/wp-content/uploads/2019/05/ESET-LightNeuron.pdf'}]
relationship	2.1	relationship--01ab8fee-5204-40c1-ac7a-b11a5683a87d	identity--c78cb6e5-0c4b-4611-8297-d1b8b55e40b5	2017-12-14T16:46:06.044Z	2022-09-30T19:53:58.832Z	uses	[Misdat](https://attack.mitre.org/software/S0083) saves itself as a file named `msdtc.exe`, which is also the name of the legitimate Microsoft Distributed Transaction Coordinator service binary.(Citation: Cylance Dust Storm)(Citation: Microsoft DTC)	malware--0db09158-6e48-4e7c-8ce7-2b10b9c0c039	attack-pattern--1c4e5d32-1fe9-4116-9d9d-59e3925bd6a2	['marking-definition--fa42a846-8d90-4e51-bc29-71d5b4802168']	2.1.0	False	identity--c78cb6e5-0c4b-4611-8297-d1b8b55e40b5	1.0	[{'source_name': 'Cylance Dust Storm', 'description': 'Gross, J. (2016, February 23). Operation Dust Storm. Retrieved December 22, 2021.', 'url': 'https://s7d2.scene7.com/is/content/cylance/prod/cylance-web/en-us/resources/knowledge-center/resource-library/reports/Op_Dust_Storm_Report.pdf'}, {'source_name': 'Microsoft DTC', 'description': 'Microsoft. (2011, January 12). Distributed Transaction Co…
relationship	2.1	relationship--01aac35b-55e1-40d6-962f-5b5a6efdb2be	identity--c78cb6e5-0c4b-4611-8297-d1b8b55e40b5	2018-10-17T00:14:20.652Z	2021-03-15T19:28:36.607Z	uses	[TrickBot](https://attack.mitre.org/software/S0266) gathers the OS version, machine name, CPU type, amount of RAM available, and UEFI/BIOS firmware information from the victim’s machine.(Citation: S2 Grupo TrickBot June 2017)(Citation: Fidelis TrickBot Oct 2016)(Citation: Cyberreason Anchor December 2019)(Citation: Eclypsium Trickboot December 2020)	malware--00806466-754d-44ea-ad6f-0caf59cb8556	attack-pattern--354a7f88-63fb-41b5-a801-ce3b377b36f1	['marking-definition--fa42a846-8d90-4e51-bc29-71d5b4802168']	2.1.0		identity--c78cb6e5-0c4b-4611-8297-d1b8b55e40b5	1.0	[{'source_name': 'S2 Grupo TrickBot June 2017', 'description': 'Salinas, M., Holguin, J. (2017, June). Evolution of Trickbot. Retrieved July 31, 2018.', 'url': 'https://www.securityartwork.es/wp-content/uploads/2017/07/Trickbot-report-S2-Grupo.pdf'}, {'source_name': 'Fidelis TrickBot Oct 2016', 'description': 'Reaves, J. (2016, October 15). TrickBot: We Missed you, Dyre. Retrieved August 2, 2018.…
relationship	2.1	relationship--01a603b5-a9b1-4567-864d-6dfaa0430057	identity--c78cb6e5-0c4b-4611-8297-d1b8b55e40b5	2019-07-15T16:18:21.093Z	2022-05-24T14:00:00.188Z	mitigates	Ensure all application component binaries are signed by the correct application developers.	course-of-action--590777b3-b475-4c7c-aaf8-f4a73b140312	attack-pattern--d456de47-a16f-4e46-8980-e67478a12dcb	['marking-definition--fa42a846-8d90-4e51-bc29-71d5b4802168']	2.1.0		identity--c78cb6e5-0c4b-4611-8297-d1b8b55e40b5	1.0
relationship	2.1	relationship--01a4bef1-5445-4e46-90db-fd4335462be1	identity--c78cb6e5-0c4b-4611-8297-d1b8b55e40b5	2024-09-17T16:09:25.976Z	2024-09-17T16:09:25.976Z	uses	(Citation: Latrodectus APR 2024)	intrusion-set--13ef3485-70d2-4567-b934-0e83c1eafcf1	malware--02739f57-7585-4319-acd3-794ae8ff3a70	['marking-definition--fa42a846-8d90-4e51-bc29-71d5b4802168']	3.2.0	False	identity--c78cb6e5-0c4b-4611-8297-d1b8b55e40b5	0.1	[{'source_name': 'Latrodectus APR 2024', 'description': 'Proofpoint Threat Research and Team Cymru S2 Threat Research. (2024, April 4). Latrodectus: This Spider Bytes Like Ice . Retrieved May 31, 2024.', 'url': 'https://www.proofpoint.com/us/blog/threat-insight/latrodectus-spider-bytes-ice'}]
relationship	2.1	relationship--01a1c2f4-ccb3-4238-9c9c-d6ca3a098ed9	identity--c78cb6e5-0c4b-4611-8297-d1b8b55e40b5	2018-04-18T17:59:24.739Z	2020-03-31T14:49:39.188Z	uses	[Pupy](https://attack.mitre.org/software/S0192) has a built-in module for port scanning.(Citation: GitHub Pupy)	tool--cb69b20d-56d0-41ab-8440-4a4b251614d4	attack-pattern--e3a12395-188d-4051-9a16-ea8e14d07b88	['marking-definition--fa42a846-8d90-4e51-bc29-71d5b4802168']	2.1.0		identity--c78cb6e5-0c4b-4611-8297-d1b8b55e40b5	1.0	[{'source_name': 'GitHub Pupy', 'description': 'Nicolas Verdier. (n.d.). Retrieved January 29, 2018.', 'url': 'https://github.com/n1nj4sec/pupy'}]
relationship	2.1	relationship--01a01a28-19e5-4e32-8a24-a98f2b69ced5	identity--c78cb6e5-0c4b-4611-8297-d1b8b55e40b5	2020-05-06T21:01:23.656Z	2020-05-06T21:01:23.656Z	uses	[Attor](https://attack.mitre.org/software/S0438) has a plugin that enumerates files with specific extensions on all hard disk drives and stores file information in encrypted log files.(Citation: ESET Attor Oct 2019)	malware--8f423bd7-6ca7-4303-9e85-008c7ad5fdaa	attack-pattern--7bc57495-ea59-4380-be31-a64af124ef18	['marking-definition--fa42a846-8d90-4e51-bc29-71d5b4802168']	2.1.0		identity--c78cb6e5-0c4b-4611-8297-d1b8b55e40b5	1.0	[{'source_name': 'ESET Attor Oct 2019', 'description': 'Hromcova, Z. (2019, October). AT COMMANDS, TOR-BASED COMMUNICATIONS: MEET ATTOR, A FANTASY CREATURE AND ALSO A SPY PLATFORM. Retrieved May 6, 2020.', 'url': 'https://www.welivesecurity.com/wp-content/uploads/2019/10/ESET_Attor.pdf'}]
relationship	2.1	relationship--01bebfd2-6c8c-4671-8754-34ca03c44299	identity--c78cb6e5-0c4b-4611-8297-d1b8b55e40b5	2021-10-01T01:57:31.880Z	2022-12-01T17:31:07.697Z	uses	[TeamTNT](https://attack.mitre.org/groups/G0139) has used open-source tools such as Weave Scope to target exposed Docker API ports and gain initial access to victim environments.(Citation: Intezer TeamTNT September 2020)(Citation: Cisco Talos Intelligence Group) [TeamTNT](https://attack.mitre.org/groups/G0139) has also targeted exposed kubelets for Kubernetes environments.(Citation: Unit 42 Hilde…	intrusion-set--35d1b3be-49d4-42f1-aaa6-ef159c880bca	attack-pattern--10d51417-ee35-4589-b1ff-b6df1c334e8d	['marking-definition--fa42a846-8d90-4e51-bc29-71d5b4802168']	3.1.0	False	identity--c78cb6e5-0c4b-4611-8297-d1b8b55e40b5	1.0	[{'source_name': 'Unit 42 Hildegard Malware', 'description': 'Chen, J. et al. (2021, February 3). Hildegard: New TeamTNT Cryptojacking Malware Targeting Kubernetes. Retrieved April 5, 2021.', 'url': 'https://unit42.paloaltonetworks.com/hildegard-malware-teamtnt/'}, {'source_name': 'Cisco Talos Intelligence Group', 'description': 'Darin Smith. (2022, April 21). TeamTNT targeting AWS, Alibaba. Retr…
relationship	2.1	relationship--019e35b8-cec3-45e0-b297-19dca59b3190	identity--c78cb6e5-0c4b-4611-8297-d1b8b55e40b5	2022-01-11T15:20:42.371Z	2023-03-20T22:02:53.984Z	uses	[Winnti for Windows](https://attack.mitre.org/software/S0141) can use Native API to create a new process and to start services.(Citation: Novetta Winnti April 2015)	malware--d3afa961-a80c-4043-9509-282cdf69ab21	attack-pattern--391d824f-0ef1-47a0-b0ee-c59a75e27670	['marking-definition--fa42a846-8d90-4e51-bc29-71d5b4802168']	3.1.0	False	identity--c78cb6e5-0c4b-4611-8297-d1b8b55e40b5	1.0	[{'source_name': 'Novetta Winnti April 2015', 'description': 'Novetta Threat Research Group. (2015, April 7). Winnti Analysis. Retrieved February 8, 2017.', 'url': 'https://web.archive.org/web/20150412223949/http://www.novetta.com/wp-content/uploads/2015/04/novetta_winntianalysis.pdf'}]
relationship	2.1	relationship--019abb1f-efcb-4828-9805-4b5a7191170c	identity--c78cb6e5-0c4b-4611-8297-d1b8b55e40b5	2022-03-30T14:26:51.852Z	2024-03-28T13:34:03.181Z	detects	Use process monitoring to monitor the execution and command line parameters of binaries involved in inhibiting system recovery, such as `vssadmin`, `wbadmin`, and `bcdedit`. After compromising a network of systems, threat actors often try to delete/resize Shadow Copy in an attempt to prevent administrators from restoring the systems to versions present before the attack. This is often done via vs…	x-mitre-data-component--3d20385b-24ef-40e1-9f56-f39750379077	attack-pattern--f5d8eed6-48a9-4cdf-a3d7-d1ffa99c3d2a	['marking-definition--fa42a846-8d90-4e51-bc29-71d5b4802168']	3.2.0	False	identity--c78cb6e5-0c4b-4611-8297-d1b8b55e40b5	0.1
relationship	2.1	relationship--0191f3d3-59d3-4fcc-bfff-5fbfa0675cfd	identity--c78cb6e5-0c4b-4611-8297-d1b8b55e40b5	2017-12-14T16:46:06.044Z	2020-03-20T17:45:31.244Z	uses	[SeaDuke](https://attack.mitre.org/software/S0053) is capable of executing commands.(Citation: Unit 42 SeaDuke 2015)	malware--67e6d66b-1b82-4699-b47a-e2efb6268d14	attack-pattern--d1fcf083-a721-4223-aedf-bf8960798d62	['marking-definition--fa42a846-8d90-4e51-bc29-71d5b4802168']	2.1.0		identity--c78cb6e5-0c4b-4611-8297-d1b8b55e40b5	1.0	[{'source_name': 'Unit 42 SeaDuke 2015', 'description': 'Grunzweig, J.. (2015, July 14). Unit 42 Technical Analysis: Seaduke. Retrieved August 3, 2016.', 'url': 'http://researchcenter.paloaltonetworks.com/2015/07/unit-42-technical-analysis-seaduke/'}]
relationship	2.1	relationship--018ed869-7916-41c3-b60b-818bac4e6ce5	identity--c78cb6e5-0c4b-4611-8297-d1b8b55e40b5	2024-08-20T19:04:14.836Z	2024-08-20T19:04:14.836Z	uses	[Sandworm Team](https://attack.mitre.org/groups/G0034) staged compromised versions of legitimate software installers in forums to enable initial access to executing user.(Citation: mandiant_apt44_unearthing_sandworm)	intrusion-set--381fcf73-60f6-4ab2-9991-6af3cbc35192	attack-pattern--3ee16395-03f0-4690-a32e-69ce9ada0f9e	['marking-definition--fa42a846-8d90-4e51-bc29-71d5b4802168']	3.2.0	False	identity--c78cb6e5-0c4b-4611-8297-d1b8b55e40b5	0.1	[{'source_name': 'mandiant_apt44_unearthing_sandworm', 'description': 'Roncone, G. et al. (n.d.). APT44: Unearthing Sandworm. Retrieved July 11, 2024.', 'url': 'https://services.google.com/fh/files/misc/apt44-unearthing-sandworm.pdf'}]
relationship	2.1	relationship--018a5e33-ef18-4a6b-8389-c950053d4a75	identity--c78cb6e5-0c4b-4611-8297-d1b8b55e40b5	2024-09-16T08:59:58.404Z	2024-09-16T08:59:58.404Z	uses	[DUSTTRAP](https://attack.mitre.org/software/S1159) can enumerate Registry items.(Citation: Google Cloud APT41 2024)	malware--33139388-de0c-49ff-862a-041c315b142d	attack-pattern--c32f7008-9fea-41f7-8366-5eb9b74bd896	['marking-definition--fa42a846-8d90-4e51-bc29-71d5b4802168']	3.2.0	False	identity--c78cb6e5-0c4b-4611-8297-d1b8b55e40b5	0.1	[{'source_name': 'Google Cloud APT41 2024', 'description': 'Mike Stokkel et al. (2024, July 18). APT41 Has Arisen From the DUST. Retrieved September 16, 2024.', 'url': 'https://cloud.google.com/blog/topics/threat-intelligence/apt41-arisen-from-dust'}]
relationship	2.1	relationship--0188b7af-d060-4715-baf2-ad69333482dc	identity--c78cb6e5-0c4b-4611-8297-d1b8b55e40b5	2018-04-18T17:59:24.739Z	2020-03-31T14:49:39.188Z	uses	[Orz](https://attack.mitre.org/software/S0229) can gather victim drive information.(Citation: Proofpoint Leviathan Oct 2017)	malware--06d735e7-1db1-4dbe-ab4b-acbe419f902b	attack-pattern--7bc57495-ea59-4380-be31-a64af124ef18	['marking-definition--fa42a846-8d90-4e51-bc29-71d5b4802168']	2.1.0		identity--c78cb6e5-0c4b-4611-8297-d1b8b55e40b5	1.0	[{'source_name': 'Proofpoint Leviathan Oct 2017', 'description': 'Axel F, Pierre T. (2017, October 16). Leviathan: Espionage actor spearphishes maritime and defense targets. Retrieved February 15, 2018.', 'url': 'https://www.proofpoint.com/us/threat-insight/post/leviathan-espionage-actor-spearphishes-maritime-and-defense-targets'}]
relationship	2.1	relationship--0182aa0a-a8b9-4a6e-9932-88f34f8ceee3	identity--c78cb6e5-0c4b-4611-8297-d1b8b55e40b5	2022-03-07T19:33:01.745Z	2022-04-09T15:26:41.384Z	uses	[Meteor](https://attack.mitre.org/software/S0688) can use `wmic.exe` as part of its effort to delete shadow copies.(Citation: Check Point Meteor Aug 2021)	malware--d79e7a60-5de9-448e-a074-f95d2d80f8d0	attack-pattern--01a5a209-b94c-450b-b7f9-946497d91055	['marking-definition--fa42a846-8d90-4e51-bc29-71d5b4802168']	2.1.0	False	identity--c78cb6e5-0c4b-4611-8297-d1b8b55e40b5	1.0	[{'source_name': 'Check Point Meteor Aug 2021', 'description': 'Check Point Research Team. (2021, August 14). Indra - Hackers Behind Recent Attacks on Iran. Retrieved February 17, 2022.', 'url': 'https://research.checkpoint.com/2021/indra-hackers-behind-recent-attacks-on-iran/'}]
relationship	2.1	relationship--017fac51-a6ab-491b-8b48-08be808ae060	identity--c78cb6e5-0c4b-4611-8297-d1b8b55e40b5	2022-03-30T14:26:51.868Z	2022-05-24T14:00:00.188Z	detects	Monitor network data for uncommon data flows. Processes utilizing the network that do not normally have network communication or have never been seen before are suspicious.	x-mitre-data-component--a7f22107-02e5-4982-9067-6625d4a1765a	attack-pattern--d456de47-a16f-4e46-8980-e67478a12dcb	['marking-definition--fa42a846-8d90-4e51-bc29-71d5b4802168']	2.1.0		identity--c78cb6e5-0c4b-4611-8297-d1b8b55e40b5	1.0
relationship	2.1	relationship--017d597b-2268-4760-baf0-0cee23906965	identity--c78cb6e5-0c4b-4611-8297-d1b8b55e40b5	2024-09-25T17:03:26.877Z	2024-09-25T20:13:57.057Z	uses	[Play](https://attack.mitre.org/groups/G1040) has split victims' files into chunks for exfiltration.(Citation: CISA Play Ransomware Advisory December 2023)(Citation: Trend Micro Ransomware Spotlight Play July 2023)	intrusion-set--ecbf507f-6786-4121-a4cc-0fd6a8d3a29d	attack-pattern--c3888c54-775d-4b2f-b759-75a2ececcbfd	['marking-definition--fa42a846-8d90-4e51-bc29-71d5b4802168']	3.2.0	False	identity--c78cb6e5-0c4b-4611-8297-d1b8b55e40b5	0.1	[{'source_name': 'CISA Play Ransomware Advisory December 2023', 'description': 'CISA. (2023, December 18). #StopRansomware: Play Ransomware AA23-352A. Retrieved September 24, 2024.', 'url': 'https://www.cisa.gov/news-events/cybersecurity-advisories/aa23-352a'}, {'source_name': 'Trend Micro Ransomware Spotlight Play July 2023', 'description': 'Trend Micro Research. (2023, July 21). Ransomware Spot…
relationship	2.1	relationship--01786141-4ea8-47f2-bc32-af9d48ce5bb2	identity--c78cb6e5-0c4b-4611-8297-d1b8b55e40b5	2022-03-30T14:26:51.833Z	2023-08-23T22:06:41.403Z	detects	Monitor newly executed processes that may establish persistence and/or elevate privileges by executing malicious content triggered by AppInit DLLs loaded into processes. Note: Sysmon Event ID 1 (process create) and Windows Security Log Event ID 4688 (a new process has been created) can be used to detect new reg.exe processes that modify the AppInit DLL registry keys since the registry keys are sp…	x-mitre-data-component--3d20385b-24ef-40e1-9f56-f39750379077	attack-pattern--cc89ecbd-3d33-4a41-bcca-001e702d18fd	['marking-definition--fa42a846-8d90-4e51-bc29-71d5b4802168']	3.1.0	False	identity--c78cb6e5-0c4b-4611-8297-d1b8b55e40b5	0.1
relationship	2.1	relationship--0177d430-a0b9-4f2f-8c66-8dfa4391611a	identity--c78cb6e5-0c4b-4611-8297-d1b8b55e40b5	2020-05-12T21:56:32.975Z	2020-05-27T23:35:41.302Z	uses	[ShimRat](https://attack.mitre.org/software/S0444) can download additional files.(Citation: FOX-IT May 2016 Mofang)	malware--5763217a-05b6-4edd-9bca-057e47b5e403	attack-pattern--e6919abc-99f9-4c6c-95a5-14761e7b2add	['marking-definition--fa42a846-8d90-4e51-bc29-71d5b4802168']	2.1.0		identity--c78cb6e5-0c4b-4611-8297-d1b8b55e40b5	1.0	[{'source_name': 'FOX-IT May 2016 Mofang', 'description': 'Yonathan Klijnsma. (2016, May 17). Mofang: A politically motivated information stealing adversary. Retrieved May 12, 2020.', 'url': 'https://foxitsecurity.files.wordpress.com/2016/06/fox-it_mofang_threatreport_tlp-white.pdf'}]
relationship	2.1	relationship--0176d885-2f36-4b9a-b325-ff25a37c2341	identity--c78cb6e5-0c4b-4611-8297-d1b8b55e40b5	2022-03-30T14:26:51.864Z	2022-04-19T21:19:25.192Z	detects	Monitoring for Linux specific calls such as the ptrace system call should not generate large amounts of data due to their specialized nature, and can be a very effective method to detect some of the common process injection methods.(Citation: ArtOfMemoryForensics) (Citation: GNU Acct) (Citation: RHEL auditd) (Citation: Chokepoint preload rootkits)	x-mitre-data-component--9bde2f9d-a695-4344-bfac-f2dce13d121e	attack-pattern--ea016b56-ae0e-47fe-967a-cc0ad51af67f	['marking-definition--fa42a846-8d90-4e51-bc29-71d5b4802168']	2.1.0	False	identity--c78cb6e5-0c4b-4611-8297-d1b8b55e40b5	0.1	[{'source_name': 'GNU Acct', 'description': 'GNU. (2010, February 5). The GNU Accounting Utilities. Retrieved December 20, 2017.', 'url': 'https://www.gnu.org/software/acct/'}, {'source_name': 'RHEL auditd', 'description': 'Jahoda, M. et al.. (2017, March 14). redhat Security Guide - Chapter 7 - System Auditing. Retrieved December 20, 2017.', 'url': 'https://access.redhat.com/documentation/en-us/…
relationship	2.1	relationship--016dc21c-ade9-43cc-9d88-a0c4c0891ccc	identity--c78cb6e5-0c4b-4611-8297-d1b8b55e40b5	2017-12-14T16:46:06.044Z	2024-04-10T22:17:57.830Z	uses	Most strings in [USBStealer](https://attack.mitre.org/software/S0136) are encrypted using 3DES and XOR and reversed.(Citation: ESET Sednit USBStealer 2014)	malware--af2ad3b7-ab6a-4807-91fd-51bcaff9acbb	attack-pattern--0d91b3c0-5e50-47c3-949a-2a796f04d144	['marking-definition--fa42a846-8d90-4e51-bc29-71d5b4802168']	3.2.0	False	identity--c78cb6e5-0c4b-4611-8297-d1b8b55e40b5	1.0	[{'source_name': 'ESET Sednit USBStealer 2014', 'description': 'Calvet, J. (2014, November 11). Sednit Espionage Group Attacking Air-Gapped Networks. Retrieved January 4, 2017.', 'url': 'http://www.welivesecurity.com/2014/11/11/sednit-espionage-group-attacking-air-gapped-networks/'}]
relationship	2.1	relationship--0167fba6-d37d-46ba-bb07-5fc70b864b3f	identity--c78cb6e5-0c4b-4611-8297-d1b8b55e40b5	2022-01-25T15:43:34.505Z	2022-01-25T15:43:34.505Z	uses	[CharmPower](https://attack.mitre.org/software/S0674) can remove persistence-related artifacts from the Registry.(Citation: Check Point APT35 CharmPower January 2022)	malware--7acb15b6-fe2c-4319-b136-6ab36ff0b2d4	attack-pattern--57340c81-c025-4189-8fa0-fc7ede51bae4	['marking-definition--fa42a846-8d90-4e51-bc29-71d5b4802168']	2.1.0		identity--c78cb6e5-0c4b-4611-8297-d1b8b55e40b5	1.0	[{'source_name': 'Check Point APT35 CharmPower January 2022', 'description': 'Check Point. (2022, January 11). APT35 exploits Log4j vulnerability to distribute new modular PowerShell toolkit. Retrieved January 24, 2022.', 'url': 'https://research.checkpoint.com/2022/apt35-exploits-log4j-vulnerability-to-distribute-new-modular-powershell-toolkit/'}]
relationship	2.1	relationship--0167e4ad-b828-4813-88bf-f5b03b4d3268	identity--c78cb6e5-0c4b-4611-8297-d1b8b55e40b5	2022-09-02T19:10:34.330Z	2022-09-02T19:10:34.330Z	uses	[Earth Lusca](https://attack.mitre.org/groups/G1006) has established GitHub accounts to host their malware.(Citation: TrendMicro EarthLusca 2022)	intrusion-set--cc613a49-9bfa-4e22-98d1-15ffbb03f034	attack-pattern--88d31120-5bc7-4ce3-a9c0-7cf147be8e54	['marking-definition--fa42a846-8d90-4e51-bc29-71d5b4802168']	2.1.0	False	identity--c78cb6e5-0c4b-4611-8297-d1b8b55e40b5	0.1	[{'source_name': 'TrendMicro EarthLusca 2022', 'description': 'Chen, J., et al. (2022). Delving Deep: An Analysis of Earth Lusca’s Operations. Retrieved July 1, 2022.', 'url': 'https://www.trendmicro.com/content/dam/trendmicro/global/en/research/22/a/earth-lusca-employs-sophisticated-infrastructure-varied-tools-and-techniques/technical-brief-delving-deep-an-analysis-of-earth-lusca-operations.pdf'…
relationship	2.1	relationship--01eddb48-5116-494c-9d1c-2ace79b28530	identity--c78cb6e5-0c4b-4611-8297-d1b8b55e40b5	2023-12-06T20:20:04.359Z	2023-12-22T18:42:14.656Z	uses	[Cinnamon Tempest](https://attack.mitre.org/groups/G1021) has used [Impacket](https://attack.mitre.org/software/S0357) for lateral movement via WMI.(Citation: Microsoft Ransomware as a Service)(Citation: Sygnia Emperor Dragonfly October 2022)	intrusion-set--8b1e16f6-e7c8-4b7a-a5df-f81232c13e2f	attack-pattern--01a5a209-b94c-450b-b7f9-946497d91055	['marking-definition--fa42a846-8d90-4e51-bc29-71d5b4802168']	3.2.0	False	identity--c78cb6e5-0c4b-4611-8297-d1b8b55e40b5	0.1	[{'source_name': 'Sygnia Emperor Dragonfly October 2022', 'description': 'Biderman, O. et al. (2022, October 3). REVEALING EMPEROR DRAGONFLY: NIGHT SKY AND CHEERSCRYPT - A SINGLE RANSOMWARE GROUP. Retrieved December 6, 2023.', 'url': 'https://blog.sygnia.co/revealing-emperor-dragonfly-a-chinese-ransomware-group'}, {'source_name': 'Microsoft Ransomware as a Service', 'description': 'Microsoft. (20…
relationship	2.1	relationship--02279a7e-d5b8-44a7-99a3-64913b4ffa7b	identity--c78cb6e5-0c4b-4611-8297-d1b8b55e40b5	2024-05-21T17:19:40.803Z	2024-05-21T17:19:40.803Z	uses	[Volt Typhoon](https://attack.mitre.org/groups/G1017) has used commercial tools, LOTL utilities, and appliances already present on the system for network service discovery.(Citation: CISA AA24-038A PRC Critical Infrastructure February 2024)	intrusion-set--174279b4-399f-4ddb-966e-5efedd1dd5f2	attack-pattern--e3a12395-188d-4051-9a16-ea8e14d07b88	['marking-definition--fa42a846-8d90-4e51-bc29-71d5b4802168']	3.2.0	False	identity--c78cb6e5-0c4b-4611-8297-d1b8b55e40b5	0.1	[{'source_name': 'CISA AA24-038A PRC Critical Infrastructure February 2024', 'description': 'CISA et al.. (2024, February 7). PRC State-Sponsored Actors Compromise and Maintain Persistent Access to U.S. Critical Infrastructure. Retrieved May 15, 2024.', 'url': 'https://www.cisa.gov/sites/default/files/2024-03/aa24-038a_csa_prc_state_sponsored_actors_compromise_us_critical_infrastructure_3.pdf'}]
relationship	2.1	relationship--0225c7c8-db18-469d-a1aa-566900e297a7	identity--c78cb6e5-0c4b-4611-8297-d1b8b55e40b5	2024-06-06T19:05:42.504Z	2024-06-11T15:39:52.921Z	uses	[INC Ransomware](https://attack.mitre.org/software/S1139) can identify external USB and hard drives for encryption and printers to print ransom notes.(Citation: Cybereason INC Ransomware November 2023)	malware--f25d4207-25b2-4bb0-a17a-403943c670ad	attack-pattern--348f1eef-964b-4eb6-bb53-69b3dcb0c643	['marking-definition--fa42a846-8d90-4e51-bc29-71d5b4802168']	3.2.0	False	identity--c78cb6e5-0c4b-4611-8297-d1b8b55e40b5	0.1	[{'source_name': 'Cybereason INC Ransomware November 2023', 'description': 'Cybereason Security Research Team. (2023, November 20). Threat Alert: INC Ransomware. Retrieved June 5, 2024.', 'url': 'https://www.cybereason.com/hubfs/dam/collateral/reports/threat-alert-inc-ransomware.pdf'}]
relationship	2.1	relationship--0224ebf5-13ef-4fb0-b9e7-53ea58c15a4d	identity--c78cb6e5-0c4b-4611-8297-d1b8b55e40b5	2018-04-18T17:59:24.739Z	2024-02-01T04:34:30.858Z	uses	The <code>net accounts</code> and <code>net accounts /domain</code> commands with [Net](https://attack.mitre.org/software/S0039) can be used to obtain password policy information.(Citation: Savill 1999)	tool--03342581-f790-4f03-ba41-e82e67392e23	attack-pattern--b6075259-dba3-44e9-87c7-e954f37ec0d5	['marking-definition--fa42a846-8d90-4e51-bc29-71d5b4802168']	3.2.0	False	identity--c78cb6e5-0c4b-4611-8297-d1b8b55e40b5	1.0	[{'source_name': 'Savill 1999', 'description': 'Savill, J. (1999, March 4). Net.exe reference. Retrieved September 22, 2015.', 'url': 'https://web.archive.org/web/20150511162820/http://windowsitpro.com/windows/netexe-reference'}]
relationship	2.1	relationship--0220b491-9c13-4bc4-a3e2-e3ad0e8c9733	identity--c78cb6e5-0c4b-4611-8297-d1b8b55e40b5	2018-10-17T00:14:20.652Z	2020-03-31T14:49:39.188Z	uses	[RogueRobin](https://attack.mitre.org/software/S0270) uses various WMI queries to check if the sample is running in a sandbox.(Citation: Unit 42 DarkHydrus July 2018)(Citation: Unit42 DarkHydrus Jan 2019)	malware--8ec6e3b4-b06d-4805-b6aa-af916acc2122	attack-pattern--01a5a209-b94c-450b-b7f9-946497d91055	['marking-definition--fa42a846-8d90-4e51-bc29-71d5b4802168']	2.1.0		identity--c78cb6e5-0c4b-4611-8297-d1b8b55e40b5	1.0	[{'source_name': 'Unit 42 DarkHydrus July 2018', 'description': 'Falcone, R., et al. (2018, July 27). New Threat Actor Group DarkHydrus Targets Middle East Government. Retrieved August 2, 2018.', 'url': 'https://researchcenter.paloaltonetworks.com/2018/07/unit42-new-threat-actor-group-darkhydrus-targets-middle-east-government/'}, {'source_name': 'Unit42 DarkHydrus Jan 2019', 'description': 'Lee, …
relationship	2.1	relationship--0220ae6b-0dd1-434c-9bde-68ee2b045a53	identity--c78cb6e5-0c4b-4611-8297-d1b8b55e40b5	2018-10-17T00:14:20.652Z	2020-04-21T23:09:31.607Z	uses	[RunningRAT](https://attack.mitre.org/software/S0253) kills antimalware running process.(Citation: McAfee Gold Dragon)	malware--60d50676-459a-47dd-92e9-a827a9fe9c58	attack-pattern--ac08589e-ee59-4935-8667-d845e38fe579	['marking-definition--fa42a846-8d90-4e51-bc29-71d5b4802168']	2.1.0		identity--c78cb6e5-0c4b-4611-8297-d1b8b55e40b5	1.0	[{'source_name': 'McAfee Gold Dragon', 'description': 'Sherstobitoff, R., Saavedra-Morales, J. (2018, February 02). Gold Dragon Widens Olympics Malware Attacks, Gains Permanent Presence on Victims’ Systems. Retrieved June 6, 2018.', 'url': 'https://www.mcafee.com/blogs/other-blogs/mcafee-labs/gold-dragon-widens-olympics-malware-attacks-gains-permanent-presence-on-victims-systems/'}]
relationship	2.1	relationship--02206f22-80e9-4f87-9e4b-5c1df1eb737e	identity--c78cb6e5-0c4b-4611-8297-d1b8b55e40b5	2017-12-14T16:46:06.044Z	2020-03-16T19:50:03.325Z	uses	[Unknown Logger](https://attack.mitre.org/software/S0130) can obtain information about the victim computer name, physical memory, country, and date.(Citation: Forcepoint Monsoon)	malware--ab3580c8-8435-4117-aace-3d9fbe46aa56	attack-pattern--354a7f88-63fb-41b5-a801-ce3b377b36f1	['marking-definition--fa42a846-8d90-4e51-bc29-71d5b4802168']	2.1.0		identity--c78cb6e5-0c4b-4611-8297-d1b8b55e40b5	1.0	[{'source_name': 'Forcepoint Monsoon', 'description': 'Settle, A., et al. (2016, August 8). MONSOON - Analysis Of An APT Campaign. Retrieved September 22, 2016.', 'url': 'https://www.forcepoint.com/sites/default/files/resources/files/forcepoint-security-labs-monsoon-analysis-report.pdf'}]
relationship	2.1	relationship--021c3289-43bb-4787-9d7e-6ad17b3ce84f	identity--c78cb6e5-0c4b-4611-8297-d1b8b55e40b5	2017-12-14T16:46:06.044Z	2024-04-11T02:35:31.380Z	uses	Variants of [Emissary](https://attack.mitre.org/software/S0082) encrypt payloads using various XOR ciphers, as well as a custom algorithm that uses the "srand" and "rand" functions.(Citation: Lotus Blossom Dec 2015)(Citation: Emissary Trojan Feb 2016)	malware--0f862b01-99da-47cc-9bdb-db4a86a95bb1	attack-pattern--0d91b3c0-5e50-47c3-949a-2a796f04d144	['marking-definition--fa42a846-8d90-4e51-bc29-71d5b4802168']	3.2.0	False	identity--c78cb6e5-0c4b-4611-8297-d1b8b55e40b5	1.0	[{'source_name': 'Emissary Trojan Feb 2016', 'description': 'Falcone, R. and Miller-Osborn, J. (2016, February 3). Emissary Trojan Changelog: Did Operation Lotus Blossom Cause It to Evolve?. Retrieved February 15, 2016.', 'url': 'http://researchcenter.paloaltonetworks.com/2016/02/emissary-trojan-changelog-did-operation-lotus-blossom-cause-it-to-evolve/'}, {'source_name': 'Lotus Blossom Dec 2015',…
relationship	2.1	relationship--021b1f3f-a542-4ff7-a3b5-c9207c58b887	identity--c78cb6e5-0c4b-4611-8297-d1b8b55e40b5	2022-09-23T20:49:45.015Z	2022-10-10T16:51:08.813Z	uses	During the [FunnyDream](https://attack.mitre.org/campaigns/C0007) campaign, the [FunnyDream](https://attack.mitre.org/software/S1044) backdoor was used to execute multiple components and exfiltrate files.(Citation: Bitdefender FunnyDream Campaign November 2020)	campaign--8d2bc130-89fe-466e-a4f9-6bce6129c2b8	malware--be25c1c0-1590-4219-a3d5-6f31799d1d1b	['marking-definition--fa42a846-8d90-4e51-bc29-71d5b4802168']	2.1.0	False	identity--c78cb6e5-0c4b-4611-8297-d1b8b55e40b5	0.1	[{'source_name': 'Bitdefender FunnyDream Campaign November 2020', 'description': 'Vrabie, V. (2020, November). Dissecting a Chinese APT Targeting South Eastern Asian Government Institutions. Retrieved September 19, 2022.', 'url': 'https://www.bitdefender.com/files/News/CaseStudies/study/379/Bitdefender-Whitepaper-Chinese-APT.pdf'}]
relationship	2.1	relationship--021885d8-90a5-4d70-91de-869783cd57d3	identity--c78cb6e5-0c4b-4611-8297-d1b8b55e40b5	2018-10-17T00:14:20.652Z	2022-03-22T15:05:00.616Z	uses	[Ke3chang](https://attack.mitre.org/groups/G0004) has used compromised credentials and a .NET tool to dump data from Microsoft Exchange mailboxes.(Citation: NCC Group APT15 Alive and Strong)(Citation: Microsoft NICKEL December 2021)	intrusion-set--6713ab67-e25b-49cc-808d-2b36d4fbc35c	attack-pattern--b4694861-542c-48ea-9eb1-10d356e7140a	['marking-definition--fa42a846-8d90-4e51-bc29-71d5b4802168']	2.1.0		identity--c78cb6e5-0c4b-4611-8297-d1b8b55e40b5	1.0	[{'source_name': 'NCC Group APT15 Alive and Strong', 'description': 'Smallridge, R. (2018, March 10). APT15 is alive and strong: An analysis of RoyalCli and RoyalDNS. Retrieved April 4, 2018.', 'url': 'https://research.nccgroup.com/2018/03/10/apt15-is-alive-and-strong-an-analysis-of-royalcli-and-royaldns/'}, {'source_name': 'Microsoft NICKEL December 2021', 'description': 'MSTIC. (2021, December …
relationship	2.1	relationship--02174a5c-9cda-4ddc-9952-1ff1b956d31e	identity--c78cb6e5-0c4b-4611-8297-d1b8b55e40b5	2022-05-04T22:31:47.978Z	2022-05-04T22:31:47.978Z	uses	[Chrommme](https://attack.mitre.org/software/S0667) can encrypt and store on disk collected data before exfiltration.(Citation: ESET Gelsemium June 2021)	malware--579607c2-d046-40df-99ab-beb479c37a2a	attack-pattern--53ac20cd-aca3-406e-9aa0-9fc7fdc60a5a	['marking-definition--fa42a846-8d90-4e51-bc29-71d5b4802168']	2.1.0	False	identity--c78cb6e5-0c4b-4611-8297-d1b8b55e40b5	0.1	[{'source_name': 'ESET Gelsemium June 2021', 'description': 'Dupuy, T. and Faou, M. (2021, June). Gelsemium. Retrieved November 30, 2021.', 'url': 'https://www.welivesecurity.com/wp-content/uploads/2021/06/eset_gelsemium.pdf'}]
relationship	2.1	relationship--0209cfd7-95d3-4bc5-8f0e-72a70b245fe9	identity--c78cb6e5-0c4b-4611-8297-d1b8b55e40b5	2020-03-19T23:37:02.583Z	2021-10-18T19:51:49.400Z	uses	[Mimikatz](https://attack.mitre.org/software/S0002) performs credential dumping to obtain account and password information useful in gaining access to additional systems and enterprise network resources. It contains functionality to acquire information about credentials in many ways, including from DCSync/NetSync.(Citation: Deply Mimikatz)(Citation: GitHub Mimikatz lsadump Module)(Citation: Direc…	tool--afc079f3-c0ea-4096-b75d-3f05338b7f60	attack-pattern--f303a39a-6255-4b89-aecc-18c4d8ca7163	['marking-definition--fa42a846-8d90-4e51-bc29-71d5b4802168']	2.1.0		identity--c78cb6e5-0c4b-4611-8297-d1b8b55e40b5	1.0	[{'source_name': 'Deply Mimikatz', 'description': 'Deply, B. (n.d.). Mimikatz. Retrieved September 29, 2015.', 'url': 'https://github.com/gentilkiwi/mimikatz'}, {'source_name': 'GitHub Mimikatz lsadump Module', 'description': 'Deply, B., Le Toux, V. (2016, June 5). module ~ lsadump. Retrieved August 7, 2017.', 'url': 'https://github.com/gentilkiwi/mimikatz/wiki/module-~-lsadump'}, {'source_name':…
relationship	2.1	relationship--02075984-9bec-465e-8a21-6717b9a1308b	identity--c78cb6e5-0c4b-4611-8297-d1b8b55e40b5	2020-05-21T21:31:34.290Z	2020-05-21T21:31:34.290Z	uses	[Pony](https://attack.mitre.org/software/S0453) has used several Windows functions for various purposes.(Citation: Malwarebytes Pony April 2016)	malware--222ba512-32d9-49ac-aefd-50ce981ce2ce	attack-pattern--391d824f-0ef1-47a0-b0ee-c59a75e27670	['marking-definition--fa42a846-8d90-4e51-bc29-71d5b4802168']	2.1.0		identity--c78cb6e5-0c4b-4611-8297-d1b8b55e40b5	1.0	[{'source_name': 'Malwarebytes Pony April 2016', 'description': 'hasherezade. (2016, April 11). No money, but Pony! From a mail to a trojan horse. Retrieved May 21, 2020.', 'url': 'https://blog.malwarebytes.com/threat-analysis/2015/11/no-money-but-pony-from-a-mail-to-a-trojan-horse/'}]
relationship	2.1	relationship--02052736-4888-47b0-9eb4-4031a4061998	identity--c78cb6e5-0c4b-4611-8297-d1b8b55e40b5	2019-01-30T17:43:28.226Z	2021-04-05T20:52:47.633Z	uses	[Darkhotel](https://attack.mitre.org/groups/G0012) has searched for anti-malware strings and anti-virus processes running on the system.(Citation: Securelist Darkhotel Aug 2015)(Citation: Microsoft DUBNIUM June 2016)	intrusion-set--9e729a7e-0dd6-4097-95bf-db8d64911383	attack-pattern--cba37adb-d6fb-4610-b069-dd04c0643384	['marking-definition--fa42a846-8d90-4e51-bc29-71d5b4802168']	2.1.0		identity--c78cb6e5-0c4b-4611-8297-d1b8b55e40b5	1.0	[{'source_name': 'Securelist Darkhotel Aug 2015', 'description': "Kaspersky Lab's Global Research & Analysis Team. (2015, August 10). Darkhotel's attacks in 2015. Retrieved November 2, 2018.", 'url': 'https://securelist.com/darkhotels-attacks-in-2015/71713/'}, {'source_name': 'Microsoft DUBNIUM June 2016', 'description': 'Microsoft. (2016, June 9). Reverse-engineering DUBNIUM. Retrieved March 31,…
relationship	2.1	relationship--01f98d14-77b9-439f-8b44-920fcaca2b2b	identity--c78cb6e5-0c4b-4611-8297-d1b8b55e40b5	2019-01-29T19:55:48.137Z	2020-03-31T14:49:39.188Z	uses	[Epic](https://attack.mitre.org/software/S0091) uses the <code>tasklist /v</code> command to obtain a list of processes.(Citation: Kaspersky Turla)(Citation: Kaspersky Turla Aug 2014)	malware--6b62e336-176f-417b-856a-8552dd8c44e1	attack-pattern--8f4a33ec-8b1f-4b80-a2f6-642b2e479580	['marking-definition--fa42a846-8d90-4e51-bc29-71d5b4802168']	2.1.0		identity--c78cb6e5-0c4b-4611-8297-d1b8b55e40b5	1.0	[{'source_name': 'Kaspersky Turla', 'description': "Kaspersky Lab's Global Research and Analysis Team. (2014, August 7). The Epic Turla Operation: Solving some of the mysteries of Snake/Uroburos. Retrieved December 11, 2014.", 'url': 'https://securelist.com/the-epic-turla-operation/65545/'}, {'source_name': 'Kaspersky Turla Aug 2014', 'description': "Kaspersky Lab's Global Research & Analysis Tea…
relationship	2.1	relationship--01f4b583-4bd0-47eb-a108-c0bd7fd4d571	identity--c78cb6e5-0c4b-4611-8297-d1b8b55e40b5	2022-06-16T13:44:43.833Z	2022-06-16T13:44:43.833Z	uses	[HEXANE](https://attack.mitre.org/groups/G1001) has used [Ping](https://attack.mitre.org/software/S0097) and `tracert` for network discovery.(Citation: Kaspersky Lyceum October 2021)	intrusion-set--f29b7c5e-2439-42ad-a86f-9f8984fafae3	attack-pattern--707399d6-ab3e-4963-9315-d9d3818cd6a0	['marking-definition--fa42a846-8d90-4e51-bc29-71d5b4802168']	2.1.0	False	identity--c78cb6e5-0c4b-4611-8297-d1b8b55e40b5	0.1	[{'source_name': 'Kaspersky Lyceum October 2021', 'description': 'Kayal, A. et al. (2021, October). LYCEUM REBORN: COUNTERINTELLIGENCE IN THE MIDDLE EAST. Retrieved June 14, 2022.', 'url': 'https://vblocalhost.com/uploads/VB2021-Kayal-etal.pdf'}]
relationship	2.1	relationship--01673083-1f3c-4995-8842-ac0e735762d6	identity--c78cb6e5-0c4b-4611-8297-d1b8b55e40b5	2022-03-30T14:26:51.846Z	2022-05-24T14:00:00.188Z	detects	Monitor for unusual login activity from unknown or abnormal locations, especially for privileged accounts (ex: Exchange administrator account).	x-mitre-data-component--9ce98c86-8d30-4043-ba54-0784d478d0b5	attack-pattern--1608f3e1-598a-42f4-a01a-2e252e81728f	['marking-definition--fa42a846-8d90-4e51-bc29-71d5b4802168']	2.1.0		identity--c78cb6e5-0c4b-4611-8297-d1b8b55e40b5	1.0
relationship	2.1	relationship--01ebd689-8233-409a-a12d-eafb2546f665	identity--c78cb6e5-0c4b-4611-8297-d1b8b55e40b5	2020-06-02T18:46:58.612Z	2020-06-15T15:17:10.123Z	uses	[SYSCON](https://attack.mitre.org/software/S0464) has the ability to use [Systeminfo](https://attack.mitre.org/software/S0096) to identify system information.(Citation: Unit 42 CARROTBAT January 2020)	malware--edf5aee2-9b1c-4252-8e64-25b12f14c8b3	attack-pattern--354a7f88-63fb-41b5-a801-ce3b377b36f1	['marking-definition--fa42a846-8d90-4e51-bc29-71d5b4802168']	2.1.0		identity--c78cb6e5-0c4b-4611-8297-d1b8b55e40b5	1.0	[{'source_name': 'Unit 42 CARROTBAT January 2020', 'description': 'McCabe, A. (2020, January 23). The Fractured Statue Campaign: U.S. Government Agency Targeted in Spear-Phishing Attacks. Retrieved June 2, 2020.', 'url': 'https://unit42.paloaltonetworks.com/the-fractured-statue-campaign-u-s-government-targeted-in-spear-phishing-attacks/'}]
relationship	2.1	relationship--01eb6d18-bb7b-4e4a-b133-60407f40773b	identity--c78cb6e5-0c4b-4611-8297-d1b8b55e40b5	2019-01-30T20:01:45.452Z	2020-06-19T20:39:21.916Z	uses	[Denis](https://attack.mitre.org/software/S0354) has used DNS tunneling for C2 communications.(Citation: Cybereason Oceanlotus May 2017)(Citation: Securelist Denis April 2017)(Citation: Cybereason Cobalt Kitty 2017)	malware--f25aab1a-0cef-4910-a85d-bb38b32ea41a	attack-pattern--1996eef1-ced3-4d7f-bf94-33298cabbf72	['marking-definition--fa42a846-8d90-4e51-bc29-71d5b4802168']	2.1.0		identity--c78cb6e5-0c4b-4611-8297-d1b8b55e40b5	1.0	[{'source_name': 'Cybereason Oceanlotus May 2017', 'description': 'Dahan, A. (2017, May 24). OPERATION COBALT KITTY: A LARGE-SCALE APT IN ASIA CARRIED OUT BY THE OCEANLOTUS GROUP. Retrieved November 5, 2018.', 'url': 'https://www.cybereason.com/blog/operation-cobalt-kitty-apt'}, {'source_name': 'Securelist Denis April 2017', 'description': 'Shulmin, A., Yunakovsky, S. (2017, April 28). Use of DNS…
relationship	2.1	relationship--01e4bf9a-3d9c-4381-aa9c-cca73376c771	identity--c78cb6e5-0c4b-4611-8297-d1b8b55e40b5	2019-01-29T17:59:44.424Z	2020-03-31T14:49:39.188Z	uses	[Zeus Panda](https://attack.mitre.org/software/S0330) hooks processes by leveraging its own IAT hooked functions.(Citation: GDATA Zeus Panda June 2017)	malware--198db886-47af-4f4c-bff5-11b891f85946	attack-pattern--f5946b5e-9408-485f-a7f7-b5efc88909b6	['marking-definition--fa42a846-8d90-4e51-bc29-71d5b4802168']	2.1.0		identity--c78cb6e5-0c4b-4611-8297-d1b8b55e40b5	1.0	[{'source_name': 'GDATA Zeus Panda June 2017', 'description': 'Ebach, L. (2017, June 22). Analysis Results of Zeus.Variant.Panda. Retrieved November 5, 2018.', 'url': 'https://cyberwtf.files.wordpress.com/2017/07/panda-whitepaper.pdf'}]
relationship	2.1	relationship--01e22d76-e2ee-407a-834f-e3428df142ba	identity--c78cb6e5-0c4b-4611-8297-d1b8b55e40b5	2021-07-27T13:30:20.915Z	2021-07-27T13:30:20.915Z	uses	[APT28](https://attack.mitre.org/groups/G0007) has used the ntdsutil.exe utility to export the Active Directory database for credential access.(Citation: Cybersecurity Advisory GRU Brute Force Campaign July 2021)	intrusion-set--bef4c620-0787-42a8-a96d-b7eb6e85917c	attack-pattern--edf91964-b26e-4b4a-9600-ccacd7d7df24	['marking-definition--fa42a846-8d90-4e51-bc29-71d5b4802168']	2.1.0		identity--c78cb6e5-0c4b-4611-8297-d1b8b55e40b5	1.0	[{'source_name': 'Cybersecurity Advisory GRU Brute Force Campaign July 2021', 'description': 'NSA, CISA, FBI, NCSC. (2021, July). Russian GRU Conducting Global Brute Force Campaign to Compromise Enterprise and Cloud Environments. Retrieved July 26, 2021.', 'url': 'https://media.defense.gov/2021/Jul/01/2002753896/-1/-1/1/CSA_GRU_GLOBAL_BRUTE_FORCE_CAMPAIGN_UOO158036-21.PDF'}]
relationship	2.1	relationship--01e1f755-740d-4744-ac81-4f6300b6c857	identity--c78cb6e5-0c4b-4611-8297-d1b8b55e40b5	2024-07-25T22:27:37.813Z	2024-07-25T22:27:37.813Z	uses	[Nightdoor](https://attack.mitre.org/software/S1147) can utilize Microsoft OneDrive or Google Drive for command and control purposes.(Citation: ESET EvasivePanda 2024)(Citation: Symantec Daggerfly 2024)	malware--51f78dfc-52f9-424e-8753-bb4246188313	attack-pattern--830c9528-df21-472c-8c14-a036bf17d665	['marking-definition--fa42a846-8d90-4e51-bc29-71d5b4802168']	3.2.0	False	identity--c78cb6e5-0c4b-4611-8297-d1b8b55e40b5	0.1	[{'source_name': 'ESET EvasivePanda 2024', 'description': 'Ahn Ho, Facundo Muñoz, & Marc-Etienne M.Léveillé. (2024, March 7). Evasive Panda leverages Monlam Festival to target Tibetans. Retrieved July 25, 2024.', 'url': 'https://www.welivesecurity.com/en/eset-research/evasive-panda-leverages-monlam-festival-target-tibetans/'}, {'source_name': 'Symantec Daggerfly 2024', 'description': 'Threat Hunt…
relationship	2.1	relationship--01e01c24-ba4c-41d7-8f30-8fca364dc2c6	identity--c78cb6e5-0c4b-4611-8297-d1b8b55e40b5	2017-12-14T16:46:06.044Z	2022-04-25T14:00:00.188Z	uses	[ifconfig](https://attack.mitre.org/software/S0101) can be used to display adapter configuration on Unix systems, including information for TCP/IP, DNS, and DHCP.	tool--362dc67f-4e85-4562-9dac-1b6b7f3ec4b5	attack-pattern--707399d6-ab3e-4963-9315-d9d3818cd6a0	['marking-definition--fa42a846-8d90-4e51-bc29-71d5b4802168']	2.1.0		identity--c78cb6e5-0c4b-4611-8297-d1b8b55e40b5	1.0
relationship	2.1	relationship--01dc8f01-b295-4b1f-b943-a347fdfebe95	identity--c78cb6e5-0c4b-4611-8297-d1b8b55e40b5	2022-03-30T14:26:51.857Z	2024-03-27T20:44:32.676Z	detects	Monitor for changes made to windows registry keys or values. Consider enabling Registry Auditing on specific keys to produce an alertable event (Event ID 4657) whenever a value is changed (though this may not trigger when values are created with Reghide or other evasive methods). (Citation: Microsoft 4657 APR 2017) Changes to Registry entries that load software on Windows startup that do not corr…	x-mitre-data-component--da85d358-741a-410d-9433-20d6269a6170	attack-pattern--57340c81-c025-4189-8fa0-fc7ede51bae4	['marking-definition--fa42a846-8d90-4e51-bc29-71d5b4802168']	3.2.0	False	identity--c78cb6e5-0c4b-4611-8297-d1b8b55e40b5	0.1	[{'source_name': 'Microsoft 4657 APR 2017', 'description': 'Miroshnikov, A. & Hall, J. (2017, April 18). 4657(S): A registry value was modified. Retrieved August 9, 2018.', 'url': 'https://docs.microsoft.com/windows/security/threat-protection/auditing/event-4657'}]
relationship	2.1	relationship--01dc7e85-da23-4a0b-937e-a7a6e83c7f53	identity--c78cb6e5-0c4b-4611-8297-d1b8b55e40b5	2024-08-08T18:13:36.867Z	2024-08-14T14:53:32.075Z	uses	[ROADSWEEP](https://attack.mitre.org/software/S1150) can use embedded scripts to remove itself from the infected host.(Citation: Mandiant ROADSWEEP August 2022)(Citation: Microsoft Albanian Government Attacks September 2022)	malware--be471c69-12d5-4bcc-9dad-3d42c3dbca4b	attack-pattern--d63a3fb8-9452-4e9d-a60a-54be68d5998c	['marking-definition--fa42a846-8d90-4e51-bc29-71d5b4802168']	3.2.0	False	identity--c78cb6e5-0c4b-4611-8297-d1b8b55e40b5	0.1	[{'source_name': 'Mandiant ROADSWEEP August 2022', 'description': 'Jenkins, L. at al. (2022, August 4). ROADSWEEP Ransomware - Likely Iranian Threat Actor Conducts Politically Motivated Disruptive Activity Against Albanian Government Organizations. Retrieved August 6, 2024.', 'url': 'https://cloud.google.com/blog/topics/threat-intelligence/likely-iranian-threat-actor-conducts-politically-motivate…
relationship	2.1	relationship--01d9bce9-9ae9-4167-b279-0f0ee4e6b263	identity--c78cb6e5-0c4b-4611-8297-d1b8b55e40b5	2024-04-17T20:58:50.472Z	2024-04-17T20:58:50.472Z	uses	[BUSHWALK](https://attack.mitre.org/software/S1118) can write malicious payloads sent through a web request’s command parameter.(Citation: Mandiant Cutting Edge Part 2 January 2024)(Citation: Mandiant Cutting Edge Part 3 February 2024)	malware--29a0bb87-1162-4c83-9834-2a98a876051b	attack-pattern--e6919abc-99f9-4c6c-95a5-14761e7b2add	['marking-definition--fa42a846-8d90-4e51-bc29-71d5b4802168']	3.2.0	False	identity--c78cb6e5-0c4b-4611-8297-d1b8b55e40b5	0.1	[{'source_name': 'Mandiant Cutting Edge Part 3 February 2024', 'description': 'Lin, M. et al. (2024, February 27). Cutting Edge, Part 3: Investigating Ivanti Connect Secure VPN Exploitation and Persistence Attempts. Retrieved March 1, 2024.', 'url': 'https://www.mandiant.com/resources/blog/investigating-ivanti-exploitation-persistence'}, {'source_name': 'Mandiant Cutting Edge Part 2 January 2024'…
relationship	2.1	relationship--01d1922c-6900-4ed3-8ddf-bae4d06296b3	identity--c78cb6e5-0c4b-4611-8297-d1b8b55e40b5	2020-03-18T18:37:06.748Z	2020-03-18T18:37:06.748Z	uses	[Patchwork](https://attack.mitre.org/groups/G0040) used Visual Basic Scripts (VBS) on victim machines.(Citation: TrendMicro Patchwork Dec 2017)(Citation: Volexity Patchwork June 2018)	intrusion-set--17862c7d-9e60-48a0-b48e-da4dc4c3f6b0	attack-pattern--dfd7cc1d-e1d8-4394-a198-97c4cab8aa67	['marking-definition--fa42a846-8d90-4e51-bc29-71d5b4802168']	2.1.0		identity--c78cb6e5-0c4b-4611-8297-d1b8b55e40b5	1.0	[{'source_name': 'TrendMicro Patchwork Dec 2017', 'description': 'Lunghi, D., et al. (2017, December). Untangling the Patchwork Cyberespionage Group. Retrieved July 10, 2018.', 'url': 'https://documents.trendmicro.com/assets/tech-brief-untangling-the-patchwork-cyberespionage-group.pdf'}, {'source_name': 'Volexity Patchwork June 2018', 'description': 'Meltzer, M, et al. (2018, June 07). Patchwork …
relationship	2.1	relationship--01c982c2-f610-443f-ae60-1b4a1f508f81	identity--c78cb6e5-0c4b-4611-8297-d1b8b55e40b5	2020-05-13T19:06:23.934Z	2024-01-10T14:30:32.203Z	uses	[Silence](https://attack.mitre.org/groups/G0091) has used port 444 when sending data about the system from the client to the server.(Citation: Group IB Silence Sept 2018)	intrusion-set--d13c8a7f-740b-4efa-a232-de7d6bb05321	attack-pattern--b18eae87-b469-4e14-b454-b171b416bc18	['marking-definition--fa42a846-8d90-4e51-bc29-71d5b4802168']	3.2.0	False	identity--c78cb6e5-0c4b-4611-8297-d1b8b55e40b5	1.0	[{'source_name': 'Group IB Silence Sept 2018', 'description': 'Group-IB. (2018, September). Silence: Moving Into the Darkside. Retrieved May 5, 2020.', 'url': 'https://go.group-ib.com/report-silence-en?_gl=1*d1bh3a*_ga*MTIwMzM5Mzc5MS4xNjk4OTI5NzY4*_ga_QMES53K3Y2*MTcwNDcyMjU2OS40LjEuMTcwNDcyMzU1Mi41My4wLjA.'}]
relationship	2.1	relationship--01c6d850-03c2-4ed0-ba1d-cf2cc9062106	identity--c78cb6e5-0c4b-4611-8297-d1b8b55e40b5	2019-05-02T01:07:37.002Z	2020-03-31T14:49:39.188Z	uses	[Revenge RAT](https://attack.mitre.org/software/S0379) gathers the username from the system.(Citation: Cylance Shaheen Nov 2018)	malware--bdb27a1d-1844-42f1-a0c0-826027ae0326	attack-pattern--03d7999c-1f4c-42cc-8373-e7690d318104	['marking-definition--fa42a846-8d90-4e51-bc29-71d5b4802168']	2.1.0		identity--c78cb6e5-0c4b-4611-8297-d1b8b55e40b5	1.0	[{'source_name': 'Cylance Shaheen Nov 2018', 'description': 'Livelli, K, et al. (2018, November 12). Operation Shaheen. Retrieved May 1, 2019.', 'url': 'https://www.cylance.com/content/dam/cylance-web/en-us/resources/knowledge-center/resource-library/reports/WhiteCompanyOperationShaheenReport.pdf?_ga=2.161661948.1943296560.1555683782-1066572390.1555511517'}]
relationship	2.1	relationship--01c60a20-2eff-4b4e-a15a-24e56a487b4e	identity--c78cb6e5-0c4b-4611-8297-d1b8b55e40b5	2019-06-17T18:49:30.438Z	2023-03-23T15:24:22.257Z	uses	[YAHOYAH](https://attack.mitre.org/software/S0388) checks for the system’s Windows OS version and hostname.(Citation: TrendMicro TropicTrooper 2015)	malware--cb444a16-3ea5-4a91-88c6-f329adcb8af3	attack-pattern--354a7f88-63fb-41b5-a801-ce3b377b36f1	['marking-definition--fa42a846-8d90-4e51-bc29-71d5b4802168']	3.1.0	False	identity--c78cb6e5-0c4b-4611-8297-d1b8b55e40b5	1.0	[{'source_name': 'TrendMicro TropicTrooper 2015', 'description': 'Alintanahin, K. (2015). Operation Tropic Trooper: Relying on Tried-and-Tested Flaws to Infiltrate Secret Keepers. Retrieved June 14, 2019.', 'url': 'https://documents.trendmicro.com/assets/wp/wp-operation-tropic-trooper.pdf'}]
relationship	2.1	relationship--01c46868-c510-4df1-93fe-31d1fa9eb62e	identity--c78cb6e5-0c4b-4611-8297-d1b8b55e40b5	2020-10-09T13:41:46.602Z	2020-10-09T13:41:46.602Z	uses	(Citation: Visa FIN6 Feb 2019)	intrusion-set--2a7914cf-dff3-428d-ab0f-1014d1c28aeb	malware--432555de-63bf-4f2a-a3fa-f720a4561078	['marking-definition--fa42a846-8d90-4e51-bc29-71d5b4802168']	2.1.0		identity--c78cb6e5-0c4b-4611-8297-d1b8b55e40b5	1.0	[{'source_name': 'Visa FIN6 Feb 2019', 'description': 'Visa Public. (2019, February). FIN6 Cybercrime Group Expands Threat to eCommerce Merchants. Retrieved September 16, 2019.', 'url': 'https://usa.visa.com/dam/VCOM/global/support-legal/documents/fin6-cybercrime-group-expands-threat-To-ecommerce-merchants.pdf'}]
relationship	2.1	relationship--00b0b6ec-a9eb-4fdd-b7ea-6e6c8a8ab1fc	identity--c78cb6e5-0c4b-4611-8297-d1b8b55e40b5	2019-11-27T14:58:00.679Z	2020-12-30T14:26:44.885Z	mitigates	Configure the Increase Scheduling Priority option to only allow the Administrators group the rights to schedule a priority process. This can be configured through GPO: Computer Configuration > [Policies] > Windows Settings > Security Settings > Local Policies > User Rights Assignment: Increase scheduling priority. (Citation: TechNet Scheduling Priority)	course-of-action--9bb9e696-bff8-4ae1-9454-961fc7d91d5f	attack-pattern--005a06c6-14bf-4118-afa0-ebcd8aebb0c9	['marking-definition--fa42a846-8d90-4e51-bc29-71d5b4802168']	2.1.0		identity--c78cb6e5-0c4b-4611-8297-d1b8b55e40b5	1.0	[{'source_name': 'TechNet Scheduling Priority', 'description': 'Microsoft. (2013, May 8). Increase scheduling priority. Retrieved December 18, 2017.', 'url': 'https://technet.microsoft.com/library/dn221960.aspx'}]
relationship	2.1	relationship--00ed8575-5d79-46c3-adea-d0e1bf5dc14a	identity--c78cb6e5-0c4b-4611-8297-d1b8b55e40b5	2022-01-11T14:58:01.883Z	2024-08-26T16:28:39.922Z	uses	[DarkWatchman](https://attack.mitre.org/software/S0673) can identity the OS locale of a compromised host.(Citation: Prevailion DarkWatchman 2021)	malware--63686509-069b-4143-99ea-4e59cad6cb2a	attack-pattern--c877e33f-1df6-40d6-b1e7-ce70f16f4979	['marking-definition--fa42a846-8d90-4e51-bc29-71d5b4802168']	3.2.0	False	identity--c78cb6e5-0c4b-4611-8297-d1b8b55e40b5	1.0	[{'source_name': 'Prevailion DarkWatchman 2021', 'description': 'Smith, S., Stafford, M. (2021, December 14). DarkWatchman: A new evolution in fileless techniques. Retrieved January 10, 2022.', 'url': 'https://web.archive.org/web/20220629230035/https://www.prevailion.com/darkwatchman-new-fileless-techniques/'}]
relationship	2.1	relationship--00e9a38d-6dc5-4d67-b2fe-977b1c7d17dd	identity--c78cb6e5-0c4b-4611-8297-d1b8b55e40b5	2019-04-12T17:01:01.266Z	2022-07-28T18:55:35.993Z	uses	(Citation: Novetta Blockbuster)(Citation: Novetta Blockbuster Destructive Malware)	intrusion-set--c93fccb1-e8e8-42cf-ae33-2ad1d183913a	tool--3ffbdc1f-d2bf-41ab-91a2-c7b857e98079	['marking-definition--fa42a846-8d90-4e51-bc29-71d5b4802168']	2.1.0	False	identity--c78cb6e5-0c4b-4611-8297-d1b8b55e40b5	1.0	[{'source_name': 'Novetta Blockbuster Destructive Malware', 'description': 'Novetta Threat Research Group. (2016, February 24). Operation Blockbuster: Destructive Malware Report. Retrieved March 2, 2016.', 'url': 'https://web.archive.org/web/20160303200515/https://operationblockbuster.com/wp-content/uploads/2016/02/Operation-Blockbuster-Destructive-Malware-Report.pdf'}, {'source_name': 'Novetta B…
relationship	2.1	relationship--00e99176-c74e-4f49-a498-c66a71612a5b	identity--c78cb6e5-0c4b-4611-8297-d1b8b55e40b5	2021-04-07T13:57:06.538Z	2024-09-12T19:23:54.834Z	uses	[Cobalt Strike](https://attack.mitre.org/software/S0154) can use self signed Java applets to execute signed applet attacks.(Citation: Talos Cobalt Strike September 2020)(Citation: Cobalt Strike Manual 4.3 November 2020)	malware--a7881f21-e978-4fe4-af56-92c9416a2616	attack-pattern--32901740-b42c-4fdd-bc02-345b5dc57082	['marking-definition--fa42a846-8d90-4e51-bc29-71d5b4802168']	3.2.0	False	identity--c78cb6e5-0c4b-4611-8297-d1b8b55e40b5	1.0	[{'source_name': 'Talos Cobalt Strike September 2020', 'description': 'Mavis, N. (2020, September 21). The Art and Science of Detecting Cobalt Strike. Retrieved September 12, 2024.', 'url': 'https://web.archive.org/web/20210219195905/https://talos-intelligence-site.s3.amazonaws.com/production/document_files/files/000/095/031/original/Talos_Cobalt_Strike.pdf'}, {'source_name': 'Cobalt Strike Manua…
relationship	2.1	relationship--00e7784e-d0c8-48d8-a377-7ec83cf6a474	identity--c78cb6e5-0c4b-4611-8297-d1b8b55e40b5	2023-03-26T16:19:45.553Z	2023-03-26T16:19:45.553Z	uses	During the [SolarWinds Compromise](https://attack.mitre.org/campaigns/C0024), [APT29](https://attack.mitre.org/groups/G0016) created tokens using compromised SAML signing certificates.(Citation: Microsoft - Customer Guidance on Recent Nation-State Cyber Attacks)(Citation: Secureworks IRON RITUAL Profile)	campaign--808d6b30-df4e-4341-8248-724da4bac650	attack-pattern--1f9c2bae-b441-4f66-a8af-b65946ee72f2	['marking-definition--fa42a846-8d90-4e51-bc29-71d5b4802168']	3.1.0	False	identity--c78cb6e5-0c4b-4611-8297-d1b8b55e40b5	0.1	[{'source_name': 'Microsoft - Customer Guidance on Recent Nation-State Cyber Attacks', 'description': 'MSRC. (2020, December 13). Customer Guidance on Recent Nation-State Cyber Attacks. Retrieved December 30, 2020.', 'url': 'https://msrc-blog.microsoft.com/2020/12/13/customer-guidance-on-recent-nation-state-cyber-attacks/'}, {'source_name': 'Secureworks IRON RITUAL Profile', 'description': 'Secur…
relationship	2.1	relationship--00e2899a-beb7-448a-b003-a8b67e0b0daf	identity--c78cb6e5-0c4b-4611-8297-d1b8b55e40b5	2024-02-26T14:26:14.298Z	2024-02-26T14:26:14.298Z	mitigates	Prevent access to file shares, remote access to systems, unnecessary services. Mechanisms to limit access may include use of network concentrators, RDP gateways, etc.	course-of-action--1dcaeb21-9348-42ea-950a-f842aaf1ae1f	attack-pattern--7f0ca133-88c4-40c6-a62f-b3083a7fbc2e	['marking-definition--fa42a846-8d90-4e51-bc29-71d5b4802168']	3.2.0	False	identity--c78cb6e5-0c4b-4611-8297-d1b8b55e40b5	0.1
relationship	2.1	relationship--00e25bca-7df1-464e-94a4-cc13124e1d0c	identity--c78cb6e5-0c4b-4611-8297-d1b8b55e40b5	2020-04-29T18:44:04.814Z	2020-04-29T18:44:04.814Z	uses	[PoetRAT](https://attack.mitre.org/software/S0428) sent username, computer name, and the previously generated UUID in reply to a "who" command from C2.(Citation: Talos PoetRAT April 2020)	malware--cc5497f7-a9e8-436f-94da-b2b4a9b9ad3c	attack-pattern--03d7999c-1f4c-42cc-8373-e7690d318104	['marking-definition--fa42a846-8d90-4e51-bc29-71d5b4802168']	2.1.0		identity--c78cb6e5-0c4b-4611-8297-d1b8b55e40b5	1.0	[{'source_name': 'Talos PoetRAT April 2020', 'description': 'Mercer, W, et al. (2020, April 16). PoetRAT: Python RAT uses COVID-19 lures to target Azerbaijan public and private sectors. Retrieved April 27, 2020.', 'url': 'https://blog.talosintelligence.com/2020/04/poetrat-covid-19-lures.html'}]
relationship	2.1	relationship--00de3cf9-73c4-4b04-a074-a5d73e9b61de	identity--c78cb6e5-0c4b-4611-8297-d1b8b55e40b5	2020-12-29T19:13:11.251Z	2020-12-29T19:13:11.251Z	uses	[Fox Kitten](https://attack.mitre.org/groups/G0117) has downloaded additional tools including [PsExec](https://attack.mitre.org/software/S0029) directly to endpoints.(Citation: CISA AA20-259A Iran-Based Actor September 2020)	intrusion-set--c21dd6f1-1364-4a70-a1f7-783080ec34ee	attack-pattern--e6919abc-99f9-4c6c-95a5-14761e7b2add	['marking-definition--fa42a846-8d90-4e51-bc29-71d5b4802168']	2.1.0		identity--c78cb6e5-0c4b-4611-8297-d1b8b55e40b5	1.0	[{'source_name': 'CISA AA20-259A Iran-Based Actor September 2020', 'description': 'CISA. (2020, September 15). Iran-Based Threat Actor Exploits VPN Vulnerabilities. Retrieved December 21, 2020.', 'url': 'https://us-cert.cisa.gov/ncas/alerts/aa20-259a'}]
relationship	2.1	relationship--00d3d6a8-c711-4bb5-bf0a-e17c0ecac8c8	identity--c78cb6e5-0c4b-4611-8297-d1b8b55e40b5	2019-01-30T15:19:14.928Z	2020-03-16T16:39:52.451Z	uses	[Azorult](https://attack.mitre.org/software/S0344) can call WTSQueryUserToken and CreateProcessAsUser to start a new process with local system privileges.(Citation: Unit42 Azorult Nov 2018)	malware--f9b05f33-d45d-4e4d-aafe-c208d38a0080	attack-pattern--677569f9-a8b0-459e-ab24-7f18091fa7bf	['marking-definition--fa42a846-8d90-4e51-bc29-71d5b4802168']	2.1.0		identity--c78cb6e5-0c4b-4611-8297-d1b8b55e40b5	1.0	[{'source_name': 'Unit42 Azorult Nov 2018', 'description': 'Yan, T., et al. (2018, November 21). New Wine in Old Bottle: New Azorult Variant Found in FindMyName Campaign using Fallout Exploit Kit. Retrieved November 29, 2018.', 'url': 'https://researchcenter.paloaltonetworks.com/2018/11/unit42-new-wine-old-bottle-new-azorult-variant-found-findmyname-campaign-using-fallout-exploit-kit/'}]
relationship	2.1	relationship--00d1f959-5469-4a9c-b33d-93f315719a6c	identity--c78cb6e5-0c4b-4611-8297-d1b8b55e40b5	2018-10-17T00:14:20.652Z	2020-03-17T02:46:42.658Z	uses	[UPPERCUT](https://attack.mitre.org/software/S0275) has used HTTP for C2, including sending error codes in Cookie headers.(Citation: FireEye APT10 Sept 2018)	malware--fb4e3792-e915-4fdd-a9cd-92dfa2ace7aa	attack-pattern--df8b2a25-8bdf-4856-953c-a04372b1c161	['marking-definition--fa42a846-8d90-4e51-bc29-71d5b4802168']	2.1.0		identity--c78cb6e5-0c4b-4611-8297-d1b8b55e40b5	1.0	[{'source_name': 'FireEye APT10 Sept 2018', 'description': 'Matsuda, A., Muhammad I. (2018, September 13). APT10 Targeting Japanese Corporations Using Updated TTPs. Retrieved September 17, 2018.', 'url': 'https://www.fireeye.com/blog/threat-research/2018/09/apt10-targeting-japanese-corporations-using-updated-ttps.html'}]
relationship	2.1	relationship--00ce5c68-cb85-46d1-a6ba-7b2b767b0f09	identity--c78cb6e5-0c4b-4611-8297-d1b8b55e40b5	2020-08-13T14:58:25.315Z	2020-08-13T14:58:25.315Z	uses	[Trojan.Karagany](https://attack.mitre.org/software/S0094) can gather information about the user on a compromised host.(Citation: Secureworks Karagany July 2019)	malware--82cb34ba-02b5-432b-b2d2-07f55cbf674d	attack-pattern--03d7999c-1f4c-42cc-8373-e7690d318104	['marking-definition--fa42a846-8d90-4e51-bc29-71d5b4802168']	2.1.0		identity--c78cb6e5-0c4b-4611-8297-d1b8b55e40b5	1.0	[{'source_name': 'Secureworks Karagany July 2019', 'description': 'Secureworks. (2019, July 24). Updated Karagany Malware Targets Energy Sector. Retrieved August 12, 2020.', 'url': 'https://www.secureworks.com/research/updated-karagany-malware-targets-energy-sector'}]
relationship	2.1	relationship--00caa57d-7b0f-4156-907e-18d14d62965a	identity--c78cb6e5-0c4b-4611-8297-d1b8b55e40b5	2020-06-29T01:39:22.199Z	2020-06-29T01:39:22.199Z	uses	[Equation](https://attack.mitre.org/groups/G0020) has used an encrypted virtual file system stored in the Windows Registry.(Citation: Kaspersky Equation QA)	intrusion-set--96e239be-ad99-49eb-b127-3007b8c1bec9	attack-pattern--dfebc3b7-d19d-450b-81c7-6dafe4184c04	['marking-definition--fa42a846-8d90-4e51-bc29-71d5b4802168']	2.1.0		identity--c78cb6e5-0c4b-4611-8297-d1b8b55e40b5	1.0	[{'source_name': 'Kaspersky Equation QA', 'description': "Kaspersky Lab's Global Research and Analysis Team. (2015, February). Equation Group: Questions and Answers. Retrieved December 21, 2015.", 'url': 'https://media.kasperskycontenthub.com/wp-content/uploads/sites/43/2018/03/08064459/Equation_group_questions_and_answers.pdf'}]
relationship	2.1	relationship--00c88cab-5cb9-492a-8dce-8eab92213bc3	identity--c78cb6e5-0c4b-4611-8297-d1b8b55e40b5	2018-01-16T16:13:52.465Z	2020-03-31T14:49:39.188Z	uses	(Citation: OilRig New Delivery Oct 2017)	intrusion-set--4ca1929c-7d64-4aab-b849-badbfc0c760d	malware--5be33fef-39c0-4532-84ee-bea31e1b5324	['marking-definition--fa42a846-8d90-4e51-bc29-71d5b4802168']	2.1.0		identity--c78cb6e5-0c4b-4611-8297-d1b8b55e40b5	1.0	[{'source_name': 'OilRig New Delivery Oct 2017', 'description': 'Falcone, R. and Lee, B. (2017, October 9). OilRig Group Steps Up Attacks with New Delivery Documents and New Injector Trojan. Retrieved January 8, 2018.', 'url': 'https://researchcenter.paloaltonetworks.com/2017/10/unit42-oilrig-group-steps-attacks-new-delivery-documents-new-injector-trojan/'}]
relationship	2.1	relationship--00c61f2d-f55e-4257-b92c-682352feb37d	identity--c78cb6e5-0c4b-4611-8297-d1b8b55e40b5	2022-03-30T14:26:51.850Z	2022-05-24T14:00:00.188Z	detects	Monitor newly executed processes that may set files and directories to be hidden to evade detection mechanisms.	x-mitre-data-component--3d20385b-24ef-40e1-9f56-f39750379077	attack-pattern--ec8fc7e2-b356-455c-8db5-2e37be158e7d	['marking-definition--fa42a846-8d90-4e51-bc29-71d5b4802168']	2.1.0		identity--c78cb6e5-0c4b-4611-8297-d1b8b55e40b5	1.0
relationship	2.1	relationship--00c4456d-cea9-43bf-913b-ec566699ce61	identity--c78cb6e5-0c4b-4611-8297-d1b8b55e40b5	2020-08-20T18:47:28.174Z	2022-05-24T14:00:00.188Z	mitigates	Limit permissions to discover cloud infrastructure in accordance with least privilege. Organizations should limit the number of users within the organization with an IAM role that has administrative privileges, strive to reduce all permanent privileged role assignments, and conduct periodic entitlement reviews on IAM users, roles and policies.	course-of-action--93e7968a-9074-4eac-8ae9-9f5200ec3317	attack-pattern--57a3d31a-d04f-4663-b2da-7df8ec3f8c9d	['marking-definition--fa42a846-8d90-4e51-bc29-71d5b4802168']	2.1.0		identity--c78cb6e5-0c4b-4611-8297-d1b8b55e40b5	1.0
relationship	2.1	relationship--00ba134e-1833-4dde-bf4e-7ec45271e8a6	identity--c78cb6e5-0c4b-4611-8297-d1b8b55e40b5	2021-04-01T21:13:03.597Z	2021-04-01T21:13:03.597Z	uses	[EvilBunny](https://attack.mitre.org/software/S0396) has used various API calls as part of its checks to see if the malware is running in a sandbox.(Citation: Cyphort EvilBunny Dec 2014)	malware--a8a778f5-0035-4870-bb25-53dc05029586	attack-pattern--391d824f-0ef1-47a0-b0ee-c59a75e27670	['marking-definition--fa42a846-8d90-4e51-bc29-71d5b4802168']	2.1.0		identity--c78cb6e5-0c4b-4611-8297-d1b8b55e40b5	1.0	[{'source_name': 'Cyphort EvilBunny Dec 2014', 'description': 'Marschalek, M.. (2014, December 16). EvilBunny: Malware Instrumented By Lua. Retrieved June 28, 2019.', 'url': 'https://web.archive.org/web/20150311013500/http://www.cyphort.com/evilbunny-malware-instrumented-lua/'}]
relationship	2.1	relationship--00f44cd5-9afc-472f-9743-251d243798a0	identity--c78cb6e5-0c4b-4611-8297-d1b8b55e40b5	2022-02-01T16:26:43.436Z	2024-04-10T22:31:47.481Z	uses	[Torisma](https://attack.mitre.org/software/S0678) has been Base64 encoded and AES encrypted.(Citation: McAfee Lazarus Nov 2020)	malware--0715560d-4299-4e84-9e20-6e80ab57e4f2	attack-pattern--0d91b3c0-5e50-47c3-949a-2a796f04d144	['marking-definition--fa42a846-8d90-4e51-bc29-71d5b4802168']	3.2.0	False	identity--c78cb6e5-0c4b-4611-8297-d1b8b55e40b5	1.0	[{'source_name': 'McAfee Lazarus Nov 2020', 'description': 'Beek, C. (2020, November 5). Operation North Star: Behind The Scenes. Retrieved December 20, 2021.', 'url': 'https://www.mcafee.com/blogs/other-blogs/mcafee-labs/operation-north-star-behind-the-scenes/'}]
relationship	2.1	relationship--00b0af92-df59-4d56-ac3e-18f6f1f72957	identity--c78cb6e5-0c4b-4611-8297-d1b8b55e40b5	2017-12-14T16:46:06.044Z	2020-03-31T14:49:39.188Z	uses	[Flame](https://attack.mitre.org/software/S0143) contains modules to infect USB sticks and spread laterally to other Windows systems the stick is plugged into using Autorun functionality.(Citation: Kaspersky Flame)	malware--ff6840c9-4c87-4d07-bbb6-9f50aa33d498	attack-pattern--3b744087-9945-4a6f-91e8-9dbceda417a4	['marking-definition--fa42a846-8d90-4e51-bc29-71d5b4802168']	2.1.0		identity--c78cb6e5-0c4b-4611-8297-d1b8b55e40b5	1.0	[{'source_name': 'Kaspersky Flame', 'description': 'Gostev, A. (2012, May 28). The Flame: Questions and Answers. Retrieved March 1, 2017.', 'url': 'https://securelist.com/the-flame-questions-and-answers-51/34344/'}]
relationship	2.1	relationship--00ae99d1-db02-4007-8669-04d7fc4c1390	identity--c78cb6e5-0c4b-4611-8297-d1b8b55e40b5	2017-12-14T16:46:06.044Z	2020-03-11T17:45:54.045Z	uses	Once a removable media device is inserted back into the first victim, [USBStealer](https://attack.mitre.org/software/S0136) collects data from it that was exfiltrated from a second victim.(Citation: ESET Sednit USBStealer 2014)(Citation: Kaspersky Sofacy)	malware--af2ad3b7-ab6a-4807-91fd-51bcaff9acbb	attack-pattern--1b7ba276-eedc-4951-a762-0ceea2c030ec	['marking-definition--fa42a846-8d90-4e51-bc29-71d5b4802168']	2.1.0		identity--c78cb6e5-0c4b-4611-8297-d1b8b55e40b5	1.0	[{'source_name': 'ESET Sednit USBStealer 2014', 'description': 'Calvet, J. (2014, November 11). Sednit Espionage Group Attacking Air-Gapped Networks. Retrieved January 4, 2017.', 'url': 'http://www.welivesecurity.com/2014/11/11/sednit-espionage-group-attacking-air-gapped-networks/'}, {'source_name': 'Kaspersky Sofacy', 'description': "Kaspersky Lab's Global Research and Analysis Team. (2015, Dece…
relationship	2.1	relationship--00aa618f-bcfa-4649-8436-134f9d01e43c	identity--c78cb6e5-0c4b-4611-8297-d1b8b55e40b5	2020-06-19T21:25:43.683Z	2020-06-29T21:37:55.941Z	uses	[Goopy](https://attack.mitre.org/software/S0477) has the ability to communicate with its C2 over DNS.(Citation: Cybereason Cobalt Kitty 2017)	malware--eac3d77f-2b7b-4599-ba74-948dc16633ad	attack-pattern--1996eef1-ced3-4d7f-bf94-33298cabbf72	['marking-definition--fa42a846-8d90-4e51-bc29-71d5b4802168']	2.1.0		identity--c78cb6e5-0c4b-4611-8297-d1b8b55e40b5	1.0	[{'source_name': 'Cybereason Cobalt Kitty 2017', 'description': 'Dahan, A. (2017). Operation Cobalt Kitty. Retrieved December 27, 2018.', 'url': 'https://cdn2.hubspot.net/hubfs/3354902/Cybereason%20Labs%20Analysis%20Operation%20Cobalt%20Kitty.pdf'}]
relationship	2.1	relationship--00a88d6f-fa8c-48bf-a028-fb75ca04e000	identity--c78cb6e5-0c4b-4611-8297-d1b8b55e40b5	2020-11-10T16:49:13.291Z	2023-09-12T14:30:20.642Z	uses	[Wizard Spider](https://attack.mitre.org/groups/G0102) has obtained code signing certificates signed by DigiCert, GlobalSign, and COMOOD for malware payloads.(Citation: DFIR Ryuk 2 Hour Speed Run November 2020)(Citation: Mandiant FIN12 Oct 2021)	intrusion-set--dd2d9ca6-505b-4860-a604-233685b802c7	attack-pattern--e7cbc1de-1f79-48ee-abfd-da1241c65a15	['marking-definition--fa42a846-8d90-4e51-bc29-71d5b4802168']	3.1.0	False	identity--c78cb6e5-0c4b-4611-8297-d1b8b55e40b5	1.0	[{'source_name': 'Mandiant FIN12 Oct 2021', 'description': 'Shilko, J., et al. (2021, October 7). FIN12: The Prolific Ransomware Intrusion Threat Actor That Has Aggressively Pursued Healthcare Targets. Retrieved June 15, 2023.', 'url': 'https://www.mandiant.com/sites/default/files/2021-10/fin12-group-profile.pdf'}, {'source_name': 'DFIR Ryuk 2 Hour Speed Run November 2020', 'description': 'The DF…
relationship	2.1	relationship--00a4a29f-bbc3-45aa-82ad-7adb0c67a7db	identity--c78cb6e5-0c4b-4611-8297-d1b8b55e40b5	2022-03-30T14:26:51.849Z	2024-08-15T13:21:05.686Z	detects	Monitor for attempts to access SYSVOL that involve searching for XML files. Analytic 1 - Unauthorized access to SYSVOL XML files. <code> index=security sourcetype="WinEventLog:Security" EventCode=4663 ObjectName="*SYSVOL*" ObjectName="*.xml" | eval AccessType=case( AccessMask="0x1", "Read", AccessMask="0x2", "Write", AccessMask="0x3", "Read/Write", AccessMask="0x4", "Delete", true(), "Unknown" )<…	x-mitre-data-component--235b7491-2d2b-4617-9a52-3c0783680f71	attack-pattern--8d7bd4f5-3a89-4453-9c82-2c8894d5655e	['marking-definition--fa42a846-8d90-4e51-bc29-71d5b4802168']	3.2.0	False	identity--c78cb6e5-0c4b-4611-8297-d1b8b55e40b5	0.1
relationship	2.1	relationship--00991be5-e2c2-4645-b743-e9e4af3d38b9	identity--c78cb6e5-0c4b-4611-8297-d1b8b55e40b5	2021-05-20T14:35:48.636Z	2021-10-18T19:54:13.384Z	uses	[Cobalt Strike](https://attack.mitre.org/software/S0154) can use <code>sudo</code> to run a command.(Citation: Cobalt Strike Manual 4.3 November 2020)	malware--a7881f21-e978-4fe4-af56-92c9416a2616	attack-pattern--1365fe3b-0f50-455d-b4da-266ce31c23b0	['marking-definition--fa42a846-8d90-4e51-bc29-71d5b4802168']	2.1.0		identity--c78cb6e5-0c4b-4611-8297-d1b8b55e40b5	1.0	[{'source_name': 'Cobalt Strike Manual 4.3 November 2020', 'description': 'Strategic Cyber LLC. (2020, November 5). Cobalt Strike: Advanced Threat Tactics for Penetration Testers. Retrieved April 13, 2021.', 'url': 'https://web.archive.org/web/20210708035426/https://www.cobaltstrike.com/downloads/csmanual43.pdf'}]
relationship	2.1	relationship--00914655-1a22-40ed-ae4d-6adb1a6acd35	identity--c78cb6e5-0c4b-4611-8297-d1b8b55e40b5	2020-11-09T16:28:37.599Z	2020-11-09T16:28:37.599Z	uses	[Astaroth](https://attack.mitre.org/software/S0373) can store C2 information on cloud hosting services such as AWS and CloudFlare and websites like YouTube and Facebook.(Citation: Securelist Brazilian Banking Malware July 2020)	malware--edb24a93-1f7a-4bbf-a738-1397a14662c6	attack-pattern--f7827069-0bf2-4764-af4f-23fae0d181b7	['marking-definition--fa42a846-8d90-4e51-bc29-71d5b4802168']	2.1.0		identity--c78cb6e5-0c4b-4611-8297-d1b8b55e40b5	1.0	[{'source_name': 'Securelist Brazilian Banking Malware July 2020', 'description': 'GReAT. (2020, July 14). The Tetrade: Brazilian banking malware goes global. Retrieved November 9, 2020.', 'url': 'https://securelist.com/the-tetrade-brazilian-banking-malware/97779/'}]
relationship	2.1	relationship--00876444-466d-40fe-8de5-0c13fcd0ea1a	identity--c78cb6e5-0c4b-4611-8297-d1b8b55e40b5	2020-10-15T16:47:27.531Z	2022-05-24T14:00:00.188Z	mitigates	Make sure that the <code>HISTCONTROL</code> environment variable is set to “ignoredups” instead of “ignoreboth” or “ignorespace”.	course-of-action--2f316f6c-ae42-44fe-adf8-150989e0f6d3	attack-pattern--8f504411-cb96-4dac-a537-8d2bb7679c59	['marking-definition--fa42a846-8d90-4e51-bc29-71d5b4802168']	2.1.0		identity--c78cb6e5-0c4b-4611-8297-d1b8b55e40b5	1.0
relationship	2.1	relationship--0082e86b-a7b7-496b-af03-88785b6c8fbb	identity--c78cb6e5-0c4b-4611-8297-d1b8b55e40b5	2021-12-06T15:43:24.481Z	2021-12-06T15:43:24.481Z	uses	[Dragonfly](https://attack.mitre.org/groups/G0035) has compressed data into .zip files prior to exfiltration.(Citation: US-CERT TA18-074A)	intrusion-set--1c63d4ec-0a75-4daa-b1df-0d11af3d3cc1	attack-pattern--53ac20cd-aca3-406e-9aa0-9fc7fdc60a5a	['marking-definition--fa42a846-8d90-4e51-bc29-71d5b4802168']	2.1.0		identity--c78cb6e5-0c4b-4611-8297-d1b8b55e40b5	1.0	[{'source_name': 'US-CERT TA18-074A', 'description': 'US-CERT. (2018, March 16). Alert (TA18-074A): Russian Government Cyber Activity Targeting Energy and Other Critical Infrastructure Sectors. Retrieved June 6, 2018.', 'url': 'https://www.us-cert.gov/ncas/alerts/TA18-074A'}]
relationship	2.1	relationship--00822c6a-a881-4678-8d74-6a52b2ca27c9	identity--c78cb6e5-0c4b-4611-8297-d1b8b55e40b5	2018-04-18T17:59:24.739Z	2020-03-31T14:49:39.188Z	uses	[Pupy](https://attack.mitre.org/software/S0192) uses [PsExec](https://attack.mitre.org/software/S0029) to execute a payload or commands on a remote host.(Citation: GitHub Pupy)	tool--cb69b20d-56d0-41ab-8440-4a4b251614d4	attack-pattern--f1951e8a-500e-4a26-8803-76d95c4554b4	['marking-definition--fa42a846-8d90-4e51-bc29-71d5b4802168']	2.1.0		identity--c78cb6e5-0c4b-4611-8297-d1b8b55e40b5	1.0	[{'source_name': 'GitHub Pupy', 'description': 'Nicolas Verdier. (n.d.). Retrieved January 29, 2018.', 'url': 'https://github.com/n1nj4sec/pupy'}]
relationship	2.1	relationship--00814703-3c3b-4872-89e9-cea4ba5edf2d	identity--c78cb6e5-0c4b-4611-8297-d1b8b55e40b5	2020-02-11T20:36:06.423Z	2022-04-25T14:00:00.188Z	subtechnique-of		attack-pattern--8d7bd4f5-3a89-4453-9c82-2c8894d5655e	attack-pattern--435dfb86-2697-4867-85b5-2fef496c0517	['marking-definition--fa42a846-8d90-4e51-bc29-71d5b4802168']	2.1.0		identity--c78cb6e5-0c4b-4611-8297-d1b8b55e40b5	1.0
relationship	2.1	relationship--007cc21a-685a-4701-99c1-20f258cedc7c	identity--c78cb6e5-0c4b-4611-8297-d1b8b55e40b5	2017-12-14T16:46:06.044Z	2024-09-04T17:04:35.671Z	uses	[BLACKCOFFEE](https://attack.mitre.org/software/S0069) has the capability to enumerate files.(Citation: FireEye APT17)	malware--d69c8146-ab35-4d50-8382-6fc80e641d43	attack-pattern--7bc57495-ea59-4380-be31-a64af124ef18	['marking-definition--fa42a846-8d90-4e51-bc29-71d5b4802168']	3.2.0	False	identity--c78cb6e5-0c4b-4611-8297-d1b8b55e40b5	1.0	[{'source_name': 'FireEye APT17', 'description': 'FireEye Labs/FireEye Threat Intelligence. (2015, May 14). Hiding in Plain Sight: FireEye and Microsoft Expose Obfuscation Tactic. Retrieved January 22, 2016.', 'url': 'https://web.archive.org/web/20240119213200/https://www2.fireeye.com/rs/fireye/images/APT17_Report.pdf'}]
relationship	2.1	relationship--0078d802-53f2-4ee4-b802-492e9f121cbe	identity--c78cb6e5-0c4b-4611-8297-d1b8b55e40b5	2022-09-23T20:54:01.914Z	2022-10-10T16:50:25.056Z	uses	During [FunnyDream](https://attack.mitre.org/campaigns/C0007), [ccf32](https://attack.mitre.org/software/S1043) was used to collect data.(Citation: Bitdefender FunnyDream Campaign November 2020)	campaign--8d2bc130-89fe-466e-a4f9-6bce6129c2b8	malware--a394448a-4576-41b8-81cc-9b61abad94ab	['marking-definition--fa42a846-8d90-4e51-bc29-71d5b4802168']	2.1.0	False	identity--c78cb6e5-0c4b-4611-8297-d1b8b55e40b5	0.1	[{'source_name': 'Bitdefender FunnyDream Campaign November 2020', 'description': 'Vrabie, V. (2020, November). Dissecting a Chinese APT Targeting South Eastern Asian Government Institutions. Retrieved September 19, 2022.', 'url': 'https://www.bitdefender.com/files/News/CaseStudies/study/379/Bitdefender-Whitepaper-Chinese-APT.pdf'}]
relationship	2.1	relationship--00789efc-c0c5-4bc2-96ad-9f893bf9c06d	identity--c78cb6e5-0c4b-4611-8297-d1b8b55e40b5	2021-02-17T19:22:30.961Z	2021-04-14T12:56:37.287Z	uses	[Conti](https://attack.mitre.org/software/S0575) can spread via SMB and encrypts files on different hosts, potentially compromising an entire network.(Citation: Cybereason Conti Jan 2021)(Citation: CarbonBlack Conti July 2020)	malware--4dea7d8e-af94-4bfb-afe4-7ff54f59308b	attack-pattern--4f9ca633-15c5-463c-9724-bdcd54fde541	['marking-definition--fa42a846-8d90-4e51-bc29-71d5b4802168']	2.1.0		identity--c78cb6e5-0c4b-4611-8297-d1b8b55e40b5	1.0	[{'source_name': 'Cybereason Conti Jan 2021', 'description': 'Rochberger, L. (2021, January 12). Cybereason vs. Conti Ransomware. Retrieved February 17, 2021.', 'url': 'https://www.cybereason.com/blog/cybereason-vs.-conti-ransomware'}, {'source_name': 'CarbonBlack Conti July 2020', 'description': 'Baskin, B. (2020, July 8). TAU Threat Discovery: Conti Ransomware. Retrieved February 17, 2021.', 'u…
relationship	2.1	relationship--0077d777-1e32-4b34-ab12-461b34110ffe	identity--c78cb6e5-0c4b-4611-8297-d1b8b55e40b5	2021-10-11T16:56:45.484Z	2021-10-11T16:56:45.484Z	uses	[Lokibot](https://attack.mitre.org/software/S0447) has used VBS scripts and XLS macros for execution.(Citation: Talos Lokibot Jan 2021)	malware--cb741463-f0fe-42e0-8d45-bc7e8335f5ae	attack-pattern--dfd7cc1d-e1d8-4394-a198-97c4cab8aa67	['marking-definition--fa42a846-8d90-4e51-bc29-71d5b4802168']	2.1.0		identity--c78cb6e5-0c4b-4611-8297-d1b8b55e40b5	1.0	[{'source_name': 'Talos Lokibot Jan 2021', 'description': 'Muhammad, I., Unterbrink, H.. (2021, January 6). A Deep Dive into Lokibot Infection Chain. Retrieved August 31, 2021.', 'url': 'https://blog.talosintelligence.com/2021/01/a-deep-dive-into-lokibot-infection-chain.html'}]
relationship	2.1	relationship--01202a82-56cc-4770-abf1-1a37c8717dba	identity--c78cb6e5-0c4b-4611-8297-d1b8b55e40b5	2020-12-07T20:11:44.020Z	2020-12-07T20:11:44.020Z	uses	[Crutch](https://attack.mitre.org/software/S0538) has used the WinRAR utility to compress and encrypt stolen files.(Citation: ESET Crutch December 2020)	malware--925a6c52-5cf0-4fec-99de-b0d6917d8593	attack-pattern--00f90846-cbd1-4fc5-9233-df5c2bf2a662	['marking-definition--fa42a846-8d90-4e51-bc29-71d5b4802168']	2.1.0		identity--c78cb6e5-0c4b-4611-8297-d1b8b55e40b5	1.0	[{'source_name': 'ESET Crutch December 2020', 'description': 'Faou, M. (2020, December 2). Turla Crutch: Keeping the “back door” open. Retrieved December 4, 2020.', 'url': 'https://www.welivesecurity.com/2020/12/02/turla-crutch-keeping-back-door-open/'}]
relationship	2.1	relationship--01653d7c-2616-4ccc-9bab-225e897b01f2	identity--c78cb6e5-0c4b-4611-8297-d1b8b55e40b5	2024-03-13T20:38:49.462Z	2024-03-25T13:39:33.223Z	uses	[Malteiro](https://attack.mitre.org/groups/G1026) has relied on users to execute .zip file attachments containing malicious URLs.(Citation: SCILabs Malteiro 2021)	intrusion-set--bf668120-e9a6-4017-a014-bfc0f5232656	attack-pattern--232b7f21-adf9-4b42-b936-b9d6f7df856e	['marking-definition--fa42a846-8d90-4e51-bc29-71d5b4802168']	3.2.0	False	identity--c78cb6e5-0c4b-4611-8297-d1b8b55e40b5	0.1	[{'source_name': 'SCILabs Malteiro 2021', 'description': 'SCILabs. (2021, December 23). Cyber Threat Profile Malteiro. Retrieved March 13, 2024.', 'url': 'https://blog.scilabs.mx/en/cyber-threat-profile-malteiro/'}]
relationship	2.1	relationship--0160acb0-db44-4076-acc6-74c872d5aa08	identity--c78cb6e5-0c4b-4611-8297-d1b8b55e40b5	2021-03-02T13:57:47.582Z	2021-09-24T20:24:27.673Z	uses	[Kerrdown](https://attack.mitre.org/software/S0585) has been distributed via e-mails containing a malicious link.(Citation: Amnesty Intl. Ocean Lotus February 2021)	malware--8c1d01ff-fdc0-4586-99bd-c248e0761af5	attack-pattern--2b742742-28c3-4e1b-bab7-8350d6300fa7	['marking-definition--fa42a846-8d90-4e51-bc29-71d5b4802168']	2.1.0		identity--c78cb6e5-0c4b-4611-8297-d1b8b55e40b5	1.0	[{'source_name': 'Amnesty Intl. Ocean Lotus February 2021', 'description': 'Amnesty International. (2021, February 24). Vietnamese activists targeted by notorious hacking group. Retrieved March 1, 2021.', 'url': 'https://www.amnestyusa.org/wp-content/uploads/2021/02/Click-and-Bait_Vietnamese-Human-Rights-Defenders-Targeted-with-Spyware-Attacks.pdf'}]
relationship	2.1	relationship--015ff4c9-437e-4f49-b125-42e49ebda226	identity--c78cb6e5-0c4b-4611-8297-d1b8b55e40b5	2022-09-30T21:24:53.167Z	2022-09-30T21:37:02.256Z	detects	If infrastructure or patterns in the malicious web content related to SEO poisoning or [Drive-by Target](https://attack.mitre.org/techniques/T1608/004) have been previously identified, internet scanning may uncover when an adversary has staged web content supporting a strategic web compromise. Much of this activity will take place outside the visibility of the target organization, making detectio…	x-mitre-data-component--0dcbbf4f-929c-489a-b66b-9b820d3f7f0e	attack-pattern--e5d550f3-2202-4634-85f2-4a200a1d49b3	['marking-definition--fa42a846-8d90-4e51-bc29-71d5b4802168']	2.1.0	False	identity--c78cb6e5-0c4b-4611-8297-d1b8b55e40b5	0.1
relationship	2.1	relationship--0157b7a8-69d3-4c60-adf5-91522af1741f	identity--c78cb6e5-0c4b-4611-8297-d1b8b55e40b5	2024-05-22T23:07:23.553Z	2024-05-22T23:07:23.553Z	uses	[Moneybird](https://attack.mitre.org/software/S1137) contains a configuration blob embedded in the malware itself.(Citation: CheckPoint Agrius 2023)	malware--47ab6350-054f-4754-ba4d-e52a4e8751e2	attack-pattern--0533ab23-3f7d-463f-9bd8-634d27e4dee1	['marking-definition--fa42a846-8d90-4e51-bc29-71d5b4802168']	3.2.0	False	identity--c78cb6e5-0c4b-4611-8297-d1b8b55e40b5	0.1	[{'source_name': 'CheckPoint Agrius 2023', 'description': 'Marc Salinas Fernandez & Jiri Vinopal. (2023, May 23). AGRIUS DEPLOYS MONEYBIRD IN TARGETED ATTACKS AGAINST ISRAELI ORGANIZATIONS. Retrieved May 21, 2024.', 'url': 'https://research.checkpoint.com/2023/agrius-deploys-moneybird-in-targeted-attacks-against-israeli-organizations/'}]
relationship	2.1	relationship--0154e3ae-8ccc-4ebb-a14b-2305d9212651	identity--c78cb6e5-0c4b-4611-8297-d1b8b55e40b5	2024-03-18T20:13:09.075Z	2024-03-18T20:13:09.075Z	uses	[SLOWPULSE](https://attack.mitre.org/software/S1104) can log credentials on compromised Pulse Secure VPNs during the `DSAuth::AceAuthServer::checkUsernamePassword`ACE-2FA authentication procedure.(Citation: Mandiant Pulse Secure Zero-Day April 2021)	malware--f8fc98ac-ad6d-44db-b6e2-f0c6eb4eace4	attack-pattern--dd43c543-bb85-4a6f-aa6e-160d90d06a49	['marking-definition--fa42a846-8d90-4e51-bc29-71d5b4802168']	3.2.0	False	identity--c78cb6e5-0c4b-4611-8297-d1b8b55e40b5	0.1	[{'source_name': 'Mandiant Pulse Secure Zero-Day April 2021', 'description': 'Perez, D. et al. (2021, April 20). Check Your Pulse: Suspected APT Actors Leverage Authentication Bypass Techniques and Pulse Secure Zero-Day. Retrieved February 5, 2024.', 'url': 'https://www.mandiant.com/resources/blog/suspected-apt-actors-leverage-bypass-techniques-pulse-secure-zero-day'}]
relationship	2.1	relationship--01455ab2-2769-4eab-9df2-e7e5f707e7c6	identity--c78cb6e5-0c4b-4611-8297-d1b8b55e40b5	2020-05-05T20:54:53.136Z	2020-05-05T20:54:53.136Z	uses	[BlackTech](https://attack.mitre.org/groups/G0098) has used spearphishing e-mails with links to cloud services to deliver malware.(Citation: TrendMicro BlackTech June 2017)	intrusion-set--6fe8a2a1-a1b0-4af8-953d-4babd329f8f8	attack-pattern--2b742742-28c3-4e1b-bab7-8350d6300fa7	['marking-definition--fa42a846-8d90-4e51-bc29-71d5b4802168']	2.1.0		identity--c78cb6e5-0c4b-4611-8297-d1b8b55e40b5	1.0	[{'source_name': 'TrendMicro BlackTech June 2017', 'description': 'Bermejo, L., et al. (2017, June 22). Following the Trail of BlackTech’s Cyber Espionage Campaigns. Retrieved May 5, 2020.', 'url': 'https://blog.trendmicro.com/trendlabs-security-intelligence/following-trail-blacktech-cyber-espionage-campaigns/'}]
relationship	2.1	relationship--014010a2-7bb8-4b11-bef9-c85609b2d94b	identity--c78cb6e5-0c4b-4611-8297-d1b8b55e40b5	2019-01-29T19:55:48.132Z	2020-03-31T14:49:39.188Z	uses	[Epic](https://attack.mitre.org/software/S0091) uses the <code>rem reg query</code> command to obtain values from Registry keys.(Citation: Kaspersky Turla)	malware--6b62e336-176f-417b-856a-8552dd8c44e1	attack-pattern--c32f7008-9fea-41f7-8366-5eb9b74bd896	['marking-definition--fa42a846-8d90-4e51-bc29-71d5b4802168']	2.1.0		identity--c78cb6e5-0c4b-4611-8297-d1b8b55e40b5	1.0	[{'source_name': 'Kaspersky Turla', 'description': "Kaspersky Lab's Global Research and Analysis Team. (2014, August 7). The Epic Turla Operation: Solving some of the mysteries of Snake/Uroburos. Retrieved December 11, 2014.", 'url': 'https://securelist.com/the-epic-turla-operation/65545/'}]
relationship	2.1	relationship--013ab34f-54bf-4813-bd37-42a4eebb8d52	identity--c78cb6e5-0c4b-4611-8297-d1b8b55e40b5	2017-05-31T21:33:27.053Z	2020-03-31T14:49:39.188Z	uses	(Citation: FireEye admin@338)	intrusion-set--16ade1aa-0ea1-4bb7-88cc-9079df2ae756	malware--123bd7b3-675c-4b1a-8482-c55782b20e2b	['marking-definition--fa42a846-8d90-4e51-bc29-71d5b4802168']	2.1.0		identity--c78cb6e5-0c4b-4611-8297-d1b8b55e40b5	1.0	[{'source_name': 'FireEye admin@338', 'description': 'FireEye Threat Intelligence. (2015, December 1). China-based Cyber Threat Group Uses Dropbox for Malware Communications and Targets Hong Kong Media Outlets. Retrieved December 4, 2015.', 'url': 'https://www.fireeye.com/blog/threat-research/2015/11/china-based-threat.html'}]
relationship	2.1	relationship--0136018a-db45-4517-9834-7261488bc3fe	identity--c78cb6e5-0c4b-4611-8297-d1b8b55e40b5	2024-09-16T08:57:48.619Z	2024-09-16T08:57:48.619Z	uses	[DUSTTRAP](https://attack.mitre.org/software/S1159) can enumerate domain accounts.(Citation: Google Cloud APT41 2024)	malware--33139388-de0c-49ff-862a-041c315b142d	attack-pattern--21875073-b0ee-49e3-9077-1e2a885359af	['marking-definition--fa42a846-8d90-4e51-bc29-71d5b4802168']	3.2.0	False	identity--c78cb6e5-0c4b-4611-8297-d1b8b55e40b5	0.1	[{'source_name': 'Google Cloud APT41 2024', 'description': 'Mike Stokkel et al. (2024, July 18). APT41 Has Arisen From the DUST. Retrieved September 16, 2024.', 'url': 'https://cloud.google.com/blog/topics/threat-intelligence/apt41-arisen-from-dust'}]
relationship	2.1	relationship--01323439-5287-43cd-b7d9-750e606db602	identity--c78cb6e5-0c4b-4611-8297-d1b8b55e40b5	2020-05-08T18:41:16.460Z	2024-04-11T02:15:41.999Z	uses	[Inception](https://attack.mitre.org/groups/G0100) has encrypted malware payloads dropped on victim machines with AES and RC4 encryption.(Citation: Kaspersky Cloud Atlas December 2014)	intrusion-set--ead23196-d7b6-4ce6-a124-4ab4b67d81bd	attack-pattern--0d91b3c0-5e50-47c3-949a-2a796f04d144	['marking-definition--fa42a846-8d90-4e51-bc29-71d5b4802168']	3.2.0	False	identity--c78cb6e5-0c4b-4611-8297-d1b8b55e40b5	1.0	[{'source_name': 'Kaspersky Cloud Atlas December 2014', 'description': 'GReAT. (2014, December 10). Cloud Atlas: RedOctober APT is back in style. Retrieved May 8, 2020.', 'url': 'https://securelist.com/cloud-atlas-redoctober-apt-is-back-in-style/68083/'}]
relationship	2.1	relationship--012af60f-b7bc-4d71-bdf7-6b38a31e3a6f	identity--c78cb6e5-0c4b-4611-8297-d1b8b55e40b5	2022-03-30T14:26:51.867Z	2022-04-14T16:49:49.478Z	detects	Monitor for the use of access tokens to access services such as email that were created using SAML tokens which do not have corresponding 1202 events (i.e. “The Federation Service validated a new credential”) in the domain.(Citation: Sygnia Golden SAML)	x-mitre-data-component--ff93f688-d7a4-49cf-9c79-a14454da8428	attack-pattern--1f9c2bae-b441-4f66-a8af-b65946ee72f2	['marking-definition--fa42a846-8d90-4e51-bc29-71d5b4802168']	2.1.0	False	identity--c78cb6e5-0c4b-4611-8297-d1b8b55e40b5	0.1	[{'source_name': 'Sygnia Golden SAML', 'description': 'Sygnia. (2020, December). Detection and Hunting of Golden SAML Attack. Retrieved January 6, 2021.', 'url': 'https://www.sygnia.co/golden-saml-advisory'}]
relationship	2.1	relationship--01292102-1f89-4358-b62c-bc0afd49fc52	identity--c78cb6e5-0c4b-4611-8297-d1b8b55e40b5	2020-03-17T02:18:35.198Z	2020-03-17T02:18:35.198Z	uses	[QUADAGENT](https://attack.mitre.org/software/S0269) uses DNS for C2 communications.(Citation: Unit 42 QUADAGENT July 2018)	malware--7e6c2a9d-9dc1-4eb0-b27c-91e8076a9d77	attack-pattern--1996eef1-ced3-4d7f-bf94-33298cabbf72	['marking-definition--fa42a846-8d90-4e51-bc29-71d5b4802168']	2.1.0		identity--c78cb6e5-0c4b-4611-8297-d1b8b55e40b5	1.0	[{'source_name': 'Unit 42 QUADAGENT July 2018', 'description': 'Lee, B., Falcone, R. (2018, July 25). OilRig Targets Technology Service Provider and Government Agency with QUADAGENT. Retrieved August 9, 2018.', 'url': 'https://researchcenter.paloaltonetworks.com/2018/07/unit42-oilrig-targets-technology-service-provider-government-agency-quadagent/'}]
relationship	2.1	relationship--0127e0a7-fce7-41f8-bdba-ed634e0eb68f	identity--c78cb6e5-0c4b-4611-8297-d1b8b55e40b5	2022-03-30T14:26:51.860Z	2024-08-13T17:55:11.068Z	detects	Monitor for many failed authentication attempts across various accounts that may result from password spraying attempts. It is difficult to detect when hashes are cracked, since this is generally done outside the scope of the target network. (ex: Windows EID 4625 or 5379) Analytic 1 - Multiple failed logon attempts across different accounts. <code> (index=security sourcetype="WinEventLog:Security…	x-mitre-data-component--a953ca55-921a-44f7-9b8d-3d40141aa17e	attack-pattern--1d24cdee-9ea2-4189-b08e-af110bf2435d	['marking-definition--fa42a846-8d90-4e51-bc29-71d5b4802168']	3.2.0	False	identity--c78cb6e5-0c4b-4611-8297-d1b8b55e40b5	0.1
relationship	2.1	relationship--012617bd-bdb5-434f-996c-bea7afe1b8a5	identity--c78cb6e5-0c4b-4611-8297-d1b8b55e40b5	2021-12-01T18:49:06.980Z	2021-12-01T18:49:06.980Z	uses	[Chrommme](https://attack.mitre.org/software/S0667) can enumerate the IP address of a compromised host.(Citation: ESET Gelsemium June 2021)	malware--579607c2-d046-40df-99ab-beb479c37a2a	attack-pattern--707399d6-ab3e-4963-9315-d9d3818cd6a0	['marking-definition--fa42a846-8d90-4e51-bc29-71d5b4802168']	2.1.0		identity--c78cb6e5-0c4b-4611-8297-d1b8b55e40b5	1.0	[{'source_name': 'ESET Gelsemium June 2021', 'description': 'Dupuy, T. and Faou, M. (2021, June). Gelsemium. Retrieved November 30, 2021.', 'url': 'https://www.welivesecurity.com/wp-content/uploads/2021/06/eset_gelsemium.pdf'}]
relationship	2.1	relationship--01253fc1-ee00-438a-ba98-fc8db655b7d3	identity--c78cb6e5-0c4b-4611-8297-d1b8b55e40b5	2022-10-13T16:09:34.638Z	2022-10-13T16:09:34.638Z	uses	(Citation: NCC Group TA505)	intrusion-set--7eda3dd8-b09b-4705-8090-c2ad9fb8c14d	tool--f59508a6-3615-47c3-b493-6676e1a39a87	['marking-definition--fa42a846-8d90-4e51-bc29-71d5b4802168']	2.1.0	False	identity--c78cb6e5-0c4b-4611-8297-d1b8b55e40b5	0.1	[{'source_name': 'NCC Group TA505', 'description': 'Terefos, A. (2020, November 18). TA505: A Brief History of Their Time. Retrieved July 14, 2022.', 'url': 'https://research.nccgroup.com/2020/11/18/ta505-a-brief-history-of-their-time/'}]
relationship	2.1	relationship--0117960a-178b-41f8-b7c1-5a4852be582a	identity--c78cb6e5-0c4b-4611-8297-d1b8b55e40b5	2024-02-07T19:19:22.413Z	2024-03-18T20:03:13.830Z	uses	[SLOWPULSE](https://attack.mitre.org/software/S1104) can modify LDAP and two factor authentication flows by inspecting login credentials and forcing successful authentication if the provided password matches a chosen backdoor password.(Citation: Mandiant Pulse Secure Zero-Day April 2021)	malware--f8fc98ac-ad6d-44db-b6e2-f0c6eb4eace4	attack-pattern--fa44a152-ac48-441e-a524-dd7b04b8adcd	['marking-definition--fa42a846-8d90-4e51-bc29-71d5b4802168']	3.2.0	False	identity--c78cb6e5-0c4b-4611-8297-d1b8b55e40b5	0.1	[{'source_name': 'Mandiant Pulse Secure Zero-Day April 2021', 'description': 'Perez, D. et al. (2021, April 20). Check Your Pulse: Suspected APT Actors Leverage Authentication Bypass Techniques and Pulse Secure Zero-Day. Retrieved February 5, 2024.', 'url': 'https://www.mandiant.com/resources/blog/suspected-apt-actors-leverage-bypass-techniques-pulse-secure-zero-day'}]
relationship	2.1	relationship--0112eb25-7f6c-49cd-95c8-bf0d49f7c380	identity--c78cb6e5-0c4b-4611-8297-d1b8b55e40b5	2019-01-30T19:18:20.163Z	2024-04-11T00:29:06.966Z	uses	[OSX_OCEANLOTUS.D](https://attack.mitre.org/software/S0352) encrypts its strings in RSA256 and encodes them in a custom base64 scheme and XOR.(Citation: TrendMicro MacOS April 2018)	malware--b00f90b6-c75c-4bfd-b813-ca9e6c9ebf29	attack-pattern--0d91b3c0-5e50-47c3-949a-2a796f04d144	['marking-definition--fa42a846-8d90-4e51-bc29-71d5b4802168']	3.2.0	False	identity--c78cb6e5-0c4b-4611-8297-d1b8b55e40b5	1.0	[{'source_name': 'TrendMicro MacOS April 2018', 'description': 'Horejsi, J. (2018, April 04). New MacOS Backdoor Linked to OceanLotus Found. Retrieved November 13, 2018.', 'url': 'https://blog.trendmicro.com/trendlabs-security-intelligence/new-macos-backdoor-linked-to-oceanlotus-found/'}]
relationship	2.1	relationship--011286cc-53bc-4910-bf38-79f1d79fc707	identity--c78cb6e5-0c4b-4611-8297-d1b8b55e40b5	2024-02-12T20:43:17.672Z	2024-02-12T21:20:11.392Z	uses	[DarkGate](https://attack.mitre.org/software/S1111) uses the Delphi methods <code>Sysutils::DiskSize</code> and <code>GlobalMemoryStatusEx</code> to collect disk size and physical memory as part of the malware's anti-analysis checks for running in a virtualized environment.(Citation: Ensilo Darkgate 2018) [DarkGate](https://attack.mitre.org/software/S1111) will gather various system information s…	malware--6f6f67c9-556d-4459-95c2-78d272190e52	attack-pattern--354a7f88-63fb-41b5-a801-ce3b377b36f1	['marking-definition--fa42a846-8d90-4e51-bc29-71d5b4802168']	3.2.0	False	identity--c78cb6e5-0c4b-4611-8297-d1b8b55e40b5	0.1	[{'source_name': 'Ensilo Darkgate 2018', 'description': 'Adi Zeligson & Rotem Kerner. (2018, November 13). Enter The DarkGate - New Cryptocurrency Mining and Ransomware Campaign. Retrieved February 9, 2024.', 'url': 'https://www.fortinet.com/blog/threat-research/enter-the-darkgate-new-cryptocurrency-mining-and-ransomware-campaign'}]
relationship	2.1	relationship--01122760-11f7-4fc9-8500-65ee57a6494f	identity--c78cb6e5-0c4b-4611-8297-d1b8b55e40b5	2024-07-25T17:31:00.985Z	2024-07-25T17:31:00.985Z	uses	[Daggerfly](https://attack.mitre.org/groups/G1034) used [Reg](https://attack.mitre.org/software/S0075) to dump the Security Account Manager (SAM) hive from victim machines for follow-on credential extraction.(Citation: Symantec Daggerfly 2023)	intrusion-set--f3be6240-f68e-47e1-90d2-ad8f3b3bb8a6	attack-pattern--1644e709-12d2-41e5-a60f-3470991f5011	['marking-definition--fa42a846-8d90-4e51-bc29-71d5b4802168']	3.2.0	False	identity--c78cb6e5-0c4b-4611-8297-d1b8b55e40b5	0.1	[{'source_name': 'Symantec Daggerfly 2023', 'description': 'Threat Hunter Team. (2023, April 20). Daggerfly: APT Actor Targets Telecoms Company in Africa. Retrieved July 25, 2024.', 'url': 'https://symantec-enterprise-blogs.security.com/threat-intelligence/apt-attacks-telecoms-africa-mgbot'}]
relationship	2.1	relationship--0110e04e-5812-4b69-9700-037b52d3ebb4	identity--c78cb6e5-0c4b-4611-8297-d1b8b55e40b5	2022-04-11T17:47:16.063Z	2022-04-11T17:47:16.063Z	uses	[Pandora](https://attack.mitre.org/software/S0664) can load additional drivers and files onto a victim machine.(Citation: Trend Micro Iron Tiger April 2021)	malware--a545456a-f9a7-47ad-9ea6-8b017def38d1	attack-pattern--e6919abc-99f9-4c6c-95a5-14761e7b2add	['marking-definition--fa42a846-8d90-4e51-bc29-71d5b4802168']	2.1.0	False	identity--c78cb6e5-0c4b-4611-8297-d1b8b55e40b5	0.1	[{'source_name': 'Trend Micro Iron Tiger April 2021', 'description': 'Lunghi, D. and Lu, K. (2021, April 9). Iron Tiger APT Updates Toolkit With Evolved SysUpdate Malware. Retrieved November 12, 2021.', 'url': 'https://www.trendmicro.com/en_us/research/21/d/iron-tiger-apt-updates-toolkit-with-evolved-sysupdate-malware-va.html'}]
relationship	2.1	relationship--010ee4a6-41cb-4ce5-8dc2-9a1d1003ec4e	identity--c78cb6e5-0c4b-4611-8297-d1b8b55e40b5	2022-04-10T18:32:35.248Z	2023-03-21T21:16:58.413Z	uses	[Aquatic Panda](https://attack.mitre.org/groups/G0143) has encoded PowerShell commands in Base64.(Citation: CrowdStrike AQUATIC PANDA December 2021)	intrusion-set--64b52e7d-b2c4-4a02-9372-08a463f5dc11	attack-pattern--d511a6f6-4a33-41d5-bc95-c343875d1377	['marking-definition--fa42a846-8d90-4e51-bc29-71d5b4802168']	3.1.0	False	identity--c78cb6e5-0c4b-4611-8297-d1b8b55e40b5	0.1	[{'source_name': 'CrowdStrike AQUATIC PANDA December 2021', 'description': 'Wiley, B. et al. (2021, December 29). OverWatch Exposes AQUATIC PANDA in Possession of Log4Shell Exploit Tools During Hands-on Intrusion Attempt. Retrieved January 18, 2022.', 'url': 'https://www.crowdstrike.com/blog/overwatch-exposes-aquatic-panda-in-possession-of-log-4-shell-exploit-tools/'}]
relationship	2.1	relationship--0109ee05-c2a9-4dcf-80d1-f859500c97c9	identity--c78cb6e5-0c4b-4611-8297-d1b8b55e40b5	2019-06-28T17:40:32.413Z	2020-03-31T14:49:39.188Z	uses	[EvilBunny](https://attack.mitre.org/software/S0396) has downloaded additional Lua scripts from the C2.(Citation: Cyphort EvilBunny Dec 2014)	malware--a8a778f5-0035-4870-bb25-53dc05029586	attack-pattern--e6919abc-99f9-4c6c-95a5-14761e7b2add	['marking-definition--fa42a846-8d90-4e51-bc29-71d5b4802168']	2.1.0		identity--c78cb6e5-0c4b-4611-8297-d1b8b55e40b5	1.0	[{'source_name': 'Cyphort EvilBunny Dec 2014', 'description': 'Marschalek, M.. (2014, December 16). EvilBunny: Malware Instrumented By Lua. Retrieved June 28, 2019.', 'url': 'https://web.archive.org/web/20150311013500/http://www.cyphort.com/evilbunny-malware-instrumented-lua/'}]
relationship	2.1	relationship--01000868-19de-44dd-bea5-ad30dae460ad	identity--c78cb6e5-0c4b-4611-8297-d1b8b55e40b5	2023-09-05T17:59:44.152Z	2023-09-19T13:34:13.630Z	uses	[Sardonic](https://attack.mitre.org/software/S1085) can use WMI to execute PowerShell commands on a compromised machine.(Citation: Bitdefender Sardonic Aug 2021)	malware--0c52f5bc-557d-4083-bd27-66d7cdb794bb	attack-pattern--01a5a209-b94c-450b-b7f9-946497d91055	['marking-definition--fa42a846-8d90-4e51-bc29-71d5b4802168']	3.1.0	False	identity--c78cb6e5-0c4b-4611-8297-d1b8b55e40b5	0.1	[{'source_name': 'Bitdefender Sardonic Aug 2021', 'description': 'Budaca, E., et al. (2021, August 25). FIN8 Threat Actor Goes Agile with New Sardonic Backdoor. Retrieved August 9, 2023.', 'url': 'https://www.bitdefender.com/files/News/CaseStudies/study/401/Bitdefender-PR-Whitepaper-FIN8-creat5619-en-EN.pdf'}]
relationship	2.1	relationship--00fe17bc-f783-4cba-9171-e1fde2fa0efa	identity--c78cb6e5-0c4b-4611-8297-d1b8b55e40b5	2023-03-26T21:11:13.777Z	2023-03-26T21:11:13.777Z	uses	During the [SolarWinds Compromise](https://attack.mitre.org/campaigns/C0024), [APT29](https://attack.mitre.org/groups/G0016) used a compromised O365 administrator account to create a new Service Principal.(Citation: CrowdStrike StellarParticle January 2022)	campaign--808d6b30-df4e-4341-8248-724da4bac650	attack-pattern--f232fa7a-025c-4d43-abc7-318e81a73d65	['marking-definition--fa42a846-8d90-4e51-bc29-71d5b4802168']	3.1.0	False	identity--c78cb6e5-0c4b-4611-8297-d1b8b55e40b5	0.1	[{'source_name': 'CrowdStrike StellarParticle January 2022', 'description': 'CrowdStrike. (2022, January 27). Early Bird Catches the Wormhole: Observations from the StellarParticle Campaign. Retrieved February 7, 2022.', 'url': 'https://www.crowdstrike.com/blog/observations-from-the-stellarparticle-campaign/'}]
relationship	2.1	relationship--00fd8c87-da99-42b3-a792-0d224732c84a	identity--c78cb6e5-0c4b-4611-8297-d1b8b55e40b5	2022-02-02T15:55:21.760Z	2022-02-02T15:55:21.760Z	uses	(Citation: Kaspersky WIRTE November 2021)	intrusion-set--f8cb7b36-62ef-4488-8a6d-a7033e3271c1	malware--9020f5c7-efde-4125-a4f1-1b70f1274ddd	['marking-definition--fa42a846-8d90-4e51-bc29-71d5b4802168']	2.1.0		identity--c78cb6e5-0c4b-4611-8297-d1b8b55e40b5	1.0	[{'source_name': 'Kaspersky WIRTE November 2021', 'description': 'Yamout, M. (2021, November 29). WIRTE’s campaign in the Middle East ‘living off the land’ since at least 2019. Retrieved February 1, 2022.', 'url': 'https://securelist.com/wirtes-campaign-in-the-middle-east-living-off-the-land-since-at-least-2019/105044'}]
relationship	2.1	relationship--00fb61de-33f5-4e85-aca3-8e4016aa0bf8	identity--c78cb6e5-0c4b-4611-8297-d1b8b55e40b5	2020-12-29T20:23:05.296Z	2021-04-12T19:34:40.099Z	uses	[Fox Kitten](https://attack.mitre.org/groups/G0117) has used a Perl reverse shell to communicate with C2.(Citation: ClearSky Pay2Kitten December 2020)	intrusion-set--c21dd6f1-1364-4a70-a1f7-783080ec34ee	attack-pattern--7385dfaf-6886-4229-9ecd-6fd678040830	['marking-definition--fa42a846-8d90-4e51-bc29-71d5b4802168']	2.1.0		identity--c78cb6e5-0c4b-4611-8297-d1b8b55e40b5	1.0	[{'source_name': 'ClearSky Pay2Kitten December 2020', 'description': 'ClearSky. (2020, December 17). Pay2Key Ransomware – A New Campaign by Fox Kitten. Retrieved December 21, 2020.', 'url': 'https://www.clearskysec.com/wp-content/uploads/2020/12/Pay2Kitten.pdf'}]
relationship	2.1	relationship--00fa545f-2333-4ae8-8f59-3fbb56e68d43	identity--c78cb6e5-0c4b-4611-8297-d1b8b55e40b5	2022-03-30T14:26:51.836Z	2022-05-24T14:00:00.188Z	detects	This may be a difficult technique to detect because adversary traffic may be masked by normal user traffic. Monitor for [Process Injection](https://attack.mitre.org/techniques/T1055) against browser applications.	x-mitre-data-component--d5fca4e4-e47a-487b-873f-3d22f8865e96	attack-pattern--544b0346-29ad-41e1-a808-501bb4193f47	['marking-definition--fa42a846-8d90-4e51-bc29-71d5b4802168']	2.1.0	False	identity--c78cb6e5-0c4b-4611-8297-d1b8b55e40b5	0.1
relationship	2.1	relationship--00f95333-8677-4c6c-9f67-c8ebf0fcf607	identity--c78cb6e5-0c4b-4611-8297-d1b8b55e40b5	2020-10-19T16:48:08.533Z	2020-10-21T01:45:59.183Z	mitigates	Refer to NIST guidelines when creating password policies. (Citation: NIST 800-63-3)	course-of-action--90c218c3-fbf8-4830-98a7-e8cfb7eaa485	attack-pattern--4ffc1794-ec3b-45be-9e52-42dbcb2af2de	['marking-definition--fa42a846-8d90-4e51-bc29-71d5b4802168']	2.1.0		identity--c78cb6e5-0c4b-4611-8297-d1b8b55e40b5	1.0	[{'source_name': 'NIST 800-63-3', 'description': 'Grassi, P., et al. (2017, December 1). SP 800-63-3, Digital Identity Guidelines. Retrieved January 16, 2019.', 'url': 'https://pages.nist.gov/800-63-3/sp800-63b.html'}]
relationship	2.1	relationship--00f4c60b-36c4-4ec5-affd-38f89687d957	identity--c78cb6e5-0c4b-4611-8297-d1b8b55e40b5	2020-08-11T21:15:35.506Z	2020-09-02T21:40:20.748Z	uses	[RDAT](https://attack.mitre.org/software/S0495) can use HTTP communications for C2, as well as using the WinHTTP library to make requests to the Exchange Web Services API.(Citation: Unit42 RDAT July 2020)	malware--4b346d12-7f91-48d2-8f06-b26ffa0d825b	attack-pattern--df8b2a25-8bdf-4856-953c-a04372b1c161	['marking-definition--fa42a846-8d90-4e51-bc29-71d5b4802168']	2.1.0		identity--c78cb6e5-0c4b-4611-8297-d1b8b55e40b5	1.0	[{'source_name': 'Unit42 RDAT July 2020', 'description': 'Falcone, R. (2020, July 22). OilRig Targets Middle Eastern Telecommunications Organization and Adds Novel C2 Channel with Steganography to Its Inventory. Retrieved July 28, 2020.', 'url': 'https://unit42.paloaltonetworks.com/oilrig-novel-c2-channel-steganography/'}]
relationship	2.1	relationship--131d75f1-84c3-4ef8-b858-7f74aa7ce157	identity--c78cb6e5-0c4b-4611-8297-d1b8b55e40b5	2020-05-18T21:01:51.371Z	2021-10-12T16:31:13.423Z	uses	[LoudMiner](https://attack.mitre.org/software/S0451) launched the QEMU services in the <code>/Library/LaunchDaemons/</code> folder using <code>launchctl</code>. It also uses <code>launchctl</code> to unload all [Launch Daemon](https://attack.mitre.org/techniques/T1543/004)s when updating to a newer version of [LoudMiner](https://attack.mitre.org/software/S0451).(Citation: ESET LoudMiner June 2019)	malware--f99f3dcc-683f-4936-8791-075ac5e58f10	attack-pattern--810aa4ad-61c9-49cb-993f-daa06199421d	['marking-definition--fa42a846-8d90-4e51-bc29-71d5b4802168']	2.1.0		identity--c78cb6e5-0c4b-4611-8297-d1b8b55e40b5	1.0	[{'source_name': 'ESET LoudMiner June 2019', 'description': 'Malik, M. (2019, June 20). LoudMiner: Cross-platform mining in cracked VST software. Retrieved May 18, 2020.', 'url': 'https://www.welivesecurity.com/2019/06/20/loudminer-mining-cracked-vst-software/'}]
relationship	2.1	relationship--131fde9c-7a83-4603-9c1e-c41f815fb14c	identity--c78cb6e5-0c4b-4611-8297-d1b8b55e40b5	2017-12-14T16:46:06.044Z	2020-03-11T17:45:33.763Z	uses	[Remsec](https://attack.mitre.org/software/S0125) has a plugin to drop and execute vulnerable Outpost Sandbox or avast! Virtualization drivers in order to gain kernel mode privileges.(Citation: Kaspersky ProjectSauron Technical Analysis)	malware--69d6f4a9-fcf0-4f51-bca7-597c51ad0bb8	attack-pattern--b21c3b2d-02e6-45b1-980b-e69051040839	['marking-definition--fa42a846-8d90-4e51-bc29-71d5b4802168']	2.1.0		identity--c78cb6e5-0c4b-4611-8297-d1b8b55e40b5	1.0	[{'source_name': 'Kaspersky ProjectSauron Technical Analysis', 'description': "Kaspersky Lab's Global Research & Analysis Team. (2016, August 9). The ProjectSauron APT. Technical Analysis. Retrieved August 17, 2016.", 'url': 'https://securelist.com/files/2016/07/The-ProjectSauron-APT_Technical_Analysis_KL.pdf'}]
relationship	2.1	relationship--13204383-a747-4f7f-a75c-858ddc76beab	identity--c78cb6e5-0c4b-4611-8297-d1b8b55e40b5	2017-12-14T16:46:06.044Z	2020-03-31T14:49:39.188Z	uses	[WinMM](https://attack.mitre.org/software/S0059) sets a WH_CBT Windows hook to collect information on process creation.(Citation: Baumgartner Naikon 2015)	malware--22addc7b-b39f-483d-979a-1b35147da5de	attack-pattern--8f4a33ec-8b1f-4b80-a2f6-642b2e479580	['marking-definition--fa42a846-8d90-4e51-bc29-71d5b4802168']	2.1.0		identity--c78cb6e5-0c4b-4611-8297-d1b8b55e40b5	1.0	[{'source_name': 'Baumgartner Naikon 2015', 'description': 'Baumgartner, K., Golovkin, M.. (2015, May). The MsnMM Campaigns: The Earliest Naikon APT Campaigns. Retrieved April 10, 2019.', 'url': 'https://media.kasperskycontenthub.com/wp-content/uploads/sites/43/2018/03/07205555/TheNaikonAPT-MsnMM1.pdf'}]
relationship	2.1	relationship--13219288-d8b3-4464-a173-923ed8dfae0a	identity--c78cb6e5-0c4b-4611-8297-d1b8b55e40b5	2019-01-29T20:05:36.512Z	2024-09-25T15:05:04.342Z	uses	[NanoCore](https://attack.mitre.org/software/S0336) can open a remote command-line interface and execute commands.(Citation: PaloAlto NanoCore Feb 2016) [NanoCore](https://attack.mitre.org/software/S0336) uses JavaScript files.(Citation: Cofense NanoCore Mar 2018)	malware--b4d80f8b-d2b9-4448-8844-4bef777ed676	attack-pattern--d1fcf083-a721-4223-aedf-bf8960798d62	['marking-definition--fa42a846-8d90-4e51-bc29-71d5b4802168']	3.2.0	False	identity--c78cb6e5-0c4b-4611-8297-d1b8b55e40b5	1.0	[{'source_name': 'PaloAlto NanoCore Feb 2016', 'description': 'Kasza, A., Halfpop, T. (2016, February 09). NanoCoreRAT Behind an Increase in Tax-Themed Phishing E-mails. Retrieved November 9, 2018.', 'url': 'https://researchcenter.paloaltonetworks.com/2016/02/nanocorerat-behind-an-increase-in-tax-themed-phishing-e-mails/'}, {'source_name': 'Cofense NanoCore Mar 2018', 'description': 'Patel, K. (2…
relationship	2.1	relationship--1326a801-6937-42ab-9916-e142ccc64261	identity--c78cb6e5-0c4b-4611-8297-d1b8b55e40b5	2021-10-12T21:06:28.256Z	2021-10-12T21:06:28.256Z	uses	[Cuba](https://attack.mitre.org/software/S0625) has used several built-in API functions for discovery like GetIpNetTable and NetShareEnum.(Citation: McAfee Cuba April 2021)	malware--6cd07296-14aa-403d-9229-6343d03d4752	attack-pattern--391d824f-0ef1-47a0-b0ee-c59a75e27670	['marking-definition--fa42a846-8d90-4e51-bc29-71d5b4802168']	2.1.0		identity--c78cb6e5-0c4b-4611-8297-d1b8b55e40b5	1.0	[{'source_name': 'McAfee Cuba April 2021', 'description': 'Roccio, T., et al. (2021, April). Technical Analysis of Cuba Ransomware. Retrieved June 18, 2021.', 'url': 'https://www.mcafee.com/enterprise/en-us/assets/reports/rp-cuba-ransomware.pdf'}]
relationship	2.1	relationship--132985bb-b5bd-4fce-b61d-ae3177de73f7	identity--c78cb6e5-0c4b-4611-8297-d1b8b55e40b5	2020-10-20T15:42:48.340Z	2022-04-25T14:00:00.188Z	mitigates	This technique cannot be easily mitigated with preventive controls since it is based on behaviors performed outside of the scope of enterprise defenses and controls.	course-of-action--78bb71be-92b4-46de-acd6-5f998fedf1cc	attack-pattern--197ef1b9-e764-46c3-b96c-23f77985dc81	['marking-definition--fa42a846-8d90-4e51-bc29-71d5b4802168']	2.1.0		identity--c78cb6e5-0c4b-4611-8297-d1b8b55e40b5	1.0
relationship	2.1	relationship--132c7780-3fa4-478b-b037-f2c1ad99d98f	identity--c78cb6e5-0c4b-4611-8297-d1b8b55e40b5	2020-07-01T21:19:30.582Z	2021-10-11T22:09:22.448Z	uses	[Bundlore](https://attack.mitre.org/software/S0482) will enumerate the macOS version to determine which follow-on behaviors to execute using <code>/usr/bin/sw_vers -productVersion</code>.(Citation: MacKeeper Bundlore Apr 2019)(Citation: 20 macOS Common Tools and Techniques)	malware--7bef1b56-4870-4e74-b32a-7dd88c390c44	attack-pattern--354a7f88-63fb-41b5-a801-ce3b377b36f1	['marking-definition--fa42a846-8d90-4e51-bc29-71d5b4802168']	2.1.0		identity--c78cb6e5-0c4b-4611-8297-d1b8b55e40b5	1.0	[{'source_name': 'MacKeeper Bundlore Apr 2019', 'description': 'Sushko, O. (2019, April 17). macOS Bundlore: Mac Virus Bypassing macOS Security Features. Retrieved June 30, 2020.', 'url': 'https://mackeeper.com/blog/post/610-macos-bundlore-adware-analysis/'}, {'source_name': '20 macOS Common Tools and Techniques', 'description': 'Phil Stokes. (2021, February 16). 20 Common Tools & Techniques Used…
relationship	2.1	relationship--1330d8a5-c8be-4579-8a91-4cfda860ea0a	identity--c78cb6e5-0c4b-4611-8297-d1b8b55e40b5	2019-01-30T17:43:28.252Z	2024-04-11T02:41:36.052Z	uses	[Darkhotel](https://attack.mitre.org/groups/G0012) has obfuscated code using RC4, XOR, and RSA.(Citation: Securelist Darkhotel Aug 2015)(Citation: Microsoft DUBNIUM July 2016)	intrusion-set--9e729a7e-0dd6-4097-95bf-db8d64911383	attack-pattern--0d91b3c0-5e50-47c3-949a-2a796f04d144	['marking-definition--fa42a846-8d90-4e51-bc29-71d5b4802168']	3.2.0	False	identity--c78cb6e5-0c4b-4611-8297-d1b8b55e40b5	1.0	[{'source_name': 'Securelist Darkhotel Aug 2015', 'description': "Kaspersky Lab's Global Research & Analysis Team. (2015, August 10). Darkhotel's attacks in 2015. Retrieved November 2, 2018.", 'url': 'https://securelist.com/darkhotels-attacks-in-2015/71713/'}, {'source_name': 'Microsoft DUBNIUM July 2016', 'description': 'Microsoft. (2016, July 14). Reverse engineering DUBNIUM – Stage 2 payload a…
relationship	2.1	relationship--1332e859-38be-45ed-9ebc-09efd7117c17	identity--c78cb6e5-0c4b-4611-8297-d1b8b55e40b5	2018-10-17T00:14:20.652Z	2020-06-24T19:04:40.545Z	uses	[FIN7](https://attack.mitre.org/groups/G0046) used SQL scripts to help perform tasks on the victim's machine.(Citation: FireEye FIN7 Aug 2018)(Citation: Flashpoint FIN 7 March 2019)(Citation: FireEye FIN7 Aug 2018)	intrusion-set--3753cc21-2dae-4dfb-8481-d004e74502cc	attack-pattern--7385dfaf-6886-4229-9ecd-6fd678040830	['marking-definition--fa42a846-8d90-4e51-bc29-71d5b4802168']	2.1.0		identity--c78cb6e5-0c4b-4611-8297-d1b8b55e40b5	1.0	[{'source_name': 'FireEye FIN7 Aug 2018', 'description': 'Carr, N., et al. (2018, August 01). On the Hunt for FIN7: Pursuing an Enigmatic and Evasive Global Criminal Operation. Retrieved August 23, 2018.', 'url': 'https://www.fireeye.com/blog/threat-research/2018/08/fin7-pursuing-an-enigmatic-and-evasive-global-criminal-operation.html'}, {'source_name': 'Flashpoint FIN 7 March 2019', 'description…
relationship	2.1	relationship--1334cbe3-8613-4279-9a1f-58781c2656a4	identity--c78cb6e5-0c4b-4611-8297-d1b8b55e40b5	2018-01-16T21:43:14.128Z	2020-03-29T18:23:36.943Z	uses	[APT3](https://attack.mitre.org/groups/G0022) has been known to brute force password hashes to be able to leverage plain text credentials.(Citation: APT3 Adversary Emulation Plan)	intrusion-set--0bbdf25b-30ff-4894-a1cd-49260d0dd2d9	attack-pattern--1d24cdee-9ea2-4189-b08e-af110bf2435d	['marking-definition--fa42a846-8d90-4e51-bc29-71d5b4802168']	2.1.0		identity--c78cb6e5-0c4b-4611-8297-d1b8b55e40b5	1.0	[{'source_name': 'APT3 Adversary Emulation Plan', 'description': 'Korban, C, et al. (2017, September). APT3 Adversary Emulation Plan. Retrieved January 16, 2018.', 'url': 'https://attack.mitre.org/docs/APT3_Adversary_Emulation_Plan.pdf'}]
relationship	2.1	relationship--13363d50-e3cc-4e6c-906a-47df844b8694	identity--c78cb6e5-0c4b-4611-8297-d1b8b55e40b5	2020-03-13T19:51:59.062Z	2021-07-28T18:05:24.937Z	mitigates	Prevent administrator accounts from being enumerated when an application is elevating through UAC since it can lead to the disclosure of account names. The Registry key is located at <code>HKLM\ SOFTWARE\Microsoft\Windows\CurrentVersion\Policies\CredUI\EnumerateAdministrators</code>. It can be disabled through GPO: Computer Configuration > [Policies] > Administrative Templates > Windows Component…	course-of-action--2f316f6c-ae42-44fe-adf8-150989e0f6d3	attack-pattern--25659dd6-ea12-45c4-97e6-381e3e4b593e	['marking-definition--fa42a846-8d90-4e51-bc29-71d5b4802168']	2.1.0		identity--c78cb6e5-0c4b-4611-8297-d1b8b55e40b5	1.0	[{'source_name': 'UCF STIG Elevation Account Enumeration', 'description': 'UCF. (n.d.). The system must require username and password to elevate a running application.. Retrieved December 18, 2017.', 'url': 'https://www.stigviewer.com/stig/microsoft_windows_server_2012_member_server/2013-07-25/finding/WN12-CC-000077'}]
relationship	2.1	relationship--1336d5a0-f7b3-4d5c-a89b-afdbf1b5e3a8	identity--c78cb6e5-0c4b-4611-8297-d1b8b55e40b5	2024-08-22T20:47:17.682Z	2024-08-22T20:47:17.682Z	uses	[Cuckoo Stealer](https://attack.mitre.org/software/S1153) can discover and send the username from a compromised host to C2.(Citation: Kandji Cuckoo April 2024)	malware--457a5e8d-d964-4130-bde3-c07bb41a093e	attack-pattern--03d7999c-1f4c-42cc-8373-e7690d318104	['marking-definition--fa42a846-8d90-4e51-bc29-71d5b4802168']	3.2.0	False	identity--c78cb6e5-0c4b-4611-8297-d1b8b55e40b5	0.1	[{'source_name': 'Kandji Cuckoo April 2024', 'description': 'Kohler, A. and Lopez, C. (2024, April 30). Malware: Cuckoo Behaves Like Cross Between Infostealer and Spyware. Retrieved August 20, 2024.', 'url': 'https://www.kandji.io/blog/malware-cuckoo-infostealer-spyware'}]
relationship	2.1	relationship--133dc9d4-f21b-40eb-be0c-6ea82fed2bef	identity--c78cb6e5-0c4b-4611-8297-d1b8b55e40b5	2024-09-23T23:03:50.070Z	2024-09-23T23:03:50.070Z	uses	[RedCurl](https://attack.mitre.org/groups/G1039) has used web services to download malicious files.(Citation: group-ib_redcurl1)(Citation: group-ib_redcurl2)	intrusion-set--82323c70-4186-4b61-94f5-b227c3b28e89	attack-pattern--830c9528-df21-472c-8c14-a036bf17d665	['marking-definition--fa42a846-8d90-4e51-bc29-71d5b4802168']	3.2.0	False	identity--c78cb6e5-0c4b-4611-8297-d1b8b55e40b5	0.1	[{'source_name': 'group-ib_redcurl1', 'description': 'Group-IB. (2020, August). RedCurl: The Pentest You Didn’t Know About. Retrieved August 9, 2024.', 'url': 'https://www.group-ib.com/resources/research-hub/red-curl/'}, {'source_name': 'group-ib_redcurl2', 'description': 'Group-IB. (2021, November). RedCurl: The Awakening. Retrieved August 14, 2024.', 'url': 'https://www.group-ib.com/resources/r…
relationship	2.1	relationship--1343df30-b011-42f7-b3a3-a5d1d2f0b9c6	identity--c78cb6e5-0c4b-4611-8297-d1b8b55e40b5	2021-09-28T19:59:59.096Z	2021-10-12T18:16:40.695Z	uses	[QakBot](https://attack.mitre.org/software/S0650) can identify the installed antivirus product on a targeted system.(Citation: Crowdstrike Qakbot October 2020)(Citation: ATT QakBot April 2021)(Citation: ATT QakBot April 2021)(Citation: Kaspersky QakBot September 2021)	malware--edc5e045-5401-42bb-ad92-52b5b2ee0de9	attack-pattern--cba37adb-d6fb-4610-b069-dd04c0643384	['marking-definition--fa42a846-8d90-4e51-bc29-71d5b4802168']	2.1.0		identity--c78cb6e5-0c4b-4611-8297-d1b8b55e40b5	1.0	[{'source_name': 'Crowdstrike Qakbot October 2020', 'description': 'CS. (2020, October 7). Duck Hunting with Falcon Complete: A Fowl Banking Trojan Evolves, Part 2. Retrieved September 27, 2021.', 'url': 'https://www.crowdstrike.com/blog/duck-hunting-with-falcon-complete-qakbot-zip-based-campaign/'}, {'source_name': 'ATT QakBot April 2021', 'description': 'Morrow, D. (2021, April 15). The rise of…
relationship	2.1	relationship--131ac47f-f346-4d49-8c59-f252684b0281	identity--c78cb6e5-0c4b-4611-8297-d1b8b55e40b5	2022-04-11T00:24:43.237Z	2022-04-11T00:24:43.237Z	uses	[HermeticWizard](https://attack.mitre.org/software/S0698) can use `cmd.exe` for execution on compromised hosts.(Citation: ESET Hermetic Wizard March 2022)	malware--ff7ed9c1-dca3-4e62-9da6-72c5d388b8fa	attack-pattern--d1fcf083-a721-4223-aedf-bf8960798d62	['marking-definition--fa42a846-8d90-4e51-bc29-71d5b4802168']	2.1.0	False	identity--c78cb6e5-0c4b-4611-8297-d1b8b55e40b5	0.1	[{'source_name': 'ESET Hermetic Wizard March 2022', 'description': 'ESET. (2022, March 1). IsaacWiper and HermeticWizard: New wiper and worm targetingUkraine. Retrieved April 10, 2022.', 'url': 'https://www.welivesecurity.com/2022/03/01/isaacwiper-hermeticwizard-wiper-worm-targeting-ukraine'}]
relationship	2.1	relationship--13189e47-4ae9-49ea-8c0f-605177626ada	identity--c78cb6e5-0c4b-4611-8297-d1b8b55e40b5	2021-09-02T16:01:58.905Z	2021-10-15T14:43:12.071Z	uses	[Transparent Tribe](https://attack.mitre.org/groups/G0134) has used weaponized documents in e-mail to compromise targeted systems.(Citation: Proofpoint Operation Transparent Tribe March 2016)(Citation: Kaspersky Transparent Tribe August 2020)(Citation: Talos Oblique RAT March 2021)(Citation: Talos Transparent Tribe May 2021)(Citation: Unit 42 ProjectM March 2016)	intrusion-set--e44e0985-bc65-4a8f-b578-211c858128e3	attack-pattern--232b7f21-adf9-4b42-b936-b9d6f7df856e	['marking-definition--fa42a846-8d90-4e51-bc29-71d5b4802168']	2.1.0		identity--c78cb6e5-0c4b-4611-8297-d1b8b55e40b5	1.0	[{'source_name': 'Proofpoint Operation Transparent Tribe March 2016', 'description': 'Huss, D. (2016, March 1). Operation Transparent Tribe. Retrieved June 8, 2016.', 'url': 'https://www.proofpoint.com/sites/default/files/proofpoint-operation-transparent-tribe-threat-insight-en.pdf'}, {'source_name': 'Kaspersky Transparent Tribe August 2020', 'description': 'Dedola, G. (2020, August 20). Transpar…
relationship	2.1	relationship--13183327-ca7a-4237-98be-c4c7215bf3d3	identity--c78cb6e5-0c4b-4611-8297-d1b8b55e40b5	2022-10-13T15:19:32.542Z	2022-10-13T15:19:32.542Z	uses	[ccf32](https://attack.mitre.org/software/S1043) can be used to automatically collect files from a compromised host.(Citation: Bitdefender FunnyDream Campaign November 2020)	malware--a394448a-4576-41b8-81cc-9b61abad94ab	attack-pattern--30208d3e-0d6b-43c8-883e-44462a514619	['marking-definition--fa42a846-8d90-4e51-bc29-71d5b4802168']	2.1.0	False	identity--c78cb6e5-0c4b-4611-8297-d1b8b55e40b5	0.1	[{'source_name': 'Bitdefender FunnyDream Campaign November 2020', 'description': 'Vrabie, V. (2020, November). Dissecting a Chinese APT Targeting South Eastern Asian Government Institutions. Retrieved September 19, 2022.', 'url': 'https://www.bitdefender.com/files/News/CaseStudies/study/379/Bitdefender-Whitepaper-Chinese-APT.pdf'}]
relationship	2.1	relationship--1313b6ce-f09b-4747-abd9-0220293d60f3	identity--c78cb6e5-0c4b-4611-8297-d1b8b55e40b5	2020-03-09T14:29:52.142Z	2022-04-25T14:00:00.188Z	subtechnique-of		attack-pattern--dfd7cc1d-e1d8-4394-a198-97c4cab8aa67	attack-pattern--7385dfaf-6886-4229-9ecd-6fd678040830	['marking-definition--fa42a846-8d90-4e51-bc29-71d5b4802168']	2.1.0		identity--c78cb6e5-0c4b-4611-8297-d1b8b55e40b5	1.0
relationship	2.1	relationship--13111e18-5f34-4925-ba0d-655a1fedeb52	identity--c78cb6e5-0c4b-4611-8297-d1b8b55e40b5	2022-12-22T18:54:38.352Z	2022-12-22T18:54:38.352Z	uses	The [KEYPLUG](https://attack.mitre.org/software/S1051) Windows variant has retrieved C2 addresses from encoded data in posts on tech community forums.(Citation: Mandiant APT41)	malware--6c575670-d14c-4c7f-9b9d-fd1b363e255d	attack-pattern--f7827069-0bf2-4764-af4f-23fae0d181b7	['marking-definition--fa42a846-8d90-4e51-bc29-71d5b4802168']	3.1.0	False	identity--c78cb6e5-0c4b-4611-8297-d1b8b55e40b5	0.1	[{'source_name': 'Mandiant APT41', 'description': 'Rufus Brown, Van Ta, Douglas Bienstock, Geoff Ackerman, John Wolfram. (2022, March 8). Does This Look Infected? A Summary of APT41 Targeting U.S. State Governments. Retrieved July 8, 2022.', 'url': 'https://www.mandiant.com/resources/apt41-us-state-governments'}]
relationship	2.1	relationship--130f35b1-17d5-45bf-9000-2040adbcc56c	identity--c78cb6e5-0c4b-4611-8297-d1b8b55e40b5	2021-09-13T20:27:26.465Z	2023-03-17T17:55:50.050Z	uses	[Stuxnet](https://attack.mitre.org/software/S0603) transforms encrypted binary data into an ASCII string in order to use it as a URL parameter value.(Citation: Nicolas Falliere, Liam O Murchu, Eric Chien February 2011)	malware--088f1d6e-0783-47c6-9923-9c79b2af43d4	attack-pattern--04fd5427-79c7-44ea-ae13-11b24778ff1c	['marking-definition--fa42a846-8d90-4e51-bc29-71d5b4802168']	3.1.0	False	identity--c78cb6e5-0c4b-4611-8297-d1b8b55e40b5	1.0	[{'source_name': 'Nicolas Falliere, Liam O Murchu, Eric Chien February 2011', 'description': 'Nicolas Falliere, Liam O Murchu, Eric Chien 2011, February W32.Stuxnet Dossier (Version 1.4) Retrieved. 2017/09/22 ', 'url': 'https://www.wired.com/images_blogs/threatlevel/2011/02/Symantec-Stuxnet-Update-Feb-2011.pdf'}]
relationship	2.1	relationship--1308cf20-40b9-4163-bb68-b3f08b0f53b8	identity--c78cb6e5-0c4b-4611-8297-d1b8b55e40b5	2020-03-12T19:11:05.236Z	2020-03-12T19:11:05.236Z	uses	[Proton](https://attack.mitre.org/software/S0279) persists via Launch Agent.(Citation: objsee mac malware 2017)	malware--c541efb4-e7b1-4ad6-9da8-b4e113f5dd42	attack-pattern--d10cbd34-42e3-45c0-84d2-535a09849584	['marking-definition--fa42a846-8d90-4e51-bc29-71d5b4802168']	2.1.0		identity--c78cb6e5-0c4b-4611-8297-d1b8b55e40b5	1.0	[{'source_name': 'objsee mac malware 2017', 'description': 'Patrick Wardle. (n.d.). Mac Malware of 2017. Retrieved September 21, 2018.', 'url': 'https://objective-see.com/blog/blog_0x25.html'}]
relationship	2.1	relationship--1307fdab-a09c-4d48-a917-a76ba0113098	identity--c78cb6e5-0c4b-4611-8297-d1b8b55e40b5	2022-09-02T19:38:55.971Z	2022-09-02T19:38:55.971Z	uses	[Earth Lusca](https://attack.mitre.org/groups/G1006) has dropped an SSH-authorized key in the `/root/.ssh` folder in order to access a compromised server with SSH.(Citation: TrendMicro EarthLusca 2022)	intrusion-set--cc613a49-9bfa-4e22-98d1-15ffbb03f034	attack-pattern--6b57dc31-b814-4a03-8706-28bc20d739c4	['marking-definition--fa42a846-8d90-4e51-bc29-71d5b4802168']	2.1.0	False	identity--c78cb6e5-0c4b-4611-8297-d1b8b55e40b5	0.1	[{'source_name': 'TrendMicro EarthLusca 2022', 'description': 'Chen, J., et al. (2022). Delving Deep: An Analysis of Earth Lusca’s Operations. Retrieved July 1, 2022.', 'url': 'https://www.trendmicro.com/content/dam/trendmicro/global/en/research/22/a/earth-lusca-employs-sophisticated-infrastructure-varied-tools-and-techniques/technical-brief-delving-deep-an-analysis-of-earth-lusca-operations.pdf'…
relationship	2.1	relationship--12fc907f-4ed1-4d44-a40b-12bfa8b89082	identity--c78cb6e5-0c4b-4611-8297-d1b8b55e40b5	2024-03-01T16:56:32.162Z	2024-03-01T16:56:32.162Z	mitigates	Perform audits or scans of systems, permissions, insecure software, insecure configurations, etc. to identify potential weaknesses.	course-of-action--cc2399fd-3cd3-4319-8d0a-fbd6420cdaf8	attack-pattern--a62a8db3-f23a-4d8f-afd6-9dbc77e7813b	['marking-definition--fa42a846-8d90-4e51-bc29-71d5b4802168']	3.2.0	False	identity--c78cb6e5-0c4b-4611-8297-d1b8b55e40b5	0.1
relationship	2.1	relationship--12f96649-9314-4d5f-854b-6316737df1ed	identity--c78cb6e5-0c4b-4611-8297-d1b8b55e40b5	2024-08-08T18:11:01.066Z	2024-08-14T14:49:43.500Z	uses	The [ROADSWEEP](https://attack.mitre.org/software/S1150) binary contains RC4 encrypted embedded scripts.(Citation: Mandiant ROADSWEEP August 2022)(Citation: CISA Iran Albanian Attacks September 2022)(Citation: Microsoft Albanian Government Attacks September 2022)	malware--be471c69-12d5-4bcc-9dad-3d42c3dbca4b	attack-pattern--0d91b3c0-5e50-47c3-949a-2a796f04d144	['marking-definition--fa42a846-8d90-4e51-bc29-71d5b4802168']	3.2.0	False	identity--c78cb6e5-0c4b-4611-8297-d1b8b55e40b5	0.1	[{'source_name': 'CISA Iran Albanian Attacks September 2022', 'description': 'CISA. (2022, September 23). AA22-264A Iranian State Actors Conduct Cyber Operations Against the Government of Albania. Retrieved August 6, 2024.', 'url': 'https://www.cisa.gov/news-events/cybersecurity-advisories/aa22-264a'}, {'source_name': 'Mandiant ROADSWEEP August 2022', 'description': 'Jenkins, L. at al. (2022, Aug…
relationship	2.1	relationship--12ee5148-c274-4c94-a0da-69316cb329d2	identity--c78cb6e5-0c4b-4611-8297-d1b8b55e40b5	2022-09-22T22:30:30.321Z	2022-10-06T20:31:01.910Z	uses	During [Operation CuckooBees](https://attack.mitre.org/campaigns/C0012), the threat actors used the Makecab utility to compress and a version of WinRAR to create password-protected archives of stolen data prior to exfiltration.(Citation: Cybereason OperationCuckooBees May 2022)	campaign--93c23946-49af-41f4-ac03-40f9ffc7419b	attack-pattern--00f90846-cbd1-4fc5-9233-df5c2bf2a662	['marking-definition--fa42a846-8d90-4e51-bc29-71d5b4802168']	2.1.0	False	identity--c78cb6e5-0c4b-4611-8297-d1b8b55e40b5	0.1	[{'source_name': 'Cybereason OperationCuckooBees May 2022', 'description': 'Cybereason Nocturnus. (2022, May 4). Operation CuckooBees: Deep-Dive into Stealthy Winnti Techniques. Retrieved September 22, 2022.', 'url': 'https://www.cybereason.com/blog/operation-cuckoobees-deep-dive-into-stealthy-winnti-techniques'}]
relationship	2.1	relationship--12ecc5cc-dad6-4532-9945-df575b008c2a	identity--c78cb6e5-0c4b-4611-8297-d1b8b55e40b5	2023-09-06T14:20:52.897Z	2023-09-19T13:34:13.630Z	uses	[Sardonic](https://attack.mitre.org/software/S1085) has the ability to collect the computer name, CPU manufacturer name, and C:\ drive serial number from a compromised machine. [Sardonic](https://attack.mitre.org/software/S1085) also has the ability to execute the `ver` and `systeminfo` commands.(Citation: Bitdefender Sardonic Aug 2021)	malware--0c52f5bc-557d-4083-bd27-66d7cdb794bb	attack-pattern--354a7f88-63fb-41b5-a801-ce3b377b36f1	['marking-definition--fa42a846-8d90-4e51-bc29-71d5b4802168']	3.1.0	False	identity--c78cb6e5-0c4b-4611-8297-d1b8b55e40b5	0.1	[{'source_name': 'Bitdefender Sardonic Aug 2021', 'description': 'Budaca, E., et al. (2021, August 25). FIN8 Threat Actor Goes Agile with New Sardonic Backdoor. Retrieved August 9, 2023.', 'url': 'https://www.bitdefender.com/files/News/CaseStudies/study/401/Bitdefender-PR-Whitepaper-FIN8-creat5619-en-EN.pdf'}]
relationship	2.1	relationship--12ea66f1-566a-404f-a948-f76b9047710e	identity--c78cb6e5-0c4b-4611-8297-d1b8b55e40b5	2017-12-14T16:46:06.044Z	2022-07-20T20:07:40.170Z	uses	[menuPass](https://attack.mitre.org/groups/G0045) has used <code>net use</code> to conduct connectivity checks to machines.(Citation: PWC Cloud Hopper April 2017)	intrusion-set--222fbd21-fc4f-4b7e-9f85-0e6e3a76c33f	attack-pattern--7e150503-88e7-4861-866b-ff1ac82c4475	['marking-definition--fa42a846-8d90-4e51-bc29-71d5b4802168']	2.1.0	False	identity--c78cb6e5-0c4b-4611-8297-d1b8b55e40b5	1.0	[{'source_name': 'PWC Cloud Hopper April 2017', 'description': 'PwC and BAE Systems. (2017, April). Operation Cloud Hopper. Retrieved April 5, 2017.', 'url': 'https://web.archive.org/web/20220224041316/https:/www.pwc.co.uk/cyber-security/pdf/cloud-hopper-report-final-v4.pdf'}]
relationship	2.1	relationship--12ea5ead-f19a-488e-8b47-ceb9d45593fd	identity--c78cb6e5-0c4b-4611-8297-d1b8b55e40b5	2021-10-01T01:57:31.884Z	2022-04-14T21:06:03.065Z	uses	[TeamTNT](https://attack.mitre.org/groups/G0139) executed [Hildegard](https://attack.mitre.org/software/S0601) through the kubelet API run command and by executing commands on running containers.(Citation: Unit 42 Hildegard Malware)	intrusion-set--35d1b3be-49d4-42f1-aaa6-ef159c880bca	attack-pattern--7b50a1d3-4ca7-45d1-989d-a6503f04bfe1	['marking-definition--fa42a846-8d90-4e51-bc29-71d5b4802168']	2.1.0	False	identity--c78cb6e5-0c4b-4611-8297-d1b8b55e40b5	1.0	[{'source_name': 'Unit 42 Hildegard Malware', 'description': 'Chen, J. et al. (2021, February 3). Hildegard: New TeamTNT Cryptojacking Malware Targeting Kubernetes. Retrieved April 5, 2021.', 'url': 'https://unit42.paloaltonetworks.com/hildegard-malware-teamtnt/'}]
relationship	2.1	relationship--12e62986-c406-4767-9cc5-49d05c5c34b7	identity--c78cb6e5-0c4b-4611-8297-d1b8b55e40b5	2022-10-04T21:10:16.183Z	2022-10-04T21:13:17.793Z	uses	[SUGARDUMP](https://attack.mitre.org/software/S1042) can search for and collect data from specific Chrome, Opera, Microsoft Edge, and Firefox files, including any folders that have the string `Profile` in its name.(Citation: Mandiant UNC3890 Aug 2022)	malware--9c10cede-c0bb-4c5c-91c0-8baec30abaf6	attack-pattern--7bc57495-ea59-4380-be31-a64af124ef18	['marking-definition--fa42a846-8d90-4e51-bc29-71d5b4802168']	2.1.0	False	identity--c78cb6e5-0c4b-4611-8297-d1b8b55e40b5	0.1	[{'source_name': 'Mandiant UNC3890 Aug 2022', 'description': 'Mandiant Israel Research Team. (2022, August 17). Suspected Iranian Actor Targeting Israeli Shipping, Healthcare, Government and Energy Sectors. Retrieved September 21, 2022.', 'url': 'https://www.mandiant.com/resources/blog/suspected-iranian-actor-targeting-israeli-shipping'}]
relationship	2.1	relationship--138f4287-ff95-45cd-bd65-d08708a2cbf5	identity--c78cb6e5-0c4b-4611-8297-d1b8b55e40b5	2022-09-26T20:10:29.028Z	2022-09-26T20:10:29.028Z	uses	[Rising Sun](https://attack.mitre.org/software/S0448) has collected data and files from a compromised host.(Citation: McAfee Sharpshooter December 2018)	malware--56e6b6c2-e573-4969-8bab-783205cebbbf	attack-pattern--3c4a2599-71ee-4405-ba1e-0e28414b4bc5	['marking-definition--fa42a846-8d90-4e51-bc29-71d5b4802168']	2.1.0	False	identity--c78cb6e5-0c4b-4611-8297-d1b8b55e40b5	0.1	[{'source_name': 'McAfee Sharpshooter December 2018', 'description': 'Sherstobitoff, R., Malhotra, A., et. al.. (2018, December 18). Operation Sharpshooter Campaign Targets Global Defense, Critical Infrastructure. Retrieved May 14, 2020.', 'url': 'https://www.mcafee.com/enterprise/en-us/assets/reports/rp-operation-sharpshooter.pdf'}]
relationship	2.1	relationship--13bc2a82-c51d-4410-9e62-223df287b8f7	identity--c78cb6e5-0c4b-4611-8297-d1b8b55e40b5	2021-08-31T22:15:50.454Z	2021-09-15T21:10:13.154Z	uses	[Lokibot](https://attack.mitre.org/software/S0447) has decoded and decrypted its stages multiple times using hard-coded keys to deliver the final payload, and has decoded its server response hex string using XOR.(Citation: Talos Lokibot Jan 2021)	malware--cb741463-f0fe-42e0-8d45-bc7e8335f5ae	attack-pattern--3ccef7ae-cb5e-48f6-8302-897105fbf55c	['marking-definition--fa42a846-8d90-4e51-bc29-71d5b4802168']	2.1.0		identity--c78cb6e5-0c4b-4611-8297-d1b8b55e40b5	1.0	[{'source_name': 'Talos Lokibot Jan 2021', 'description': 'Muhammad, I., Unterbrink, H.. (2021, January 6). A Deep Dive into Lokibot Infection Chain. Retrieved August 31, 2021.', 'url': 'https://blog.talosintelligence.com/2021/01/a-deep-dive-into-lokibot-infection-chain.html'}]
relationship	2.1	relationship--13b78b09-00b6-4307-87b7-7cd8c9360b39	identity--c78cb6e5-0c4b-4611-8297-d1b8b55e40b5	2019-09-27T13:27:07.050Z	2020-03-31T14:49:39.188Z	uses	[Fysbis](https://attack.mitre.org/software/S0410) has the ability to search for files.(Citation: Fysbis Dr Web Analysis)	malware--50d6688b-0985-4f3d-8cbe-0c796b30703b	attack-pattern--7bc57495-ea59-4380-be31-a64af124ef18	['marking-definition--fa42a846-8d90-4e51-bc29-71d5b4802168']	2.1.0		identity--c78cb6e5-0c4b-4611-8297-d1b8b55e40b5	1.0	[{'source_name': 'Fysbis Dr Web Analysis', 'description': 'Doctor Web. (2014, November 21). Linux.BackDoor.Fysbis.1. Retrieved December 7, 2017.', 'url': 'https://vms.drweb.com/virus/?i=4276269'}]
relationship	2.1	relationship--13b6f054-5771-43ef-84df-b05ec9001f23	identity--c78cb6e5-0c4b-4611-8297-d1b8b55e40b5	2022-06-01T21:38:00.264Z	2022-06-01T21:38:00.264Z	uses	[BITTER](https://attack.mitre.org/groups/G1002) has obtained tools such as PuTTY for use in their operations.(Citation: Forcepoint BITTER Pakistan Oct 2016)	intrusion-set--7f848c02-4d1e-4808-a4ae-4670681370a9	attack-pattern--a2fdce72-04b2-409a-ac10-cc1695f4fce0	['marking-definition--fa42a846-8d90-4e51-bc29-71d5b4802168']	2.1.0	False	identity--c78cb6e5-0c4b-4611-8297-d1b8b55e40b5	0.1	[{'source_name': 'Forcepoint BITTER Pakistan Oct 2016', 'description': 'Dela Paz, R. (2016, October 21). BITTER: a targeted attack against Pakistan. Retrieved June 1, 2022.', 'url': 'https://www.forcepoint.com/blog/x-labs/bitter-targeted-attack-against-pakistan'}]
relationship	2.1	relationship--13b3c9ee-6d38-4901-8e41-23200d2860f5	identity--c78cb6e5-0c4b-4611-8297-d1b8b55e40b5	2022-03-30T14:26:51.849Z	2022-05-24T14:00:00.188Z	detects	Monitor for anomalous Kerberos activity, such as malformed or blank fields in Windows logon/logoff events (Event ID 4769, 4768), RC4 encryption within TGTs, and TGS requests without preceding TGT requests. Monitor the lifetime of TGT tickets for values that differ from the default domain duration. Monitor for indications of Pass the Ticket being used to move laterally.	x-mitre-data-component--02d090b6-8157-48da-98a2-517f7edd49fc	attack-pattern--768dce68-8d0d-477a-b01d-0eea98b963a1	['marking-definition--fa42a846-8d90-4e51-bc29-71d5b4802168']	2.1.0	False	identity--c78cb6e5-0c4b-4611-8297-d1b8b55e40b5	0.1
relationship	2.1	relationship--13aed490-7d1f-4839-90c9-32d587d58afd	identity--c78cb6e5-0c4b-4611-8297-d1b8b55e40b5	2020-07-16T15:51:25.749Z	2020-08-17T15:22:30.289Z	uses	[InvisiMole](https://attack.mitre.org/software/S0260) can check for artifacts of VirtualBox, Virtual PC and VMware environment, and terminate itself if they are detected.(Citation: ESET InvisiMole June 2020)	malware--47afe41c-4c08-485e-b062-c3bd209a1cce	attack-pattern--29be378d-262d-4e99-b00d-852d573628e6	['marking-definition--fa42a846-8d90-4e51-bc29-71d5b4802168']	2.1.0		identity--c78cb6e5-0c4b-4611-8297-d1b8b55e40b5	1.0	[{'source_name': 'ESET InvisiMole June 2020', 'description': 'Hromcova, Z. and Cherpanov, A. (2020, June). INVISIMOLE: THE HIDDEN PART OF THE STORY. Retrieved July 16, 2020.', 'url': 'https://www.welivesecurity.com/wp-content/uploads/2020/06/ESET_InvisiMole.pdf'}]
relationship	2.1	relationship--13ac3b6b-d008-44fa-88c3-53d0927961d2	identity--c78cb6e5-0c4b-4611-8297-d1b8b55e40b5	2019-07-08T15:24:24.654Z	2020-03-19T17:37:34.240Z	uses	[Turla](https://attack.mitre.org/groups/G0010) has used VBS scripts throughout its operations.(Citation: Symantec Waterbug Jun 2019)	intrusion-set--7a19ecb1-3c65-4de3-a230-993516aed6a6	attack-pattern--dfd7cc1d-e1d8-4394-a198-97c4cab8aa67	['marking-definition--fa42a846-8d90-4e51-bc29-71d5b4802168']	2.1.0		identity--c78cb6e5-0c4b-4611-8297-d1b8b55e40b5	1.0	[{'source_name': 'Symantec Waterbug Jun 2019', 'description': 'Symantec DeepSight Adversary Intelligence Team. (2019, June 20). Waterbug: Espionage Group Rolls Out Brand-New Toolset in Attacks Against Governments. Retrieved July 8, 2019.', 'url': 'https://www.symantec.com/blogs/threat-intelligence/waterbug-espionage-governments'}]
relationship	2.1	relationship--13ab9b58-b18a-437f-898e-fc598e8d0939	identity--c78cb6e5-0c4b-4611-8297-d1b8b55e40b5	2020-11-13T21:28:40.657Z	2020-11-13T21:28:40.657Z	uses	[Grandoreiro](https://attack.mitre.org/software/S0531) can identify installed security tools based on process names.(Citation: ESET Grandoreiro April 2020)	malware--958b5d06-8bb0-4c5b-a2e7-0130fe654ac7	attack-pattern--8f4a33ec-8b1f-4b80-a2f6-642b2e479580	['marking-definition--fa42a846-8d90-4e51-bc29-71d5b4802168']	2.1.0		identity--c78cb6e5-0c4b-4611-8297-d1b8b55e40b5	1.0	[{'source_name': 'ESET Grandoreiro April 2020', 'description': 'ESET. (2020, April 28). Grandoreiro: How engorged can an EXE get?. Retrieved November 13, 2020.', 'url': 'https://www.welivesecurity.com/2020/04/28/grandoreiro-how-engorged-can-exe-get/'}]
relationship	2.1	relationship--13a8be40-1190-4553-b026-58c5088c322a	identity--c78cb6e5-0c4b-4611-8297-d1b8b55e40b5	2017-05-31T21:33:27.075Z	2022-05-11T14:00:00.188Z	uses	Several tools used by [Suckfly](https://attack.mitre.org/groups/G0039) have been command-line driven.(Citation: Symantec Suckfly May 2016)	intrusion-set--5cbe0d3b-6fb1-471f-b591-4b192915116d	attack-pattern--d1fcf083-a721-4223-aedf-bf8960798d62	['marking-definition--fa42a846-8d90-4e51-bc29-71d5b4802168']	2.1.0		identity--c78cb6e5-0c4b-4611-8297-d1b8b55e40b5	1.0	[{'source_name': 'Symantec Suckfly May 2016', 'description': 'DiMaggio, J. (2016, May 17). Indian organizations targeted in Suckfly attacks. Retrieved August 3, 2016.', 'url': 'http://www.symantec.com/connect/blogs/indian-organizations-targeted-suckfly-attacks'}]
relationship	2.1	relationship--13a41ddf-24f2-4c73-a047-7093f94a2573	identity--c78cb6e5-0c4b-4611-8297-d1b8b55e40b5	2022-09-16T16:32:05.648Z	2022-09-16T16:32:05.648Z	uses	For [Operation Spalax](https://attack.mitre.org/campaigns/C0005), the threat actors obtained packers such as CyaX.(Citation: ESET Operation Spalax Jan 2021)	campaign--4c840263-bbda-440d-a22b-674679ddebf1	attack-pattern--a2fdce72-04b2-409a-ac10-cc1695f4fce0	['marking-definition--fa42a846-8d90-4e51-bc29-71d5b4802168']	2.1.0	False	identity--c78cb6e5-0c4b-4611-8297-d1b8b55e40b5	0.1	[{'source_name': 'ESET Operation Spalax Jan 2021', 'description': 'M. Porolli. (2021, January 21). Operation Spalax: Targeted malware attacks in Colombia. Retrieved September 16, 2022.', 'url': 'https://www.welivesecurity.com/2021/01/12/operation-spalax-targeted-malware-attacks-colombia/'}]
relationship	2.1	relationship--13a3b832-a680-4c50-b413-c8137a6a89b5	identity--c78cb6e5-0c4b-4611-8297-d1b8b55e40b5	2022-06-02T13:35:18.220Z	2022-06-02T13:35:18.220Z	uses	[ZxxZ](https://attack.mitre.org/software/S1013) has created a snapshot of running processes using `CreateToolhelp32Snapshot`.(Citation: Cisco Talos Bitter Bangladesh May 2022)	malware--97cfbdc6-504d-41e9-a46c-78a9f806ff0d	attack-pattern--8f4a33ec-8b1f-4b80-a2f6-642b2e479580	['marking-definition--fa42a846-8d90-4e51-bc29-71d5b4802168']	2.1.0	False	identity--c78cb6e5-0c4b-4611-8297-d1b8b55e40b5	0.1	[{'source_name': 'Cisco Talos Bitter Bangladesh May 2022', 'description': 'Raghuprasad, C . (2022, May 11). Bitter APT adds Bangladesh to their targets. Retrieved June 1, 2022.', 'url': 'https://blog.talosintelligence.com/2022/05/bitter-apt-adds-bangladesh-to-their.html'}]
relationship	2.1	relationship--139cce0b-726b-406a-ad38-1fdfc779cf57	identity--c78cb6e5-0c4b-4611-8297-d1b8b55e40b5	2022-08-16T15:35:04.434Z	2022-08-24T15:33:57.720Z	uses	[SideCopy](https://attack.mitre.org/groups/G1008) has identified the country location of a compromised host.(Citation: MalwareBytes SideCopy Dec 2021)	intrusion-set--03be849d-b5a2-4766-9dda-48976bae5710	attack-pattern--c877e33f-1df6-40d6-b1e7-ce70f16f4979	['marking-definition--fa42a846-8d90-4e51-bc29-71d5b4802168']	2.1.0	False	identity--c78cb6e5-0c4b-4611-8297-d1b8b55e40b5	0.1	[{'source_name': 'MalwareBytes SideCopy Dec 2021', 'description': 'Threat Intelligence Team. (2021, December 2). SideCopy APT: Connecting lures victims, payloads to infrastructure. Retrieved June 13, 2022.', 'url': 'https://www.malwarebytes.com/blog/news/2021/12/sidecopy-apt-connecting-lures-to-victims-payloads-to-infrastructure'}]
relationship	2.1	relationship--13984eec-6c33-4bab-a22c-5c061ddd6e44	identity--c78cb6e5-0c4b-4611-8297-d1b8b55e40b5	2017-05-31T21:33:27.037Z	2020-03-31T14:49:39.188Z	uses	(Citation: Mandiant APT1)	intrusion-set--6a2e693f-24e5-451a-9f88-b36a108e5662	tool--294e2560-bd48-44b2-9da2-833b5588ad11	['marking-definition--fa42a846-8d90-4e51-bc29-71d5b4802168']	2.1.0		identity--c78cb6e5-0c4b-4611-8297-d1b8b55e40b5	1.0	[{'source_name': 'Mandiant APT1', 'description': 'Mandiant. (n.d.). APT1 Exposing One of China’s Cyber Espionage Units. Retrieved July 18, 2016.', 'url': 'https://www.fireeye.com/content/dam/fireeye-www/services/pdfs/mandiant-apt1-report.pdf'}]
relationship	2.1	relationship--13910722-9dc6-499f-9fbf-0a9cb3daab11	identity--c78cb6e5-0c4b-4611-8297-d1b8b55e40b5	2018-10-17T00:14:20.652Z	2020-02-11T15:55:06.495Z	uses	[Carbanak](https://attack.mitre.org/software/S0030) obtains Windows logon password details.(Citation: FireEye CARBANAK June 2017)	malware--72f54d66-675d-4587-9bd3-4ed09f9522e4	attack-pattern--0a3ead4e-6d47-4ccb-854c-a6a4f9d96b22	['marking-definition--fa42a846-8d90-4e51-bc29-71d5b4802168']	2.1.0		identity--c78cb6e5-0c4b-4611-8297-d1b8b55e40b5	1.0	[{'source_name': 'FireEye CARBANAK June 2017', 'description': 'Bennett, J., Vengerik, B. (2017, June 12). Behind the CARBANAK Backdoor. Retrieved June 11, 2018.', 'url': 'https://www.fireeye.com/blog/threat-research/2017/06/behind-the-carbanak-backdoor.html'}]
relationship	2.1	relationship--138fb337-c378-43a3-bacb-54f40696fb6b	identity--c78cb6e5-0c4b-4611-8297-d1b8b55e40b5	2020-06-09T18:50:04.458Z	2020-06-24T01:27:32.180Z	uses	[BRONZE BUTLER](https://attack.mitre.org/groups/G0060) has made use of Python-based remote access tools.(Citation: Trend Micro Tick November 2019)	intrusion-set--93f52415-0fe4-4d3d-896c-fc9b8e88ab90	attack-pattern--cc3502b5-30cc-4473-ad48-42d51a6ef6d1	['marking-definition--fa42a846-8d90-4e51-bc29-71d5b4802168']	2.1.0		identity--c78cb6e5-0c4b-4611-8297-d1b8b55e40b5	1.0	[{'source_name': 'Trend Micro Tick November 2019', 'description': 'Chen, J. et al. (2019, November). Operation ENDTRADE: TICK’s Multi-Stage Backdoors for Attacking Industries and Stealing Classified Data. Retrieved June 9, 2020.', 'url': 'https://documents.trendmicro.com/assets/pdf/Operation-ENDTRADE-TICK-s-Multi-Stage-Backdoors-for-Attacking-Industries-and-Stealing-Classified-Data.pdf'}]
relationship	2.1	relationship--134a44d5-19f9-4052-9dc2-b1f5af870e28	identity--c78cb6e5-0c4b-4611-8297-d1b8b55e40b5	2023-04-12T15:32:46.607Z	2023-04-12T15:32:46.607Z	uses	[SVCReady](https://attack.mitre.org/software/S1064) can collect data from an infected host.(Citation: HP SVCReady Jun 2022)	malware--7230ded7-3b1a-4d6e-9735-d0ffd47af9f6	attack-pattern--3c4a2599-71ee-4405-ba1e-0e28414b4bc5	['marking-definition--fa42a846-8d90-4e51-bc29-71d5b4802168']	3.1.0	False	identity--c78cb6e5-0c4b-4611-8297-d1b8b55e40b5	0.1	[{'source_name': 'HP SVCReady Jun 2022', 'description': 'Schlapfer, Patrick. (2022, June 6). A New Loader Gets Ready. Retrieved December 13, 2022.', 'url': 'https://threatresearch.ext.hp.com/svcready-a-new-loader-reveals-itself/'}]
relationship	2.1	relationship--138da0bb-befa-45cd-9ca4-c74b86ac61ff	identity--c78cb6e5-0c4b-4611-8297-d1b8b55e40b5	2018-04-18T17:59:24.739Z	2021-02-09T14:56:14.767Z	uses	[Briba](https://attack.mitre.org/software/S0204) uses rundll32 within [Registry Run Keys / Startup Folder](https://attack.mitre.org/techniques/T1547/001) entries to execute malicious DLLs.(Citation: Symantec Briba May 2012)	malware--79499993-a8d6-45eb-b343-bf58dea5bdde	attack-pattern--045d0922-2310-4e60-b5e4-3302302cb3c5	['marking-definition--fa42a846-8d90-4e51-bc29-71d5b4802168']	2.1.0		identity--c78cb6e5-0c4b-4611-8297-d1b8b55e40b5	1.0	[{'source_name': 'Symantec Briba May 2012', 'description': 'Ladley, F. (2012, May 15). Backdoor.Briba. Retrieved February 21, 2018.', 'url': 'https://www.symantec.com/security_response/writeup.jsp?docid=2012-051515-2843-99'}]
relationship	2.1	relationship--138c4559-eae3-49a2-baea-b9549aef881c	identity--c78cb6e5-0c4b-4611-8297-d1b8b55e40b5	2019-01-29T21:57:39.539Z	2020-03-31T14:49:39.188Z	uses	[Elise](https://attack.mitre.org/software/S0081) can download additional files from the C2 server for execution.(Citation: Accenture Dragonfish Jan 2018)	malware--7551188b-8f91-4d34-8350-0d0c57b2b913	attack-pattern--e6919abc-99f9-4c6c-95a5-14761e7b2add	['marking-definition--fa42a846-8d90-4e51-bc29-71d5b4802168']	2.1.0		identity--c78cb6e5-0c4b-4611-8297-d1b8b55e40b5	1.0	[{'source_name': 'Accenture Dragonfish Jan 2018', 'description': 'Accenture Security. (2018, January 27). DRAGONFISH DELIVERS NEW FORM OF ELISE MALWARE TARGETING ASEAN DEFENCE MINISTERS’ MEETING AND ASSOCIATES. Retrieved November 14, 2018.', 'url': 'https://www.accenture.com/t20180127T003755Z_w_/us-en/_acnmedia/PDF-46/Accenture-Security-Dragonfish-Threat-Analysis.pdf'}]
relationship	2.1	relationship--1387ec64-ba36-42cd-b659-c29e708d8281	identity--c78cb6e5-0c4b-4611-8297-d1b8b55e40b5	2021-11-29T18:52:28.813Z	2021-11-29T18:52:28.813Z	uses	[SysUpdate](https://attack.mitre.org/software/S0663) can deobfuscate packed binaries in memory.(Citation: Trend Micro Iron Tiger April 2021)	malware--c009560a-f097-45a3-8f9f-78ec1440a783	attack-pattern--3ccef7ae-cb5e-48f6-8302-897105fbf55c	['marking-definition--fa42a846-8d90-4e51-bc29-71d5b4802168']	2.1.0		identity--c78cb6e5-0c4b-4611-8297-d1b8b55e40b5	1.0	[{'source_name': 'Trend Micro Iron Tiger April 2021', 'description': 'Lunghi, D. and Lu, K. (2021, April 9). Iron Tiger APT Updates Toolkit With Evolved SysUpdate Malware. Retrieved November 12, 2021.', 'url': 'https://www.trendmicro.com/en_us/research/21/d/iron-tiger-apt-updates-toolkit-with-evolved-sysupdate-malware-va.html'}]
relationship	2.1	relationship--137f13ee-0607-47ba-952b-dbe39c1330bb	identity--c78cb6e5-0c4b-4611-8297-d1b8b55e40b5	2020-05-12T21:44:40.904Z	2020-05-12T21:44:40.904Z	uses	[ShimRatReporter](https://attack.mitre.org/software/S0445) had the ability to download additional payloads.(Citation: FOX-IT May 2016 Mofang)	tool--115f88dd-0618-4389-83cb-98d33ae81848	attack-pattern--e6919abc-99f9-4c6c-95a5-14761e7b2add	['marking-definition--fa42a846-8d90-4e51-bc29-71d5b4802168']	2.1.0		identity--c78cb6e5-0c4b-4611-8297-d1b8b55e40b5	1.0	[{'source_name': 'FOX-IT May 2016 Mofang', 'description': 'Yonathan Klijnsma. (2016, May 17). Mofang: A politically motivated information stealing adversary. Retrieved May 12, 2020.', 'url': 'https://foxitsecurity.files.wordpress.com/2016/06/fox-it_mofang_threatreport_tlp-white.pdf'}]
relationship	2.1	relationship--137e1ddc-403b-49b5-a214-20b82bab446e	identity--c78cb6e5-0c4b-4611-8297-d1b8b55e40b5	2017-12-14T16:46:06.044Z	2020-03-11T17:45:33.634Z	uses	[Remsec](https://attack.mitre.org/software/S0125) contains a module to move data from airgapped networks to Internet-connected systems by using a removable USB device.(Citation: Kaspersky ProjectSauron Full Report)	malware--69d6f4a9-fcf0-4f51-bca7-597c51ad0bb8	attack-pattern--a3e1e6c5-9c74-4fc0-a16c-a9d228c17829	['marking-definition--fa42a846-8d90-4e51-bc29-71d5b4802168']	2.1.0		identity--c78cb6e5-0c4b-4611-8297-d1b8b55e40b5	1.0	[{'source_name': 'Kaspersky ProjectSauron Full Report', 'description': "Kaspersky Lab's Global Research & Analysis Team. (2016, August 9). The ProjectSauron APT. Retrieved August 17, 2016.", 'url': 'https://securelist.com/files/2016/07/The-ProjectSauron-APT_research_KL.pdf'}]
relationship	2.1	relationship--137ce702-f0e6-4dfa-8ca5-439155d91af9	identity--c78cb6e5-0c4b-4611-8297-d1b8b55e40b5	2021-05-05T13:59:21.362Z	2021-05-05T13:59:21.362Z	uses	[LiteDuke](https://attack.mitre.org/software/S0513) can enumerate the CPUID and BIOS version on a compromised system.(Citation: ESET Dukes October 2019)	malware--95e2cbae-d82c-4f7b-b63c-16462015d35d	attack-pattern--354a7f88-63fb-41b5-a801-ce3b377b36f1	['marking-definition--fa42a846-8d90-4e51-bc29-71d5b4802168']	2.1.0		identity--c78cb6e5-0c4b-4611-8297-d1b8b55e40b5	1.0	[{'source_name': 'ESET Dukes October 2019', 'description': 'Faou, M., Tartare, M., Dupuy, T. (2019, October). OPERATION GHOST. Retrieved September 23, 2020.', 'url': 'https://www.welivesecurity.com/wp-content/uploads/2019/10/ESET_Operation_Ghost_Dukes.pdf'}]
relationship	2.1	relationship--13763af4-357d-4bb4-b0eb-64f8808792e6	identity--c78cb6e5-0c4b-4611-8297-d1b8b55e40b5	2024-09-16T14:50:35.582Z	2024-09-16T14:50:35.582Z	uses	[SILENTTRINITY](https://attack.mitre.org/software/S0692) can run a .NET executable within the memory of a sacrificial process by loading the CLR.(Citation: Github_SILENTTRINITY)	tool--1244e058-fa10-48cb-b484-0bcf671107ae	attack-pattern--4933e63b-9b77-476e-ab29-761bc5b7d15a	['marking-definition--fa42a846-8d90-4e51-bc29-71d5b4802168']	3.2.0	False	identity--c78cb6e5-0c4b-4611-8297-d1b8b55e40b5	0.1	[{'source_name': 'Github_SILENTTRINITY', 'description': 'byt3bl33d3r. (n.d.). SILENTTRINITY. Retrieved September 12, 2024.', 'url': 'https://github.com/byt3bl33d3r/SILENTTRINITY'}]
relationship	2.1	relationship--1374e38c-db37-46f8-8560-63901a3e7e56	identity--c78cb6e5-0c4b-4611-8297-d1b8b55e40b5	2020-12-29T16:41:19.852Z	2020-12-29T16:41:19.852Z	uses	[Fox Kitten](https://attack.mitre.org/groups/G0117) has used Angry IP Scanner to detect remote systems.(Citation: CISA AA20-259A Iran-Based Actor September 2020)	intrusion-set--c21dd6f1-1364-4a70-a1f7-783080ec34ee	attack-pattern--e358d692-23c0-4a31-9eb6-ecc13a8d7735	['marking-definition--fa42a846-8d90-4e51-bc29-71d5b4802168']	2.1.0		identity--c78cb6e5-0c4b-4611-8297-d1b8b55e40b5	1.0	[{'source_name': 'CISA AA20-259A Iran-Based Actor September 2020', 'description': 'CISA. (2020, September 15). Iran-Based Threat Actor Exploits VPN Vulnerabilities. Retrieved December 21, 2020.', 'url': 'https://us-cert.cisa.gov/ncas/alerts/aa20-259a'}]
relationship	2.1	relationship--136b197b-4900-4e6e-a16f-0b2cf96fd77c	identity--c78cb6e5-0c4b-4611-8297-d1b8b55e40b5	2024-07-01T14:25:52.889Z	2024-07-01T14:25:52.889Z	uses	[Emotet](https://attack.mitre.org/software/S0367) inflates malicious files and malware as an evasion technique.(Citation: emotet_trendmicro_mar2023)	malware--32066e94-3112-48ca-b9eb-ba2b59d2f023	attack-pattern--5bfccc3f-2326-4112-86cc-c1ece9d8a2b5	['marking-definition--fa42a846-8d90-4e51-bc29-71d5b4802168']	3.2.0	False	identity--c78cb6e5-0c4b-4611-8297-d1b8b55e40b5	0.1	[{'source_name': 'emotet_trendmicro_mar2023', 'description': 'Kenefick, I. (2023, March 13). Emotet Returns, Now Adopts Binary Padding for Evasion. Retrieved June 19, 2024.', 'url': 'https://www.trendmicro.com/en_us/research/23/c/emotet-returns-now-adopts-binary-padding-for-evasion.html'}]
relationship	2.1	relationship--136567c9-f4fe-40c3-a4c2-cd7538cd49a1	identity--c78cb6e5-0c4b-4611-8297-d1b8b55e40b5	2022-03-30T14:26:51.840Z	2022-05-24T14:00:00.188Z	detects	Monitor and analyze traffic patterns and packet inspection associated to protocol(s) that do not follow the expected protocol standards and traffic flows (e.g extraneous packets that do not belong to established flows, gratuitous or anomalous traffic patterns, anomalous syntax, or structure). Consider correlation with process monitoring and command line to detect anomalous processes execution and…	x-mitre-data-component--3772e279-27d6-477a-9fe3-c6beb363594c	attack-pattern--f303a39a-6255-4b89-aecc-18c4d8ca7163	['marking-definition--fa42a846-8d90-4e51-bc29-71d5b4802168']	2.1.0		identity--c78cb6e5-0c4b-4611-8297-d1b8b55e40b5	1.0
relationship	2.1	relationship--135fb6c4-1f42-42ce-b323-22e57ae4fbc6	identity--c78cb6e5-0c4b-4611-8297-d1b8b55e40b5	2022-09-29T20:29:47.272Z	2022-09-29T20:29:47.272Z	uses	During [C0015](https://attack.mitre.org/campaigns/C0015), the threat actors conducted a file listing discovery against multiple hosts to ensure locker encryption was successful.(Citation: DFIR Conti Bazar Nov 2021)	campaign--78068e68-4124-4243-b6f4-76e4e5be8a06	attack-pattern--7bc57495-ea59-4380-be31-a64af124ef18	['marking-definition--fa42a846-8d90-4e51-bc29-71d5b4802168']	2.1.0	False	identity--c78cb6e5-0c4b-4611-8297-d1b8b55e40b5	0.1	[{'source_name': 'DFIR Conti Bazar Nov 2021', 'description': 'DFIR Report. (2021, November 29). CONTInuing the Bazar Ransomware Story. Retrieved September 29, 2022.', 'url': 'https://thedfirreport.com/2021/11/29/continuing-the-bazar-ransomware-story/'}]
relationship	2.1	relationship--135df9c1-63cf-4323-a803-6d54a9ac8b22	identity--c78cb6e5-0c4b-4611-8297-d1b8b55e40b5	2021-08-16T20:14:53.239Z	2021-10-11T22:54:28.357Z	uses	[Dok](https://attack.mitre.org/software/S0281) proxies web traffic to potentially monitor and alter victim HTTP(S) traffic.(Citation: objsee mac malware 2017)(Citation: CheckPoint Dok)	malware--f36b2598-515f-4345-84e5-5ccde253edbe	attack-pattern--035bb001-ab69-4a0b-9f6c-2de8b09e1b9d	['marking-definition--fa42a846-8d90-4e51-bc29-71d5b4802168']	2.1.0		identity--c78cb6e5-0c4b-4611-8297-d1b8b55e40b5	1.0	[{'source_name': 'objsee mac malware 2017', 'description': 'Patrick Wardle. (n.d.). Mac Malware of 2017. Retrieved September 21, 2018.', 'url': 'https://objective-see.com/blog/blog_0x25.html'}, {'source_name': 'CheckPoint Dok', 'description': 'Ofer Caspi. (2017, May 4). OSX Malware is Catching Up, and it wants to Read Your HTTPS Traffic. Retrieved October 5, 2021.', 'url': 'https://blog.checkpoin…
relationship	2.1	relationship--13576b41-ec77-418c-b581-d3fa461df941	identity--c78cb6e5-0c4b-4611-8297-d1b8b55e40b5	2022-03-10T18:52:38.096Z	2022-11-30T22:42:27.852Z	uses	[WhisperGate](https://attack.mitre.org/software/S0689) can corrupt files by overwriting the first 1 MB with `0xcc` and appending random extensions.(Citation: Microsoft WhisperGate January 2022)(Citation: Crowdstrike WhisperGate January 2022)(Citation: Cybereason WhisperGate February 2022)(Citation: Unit 42 WhisperGate January 2022)(Citation: Cisco Ukraine Wipers January 2022)(Citation: Medium S2W…	malware--49fee0b0-390e-4bde-97f8-97ed46bd19b7	attack-pattern--d45a3d09-b3cf-48f4-9f0f-f521ee5cb05c	['marking-definition--fa42a846-8d90-4e51-bc29-71d5b4802168']	3.1.0	False	identity--c78cb6e5-0c4b-4611-8297-d1b8b55e40b5	1.0	[{'source_name': 'Cisco Ukraine Wipers January 2022', 'description': 'Biasini, N. et al.. (2022, January 21). Ukraine Campaign Delivers Defacement and Wipers, in Continued Escalation. Retrieved March 14, 2022.', 'url': 'https://blog.talosintelligence.com/2022/01/ukraine-campaign-delivers-defacement.html'}, {'source_name': 'Crowdstrike WhisperGate January 2022', 'description': 'Crowdstrike. (2022,…
relationship	2.1	relationship--134cc6c4-30f8-4b85-8ea1-da19c3e92af9	identity--c78cb6e5-0c4b-4611-8297-d1b8b55e40b5	2021-05-03T19:39:06.488Z	2023-01-04T20:07:24.726Z	uses	[Magic Hound](https://attack.mitre.org/groups/G0059) has used compromised domains to host links targeted to specific phishing victims.(Citation: ClearSky Kittens Back 3 August 2020)(Citation: Proofpoint TA453 July2021)(Citation: Certfa Charming Kitten January 2021)(Citation: Google Iran Threats October 2021)	intrusion-set--f9d6633a-55e6-4adc-9263-6ae080421a13	attack-pattern--f9cc4d06-775f-4ee1-b401-4e2cc0da30ba	['marking-definition--fa42a846-8d90-4e51-bc29-71d5b4802168']	3.1.0	False	identity--c78cb6e5-0c4b-4611-8297-d1b8b55e40b5	1.0	[{'source_name': 'Google Iran Threats October 2021', 'description': 'Bash, A. (2021, October 14). Countering threats from Iran. Retrieved January 4, 2023.', 'url': 'https://blog.google/threat-analysis-group/countering-threats-iran/'}, {'source_name': 'Certfa Charming Kitten January 2021', 'description': 'Certfa Labs. (2021, January 8). Charming Kitten’s Christmas Gift. Retrieved May 3, 2021.', 'u…
relationship	2.1	relationship--123c8150-c814-4bf2-b06f-e005cb257e17	identity--c78cb6e5-0c4b-4611-8297-d1b8b55e40b5	2020-10-20T17:59:20.709Z	2022-04-25T14:00:00.188Z	mitigates	Network intrusion detection and prevention systems that use network signatures to identify traffic for specific protocols, such as TFTP, can be used to mitigate activity at the network level. Signatures are often for unique indicators within protocols and may be based on the specific technique used by a particular adversary or tool, and will likely be different across various network configuratio…	course-of-action--12241367-a8b7-49b4-b86e-2236901ba50c	attack-pattern--28abec6c-4443-4b03-8206-07f2e264a6b4	['marking-definition--fa42a846-8d90-4e51-bc29-71d5b4802168']	2.1.0		identity--c78cb6e5-0c4b-4611-8297-d1b8b55e40b5	1.0
relationship	2.1	relationship--126f9334-8b0c-4948-a495-07e2b5a7744a	identity--c78cb6e5-0c4b-4611-8297-d1b8b55e40b5	2020-02-05T20:11:13.145Z	2022-04-25T14:00:00.188Z	revoked-by		attack-pattern--9e80ddfb-ce32-4961-a778-ca6a10cfae72	attack-pattern--1365fe3b-0f50-455d-b4da-266ce31c23b0	['marking-definition--fa42a846-8d90-4e51-bc29-71d5b4802168']	2.1.0		identity--c78cb6e5-0c4b-4611-8297-d1b8b55e40b5	1.0
relationship	2.1	relationship--126ecc74-4376-4909-9f75-a0630e47cb68	identity--c78cb6e5-0c4b-4611-8297-d1b8b55e40b5	2020-11-06T18:40:38.092Z	2022-05-11T14:00:00.188Z	uses	[Cobalt Strike](https://attack.mitre.org/software/S0154) can use a number of known techniques to bypass Windows UAC.(Citation: cobaltstrike manual)(Citation: Cobalt Strike Manual 4.3 November 2020)	malware--a7881f21-e978-4fe4-af56-92c9416a2616	attack-pattern--120d5519-3098-4e1c-9191-2aa61232f073	['marking-definition--fa42a846-8d90-4e51-bc29-71d5b4802168']	2.1.0		identity--c78cb6e5-0c4b-4611-8297-d1b8b55e40b5	1.0	[{'source_name': 'cobaltstrike manual', 'description': 'Strategic Cyber LLC. (2017, March 14). Cobalt Strike Manual. Retrieved May 24, 2017.', 'url': 'https://web.archive.org/web/20210825130434/https://cobaltstrike.com/downloads/csmanual38.pdf'}, {'source_name': 'Cobalt Strike Manual 4.3 November 2020', 'description': 'Strategic Cyber LLC. (2020, November 5). Cobalt Strike: Advanced Threat Tactic…
relationship	2.1	relationship--126bd2ee-5d66-4bdf-822a-3fa55dff1468	identity--c78cb6e5-0c4b-4611-8297-d1b8b55e40b5	2024-07-01T20:06:52.342Z	2024-07-01T20:06:52.342Z	mitigates	Enforce the principle of least-privilege. Consider implementing access control mechanisms that include both authentication and authorization.	course-of-action--93e7968a-9074-4eac-8ae9-9f5200ec3317	attack-pattern--bbfbb096-6561-4d7d-aa2c-a5ee8e44c696	['marking-definition--fa42a846-8d90-4e51-bc29-71d5b4802168']	3.2.0	False	identity--c78cb6e5-0c4b-4611-8297-d1b8b55e40b5	0.1
relationship	2.1	relationship--1266285f-01b9-4682-85ae-bfa9750100c5	identity--c78cb6e5-0c4b-4611-8297-d1b8b55e40b5	2022-03-30T14:26:51.839Z	2022-05-24T14:00:00.188Z	detects	Monitor for newly constructed files that may forge web cookies that can be used to gain access to web applications or Internet services.	x-mitre-data-component--2b3bfe19-d59a-460d-93bb-2f546adc2d2c	attack-pattern--4ff5d6a8-c062-4c68-a778-36fc5edd564f	['marking-definition--fa42a846-8d90-4e51-bc29-71d5b4802168']	2.1.0		identity--c78cb6e5-0c4b-4611-8297-d1b8b55e40b5	1.0
relationship	2.1	relationship--1262d88d-0eb1-4d19-b84a-9793ef3e4d03	identity--c78cb6e5-0c4b-4611-8297-d1b8b55e40b5	2018-04-18T17:59:24.739Z	2021-01-06T19:32:28.676Z	uses	[Elderwood](https://attack.mitre.org/groups/G0066) has leveraged multiple types of spearphishing in order to attempt to get a user to open attachments.(Citation: Symantec Elderwood Sept 2012)(Citation: CSM Elderwood Sept 2012)	intrusion-set--03506554-5f37-4f8f-9ce4-0e9f01a1b484	attack-pattern--232b7f21-adf9-4b42-b936-b9d6f7df856e	['marking-definition--fa42a846-8d90-4e51-bc29-71d5b4802168']	2.1.0		identity--c78cb6e5-0c4b-4611-8297-d1b8b55e40b5	1.0	[{'source_name': 'Symantec Elderwood Sept 2012', 'description': "O'Gorman, G., and McDonald, G.. (2012, September 6). The Elderwood Project. Retrieved February 15, 2018.", 'url': 'https://web.archive.org/web/20190717233006/http://www.symantec.com/content/en/us/enterprise/media/security_response/whitepapers/the-elderwood-project.pdf'}, {'source_name': 'CSM Elderwood Sept 2012', 'description': "Cla…
relationship	2.1	relationship--125d8dab-512b-445a-9f28-b2113c714b77	identity--c78cb6e5-0c4b-4611-8297-d1b8b55e40b5	2020-08-24T13:40:23.348Z	2020-09-29T19:01:24.946Z	uses	[PipeMon](https://attack.mitre.org/software/S0501) can attempt to gain administrative privileges using token impersonation.(Citation: ESET PipeMon May 2020)	malware--8393dac0-0583-456a-9372-fd81691bca20	attack-pattern--677569f9-a8b0-459e-ab24-7f18091fa7bf	['marking-definition--fa42a846-8d90-4e51-bc29-71d5b4802168']	2.1.0		identity--c78cb6e5-0c4b-4611-8297-d1b8b55e40b5	1.0	[{'source_name': 'ESET PipeMon May 2020', 'description': 'Tartare, M. et al. (2020, May 21). No “Game over” for the Winnti Group. Retrieved August 24, 2020.', 'url': 'https://www.welivesecurity.com/2020/05/21/no-game-over-winnti-group/'}]
relationship	2.1	relationship--1258536b-6cf4-4cfe-98c7-e9c1d30c5a34	identity--c78cb6e5-0c4b-4611-8297-d1b8b55e40b5	2017-05-31T21:33:27.056Z	2020-03-31T14:49:39.188Z	uses	An [APT3](https://attack.mitre.org/groups/G0022) downloader first establishes a SOCKS5 connection to 192.157.198[.]103 using TCP port 1913; once the server response is verified, it then requests a connection to 192.184.60[.]229 on TCP port 81.(Citation: FireEye Operation Double Tap)	intrusion-set--0bbdf25b-30ff-4894-a1cd-49260d0dd2d9	attack-pattern--84e02621-8fdf-470f-bd58-993bb6a89d91	['marking-definition--fa42a846-8d90-4e51-bc29-71d5b4802168']	2.1.0		identity--c78cb6e5-0c4b-4611-8297-d1b8b55e40b5	1.0	[{'source_name': 'FireEye Operation Double Tap', 'description': 'Moran, N., et al. (2014, November 21). Operation Double Tap. Retrieved January 14, 2016.', 'url': 'https://www.fireeye.com/blog/threat-research/2014/11/operation_doubletap.html'}]
relationship	2.1	relationship--1255a34c-e280-4b16-b606-7b03682cd76d	identity--c78cb6e5-0c4b-4611-8297-d1b8b55e40b5	2018-04-18T17:59:24.739Z	2020-03-31T14:49:39.188Z	uses	[PLATINUM](https://attack.mitre.org/groups/G0068) has transferred files using the Intel® Active Management Technology (AMT) Serial-over-LAN (SOL) channel.(Citation: Microsoft PLATINUM June 2017)	intrusion-set--f9c06633-dcff-48a1-8588-759e7cec5694	attack-pattern--e6919abc-99f9-4c6c-95a5-14761e7b2add	['marking-definition--fa42a846-8d90-4e51-bc29-71d5b4802168']	2.1.0		identity--c78cb6e5-0c4b-4611-8297-d1b8b55e40b5	1.0	[{'source_name': 'Microsoft PLATINUM June 2017', 'description': 'Kaplan, D, et al. (2017, June 7). PLATINUM continues to evolve, find ways to maintain invisibility. Retrieved February 19, 2018.', 'url': 'https://cloudblogs.microsoft.com/microsoftsecure/2017/06/07/platinum-continues-to-evolve-find-ways-to-maintain-invisibility/?source=mmpc'}]
relationship	2.1	relationship--1251d1e2-21d3-48f2-a869-44507b34943a	identity--c78cb6e5-0c4b-4611-8297-d1b8b55e40b5	2018-04-18T17:59:24.739Z	2020-03-31T14:49:39.188Z	uses	[TURNEDUP](https://attack.mitre.org/software/S0199) is capable of downloading additional files.(Citation: FireEye APT33 Sept 2017)	malware--db1355a7-e5c9-4e2c-8da7-eccf2ae9bf5c	attack-pattern--e6919abc-99f9-4c6c-95a5-14761e7b2add	['marking-definition--fa42a846-8d90-4e51-bc29-71d5b4802168']	2.1.0		identity--c78cb6e5-0c4b-4611-8297-d1b8b55e40b5	1.0	[{'source_name': 'FireEye APT33 Sept 2017', 'description': "O'Leary, J., et al. (2017, September 20). Insights into Iranian Cyber Espionage: APT33 Targets Aerospace and Energy Sectors and has Ties to Destructive Malware. Retrieved February 15, 2018.", 'url': 'https://www.fireeye.com/blog/threat-research/2017/09/apt33-insights-into-iranian-cyber-espionage.html'}]
relationship	2.1	relationship--124e7a8b-5bc6-499d-8ca5-4c25b3ed8602	identity--c78cb6e5-0c4b-4611-8297-d1b8b55e40b5	2020-03-13T20:36:57.496Z	2022-04-01T15:20:43.054Z	mitigates	Ensure that cloud accounts, particularly privileged accounts, have complex, unique passwords across all systems on the network. Passwords and access keys should be rotated regularly. This limits the amount of time credentials can be used to access resources if a credential is compromised without your knowledge. Cloud service providers may track access key age to help audit and identify keys that …	course-of-action--90c218c3-fbf8-4830-98a7-e8cfb7eaa485	attack-pattern--f232fa7a-025c-4d43-abc7-318e81a73d65	['marking-definition--fa42a846-8d90-4e51-bc29-71d5b4802168']	2.1.0		identity--c78cb6e5-0c4b-4611-8297-d1b8b55e40b5	1.0	[{'source_name': 'AWS - IAM Console Best Practices', 'description': 'Moncur, Rob. (2020, July 5). New Information in the AWS IAM Console Helps You Follow IAM Best Practices. Retrieved August 4, 2020.', 'url': 'https://aws.amazon.com/blogs/security/newly-updated-features-in-the-aws-iam-console-help-you-adhere-to-iam-best-practices/'}]
relationship	2.1	relationship--124c87a2-d58e-4d46-910c-afa352d384c5	identity--c78cb6e5-0c4b-4611-8297-d1b8b55e40b5	2022-08-18T15:03:41.604Z	2022-10-12T16:26:46.002Z	uses	(Citation: DHS CISA AA22-055A MuddyWater February 2022)	intrusion-set--269e8108-68c6-4f99-b911-14b2e765dec2	malware--e355fc84-6f3c-4888-8e0a-d7fa9c378532	['marking-definition--fa42a846-8d90-4e51-bc29-71d5b4802168']	2.1.0	False	identity--c78cb6e5-0c4b-4611-8297-d1b8b55e40b5	0.1	[{'source_name': 'DHS CISA AA22-055A MuddyWater February 2022', 'description': 'FBI, CISA, CNMF, NCSC-UK. (2022, February 24). Iranian Government-Sponsored Actors Conduct Cyber Operations Against Global Government and Commercial Networks. Retrieved September 27, 2022.', 'url': 'https://www.cisa.gov/uscert/ncas/alerts/aa22-055a'}]
relationship	2.1	relationship--1248ffe0-ad3b-43a6-a358-763d8eab7fba	identity--c78cb6e5-0c4b-4611-8297-d1b8b55e40b5	2020-07-27T17:47:33.949Z	2020-07-27T17:47:33.949Z	uses	[StrongPity](https://attack.mitre.org/software/S0491) has the ability to hide the console window for its document search module from the user.(Citation: Talos Promethium June 2020)	malware--20945359-3b39-4542-85ef-08ecb4e1c174	attack-pattern--cbb66055-0325-4111-aca0-40547b6ad5b0	['marking-definition--fa42a846-8d90-4e51-bc29-71d5b4802168']	2.1.0		identity--c78cb6e5-0c4b-4611-8297-d1b8b55e40b5	1.0	[{'source_name': 'Talos Promethium June 2020', 'description': 'Mercer, W. et al. (2020, June 29). PROMETHIUM extends global reach with StrongPity3 APT. Retrieved July 20, 2020.', 'url': 'https://blog.talosintelligence.com/2020/06/promethium-extends-with-strongpity3.html'}]
relationship	2.1	relationship--12455fe5-42dd-420e-839e-8a96886488f7	identity--c78cb6e5-0c4b-4611-8297-d1b8b55e40b5	2017-12-14T16:46:06.044Z	2020-03-19T13:14:50.662Z	uses	The <code>net time</code> command can be used in [Net](https://attack.mitre.org/software/S0039) to determine the local or remote system time.(Citation: TechNet Net Time)	tool--03342581-f790-4f03-ba41-e82e67392e23	attack-pattern--f3c544dc-673c-4ef3-accb-53229f1ae077	['marking-definition--fa42a846-8d90-4e51-bc29-71d5b4802168']	2.1.0		identity--c78cb6e5-0c4b-4611-8297-d1b8b55e40b5	1.0	[{'source_name': 'TechNet Net Time', 'description': 'Microsoft. (n.d.). Net time. Retrieved November 25, 2016.', 'url': 'https://technet.microsoft.com/bb490716.aspx'}]
relationship	2.1	relationship--1242a136-1b26-43e4-b0af-2bdbc5edfb58	identity--c78cb6e5-0c4b-4611-8297-d1b8b55e40b5	2022-09-28T14:25:39.232Z	2022-09-28T14:25:39.232Z	detects	Monitor for suspicious modification of files associated with hybrid identity authentication processes, such as configuration files. Monitor for access to certificates and cryptographic keys material.	x-mitre-data-component--84572de3-9583-4c73-aabd-06ea88123dd8	attack-pattern--54ca26f3-c172-4231-93e5-ccebcac2161f	['marking-definition--fa42a846-8d90-4e51-bc29-71d5b4802168']	2.1.0	False	identity--c78cb6e5-0c4b-4611-8297-d1b8b55e40b5	0.1
relationship	2.1	relationship--12798001-5af6-4b47-b17e-e98888c1482c	identity--c78cb6e5-0c4b-4611-8297-d1b8b55e40b5	2020-11-06T18:40:38.296Z	2021-10-18T19:54:13.213Z	uses	[Cobalt Strike](https://attack.mitre.org/software/S0154) can determine the NetBios name and the IP addresses of targets machines including domain controllers.(Citation: Cyberreason Anchor December 2019)(Citation: Cobalt Strike Manual 4.3 November 2020)	malware--a7881f21-e978-4fe4-af56-92c9416a2616	attack-pattern--707399d6-ab3e-4963-9315-d9d3818cd6a0	['marking-definition--fa42a846-8d90-4e51-bc29-71d5b4802168']	2.1.0		identity--c78cb6e5-0c4b-4611-8297-d1b8b55e40b5	1.0	[{'source_name': 'Cyberreason Anchor December 2019', 'description': 'Dahan, A. et al. (2019, December 11). DROPPING ANCHOR: FROM A TRICKBOT INFECTION TO THE DISCOVERY OF THE ANCHOR MALWARE. Retrieved September 10, 2020.', 'url': 'https://www.cybereason.com/blog/dropping-anchor-from-a-trickbot-infection-to-the-discovery-of-the-anchor-malware'}, {'source_name': 'Cobalt Strike Manual 4.3 November 20…
relationship	2.1	relationship--1238411a-1012-470d-af86-8bad2e3e709c	identity--c78cb6e5-0c4b-4611-8297-d1b8b55e40b5	2024-05-25T16:15:42.454Z	2024-05-25T16:15:42.454Z	uses	[OutSteel](https://attack.mitre.org/software/S1017) is uniquely associated with [Saint Bear](https://attack.mitre.org/groups/G1031) as a post-exploitation document collection and exfiltration tool.(Citation: Palo Alto Unit 42 OutSteel SaintBot February 2022 )	intrusion-set--674582ec-51c4-42ce-b409-797239e37a2a	malware--c113230f-f044-423b-af63-9b63c802f5ae	['marking-definition--fa42a846-8d90-4e51-bc29-71d5b4802168']	3.2.0	False	identity--c78cb6e5-0c4b-4611-8297-d1b8b55e40b5	0.1	[{'source_name': 'Palo Alto Unit 42 OutSteel SaintBot February 2022 ', 'description': 'Unit 42. (2022, February 25). Spear Phishing Attacks Target Organizations in Ukraine, Payloads Include the Document Stealer OutSteel and the Downloader SaintBot. Retrieved June 9, 2022.', 'url': 'https://unit42.paloaltonetworks.com/ukraine-targeted-outsteel-saintbot/'}]
relationship	2.1	relationship--12362fa5-736b-4cac-9d74-51cd559f1e7c	identity--c78cb6e5-0c4b-4611-8297-d1b8b55e40b5	2021-09-28T20:13:25.298Z	2023-02-15T18:07:40.378Z	uses	[QakBot](https://attack.mitre.org/software/S0650) can use cmd.exe to launch itself and to execute multiple C2 commands.(Citation: Crowdstrike Qakbot October 2020)(Citation: ATT QakBot April 2021)(Citation: Kaspersky QakBot September 2021)(Citation: Trend Micro Black Basta October 2022)	malware--edc5e045-5401-42bb-ad92-52b5b2ee0de9	attack-pattern--d1fcf083-a721-4223-aedf-bf8960798d62	['marking-definition--fa42a846-8d90-4e51-bc29-71d5b4802168']	3.1.0	False	identity--c78cb6e5-0c4b-4611-8297-d1b8b55e40b5	1.0	[{'source_name': 'Crowdstrike Qakbot October 2020', 'description': 'CS. (2020, October 7). Duck Hunting with Falcon Complete: A Fowl Banking Trojan Evolves, Part 2. Retrieved September 27, 2021.', 'url': 'https://www.crowdstrike.com/blog/duck-hunting-with-falcon-complete-qakbot-zip-based-campaign/'}, {'source_name': 'Trend Micro Black Basta October 2022', 'description': 'Kenefick, I. et al. (2022…
relationship	2.1	relationship--1232c797-ebf4-4036-9ebb-a65fbe8b1443	identity--c78cb6e5-0c4b-4611-8297-d1b8b55e40b5	2020-05-18T21:01:51.381Z	2020-06-23T00:48:35.527Z	uses	[LoudMiner](https://attack.mitre.org/software/S0451) used the <code>ps</code> command to monitor the running processes on the system.(Citation: ESET LoudMiner June 2019)	malware--f99f3dcc-683f-4936-8791-075ac5e58f10	attack-pattern--8f4a33ec-8b1f-4b80-a2f6-642b2e479580	['marking-definition--fa42a846-8d90-4e51-bc29-71d5b4802168']	2.1.0		identity--c78cb6e5-0c4b-4611-8297-d1b8b55e40b5	1.0	[{'source_name': 'ESET LoudMiner June 2019', 'description': 'Malik, M. (2019, June 20). LoudMiner: Cross-platform mining in cracked VST software. Retrieved May 18, 2020.', 'url': 'https://www.welivesecurity.com/2019/06/20/loudminer-mining-cracked-vst-software/'}]
relationship	2.1	relationship--122e6f20-ab3b-4bf0-bef1-0372399bee7c	identity--c78cb6e5-0c4b-4611-8297-d1b8b55e40b5	2017-12-14T16:46:06.044Z	2020-03-21T00:07:40.731Z	uses	[NETEAGLE](https://attack.mitre.org/software/S0034) will decrypt resources it downloads with HTTP requests by using RC4 with the key "ScoutEagle."(Citation: FireEye APT30)	malware--53cf6cc4-65aa-445a-bcf8-c3d296f8a7a2	attack-pattern--24bfaeba-cb0d-4525-b3dc-507c77ecec41	['marking-definition--fa42a846-8d90-4e51-bc29-71d5b4802168']	2.1.0		identity--c78cb6e5-0c4b-4611-8297-d1b8b55e40b5	1.0	[{'source_name': 'FireEye APT30', 'description': 'FireEye Labs. (2015, April). APT30 AND THE MECHANICS OF A LONG-RUNNING CYBER ESPIONAGE OPERATION. Retrieved May 1, 2015.', 'url': 'https://www2.fireeye.com/rs/fireye/images/rpt-apt30.pdf'}]
relationship	2.1	relationship--122d4f4e-7868-44f3-b838-abe6df94e5e8	identity--c78cb6e5-0c4b-4611-8297-d1b8b55e40b5	2022-03-30T14:26:51.860Z	2022-04-20T12:38:18.226Z	detects	Monitor for third-party application logging, messaging, and/or other artifacts that may abuse Microsoft Outlook forms to obtain persistence on a compromised system. SensePost, whose tool [Ruler](https://attack.mitre.org/software/S0358) can be used to carry out malicious rules, forms, and Home Page attacks, has released a tool to detect Ruler usage.(Citation: SensePost NotRuler)	x-mitre-data-component--9c2fa0ae-7abc-485a-97f6-699e3b6cf9fa	attack-pattern--a9e2cea0-c805-4bf8-9e31-f5f0513a3634	['marking-definition--fa42a846-8d90-4e51-bc29-71d5b4802168']	2.1.0	False	identity--c78cb6e5-0c4b-4611-8297-d1b8b55e40b5	0.1	[{'source_name': 'SensePost NotRuler', 'description': 'SensePost. (2017, September 21). NotRuler - The opposite of Ruler, provides blue teams with the ability to detect Ruler usage against Exchange. Retrieved February 4, 2019.', 'url': 'https://github.com/sensepost/notruler'}]
relationship	2.1	relationship--121d2e76-5ba1-475d-9cf9-1046724abae1	identity--c78cb6e5-0c4b-4611-8297-d1b8b55e40b5	2019-01-30T15:39:45.647Z	2023-12-26T19:55:54.855Z	uses	[CALENDAR](https://attack.mitre.org/software/S0025) has a command to run cmd.exe to execute commands.(Citation: Mandiant APT1 Appendix)	malware--5a84dc36-df0d-4053-9b7c-f0c388a57283	attack-pattern--d1fcf083-a721-4223-aedf-bf8960798d62	['marking-definition--fa42a846-8d90-4e51-bc29-71d5b4802168']	3.2.0	False	identity--c78cb6e5-0c4b-4611-8297-d1b8b55e40b5	1.0	[{'source_name': 'Mandiant APT1 Appendix', 'description': 'Mandiant. (n.d.). Appendix C (Digital) - The Malware Arsenal. Retrieved July 18, 2016.', 'url': 'https://www.mandiant.com/sites/default/files/2021-09/mandiant-apt1-report.pdf'}]
relationship	2.1	relationship--121c5fd3-dc71-4f45-b6dc-4b20a0bde300	identity--c78cb6e5-0c4b-4611-8297-d1b8b55e40b5	2020-02-21T20:56:06.727Z	2022-04-25T14:00:00.188Z	subtechnique-of		attack-pattern--8f504411-cb96-4dac-a537-8d2bb7679c59	attack-pattern--3d333250-30e4-4a82-9edc-756c68afc529	['marking-definition--fa42a846-8d90-4e51-bc29-71d5b4802168']	2.1.0		identity--c78cb6e5-0c4b-4611-8297-d1b8b55e40b5	1.0
relationship	2.1	relationship--121b0bdb-3784-4da2-9842-2a02f8afc7e4	identity--c78cb6e5-0c4b-4611-8297-d1b8b55e40b5	2022-03-30T14:26:51.857Z	2022-05-24T14:00:00.188Z	detects	Monitor network data for uncommon data flows. Processes utilizing the network that do not normally have network communication or have never been seen before are suspicious.	x-mitre-data-component--a7f22107-02e5-4982-9067-6625d4a1765a	attack-pattern--a782ebe2-daba-42c7-bc82-e8e9d923162d	['marking-definition--fa42a846-8d90-4e51-bc29-71d5b4802168']	2.1.0		identity--c78cb6e5-0c4b-4611-8297-d1b8b55e40b5	1.0
relationship	2.1	relationship--121a09bd-f603-4476-a149-a3cba52f268c	identity--c78cb6e5-0c4b-4611-8297-d1b8b55e40b5	2017-12-14T16:46:06.044Z	2020-03-16T17:46:07.794Z	uses	[Rover](https://attack.mitre.org/software/S0090) automatically collects files from the local system and removable drives based on a predefined list of file extensions on a regular timeframe.(Citation: Palo Alto Rover)	malware--6b616fc1-1505-48e3-8b2c-0d19337bff38	attack-pattern--30208d3e-0d6b-43c8-883e-44462a514619	['marking-definition--fa42a846-8d90-4e51-bc29-71d5b4802168']	2.1.0		identity--c78cb6e5-0c4b-4611-8297-d1b8b55e40b5	1.0	[{'source_name': 'Palo Alto Rover', 'description': 'Ray, V., Hayashi, K. (2016, February 29). New Malware ‘Rover’ Targets Indian Ambassador to Afghanistan. Retrieved February 29, 2016.', 'url': 'http://researchcenter.paloaltonetworks.com/2016/02/new-malware-rover-targets-indian-ambassador-to-afghanistan/'}]
relationship	2.1	relationship--1219cbd2-26b8-4a2e-bbf1-477afc396203	identity--c78cb6e5-0c4b-4611-8297-d1b8b55e40b5	2018-10-17T00:14:20.652Z	2020-03-31T14:49:39.188Z	uses	[APT19](https://attack.mitre.org/groups/G0073) used PowerShell commands to execute payloads.(Citation: FireEye APT19)	intrusion-set--fe8796a4-2a02-41a0-9d27-7aa1e995feb6	attack-pattern--970a3432-3237-47ad-bcca-7d8cbb217736	['marking-definition--fa42a846-8d90-4e51-bc29-71d5b4802168']	2.1.0		identity--c78cb6e5-0c4b-4611-8297-d1b8b55e40b5	1.0	[{'source_name': 'FireEye APT19', 'description': 'Ahl, I. (2017, June 06). Privileges and Credentials: Phished at the Request of Counsel. Retrieved May 17, 2018.', 'url': 'https://www.fireeye.com/blog/threat-research/2017/06/phished-at-the-request-of-counsel.html'}]
relationship	2.1	relationship--1218d239-d7ee-44ba-a88d-6b76cb16324e	identity--c78cb6e5-0c4b-4611-8297-d1b8b55e40b5	2022-08-15T16:55:47.164Z	2022-10-11T18:39:12.646Z	uses	[StrifeWater](https://attack.mitre.org/software/S1034) can collect the user name from the victim's machine.(Citation: Cybereason StrifeWater Feb 2022)	malware--fb78294a-7d7a-4d38-8ad0-92e67fddc9f0	attack-pattern--03d7999c-1f4c-42cc-8373-e7690d318104	['marking-definition--fa42a846-8d90-4e51-bc29-71d5b4802168']	2.1.0	False	identity--c78cb6e5-0c4b-4611-8297-d1b8b55e40b5	0.1	[{'source_name': 'Cybereason StrifeWater Feb 2022', 'description': 'Cybereason Nocturnus. (2022, February 1). StrifeWater RAT: Iranian APT Moses Staff Adds New Trojan to Ransomware Operations. Retrieved August 15, 2022.', 'url': 'https://www.cybereason.com/blog/research/strifewater-rat-iranian-apt-moses-staff-adds-new-trojan-to-ransomware-operations'}]
relationship	2.1	relationship--12168524-c6cf-4b8f-b114-7b10b06b8f32	identity--c78cb6e5-0c4b-4611-8297-d1b8b55e40b5	2022-08-18T15:36:13.631Z	2022-10-14T15:23:17.964Z	uses	[STARWHALE](https://attack.mitre.org/software/S1037) can gather the computer name of an infected host.(Citation: Mandiant UNC3313 Feb 2022)(Citation: DHS CISA AA22-055A MuddyWater February 2022)	malware--e355fc84-6f3c-4888-8e0a-d7fa9c378532	attack-pattern--354a7f88-63fb-41b5-a801-ce3b377b36f1	['marking-definition--fa42a846-8d90-4e51-bc29-71d5b4802168']	2.1.0	False	identity--c78cb6e5-0c4b-4611-8297-d1b8b55e40b5	0.1	[{'source_name': 'DHS CISA AA22-055A MuddyWater February 2022', 'description': 'FBI, CISA, CNMF, NCSC-UK. (2022, February 24). Iranian Government-Sponsored Actors Conduct Cyber Operations Against Global Government and Commercial Networks. Retrieved September 27, 2022.', 'url': 'https://www.cisa.gov/uscert/ncas/alerts/aa22-055a'}, {'source_name': 'Mandiant UNC3313 Feb 2022', 'description': 'Tomcik…
relationship	2.1	relationship--1215a807-77b4-465e-9c82-c4f023e668da	identity--c78cb6e5-0c4b-4611-8297-d1b8b55e40b5	2020-05-08T18:41:16.426Z	2020-05-12T15:17:50.158Z	uses	[Inception](https://attack.mitre.org/groups/G0100) has maintained persistence by modifying Registry run key value <code>HKEY_CURRENT_USER\Software\Microsoft\Windows\CurrentVersion\Run\</code>.(Citation: Kaspersky Cloud Atlas December 2014)	intrusion-set--ead23196-d7b6-4ce6-a124-4ab4b67d81bd	attack-pattern--9efb1ea7-c37b-4595-9640-b7680cd84279	['marking-definition--fa42a846-8d90-4e51-bc29-71d5b4802168']	2.1.0		identity--c78cb6e5-0c4b-4611-8297-d1b8b55e40b5	1.0	[{'source_name': 'Kaspersky Cloud Atlas December 2014', 'description': 'GReAT. (2014, December 10). Cloud Atlas: RedOctober APT is back in style. Retrieved May 8, 2020.', 'url': 'https://securelist.com/cloud-atlas-redoctober-apt-is-back-in-style/68083/'}]
relationship	2.1	relationship--12139a3a-72d6-4ce5-a987-fc319c8c77f7	identity--c78cb6e5-0c4b-4611-8297-d1b8b55e40b5	2022-03-30T14:26:51.851Z	2022-05-24T14:00:00.188Z	detects	Monitor for changes made to a file may delete or alter generated artifacts on a host system, including logs or captured files such as quarantined malware.	x-mitre-data-component--84572de3-9583-4c73-aabd-06ea88123dd8	attack-pattern--799ace7f-e227-4411-baa0-8868704f2a69	['marking-definition--fa42a846-8d90-4e51-bc29-71d5b4802168']	2.1.0		identity--c78cb6e5-0c4b-4611-8297-d1b8b55e40b5	1.0
relationship	2.1	relationship--12948e09-2774-4b91-b9d1-018b41f7f923	identity--c78cb6e5-0c4b-4611-8297-d1b8b55e40b5	2023-08-04T18:33:26.857Z	2024-06-11T20:31:57.255Z	uses	[Volt Typhoon](https://attack.mitre.org/groups/G1017) has used compromised Paessler Router Traffic Grapher (PRTG) servers from other organizations for C2.(Citation: Secureworks BRONZE SILHOUETTE May 2023)(Citation: CISA AA24-038A PRC Critical Infrastructure February 2024)	intrusion-set--174279b4-399f-4ddb-966e-5efedd1dd5f2	attack-pattern--e196b5c5-8118-4a1c-ab8a-936586ce3db5	['marking-definition--fa42a846-8d90-4e51-bc29-71d5b4802168']	3.2.0	False	identity--c78cb6e5-0c4b-4611-8297-d1b8b55e40b5	0.1	[{'source_name': 'CISA AA24-038A PRC Critical Infrastructure February 2024', 'description': 'CISA et al.. (2024, February 7). PRC State-Sponsored Actors Compromise and Maintain Persistent Access to U.S. Critical Infrastructure. Retrieved May 15, 2024.', 'url': 'https://www.cisa.gov/sites/default/files/2024-03/aa24-038a_csa_prc_state_sponsored_actors_compromise_us_critical_infrastructure_3.pdf'}, …
relationship	2.1	relationship--12e24dfb-3b4c-4244-90c9-2f9675dc6eaa	identity--c78cb6e5-0c4b-4611-8297-d1b8b55e40b5	2022-02-17T16:16:01.705Z	2024-09-23T20:50:21.155Z	uses	[Gamaredon Group](https://attack.mitre.org/groups/G0047) has used WMI to execute scripts used for discovery and for determining the C2 IP address.(Citation: CERT-EE Gamaredon January 2021)(Citation: unit42_gamaredon_dec2022)	intrusion-set--2e290bfe-93b5-48ce-97d6-edcd6d32b7cf	attack-pattern--01a5a209-b94c-450b-b7f9-946497d91055	['marking-definition--fa42a846-8d90-4e51-bc29-71d5b4802168']	3.2.0	False	identity--c78cb6e5-0c4b-4611-8297-d1b8b55e40b5	1.0	[{'source_name': 'CERT-EE Gamaredon January 2021', 'description': 'CERT-EE. (2021, January 27). Gamaredon Infection: From Dropper to Entry. Retrieved February 17, 2022.', 'url': 'https://www.ria.ee/sites/default/files/content-editors/kuberturve/tale_of_gamaredon_infection.pdf'}, {'source_name': 'unit42_gamaredon_dec2022', 'description': 'Unit 42. (2022, December 20). Russia’s Trident Ursa (aka Ga…
relationship	2.1	relationship--12dcf7c0-4f6b-4eb1-9317-3337822ecbe1	identity--c78cb6e5-0c4b-4611-8297-d1b8b55e40b5	2020-05-15T13:43:22.771Z	2020-05-15T13:43:22.771Z	uses	[DarkVishnya](https://attack.mitre.org/groups/G0105) created new services for shellcode loaders distribution.(Citation: Securelist DarkVishnya Dec 2018)	intrusion-set--813636db-3939-4a45-bea9-6113e970c029	attack-pattern--2959d63f-73fd-46a1-abd2-109d7dcede32	['marking-definition--fa42a846-8d90-4e51-bc29-71d5b4802168']	2.1.0		identity--c78cb6e5-0c4b-4611-8297-d1b8b55e40b5	1.0	[{'source_name': 'Securelist DarkVishnya Dec 2018', 'description': 'Golovanov, S. (2018, December 6). DarkVishnya: Banks attacked through direct connection to local network. Retrieved May 15, 2020.', 'url': 'https://securelist.com/darkvishnya/89169/'}]
relationship	2.1	relationship--12daddcc-b964-485e-8c2d-10f554d78bcc	identity--c78cb6e5-0c4b-4611-8297-d1b8b55e40b5	2018-01-16T16:13:52.465Z	2020-03-31T14:49:39.188Z	uses	[OilRig](https://attack.mitre.org/groups/G0049) malware ISMAgent falls back to its DNS tunneling mechanism if it is unable to reach the C2 server over HTTP.(Citation: OilRig ISMAgent July 2017)	intrusion-set--4ca1929c-7d64-4aab-b849-badbfc0c760d	attack-pattern--f24faf46-3b26-4dbb-98f2-63460498e433	['marking-definition--fa42a846-8d90-4e51-bc29-71d5b4802168']	2.1.0		identity--c78cb6e5-0c4b-4611-8297-d1b8b55e40b5	1.0	[{'source_name': 'OilRig ISMAgent July 2017', 'description': 'Falcone, R. and Lee, B. (2017, July 27). OilRig Uses ISMDoor Variant; Possibly Linked to Greenbug Threat Group. Retrieved January 8, 2018.', 'url': 'https://researchcenter.paloaltonetworks.com/2017/07/unit42-oilrig-uses-ismdoor-variant-possibly-linked-greenbug-threat-group/'}]
relationship	2.1	relationship--12cfc154-5240-47ce-ba54-ec40f8a6d13d	identity--c78cb6e5-0c4b-4611-8297-d1b8b55e40b5	2023-04-10T22:33:55.144Z	2023-04-10T22:33:55.144Z	uses	[HAFNIUM](https://attack.mitre.org/groups/G0125) has collected data and files from a compromised machine.(Citation: Rapid7 HAFNIUM Mar 2021)	intrusion-set--2688b13e-8e71-405a-9c40-0dee94bddf87	attack-pattern--3c4a2599-71ee-4405-ba1e-0e28414b4bc5	['marking-definition--fa42a846-8d90-4e51-bc29-71d5b4802168']	3.1.0	False	identity--c78cb6e5-0c4b-4611-8297-d1b8b55e40b5	0.1	[{'source_name': 'Rapid7 HAFNIUM Mar 2021', 'description': 'Eoin Miller. (2021, March 23). Defending Against the Zero Day: Analyzing Attacker Behavior Post-Exploitation of Microsoft Exchange. Retrieved October 27, 2022.', 'url': 'https://www.rapid7.com/blog/post/2021/03/23/defending-against-the-zero-day-analyzing-attacker-behavior-post-exploitation-of-microsoft-exchange/'}]
relationship	2.1	relationship--12cc7738-bb90-4e77-a96d-8e4f312e07d4	identity--c78cb6e5-0c4b-4611-8297-d1b8b55e40b5	2017-12-14T16:46:06.044Z	2020-03-17T01:45:10.853Z	uses	[LOWBALL](https://attack.mitre.org/software/S0042) command and control occurs via HTTPS over port 443.(Citation: FireEye admin@338)	malware--2a6f4c7b-e690-4cc7-ab6b-1f821fb6b80b	attack-pattern--df8b2a25-8bdf-4856-953c-a04372b1c161	['marking-definition--fa42a846-8d90-4e51-bc29-71d5b4802168']	2.1.0		identity--c78cb6e5-0c4b-4611-8297-d1b8b55e40b5	1.0	[{'source_name': 'FireEye admin@338', 'description': 'FireEye Threat Intelligence. (2015, December 1). China-based Cyber Threat Group Uses Dropbox for Malware Communications and Targets Hong Kong Media Outlets. Retrieved December 4, 2015.', 'url': 'https://www.fireeye.com/blog/threat-research/2015/11/china-based-threat.html'}]
relationship	2.1	relationship--12c94395-26b4-46a5-bb10-dab19b5f1a30	identity--c78cb6e5-0c4b-4611-8297-d1b8b55e40b5	2019-01-29T21:47:53.743Z	2024-10-04T11:08:25.924Z	uses	[Micropsia](https://attack.mitre.org/software/S0339) executes an RAR tool to recursively archive files based on a predefined list of file extensions (*.xls, *.xlsx, *.csv, *.odt, *.doc, *.docx, *.ppt, *.pptx, *.pdf, *.mdb, *.accdb, *.accde, *.txt).(Citation: Radware Micropsia July 2018)	malware--8c050cea-86e1-4b63-bf21-7af4fa483349	attack-pattern--30208d3e-0d6b-43c8-883e-44462a514619	['marking-definition--fa42a846-8d90-4e51-bc29-71d5b4802168']	3.2.0	False	identity--c78cb6e5-0c4b-4611-8297-d1b8b55e40b5	1.0	[{'source_name': 'Radware Micropsia July 2018', 'description': 'Tsarfaty, Y. (2018, July 25). Micropsia Malware. Retrieved November 13, 2018.', 'url': 'https://www.radware.com/blog/security/2018/07/micropsia-malware/'}]
relationship	2.1	relationship--12c761e7-f026-4e14-80fb-da9f4cb0ca38	identity--c78cb6e5-0c4b-4611-8297-d1b8b55e40b5	2021-04-26T15:59:03.129Z	2021-04-26T15:59:03.129Z	uses	[BlackEnergy](https://attack.mitre.org/software/S0089) has removed the watermark associated with enabling the <code>TESTSIGNING</code> boot configuration option by removing the relevant strings in the <code>user32.dll.mui</code> of the system.(Citation: F-Secure BlackEnergy 2014)	malware--54cc1d4f-5c53-4f0e-9ef5-11b4998e82e4	attack-pattern--799ace7f-e227-4411-baa0-8868704f2a69	['marking-definition--fa42a846-8d90-4e51-bc29-71d5b4802168']	2.1.0		identity--c78cb6e5-0c4b-4611-8297-d1b8b55e40b5	1.0	[{'source_name': 'F-Secure BlackEnergy 2014', 'description': 'F-Secure Labs. (2014). BlackEnergy & Quedagh: The convergence of crimeware and APT attacks. Retrieved March 24, 2016.', 'url': 'https://blog-assets.f-secure.com/wp-content/uploads/2019/10/15163408/BlackEnergy_Quedagh.pdf'}]
relationship	2.1	relationship--12c617b6-9c95-46fd-a3ef-845be82ac237	identity--c78cb6e5-0c4b-4611-8297-d1b8b55e40b5	2022-03-23T16:57:13.616Z	2022-03-23T16:57:13.616Z	uses	[Lazarus Group](https://attack.mitre.org/groups/G0032) has used <code>mshta.exe</code> to execute HTML pages downloaded by initial access documents.(Citation: Lazarus APT January 2022)(Citation: Qualys LolZarus)	intrusion-set--c93fccb1-e8e8-42cf-ae33-2ad1d183913a	attack-pattern--840a987a-99bd-4a80-a5c9-0cb2baa6cade	['marking-definition--fa42a846-8d90-4e51-bc29-71d5b4802168']	2.1.0		identity--c78cb6e5-0c4b-4611-8297-d1b8b55e40b5	1.0	[{'source_name': 'Lazarus APT January 2022', 'description': 'Saini, A. and Hossein, J. (2022, January 27). North Korea’s Lazarus APT leverages Windows Update client, GitHub in latest campaign. Retrieved January 27, 2022.', 'url': 'https://blog.malwarebytes.com/threat-intelligence/2022/01/north-koreas-lazarus-apt-leverages-windows-update-client-github-in-latest-campaign/'}, {'source_name': 'Qualys…
relationship	2.1	relationship--12c45410-f606-4f0b-86b9-ee0447447b1f	identity--c78cb6e5-0c4b-4611-8297-d1b8b55e40b5	2024-07-25T17:21:46.083Z	2024-07-25T17:21:46.083Z	uses	[Daggerfly](https://attack.mitre.org/groups/G1034) has used [PlugX](https://attack.mitre.org/software/S0013) loaders as part of intrusions.(Citation: Symantec Daggerfly 2023)	intrusion-set--f3be6240-f68e-47e1-90d2-ad8f3b3bb8a6	malware--64fa0de0-6240-41f4-8638-f4ca7ed528fd	['marking-definition--fa42a846-8d90-4e51-bc29-71d5b4802168']	3.2.0	False	identity--c78cb6e5-0c4b-4611-8297-d1b8b55e40b5	0.1	[{'source_name': 'Symantec Daggerfly 2023', 'description': 'Threat Hunter Team. (2023, April 20). Daggerfly: APT Actor Targets Telecoms Company in Africa. Retrieved July 25, 2024.', 'url': 'https://symantec-enterprise-blogs.security.com/threat-intelligence/apt-attacks-telecoms-africa-mgbot'}]
relationship	2.1	relationship--12c24e26-9415-45ef-b844-2bea03ee709e	identity--c78cb6e5-0c4b-4611-8297-d1b8b55e40b5	2019-03-26T16:19:52.372Z	2020-11-30T17:38:41.002Z	uses	[NotPetya](https://attack.mitre.org/software/S0368) uses <code>wevtutil</code> to clear the Windows event logs.(Citation: Talos Nyetya June 2017)(Citation: US District Court Indictment GRU Unit 74455 October 2020)	malware--5719af9d-6b16-46f9-9b28-fb019541ddbb	attack-pattern--6495ae23-3ab4-43c5-a94f-5638a2c31fd2	['marking-definition--fa42a846-8d90-4e51-bc29-71d5b4802168']	2.1.0		identity--c78cb6e5-0c4b-4611-8297-d1b8b55e40b5	1.0	[{'source_name': 'Talos Nyetya June 2017', 'description': 'Chiu, A. (2016, June 27). New Ransomware Variant "Nyetya" Compromises Systems Worldwide. Retrieved March 26, 2019.', 'url': 'https://blog.talosintelligence.com/2017/06/worldwide-ransomware-variant.html'}, {'source_name': 'US District Court Indictment GRU Unit 74455 October 2020', 'description': 'Scott W. Brady. (2020, October 15). United …
relationship	2.1	relationship--12c14ace-db29-4b08-a052-ba867c9ba534	identity--c78cb6e5-0c4b-4611-8297-d1b8b55e40b5	2020-03-30T19:29:56.297Z	2023-09-29T20:25:07.828Z	uses	[Emotet](https://attack.mitre.org/software/S0367) has used HTTP over ports such as 20, 22, 443, 7080, and 50000, in addition to using ports commonly associated with HTTP/S.(Citation: Talos Emotet Jan 2019)(Citation: Binary Defense Emotes Wi-Fi Spreader)	malware--32066e94-3112-48ca-b9eb-ba2b59d2f023	attack-pattern--b18eae87-b469-4e14-b454-b171b416bc18	['marking-definition--fa42a846-8d90-4e51-bc29-71d5b4802168']	3.2.0	False	identity--c78cb6e5-0c4b-4611-8297-d1b8b55e40b5	1.0	[{'source_name': 'Binary Defense Emotes Wi-Fi Spreader', 'description': 'Binary Defense. (n.d.). Emotet Evolves With new Wi-Fi Spreader. Retrieved September 8, 2023.', 'url': 'https://www.binarydefense.com/resources/blog/emotet-evolves-with-new-wi-fi-spreader/'}, {'source_name': 'Talos Emotet Jan 2019', 'description': 'Brumaghin, E.. (2019, January 15). Emotet re-emerges after the holidays. Retri…
relationship	2.1	relationship--12b6a249-fc3d-4e57-9908-373c0553eb03	identity--c78cb6e5-0c4b-4611-8297-d1b8b55e40b5	2023-08-04T13:55:18.656Z	2023-08-04T13:55:57.307Z	detects	Review logs for SaaS services, including Office 365 and Google Workspace, to detect the configuration of new webhooks.	x-mitre-data-component--9c2fa0ae-7abc-485a-97f6-699e3b6cf9fa	attack-pattern--43f2776f-b4bd-4118-94b8-fee47e69676d	['marking-definition--fa42a846-8d90-4e51-bc29-71d5b4802168']	3.1.0	False	identity--c78cb6e5-0c4b-4611-8297-d1b8b55e40b5	0.1
relationship	2.1	relationship--129d828d-a84b-43dc-afc1-f46d8a25de0a	identity--c78cb6e5-0c4b-4611-8297-d1b8b55e40b5	2021-12-08T18:24:25.594Z	2021-12-08T18:24:25.594Z	uses	[Backdoor.Oldrea](https://attack.mitre.org/software/S0093) can use a network scanning module to identify ICS-related ports.(Citation: Gigamon Berserk Bear October 2021)	malware--083bb47b-02c8-4423-81a2-f9ef58572974	attack-pattern--e3a12395-188d-4051-9a16-ea8e14d07b88	['marking-definition--fa42a846-8d90-4e51-bc29-71d5b4802168']	2.1.0		identity--c78cb6e5-0c4b-4611-8297-d1b8b55e40b5	1.0	[{'source_name': 'Gigamon Berserk Bear October 2021', 'description': 'Slowik, J. (2021, October). THE BAFFLING BERSERK BEAR: A DECADE’S ACTIVITY TARGETING CRITICAL INFRASTRUCTURE. Retrieved December 6, 2021.', 'url': 'https://vblocalhost.com/uploads/VB2021-Slowik.pdf'}]
relationship	2.1	relationship--129a4d3f-fa4a-42c3-833e-8f15155b9693	identity--c78cb6e5-0c4b-4611-8297-d1b8b55e40b5	2022-03-09T23:42:34.056Z	2022-03-09T23:42:34.056Z	uses	(Citation: Secureworks IRON VIKING )	intrusion-set--381fcf73-60f6-4ab2-9991-6af3cbc35192	malware--2eaa5319-5e1e-4dd7-bbc4-566fced3964a	['marking-definition--fa42a846-8d90-4e51-bc29-71d5b4802168']	2.1.0		identity--c78cb6e5-0c4b-4611-8297-d1b8b55e40b5	1.0	[{'source_name': 'Secureworks IRON VIKING ', 'description': 'Secureworks. (2020, May 1). IRON VIKING Threat Profile. Retrieved June 10, 2020.', 'url': 'https://www.secureworks.com/research/threat-profiles/iron-viking'}]
relationship	2.1	relationship--12e483aa-14a0-41ea-b6fd-7ced3590472b	identity--c78cb6e5-0c4b-4611-8297-d1b8b55e40b5	2021-04-14T14:05:51.798Z	2021-04-14T14:05:51.798Z	uses	(Citation: Check Point Rocket Kitten)	intrusion-set--fa19de15-6169-428d-9cd6-3ca3d56075b7	tool--fbd727ea-c0dc-42a9-8448-9e12962d1ab5	['marking-definition--fa42a846-8d90-4e51-bc29-71d5b4802168']	2.1.0		identity--c78cb6e5-0c4b-4611-8297-d1b8b55e40b5	1.0	[{'source_name': 'Check Point Rocket Kitten', 'description': 'Check Point Software Technologies. (2015). ROCKET KITTEN: A CAMPAIGN WITH 9 LIVES. Retrieved March 16, 2018.', 'url': 'https://blog.checkpoint.com/wp-content/uploads/2015/11/rocket-kitten-report.pdf'}]
relationship	2.1	relationship--12918fb6-9b92-4644-a4c2-4f2f471e9b2c	identity--c78cb6e5-0c4b-4611-8297-d1b8b55e40b5	2019-06-28T14:58:02.530Z	2020-03-17T01:43:20.928Z	uses	[LightNeuron](https://attack.mitre.org/software/S0395) uses SMTP for C2.(Citation: ESET LightNeuron May 2019)	malware--6ba1d7ae-d60b-43e6-9f08-a8b787e9d9cb	attack-pattern--54b4c251-1f0e-4eba-ba6b-dbc7a6f6f06b	['marking-definition--fa42a846-8d90-4e51-bc29-71d5b4802168']	2.1.0		identity--c78cb6e5-0c4b-4611-8297-d1b8b55e40b5	1.0	[{'source_name': 'ESET LightNeuron May 2019', 'description': 'Faou, M. (2019, May). Turla LightNeuron: One email away from remote code execution. Retrieved June 24, 2019.', 'url': 'https://www.welivesecurity.com/wp-content/uploads/2019/05/ESET-LightNeuron.pdf'}]
relationship	2.1	relationship--12904c83-67ad-430f-96ae-20e9081c2b5d	identity--c78cb6e5-0c4b-4611-8297-d1b8b55e40b5	2017-12-14T16:46:06.044Z	2020-03-16T15:53:20.618Z	uses	[ADVSTORESHELL](https://attack.mitre.org/software/S0045) has used rundll32.exe in a Registry value to establish persistence.(Citation: Bitdefender APT28 Dec 2015)	malware--fb575479-14ef-41e9-bfab-0b7cf10bec73	attack-pattern--045d0922-2310-4e60-b5e4-3302302cb3c5	['marking-definition--fa42a846-8d90-4e51-bc29-71d5b4802168']	2.1.0		identity--c78cb6e5-0c4b-4611-8297-d1b8b55e40b5	1.0	[{'source_name': 'Bitdefender APT28 Dec 2015', 'description': 'Bitdefender. (2015, December). APT28 Under the Scope. Retrieved February 23, 2017.', 'url': 'https://download.bitdefender.com/resources/media/materials/white-papers/en/Bitdefender_In-depth_analysis_of_APT28%E2%80%93The_Political_Cyber-Espionage.pdf'}]
relationship	2.1	relationship--128eeb8d-c492-4dbf-a423-0b68a4b53443	identity--c78cb6e5-0c4b-4611-8297-d1b8b55e40b5	2022-08-22T13:39:28.999Z	2022-08-22T13:39:28.999Z	uses	[Bumblebee](https://attack.mitre.org/software/S1039) has the ability to identify the user name.(Citation: Google EXOTIC LILY March 2022)	malware--04378e79-4387-468a-a8f7-f974b8254e44	attack-pattern--03d7999c-1f4c-42cc-8373-e7690d318104	['marking-definition--fa42a846-8d90-4e51-bc29-71d5b4802168']	2.1.0	False	identity--c78cb6e5-0c4b-4611-8297-d1b8b55e40b5	0.1	[{'source_name': 'Google EXOTIC LILY March 2022', 'description': 'Stolyarov, V. (2022, March 17). Exposing initial access broker with ties to Conti. Retrieved August 18, 2022.', 'url': 'https://blog.google/threat-analysis-group/exposing-initial-access-broker-ties-conti/'}]
relationship	2.1	relationship--128ecd12-77db-4117-be2f-2bf5476de670	identity--c78cb6e5-0c4b-4611-8297-d1b8b55e40b5	2022-10-06T21:13:54.992Z	2022-10-06T21:13:54.992Z	uses	During [Operation CuckooBees](https://attack.mitre.org/campaigns/C0012), the threat actors modified the `IKEEXT` and `PrintNotify` Windows services for persistence.(Citation: Cybereason OperationCuckooBees May 2022)	campaign--93c23946-49af-41f4-ac03-40f9ffc7419b	attack-pattern--2959d63f-73fd-46a1-abd2-109d7dcede32	['marking-definition--fa42a846-8d90-4e51-bc29-71d5b4802168']	2.1.0	False	identity--c78cb6e5-0c4b-4611-8297-d1b8b55e40b5	0.1	[{'source_name': 'Cybereason OperationCuckooBees May 2022', 'description': 'Cybereason Nocturnus. (2022, May 4). Operation CuckooBees: Deep-Dive into Stealthy Winnti Techniques. Retrieved September 22, 2022.', 'url': 'https://www.cybereason.com/blog/operation-cuckoobees-deep-dive-into-stealthy-winnti-techniques'}]
relationship	2.1	relationship--128eb6e8-d1a7-4ff6-85e6-a68cfea3298e	identity--c78cb6e5-0c4b-4611-8297-d1b8b55e40b5	2018-04-18T17:59:24.739Z	2020-03-20T21:29:27.710Z	uses	[SLOWDRIFT](https://attack.mitre.org/software/S0218) collects and sends system information to its C2.(Citation: FireEye APT37 Feb 2018)	malware--414dc555-c79e-4b24-a2da-9b607f7eaf16	attack-pattern--354a7f88-63fb-41b5-a801-ce3b377b36f1	['marking-definition--fa42a846-8d90-4e51-bc29-71d5b4802168']	2.1.0		identity--c78cb6e5-0c4b-4611-8297-d1b8b55e40b5	1.0	[{'source_name': 'FireEye APT37 Feb 2018', 'description': 'FireEye. (2018, February 20). APT37 (Reaper): The Overlooked North Korean Actor. Retrieved March 1, 2018.', 'url': 'https://www2.fireeye.com/rs/848-DID-242/images/rpt_APT37.pdf'}]
relationship	2.1	relationship--128e8365-7645-41fa-832e-5ff4d8639035	identity--c78cb6e5-0c4b-4611-8297-d1b8b55e40b5	2019-02-20T15:16:43.083Z	2020-03-31T14:49:39.188Z	uses	[BBSRAT](https://attack.mitre.org/software/S0127) uses [Expand](https://attack.mitre.org/software/S0361) to decompress a CAB file into executable content.(Citation: Palo Alto Networks BBSRAT)	malware--64d76fa5-cf8f-469c-b78c-1a4f7c5bad80	attack-pattern--3ccef7ae-cb5e-48f6-8302-897105fbf55c	['marking-definition--fa42a846-8d90-4e51-bc29-71d5b4802168']	2.1.0		identity--c78cb6e5-0c4b-4611-8297-d1b8b55e40b5	1.0	[{'source_name': 'Palo Alto Networks BBSRAT', 'description': 'Lee, B. Grunzweig, J. (2015, December 22). BBSRAT Attacks Targeting Russian Organizations Linked to Roaming Tiger. Retrieved August 19, 2016.', 'url': 'http://researchcenter.paloaltonetworks.com/2015/12/bbsrat-attacks-targeting-russian-organizations-linked-to-roaming-tiger/'}]
relationship	2.1	relationship--128afec2-d9a5-4433-89d9-0cc65abf15bd	identity--c78cb6e5-0c4b-4611-8297-d1b8b55e40b5	2023-10-04T17:36:03.088Z	2023-10-04T17:36:03.088Z	uses	[Disco](https://attack.mitre.org/software/S1088) can download files to targeted systems via SMB.(Citation: MoustachedBouncer ESET August 2023)	malware--e1445afd-c359-45ed-8f27-626dc4d5e157	attack-pattern--e6919abc-99f9-4c6c-95a5-14761e7b2add	['marking-definition--fa42a846-8d90-4e51-bc29-71d5b4802168']	3.2.0	False	identity--c78cb6e5-0c4b-4611-8297-d1b8b55e40b5	0.1	[{'source_name': 'MoustachedBouncer ESET August 2023', 'description': 'Faou, M. (2023, August 10). MoustachedBouncer: Espionage against foreign diplomats in Belarus. Retrieved September 25, 2023.', 'url': 'https://www.welivesecurity.com/en/eset-research/moustachedbouncer-espionage-against-foreign-diplomats-in-belarus/'}]
relationship	2.1	relationship--128620b6-fea5-497b-a914-d9c3f8481497	identity--c78cb6e5-0c4b-4611-8297-d1b8b55e40b5	2022-03-30T14:26:51.854Z	2024-09-20T20:07:00.300Z	detects	Monitor for newly executed daemons that may abuse launchctl to execute commands or programs. Analytic 1 - Executable path is in unusual directories <code>sourcetype=osquery OR sourcetype=auditd | search parent_process="launchctl" AND process_path IN ("/tmp/*", "/Shared/*") </code>	x-mitre-data-component--3d20385b-24ef-40e1-9f56-f39750379077	attack-pattern--810aa4ad-61c9-49cb-993f-daa06199421d	['marking-definition--fa42a846-8d90-4e51-bc29-71d5b4802168']	3.2.0	False	identity--c78cb6e5-0c4b-4611-8297-d1b8b55e40b5	0.1
relationship	2.1	relationship--1285411e-83a3-456a-a211-56896dba2942	identity--c78cb6e5-0c4b-4611-8297-d1b8b55e40b5	2024-08-20T20:14:02.312Z	2024-08-20T20:14:02.312Z	uses	[Cuckoo Stealer](https://attack.mitre.org/software/S1153) can check the systems `LANG` environmental variable to prevent infecting devices from Armenia (`hy_AM`), Belarus (`be_BY`), Kazakhstan (`kk_KZ`), Russia (`ru_RU`), and Ukraine (`uk_UA`).(Citation: Kandji Cuckoo April 2024)	malware--457a5e8d-d964-4130-bde3-c07bb41a093e	attack-pattern--c1b68a96-3c48-49ea-a6c0-9b27359f9c19	['marking-definition--fa42a846-8d90-4e51-bc29-71d5b4802168']	3.2.0	False	identity--c78cb6e5-0c4b-4611-8297-d1b8b55e40b5	0.1	[{'source_name': 'Kandji Cuckoo April 2024', 'description': 'Kohler, A. and Lopez, C. (2024, April 30). Malware: Cuckoo Behaves Like Cross Between Infostealer and Spyware. Retrieved August 20, 2024.', 'url': 'https://www.kandji.io/blog/malware-cuckoo-infostealer-spyware'}]
relationship	2.1	relationship--12853add-45f8-4dfb-9d64-af39b1575dcf	identity--c78cb6e5-0c4b-4611-8297-d1b8b55e40b5	2020-11-25T20:37:53.605Z	2020-11-25T20:37:53.606Z	uses	[Sandworm Team](https://attack.mitre.org/groups/G0034) has established social media accounts to disseminate victim internal-only documents and other sensitive data.(Citation: US District Court Indictment GRU Unit 74455 October 2020)	intrusion-set--381fcf73-60f6-4ab2-9991-6af3cbc35192	attack-pattern--b1ccd744-3f78-4a0e-9bb2-2002057f7928	['marking-definition--fa42a846-8d90-4e51-bc29-71d5b4802168']	2.1.0		identity--c78cb6e5-0c4b-4611-8297-d1b8b55e40b5	1.0	[{'source_name': 'US District Court Indictment GRU Unit 74455 October 2020', 'description': 'Scott W. Brady. (2020, October 15). United States vs. Yuriy Sergeyevich Andrienko et al.. Retrieved November 25, 2020.', 'url': 'https://www.justice.gov/opa/press-release/file/1328521/download'}]
relationship	2.1	relationship--1280542b-4574-4567-ad3d-76692271699e	identity--c78cb6e5-0c4b-4611-8297-d1b8b55e40b5	2020-11-20T14:11:33.188Z	2020-11-20T14:11:33.188Z	uses	[BloodHound](https://attack.mitre.org/software/S0521) can collect information about domain groups and members.(Citation: CrowdStrike BloodHound April 2018)	tool--066b057c-944e-4cfc-b654-e3dfba04b926	attack-pattern--2aed01ad-3df3-4410-a8cb-11ea4ded587c	['marking-definition--fa42a846-8d90-4e51-bc29-71d5b4802168']	2.1.0		identity--c78cb6e5-0c4b-4611-8297-d1b8b55e40b5	1.0	[{'source_name': 'CrowdStrike BloodHound April 2018', 'description': 'Red Team Labs. (2018, April 24). Hidden Administrative Accounts: BloodHound to the Rescue. Retrieved October 28, 2020.', 'url': 'https://www.crowdstrike.com/blog/hidden-administrative-accounts-bloodhound-to-the-rescue/'}]
relationship	2.1	relationship--127fc875-b87c-46eb-94d8-364486710ad4	identity--c78cb6e5-0c4b-4611-8297-d1b8b55e40b5	2024-05-21T18:08:04.292Z	2024-05-21T18:08:04.292Z	uses	[Volt Typhoon](https://attack.mitre.org/groups/G1017) has moved laterally to the Domain Controller via RDP using a compromised account with domain administrator privileges.(Citation: CISA AA24-038A PRC Critical Infrastructure February 2024)	intrusion-set--174279b4-399f-4ddb-966e-5efedd1dd5f2	attack-pattern--eb062747-2193-45de-8fa2-e62549c37ddf	['marking-definition--fa42a846-8d90-4e51-bc29-71d5b4802168']	3.2.0	False	identity--c78cb6e5-0c4b-4611-8297-d1b8b55e40b5	0.1	[{'source_name': 'CISA AA24-038A PRC Critical Infrastructure February 2024', 'description': 'CISA et al.. (2024, February 7). PRC State-Sponsored Actors Compromise and Maintain Persistent Access to U.S. Critical Infrastructure. Retrieved May 15, 2024.', 'url': 'https://www.cisa.gov/sites/default/files/2024-03/aa24-038a_csa_prc_state_sponsored_actors_compromise_us_critical_infrastructure_3.pdf'}]
relationship	2.1	relationship--1279ae2b-fb00-4980-a5cc-9a802ad2901d	identity--c78cb6e5-0c4b-4611-8297-d1b8b55e40b5	2020-03-13T20:26:49.687Z	2022-05-24T14:00:00.188Z	mitigates	Limit or restrict program execution using anti-virus software. On MacOS, allowlist programs that are allowed to have the plist tag. All other programs should be considered suspicious.	course-of-action--47e0e9fe-96ce-4f65-8bb1-8be1feacb5db	attack-pattern--cbb66055-0325-4111-aca0-40547b6ad5b0	['marking-definition--fa42a846-8d90-4e51-bc29-71d5b4802168']	2.1.0		identity--c78cb6e5-0c4b-4611-8297-d1b8b55e40b5	1.0
relationship	2.1	relationship--14adcf50-912a-48d5-87f6-72d2273039aa	identity--c78cb6e5-0c4b-4611-8297-d1b8b55e40b5	2019-10-10T12:39:13.784Z	2020-03-31T14:49:39.188Z	uses	[Machete](https://attack.mitre.org/software/S0409) has scanned and looked for cryptographic keys and certificate file extensions.(Citation: ESET Machete July 2019)	malware--35cd1d01-1ede-44d2-b073-a264d727bc04	attack-pattern--60b508a1-6a5e-46b1-821a-9f7b78752abf	['marking-definition--fa42a846-8d90-4e51-bc29-71d5b4802168']	2.1.0		identity--c78cb6e5-0c4b-4611-8297-d1b8b55e40b5	1.0	[{'source_name': 'ESET Machete July 2019', 'description': 'ESET. (2019, July). MACHETE JUST GOT SHARPER Venezuelan government institutions under attack. Retrieved September 13, 2019.', 'url': 'https://www.welivesecurity.com/wp-content/uploads/2019/08/ESET_Machete.pdf'}]
relationship	2.1	relationship--14e836d1-af9e-423e-8a8d-ad2ab169667f	identity--c78cb6e5-0c4b-4611-8297-d1b8b55e40b5	2021-05-26T15:09:52.198Z	2021-06-08T13:29:06.807Z	uses	[SombRAT](https://attack.mitre.org/software/S0615) can execute <code>getinfo</code> to discover the current time on a compromised host.(Citation: BlackBerry CostaRicto November 2020)(Citation: CISA AR21-126A FIVEHANDS May 2021)	malware--425771c5-48b4-4ecd-9f95-74ed3fc9da59	attack-pattern--f3c544dc-673c-4ef3-accb-53229f1ae077	['marking-definition--fa42a846-8d90-4e51-bc29-71d5b4802168']	2.1.0		identity--c78cb6e5-0c4b-4611-8297-d1b8b55e40b5	1.0	[{'source_name': 'BlackBerry CostaRicto November 2020', 'description': 'The BlackBerry Research and Intelligence Team. (2020, November 12). The CostaRicto Campaign: Cyber-Espionage Outsourced. Retrieved May 24, 2021.', 'url': 'https://blogs.blackberry.com/en/2020/11/the-costaricto-campaign-cyber-espionage-outsourced'}, {'source_name': 'CISA AR21-126A FIVEHANDS May 2021', 'description': 'CISA. (20…
relationship	2.1	relationship--14e02371-ba11-459d-9662-188e85d3cf7c	identity--c78cb6e5-0c4b-4611-8297-d1b8b55e40b5	2021-11-12T19:02:16.541Z	2022-03-09T17:40:40.609Z	uses	[Diavol](https://attack.mitre.org/software/S0659) can collect the username from a compromised host.(Citation: Fortinet Diavol July 2021)	malware--4e9bdf9a-4957-47f6-87b3-c76898d3f623	attack-pattern--03d7999c-1f4c-42cc-8373-e7690d318104	['marking-definition--fa42a846-8d90-4e51-bc29-71d5b4802168']	2.1.0		identity--c78cb6e5-0c4b-4611-8297-d1b8b55e40b5	1.0	[{'source_name': 'Fortinet Diavol July 2021', 'description': 'Neeamni, D., Rubinfeld, A.. (2021, July 1). Diavol - A New Ransomware Used By Wizard Spider?. Retrieved November 12, 2021.', 'url': 'https://www.fortinet.com/blog/threat-research/diavol-new-ransomware-used-by-wizard-spider'}]
relationship	2.1	relationship--14debfee-3a2d-4184-8f2a-bc07977ce909	identity--c78cb6e5-0c4b-4611-8297-d1b8b55e40b5	2021-08-18T18:37:29.341Z	2021-10-14T23:23:19.713Z	uses	[BloodHound](https://attack.mitre.org/software/S0521) has the ability to collect local admin information via GPO.(Citation: GitHub Bloodhound)	tool--066b057c-944e-4cfc-b654-e3dfba04b926	attack-pattern--1b20efbf-8063-4fc3-a07d-b575318a301b	['marking-definition--fa42a846-8d90-4e51-bc29-71d5b4802168']	2.1.0		identity--c78cb6e5-0c4b-4611-8297-d1b8b55e40b5	1.0	[{'source_name': 'GitHub Bloodhound', 'description': 'Robbins, A., Vazarkar, R., and Schroeder, W. (2016, April 17). Bloodhound: Six Degrees of Domain Admin. Retrieved March 5, 2019.', 'url': 'https://github.com/BloodHoundAD/BloodHound'}]
relationship	2.1	relationship--14de629c-9b49-4841-901a-85fab61f693b	identity--c78cb6e5-0c4b-4611-8297-d1b8b55e40b5	2020-06-10T20:19:59.934Z	2020-06-24T01:27:32.663Z	uses	[down_new](https://attack.mitre.org/software/S0472) has the ability to identify the system volume information of a compromised host.(Citation: Trend Micro Tick November 2019)	malware--8be7c69e-d8e3-4970-9668-61de08e508cc	attack-pattern--354a7f88-63fb-41b5-a801-ce3b377b36f1	['marking-definition--fa42a846-8d90-4e51-bc29-71d5b4802168']	2.1.0		identity--c78cb6e5-0c4b-4611-8297-d1b8b55e40b5	1.0	[{'source_name': 'Trend Micro Tick November 2019', 'description': 'Chen, J. et al. (2019, November). Operation ENDTRADE: TICK’s Multi-Stage Backdoors for Attacking Industries and Stealing Classified Data. Retrieved June 9, 2020.', 'url': 'https://documents.trendmicro.com/assets/pdf/Operation-ENDTRADE-TICK-s-Multi-Stage-Backdoors-for-Attacking-Industries-and-Stealing-Classified-Data.pdf'}]
relationship	2.1	relationship--14dcdf1b-6788-429d-a7d0-910e86a2e6d6	identity--c78cb6e5-0c4b-4611-8297-d1b8b55e40b5	2019-03-11T15:04:51.687Z	2022-05-11T14:00:00.188Z	uses	[Empire](https://attack.mitre.org/software/S0363) includes keylogging capabilities for Windows, Linux, and macOS systems.(Citation: Github PowerShell Empire)	tool--3433a9e8-1c47-4320-b9bf-ed449061d1c3	attack-pattern--09a60ea3-a8d1-4ae5-976e-5783248b72a4	['marking-definition--fa42a846-8d90-4e51-bc29-71d5b4802168']	2.1.0		identity--c78cb6e5-0c4b-4611-8297-d1b8b55e40b5	1.0	[{'source_name': 'Github PowerShell Empire', 'description': 'Schroeder, W., Warner, J., Nelson, M. (n.d.). Github PowerShellEmpire. Retrieved April 28, 2016.', 'url': 'https://github.com/PowerShellEmpire/Empire'}]
relationship	2.1	relationship--14dbc3a9-5e47-454a-805c-b8e22659362f	identity--c78cb6e5-0c4b-4611-8297-d1b8b55e40b5	2021-12-07T18:17:41.829Z	2021-12-07T18:17:41.829Z	uses	[Dragonfly](https://attack.mitre.org/groups/G0035) has used various forms of spearphishing in attempts to get users to open malicious attachments.(Citation: Gigamon Berserk Bear October 2021)	intrusion-set--1c63d4ec-0a75-4daa-b1df-0d11af3d3cc1	attack-pattern--232b7f21-adf9-4b42-b936-b9d6f7df856e	['marking-definition--fa42a846-8d90-4e51-bc29-71d5b4802168']	2.1.0		identity--c78cb6e5-0c4b-4611-8297-d1b8b55e40b5	1.0	[{'source_name': 'Gigamon Berserk Bear October 2021', 'description': 'Slowik, J. (2021, October). THE BAFFLING BERSERK BEAR: A DECADE’S ACTIVITY TARGETING CRITICAL INFRASTRUCTURE. Retrieved December 6, 2021.', 'url': 'https://vblocalhost.com/uploads/VB2021-Slowik.pdf'}]
relationship	2.1	relationship--14d60e02-4ceb-4972-844c-412e9599144f	identity--c78cb6e5-0c4b-4611-8297-d1b8b55e40b5	2021-02-25T16:57:07.026Z	2022-05-20T17:02:59.590Z	uses	[IronNetInjector](https://attack.mitre.org/software/S0581) can use an IronPython scripts to load a .NET injector to inject a payload into its own or a remote process.(Citation: Unit 42 IronNetInjector February 2021 )	tool--b1595ddd-a783-482a-90e1-8afc8d48467e	attack-pattern--43e7dc91-05b2-474c-b9ac-2ed4fe101f4d	['marking-definition--fa42a846-8d90-4e51-bc29-71d5b4802168']	2.1.0	False	identity--c78cb6e5-0c4b-4611-8297-d1b8b55e40b5	1.0	[{'source_name': 'Unit 42 IronNetInjector February 2021 ', 'description': 'Reichel, D. (2021, February 19). IronNetInjector: Turla’s New Malware Loading Tool. Retrieved February 24, 2021.', 'url': 'https://unit42.paloaltonetworks.com/ironnetinjector/'}]
relationship	2.1	relationship--14cc9d67-85e2-4aae-8f3b-4201a66b918f	identity--c78cb6e5-0c4b-4611-8297-d1b8b55e40b5	2019-04-23T13:58:04.273Z	2023-02-21T15:57:42.438Z	uses	[China Chopper](https://attack.mitre.org/software/S0020)'s server component can upload local files.(Citation: FireEye Periscope March 2018)(Citation: Lee 2013)(Citation: NCSC Joint Report Public Tools)(Citation: Rapid7 HAFNIUM Mar 2021)	malware--5a3a31fe-5a8f-48e1-bff0-a753e5b1be70	attack-pattern--3c4a2599-71ee-4405-ba1e-0e28414b4bc5	['marking-definition--fa42a846-8d90-4e51-bc29-71d5b4802168']	3.1.0	False	identity--c78cb6e5-0c4b-4611-8297-d1b8b55e40b5	1.0	[{'source_name': 'Rapid7 HAFNIUM Mar 2021', 'description': 'Eoin Miller. (2021, March 23). Defending Against the Zero Day: Analyzing Attacker Behavior Post-Exploitation of Microsoft Exchange. Retrieved October 27, 2022.', 'url': 'https://www.rapid7.com/blog/post/2021/03/23/defending-against-the-zero-day-analyzing-attacker-behavior-post-exploitation-of-microsoft-exchange/'}, {'source_name': 'FireE…
relationship	2.1	relationship--14c209b9-cef8-4acf-8deb-57c03beaa64f	identity--c78cb6e5-0c4b-4611-8297-d1b8b55e40b5	2022-07-18T20:42:49.250Z	2022-10-17T19:02:20.132Z	uses	[Earth Lusca](https://attack.mitre.org/groups/G1006) has used a <code>DCSync</code> command with [Mimikatz](https://attack.mitre.org/software/S0002) to retrieve credentials from an exploited controller.(Citation: TrendMicro EarthLusca 2022)	intrusion-set--cc613a49-9bfa-4e22-98d1-15ffbb03f034	attack-pattern--f303a39a-6255-4b89-aecc-18c4d8ca7163	['marking-definition--fa42a846-8d90-4e51-bc29-71d5b4802168']	2.1.0	False	identity--c78cb6e5-0c4b-4611-8297-d1b8b55e40b5	0.1	[{'source_name': 'TrendMicro EarthLusca 2022', 'description': 'Chen, J., et al. (2022). Delving Deep: An Analysis of Earth Lusca’s Operations. Retrieved July 1, 2022.', 'url': 'https://www.trendmicro.com/content/dam/trendmicro/global/en/research/22/a/earth-lusca-employs-sophisticated-infrastructure-varied-tools-and-techniques/technical-brief-delving-deep-an-analysis-of-earth-lusca-operations.pdf'…
relationship	2.1	relationship--14bcff67-6ecb-4a0a-9fcf-5b5ea72a6f06	identity--c78cb6e5-0c4b-4611-8297-d1b8b55e40b5	2024-09-17T20:18:40.109Z	2024-09-26T17:59:59.847Z	uses	[Latrodectus](https://attack.mitre.org/software/S1160) has Base64-encoded the message body of a HTTP request sent to C2.(Citation: Latrodectus APR 2024)(Citation: Elastic Latrodectus May 2024)	malware--76fde8df-3495-47c9-82eb-125c4f7fb621	attack-pattern--04fd5427-79c7-44ea-ae13-11b24778ff1c	['marking-definition--fa42a846-8d90-4e51-bc29-71d5b4802168']	3.2.0	False	identity--c78cb6e5-0c4b-4611-8297-d1b8b55e40b5	0.1	[{'source_name': 'Latrodectus APR 2024', 'description': 'Proofpoint Threat Research and Team Cymru S2 Threat Research. (2024, April 4). Latrodectus: This Spider Bytes Like Ice . Retrieved May 31, 2024.', 'url': 'https://www.proofpoint.com/us/blog/threat-insight/latrodectus-spider-bytes-ice'}, {'source_name': 'Elastic Latrodectus May 2024', 'description': 'Stepanic, D. and Bousseaden, S. (2024, Ma…
relationship	2.1	relationship--14bc8e2b-387b-4e84-9e3c-15eee909d30a	identity--c78cb6e5-0c4b-4611-8297-d1b8b55e40b5	2022-03-30T14:26:51.834Z	2022-05-24T14:00:00.188Z	detects	Monitor for changes made to files that may establish persistence and/or elevate privileges by executing malicious content triggered by application shims.	x-mitre-data-component--84572de3-9583-4c73-aabd-06ea88123dd8	attack-pattern--42fe883a-21ea-4cfb-b94a-78b6476dcc83	['marking-definition--fa42a846-8d90-4e51-bc29-71d5b4802168']	2.1.0		identity--c78cb6e5-0c4b-4611-8297-d1b8b55e40b5	1.0
relationship	2.1	relationship--14ba8b29-133b-456d-b85d-139de4510bb1	identity--c78cb6e5-0c4b-4611-8297-d1b8b55e40b5	2021-10-01T01:57:31.717Z	2022-12-01T17:31:07.700Z	uses	[TeamTNT](https://attack.mitre.org/groups/G0139) has used shell scripts for execution.(Citation: Trend Micro TeamTNT)(Citation: Cisco Talos Intelligence Group)	intrusion-set--35d1b3be-49d4-42f1-aaa6-ef159c880bca	attack-pattern--a9d4b653-6915-42af-98b2-5758c4ceee56	['marking-definition--fa42a846-8d90-4e51-bc29-71d5b4802168']	3.1.0	False	identity--c78cb6e5-0c4b-4611-8297-d1b8b55e40b5	1.0	[{'source_name': 'Cisco Talos Intelligence Group', 'description': 'Darin Smith. (2022, April 21). TeamTNT targeting AWS, Alibaba. Retrieved August 4, 2022.', 'url': 'https://blog.talosintelligence.com/teamtnt-targeting-aws-alibaba-2/'}, {'source_name': 'Trend Micro TeamTNT', 'description': 'Fiser, D. Oliveira, A. (n.d.). Tracking the Activities of TeamTNT A Closer Look at a Cloud-Focused Maliciou…
relationship	2.1	relationship--14b74d2b-20c9-48b4-9894-f3ebeeff6d69	identity--c78cb6e5-0c4b-4611-8297-d1b8b55e40b5	2024-09-16T08:58:45.520Z	2024-09-16T08:58:45.521Z	uses	[DUSTTRAP](https://attack.mitre.org/software/S1159) can identify victim environment Group Policy information.(Citation: Google Cloud APT41 2024)	malware--33139388-de0c-49ff-862a-041c315b142d	attack-pattern--1b20efbf-8063-4fc3-a07d-b575318a301b	['marking-definition--fa42a846-8d90-4e51-bc29-71d5b4802168']	3.2.0	False	identity--c78cb6e5-0c4b-4611-8297-d1b8b55e40b5	0.1	[{'source_name': 'Google Cloud APT41 2024', 'description': 'Mike Stokkel et al. (2024, July 18). APT41 Has Arisen From the DUST. Retrieved September 16, 2024.', 'url': 'https://cloud.google.com/blog/topics/threat-intelligence/apt41-arisen-from-dust'}]
relationship	2.1	relationship--14b70990-48b0-482b-bd5a-3a99d9d9a653	identity--c78cb6e5-0c4b-4611-8297-d1b8b55e40b5	2018-01-16T16:13:52.465Z	2020-03-17T02:14:55.979Z	uses	[POWRUNER](https://attack.mitre.org/software/S0184) can use HTTP for C2 communications.(Citation: FireEye APT34 Dec 2017)(Citation: FireEye APT34 Webinar Dec 2017)	malware--09b2cd76-c674-47cc-9f57-d2f2ad150a46	attack-pattern--df8b2a25-8bdf-4856-953c-a04372b1c161	['marking-definition--fa42a846-8d90-4e51-bc29-71d5b4802168']	2.1.0		identity--c78cb6e5-0c4b-4611-8297-d1b8b55e40b5	1.0	[{'source_name': 'FireEye APT34 Dec 2017', 'description': 'Sardiwal, M, et al. (2017, December 7). New Targeted Attack in the Middle East by APT34, a Suspected Iranian Threat Group, Using CVE-2017-11882 Exploit. Retrieved December 20, 2017.', 'url': 'https://www.fireeye.com/blog/threat-research/2017/12/targeted-attack-in-middle-east-by-apt34.html'}, {'source_name': 'FireEye APT34 Webinar Dec 2017…
relationship	2.1	relationship--14e8774f-a443-4065-b44d-5bb13b467c7c	identity--c78cb6e5-0c4b-4611-8297-d1b8b55e40b5	2020-05-11T18:33:34.506Z	2020-05-12T22:13:17.179Z	uses	[RTM](https://attack.mitre.org/software/S0148) has the capability to download a VNC module from command and control (C2).(Citation: ESET RTM Feb 2017)	malware--92ec0cbd-2c30-44a2-b270-73f4ec949841	attack-pattern--4061e78c-1284-44b4-9116-73e4ac3912f7	['marking-definition--fa42a846-8d90-4e51-bc29-71d5b4802168']	2.1.0		identity--c78cb6e5-0c4b-4611-8297-d1b8b55e40b5	1.0	[{'source_name': 'ESET RTM Feb 2017', 'description': 'Faou, M. and Boutin, J. (2017, February). Read The Manual: A Guide to the RTM Banking Trojan. Retrieved March 9, 2017.', 'url': 'https://www.welivesecurity.com/wp-content/uploads/2017/02/Read-The-Manual.pdf'}]
relationship	2.1	relationship--14acc004-9b77-4a4a-b31d-a8eea459b4bb	identity--c78cb6e5-0c4b-4611-8297-d1b8b55e40b5	2022-10-13T15:34:18.271Z	2022-10-13T15:34:18.271Z	uses	During [Operation Sharpshooter](https://attack.mitre.org/campaigns/C0013), threat actors sent malicious Word OLE documents to victims.(Citation: McAfee Sharpshooter December 2018)	campaign--37764c78-2a99-46d1-a7ea-6454b9bf93a0	attack-pattern--232a7e42-cd6e-4902-8fe9-2960f529dd4d	['marking-definition--fa42a846-8d90-4e51-bc29-71d5b4802168']	2.1.0	False	identity--c78cb6e5-0c4b-4611-8297-d1b8b55e40b5	0.1	[{'source_name': 'McAfee Sharpshooter December 2018', 'description': 'Sherstobitoff, R., Malhotra, A., et. al.. (2018, December 18). Operation Sharpshooter Campaign Targets Global Defense, Critical Infrastructure. Retrieved May 14, 2020.', 'url': 'https://www.mcafee.com/enterprise/en-us/assets/reports/rp-operation-sharpshooter.pdf'}]
relationship	2.1	relationship--14ab71d4-a158-41f2-82d4-c70f3121fa11	identity--c78cb6e5-0c4b-4611-8297-d1b8b55e40b5	2022-04-15T19:25:32.243Z	2022-04-16T18:19:39.443Z	uses	[KOCTOPUS](https://attack.mitre.org/software/S0669) has deployed a modified version of Invoke-Ngrok to expose open local ports to the Internet.(Citation: MalwareBytes LazyScripter Feb 2021)	malware--df9b350b-d4f9-4e79-a826-75cc75fbc1eb	attack-pattern--731f4f55-b6d0-41d1-a7a9-072a66389aea	['marking-definition--fa42a846-8d90-4e51-bc29-71d5b4802168']	2.1.0	False	identity--c78cb6e5-0c4b-4611-8297-d1b8b55e40b5	0.1	[{'source_name': 'MalwareBytes LazyScripter Feb 2021', 'description': 'Jazi, H. (2021, February). LazyScripter: From Empire to double RAT. Retrieved November 24, 2021.', 'url': 'https://www.malwarebytes.com/resources/files/2021/02/lazyscripter.pdf'}]
relationship	2.1	relationship--14a9f873-cb86-4238-b6c6-8b0836512fdc	identity--c78cb6e5-0c4b-4611-8297-d1b8b55e40b5	2019-01-29T21:47:53.750Z	2024-10-04T11:08:25.924Z	uses	[Micropsia](https://attack.mitre.org/software/S0339) searches for anti-virus software and firewall products installed on the victim’s machine using WMI.(Citation: Talos Micropsia June 2017)(Citation: Radware Micropsia July 2018)	malware--8c050cea-86e1-4b63-bf21-7af4fa483349	attack-pattern--cba37adb-d6fb-4610-b069-dd04c0643384	['marking-definition--fa42a846-8d90-4e51-bc29-71d5b4802168']	3.2.0	False	identity--c78cb6e5-0c4b-4611-8297-d1b8b55e40b5	1.0	[{'source_name': 'Talos Micropsia June 2017', 'description': 'Rascagneres, P., Mercer, W. (2017, June 19). Delphi Used To Score Against Palestine. Retrieved November 13, 2018.', 'url': 'https://blog.talosintelligence.com/2017/06/palestine-delphi.html'}, {'source_name': 'Radware Micropsia July 2018', 'description': 'Tsarfaty, Y. (2018, July 25). Micropsia Malware. Retrieved November 13, 2018.', 'u…
relationship	2.1	relationship--14a8d0df-a875-45ed-be76-c671c1771179	identity--c78cb6e5-0c4b-4611-8297-d1b8b55e40b5	2021-09-30T13:20:52.127Z	2021-10-12T18:16:40.775Z	uses	[QakBot](https://attack.mitre.org/software/S0650) can use <code>GetProcAddress</code> to help delete malicious strings from memory.(Citation: ATT QakBot April 2021)	malware--edc5e045-5401-42bb-ad92-52b5b2ee0de9	attack-pattern--391d824f-0ef1-47a0-b0ee-c59a75e27670	['marking-definition--fa42a846-8d90-4e51-bc29-71d5b4802168']	2.1.0		identity--c78cb6e5-0c4b-4611-8297-d1b8b55e40b5	1.0	[{'source_name': 'ATT QakBot April 2021', 'description': 'Morrow, D. (2021, April 15). The rise of QakBot. Retrieved September 27, 2021.', 'url': 'https://cybersecurity.att.com/blogs/labs-research/the-rise-of-qakbot'}]
relationship	2.1	relationship--14a683fd-aa9f-4596-a0e1-5e7ae4c2e4eb	identity--c78cb6e5-0c4b-4611-8297-d1b8b55e40b5	2022-03-30T14:26:51.869Z	2022-05-24T14:00:00.188Z	detects	Detection of Endpoint DoS can sometimes be achieved before the effect is sufficient to cause significant impact to the availability of the service, but such response time typically requires very aggressive monitoring and responsiveness. Monitor for logging, messaging, and other artifacts highlighting the health of host sensors (ex: metrics, errors, and/or exceptions from logging applications)	x-mitre-data-component--85a533a4-5fa4-4dba-b45d-f0717bedd6e6	attack-pattern--38eb0c22-6caf-46ce-8869-5964bd735858	['marking-definition--fa42a846-8d90-4e51-bc29-71d5b4802168']	2.1.0		identity--c78cb6e5-0c4b-4611-8297-d1b8b55e40b5	1.0
relationship	2.1	relationship--14a2bfd9-8be1-47f9-bced-b05ba2179eb5	identity--c78cb6e5-0c4b-4611-8297-d1b8b55e40b5	2019-06-05T17:05:57.748Z	2020-03-31T14:49:39.188Z	uses	[njRAT](https://attack.mitre.org/software/S0385) gathers information about opened windows during the initial infection.(Citation: Fidelis njRAT June 2013)	malware--d906e6f7-434c-44c0-b51a-ed50af8f7945	attack-pattern--4ae4f953-fe58-4cc8-a327-33257e30a830	['marking-definition--fa42a846-8d90-4e51-bc29-71d5b4802168']	2.1.0		identity--c78cb6e5-0c4b-4611-8297-d1b8b55e40b5	1.0	[{'source_name': 'Fidelis njRAT June 2013', 'description': 'Fidelis Cybersecurity. (2013, June 28). Fidelis Threat Advisory #1009: "njRAT" Uncovered. Retrieved June 4, 2019.', 'url': 'https://www.threatminer.org/_reports/2013/fta-1009---njrat-uncovered-1.pdf'}]
relationship	2.1	relationship--14a0804b-1b76-43e1-8fe5-96962b1da942	identity--c78cb6e5-0c4b-4611-8297-d1b8b55e40b5	2020-01-15T16:25:22.518Z	2022-04-25T14:00:00.188Z	subtechnique-of		attack-pattern--dca670cf-eeec-438f-8185-fd959d9ef211	attack-pattern--03259939-0b57-482f-8eb5-87c0e0d54334	['marking-definition--fa42a846-8d90-4e51-bc29-71d5b4802168']	2.1.0		identity--c78cb6e5-0c4b-4611-8297-d1b8b55e40b5	1.0
relationship	2.1	relationship--149fbbae-8c2e-4391-bb93-47375d4a68be	identity--c78cb6e5-0c4b-4611-8297-d1b8b55e40b5	2021-10-11T18:29:51.337Z	2021-10-15T15:03:46.310Z	uses	[MarkiRAT](https://attack.mitre.org/software/S0652) can use the <code>GetKeyboardLayout</code> API to check if a compromised host's keyboard is set to Persian.(Citation: Kaspersky Ferocious Kitten Jun 2021)	malware--532c6004-b1e8-415b-9516-f7c14ba783b1	attack-pattern--c1b68a96-3c48-49ea-a6c0-9b27359f9c19	['marking-definition--fa42a846-8d90-4e51-bc29-71d5b4802168']	2.1.0		identity--c78cb6e5-0c4b-4611-8297-d1b8b55e40b5	1.0	[{'source_name': 'Kaspersky Ferocious Kitten Jun 2021', 'description': 'GReAT. (2021, June 16). Ferocious Kitten: 6 Years of Covert Surveillance in Iran. Retrieved September 22, 2021.', 'url': 'https://securelist.com/ferocious-kitten-6-years-of-covert-surveillance-in-iran/102806/'}]
relationship	2.1	relationship--149f62ba-b5c1-4dcb-b677-a45b72cf5d7b	identity--c78cb6e5-0c4b-4611-8297-d1b8b55e40b5	2020-03-20T17:30:56.508Z	2020-03-20T17:30:56.508Z	uses	[jRAT](https://attack.mitre.org/software/S0283) has been distributed as HTA files with VBScript.(Citation: Kaspersky Adwind Feb 2016)	malware--efece7e8-e40b-49c2-9f84-c55c5c93d05c	attack-pattern--dfd7cc1d-e1d8-4394-a198-97c4cab8aa67	['marking-definition--fa42a846-8d90-4e51-bc29-71d5b4802168']	2.1.0		identity--c78cb6e5-0c4b-4611-8297-d1b8b55e40b5	1.0	[{'source_name': 'Kaspersky Adwind Feb 2016', 'description': 'Kamluk, V. & Gostev, A. (2016, February). Adwind - A Cross-Platform RAT. Retrieved April 23, 2019.', 'url': 'https://media.kasperskycontenthub.com/wp-content/uploads/sites/43/2018/03/07195002/KL_AdwindPublicReport_2016.pdf'}]
relationship	2.1	relationship--149d6bae-0322-40b2-a361-e0d94db0601e	identity--c78cb6e5-0c4b-4611-8297-d1b8b55e40b5	2022-03-25T16:21:29.189Z	2022-03-25T16:21:29.189Z	uses	[Flagpro](https://attack.mitre.org/software/S0696) can check the name of the window displayed on the system.(Citation: NTT Security Flagpro new December 2021)	malware--592260fb-dd5c-4a30-8d99-106a0485be0d	attack-pattern--4ae4f953-fe58-4cc8-a327-33257e30a830	['marking-definition--fa42a846-8d90-4e51-bc29-71d5b4802168']	2.1.0		identity--c78cb6e5-0c4b-4611-8297-d1b8b55e40b5	1.0	[{'source_name': 'NTT Security Flagpro new December 2021', 'description': 'Hada, H. (2021, December 28). Flagpro The new malware used by BlackTech. Retrieved March 25, 2022.', 'url': 'https://insight-jp.nttsecurity.com/post/102hf3q/flagpro-the-new-malware-used-by-blacktech'}]
relationship	2.1	relationship--149a056e-9061-4345-a46a-c1f73653d16a	identity--c78cb6e5-0c4b-4611-8297-d1b8b55e40b5	2018-04-18T17:59:24.739Z	2020-03-31T14:49:39.188Z	uses	[WINERACK](https://attack.mitre.org/software/S0219) can enumerate processes.(Citation: FireEye APT37 Feb 2018)	malware--49abab73-3c5c-476e-afd5-69b5c732d845	attack-pattern--8f4a33ec-8b1f-4b80-a2f6-642b2e479580	['marking-definition--fa42a846-8d90-4e51-bc29-71d5b4802168']	2.1.0		identity--c78cb6e5-0c4b-4611-8297-d1b8b55e40b5	1.0	[{'source_name': 'FireEye APT37 Feb 2018', 'description': 'FireEye. (2018, February 20). APT37 (Reaper): The Overlooked North Korean Actor. Retrieved March 1, 2018.', 'url': 'https://www2.fireeye.com/rs/848-DID-242/images/rpt_APT37.pdf'}]
relationship	2.1	relationship--1495ec37-a51f-4a50-8c01-427d7c4bb009	identity--c78cb6e5-0c4b-4611-8297-d1b8b55e40b5	2020-11-19T18:31:08.641Z	2020-11-19T18:31:08.641Z	uses	[Bazar](https://attack.mitre.org/software/S0534) can use TLS in C2 communications.(Citation: Zscaler Bazar September 2020)	malware--99fdf3b4-96ef-4ab9-b191-fc683441cad0	attack-pattern--bf176076-b789-408e-8cba-7275e81c0ada	['marking-definition--fa42a846-8d90-4e51-bc29-71d5b4802168']	2.1.0		identity--c78cb6e5-0c4b-4611-8297-d1b8b55e40b5	1.0	[{'source_name': 'Zscaler Bazar September 2020', 'description': 'Sadique, M. and Singh, A. (2020, September 29). Spear Phishing Campaign Delivers Buer and Bazar Malware. Retrieved November 19, 2020.', 'url': 'https://www.zscaler.com/blogs/research/spear-phishing-campaign-delivers-buer-and-bazar-malware'}]
relationship	2.1	relationship--1492575f-9e3d-4ba0-ae2d-66711120adf6	identity--c78cb6e5-0c4b-4611-8297-d1b8b55e40b5	2021-01-07T20:28:30.077Z	2021-01-07T20:28:30.077Z	uses	[Egregor](https://attack.mitre.org/software/S0554) can perform a long sleep (greater than or equal to 3 minutes) to evade detection.(Citation: JoeSecurity Egregor 2020)	malware--cc4c1287-9c86-4447-810c-744f3880ec37	attack-pattern--4bed873f-0b7d-41d4-b93a-b6905d1f90b0	['marking-definition--fa42a846-8d90-4e51-bc29-71d5b4802168']	2.1.0		identity--c78cb6e5-0c4b-4611-8297-d1b8b55e40b5	1.0	[{'source_name': 'JoeSecurity Egregor 2020', 'description': 'Joe Security. (n.d.). Analysis Report fasm.dll. Retrieved January 6, 2021.', 'url': 'https://www.joesandbox.com/analysis/318027/0/html'}]
relationship	2.1	relationship--148f4700-9a24-4729-af76-5ff9eafb997c	identity--c78cb6e5-0c4b-4611-8297-d1b8b55e40b5	2021-01-11T20:55:32.817Z	2021-01-11T20:55:32.817Z	uses	[GuLoader](https://attack.mitre.org/software/S0561) has been spread in phishing campaigns using malicious web links.(Citation: Unit 42 NETWIRE April 2020)	malware--45c759ac-b490-48bb-80d4-c8eee3431027	attack-pattern--2b742742-28c3-4e1b-bab7-8350d6300fa7	['marking-definition--fa42a846-8d90-4e51-bc29-71d5b4802168']	2.1.0		identity--c78cb6e5-0c4b-4611-8297-d1b8b55e40b5	1.0	[{'source_name': 'Unit 42 NETWIRE April 2020', 'description': 'Duncan, B. (2020, April 3). GuLoader: Malspam Campaign Installing NetWire RAT. Retrieved January 7, 2021.', 'url': 'https://unit42.paloaltonetworks.com/guloader-installing-netwire-rat/'}]
relationship	2.1	relationship--1525d82a-05a7-4027-9d2d-02f8039d68b5	identity--c78cb6e5-0c4b-4611-8297-d1b8b55e40b5	2022-03-22T15:32:50.210Z	2022-04-15T17:25:01.727Z	uses	[Ke3chang](https://attack.mitre.org/groups/G0004) has used tools to download files to compromised machines.(Citation: Microsoft NICKEL December 2021)	intrusion-set--6713ab67-e25b-49cc-808d-2b36d4fbc35c	attack-pattern--e6919abc-99f9-4c6c-95a5-14761e7b2add	['marking-definition--fa42a846-8d90-4e51-bc29-71d5b4802168']	2.1.0	False	identity--c78cb6e5-0c4b-4611-8297-d1b8b55e40b5	1.0	[{'source_name': 'Microsoft NICKEL December 2021', 'description': 'MSTIC. (2021, December 6). NICKEL targeting government organizations across Latin America and Europe. Retrieved March 18, 2022.', 'url': 'https://www.microsoft.com/security/blog/2021/12/06/nickel-targeting-government-organizations-across-latin-america-and-europe'}]
relationship	2.1	relationship--1559cb81-bdb5-4662-a061-eca96e6b7a63	identity--c78cb6e5-0c4b-4611-8297-d1b8b55e40b5	2022-03-30T14:26:51.842Z	2022-05-24T14:00:00.188Z	detects	Monitor for unexpected and abnormal accesses to network shares.	x-mitre-data-component--f5468e67-51c7-4756-9b4f-65707708e7fa	attack-pattern--ae676644-d2d2-41b7-af7e-9bed1b55898c	['marking-definition--fa42a846-8d90-4e51-bc29-71d5b4802168']	2.1.0	False	identity--c78cb6e5-0c4b-4611-8297-d1b8b55e40b5	0.1
relationship	2.1	relationship--1558f550-390d-4c40-a2f7-c9aa1fcf9f1b	identity--c78cb6e5-0c4b-4611-8297-d1b8b55e40b5	2021-03-25T14:49:34.787Z	2021-03-25T14:49:34.787Z	uses	[ZIRCONIUM](https://attack.mitre.org/groups/G0128) has used a tool to query the Registry for proxy settings.(Citation: Zscaler APT31 Covid-19 October 2020)	intrusion-set--4283ae19-69c7-4347-a35e-b56f08eb660b	attack-pattern--c32f7008-9fea-41f7-8366-5eb9b74bd896	['marking-definition--fa42a846-8d90-4e51-bc29-71d5b4802168']	2.1.0		identity--c78cb6e5-0c4b-4611-8297-d1b8b55e40b5	1.0	[{'source_name': 'Zscaler APT31 Covid-19 October 2020', 'description': 'Singh, S. and Antil, S. (2020, October 27). APT-31 Leverages COVID-19 Vaccine Theme and Abuses Legitimate Online Services. Retrieved March 24, 2021.', 'url': 'https://www.zscaler.com/blogs/security-research/apt-31-leverages-covid-19-vaccine-theme-and-abuses-legitimate-online'}]
relationship	2.1	relationship--15563e89-85cc-4092-a359-4351999bb9f3	identity--c78cb6e5-0c4b-4611-8297-d1b8b55e40b5	2023-04-13T21:41:16.695Z	2023-04-13T21:41:16.695Z	uses	[SVCReady](https://attack.mitre.org/software/S1064) has named a task `RecoveryExTask` as part of its persistence activity.(Citation: HP SVCReady Jun 2022)	malware--7230ded7-3b1a-4d6e-9735-d0ffd47af9f6	attack-pattern--7bdca9d5-d500-4d7d-8c52-5fd47baf4c0c	['marking-definition--fa42a846-8d90-4e51-bc29-71d5b4802168']	3.1.0	False	identity--c78cb6e5-0c4b-4611-8297-d1b8b55e40b5	0.1	[{'source_name': 'HP SVCReady Jun 2022', 'description': 'Schlapfer, Patrick. (2022, June 6). A New Loader Gets Ready. Retrieved December 13, 2022.', 'url': 'https://threatresearch.ext.hp.com/svcready-a-new-loader-reveals-itself/'}]
relationship	2.1	relationship--1555866c-1eca-4de3-aded-d745fdd47d1c	identity--c78cb6e5-0c4b-4611-8297-d1b8b55e40b5	2022-09-26T18:00:22.254Z	2022-09-26T18:00:22.254Z	uses	The [FunnyDream](https://attack.mitre.org/software/S1044) FilepakMonitor component can detect removable drive insertion.(Citation: Bitdefender FunnyDream Campaign November 2020)	malware--be25c1c0-1590-4219-a3d5-6f31799d1d1b	attack-pattern--348f1eef-964b-4eb6-bb53-69b3dcb0c643	['marking-definition--fa42a846-8d90-4e51-bc29-71d5b4802168']	2.1.0	False	identity--c78cb6e5-0c4b-4611-8297-d1b8b55e40b5	0.1	[{'source_name': 'Bitdefender FunnyDream Campaign November 2020', 'description': 'Vrabie, V. (2020, November). Dissecting a Chinese APT Targeting South Eastern Asian Government Institutions. Retrieved September 19, 2022.', 'url': 'https://www.bitdefender.com/files/News/CaseStudies/study/379/Bitdefender-Whitepaper-Chinese-APT.pdf'}]
relationship	2.1	relationship--155554a0-2a5b-44e3-9942-562b8b0e30c0	identity--c78cb6e5-0c4b-4611-8297-d1b8b55e40b5	2023-10-03T03:36:18.645Z	2023-10-03T03:36:18.645Z	detects	Monitor changes made to configuration files that contain settings for logging and defensive tools.	x-mitre-data-component--84572de3-9583-4c73-aabd-06ea88123dd8	attack-pattern--3d333250-30e4-4a82-9edc-756c68afc529	['marking-definition--fa42a846-8d90-4e51-bc29-71d5b4802168']	3.2.0	False	identity--c78cb6e5-0c4b-4611-8297-d1b8b55e40b5	0.1
relationship	2.1	relationship--154d0730-b087-46ce-9ae2-b1a551ff4ab8	identity--c78cb6e5-0c4b-4611-8297-d1b8b55e40b5	2023-03-17T14:40:58.712Z	2023-04-07T23:11:26.335Z	uses	During [Operation Dream Job](https://attack.mitre.org/campaigns/C0022), [Lazarus Group](https://attack.mitre.org/groups/G0032) disguised malicious template files as JPEG files to avoid detection.(Citation: McAfee Lazarus Jul 2020)(Citation: ESET Lazarus Jun 2020)	campaign--0257b35b-93ef-4a70-80dd-ad5258e6045b	attack-pattern--208884f1-7b83-4473-ac22-4e1cf6c41471	['marking-definition--fa42a846-8d90-4e51-bc29-71d5b4802168']	3.1.0	False	identity--c78cb6e5-0c4b-4611-8297-d1b8b55e40b5	0.1	[{'source_name': 'ESET Lazarus Jun 2020', 'description': 'Breitenbacher, D and Osis, K. (2020, June 17). OPERATION IN(TER)CEPTION: Targeted Attacks Against European Aerospace and Military Companies. Retrieved December 20, 2021.', 'url': 'https://www.welivesecurity.com/wp-content/uploads/2020/06/ESET_Operation_Interception.pdf'}, {'source_name': 'McAfee Lazarus Jul 2020', 'description': 'Cashman, …
relationship	2.1	relationship--15489699-7ea0-473f-a4cd-5bc9e05e2104	identity--c78cb6e5-0c4b-4611-8297-d1b8b55e40b5	2018-10-17T00:14:20.652Z	2020-03-28T00:57:47.307Z	uses	[InvisiMole](https://attack.mitre.org/software/S0260) has a command to disable routing and the Firewall on the victim’s machine.(Citation: ESET InvisiMole June 2018)	malware--47afe41c-4c08-485e-b062-c3bd209a1cce	attack-pattern--5372c5fe-f424-4def-bcd5-d3a8e770f07b	['marking-definition--fa42a846-8d90-4e51-bc29-71d5b4802168']	2.1.0		identity--c78cb6e5-0c4b-4611-8297-d1b8b55e40b5	1.0	[{'source_name': 'ESET InvisiMole June 2018', 'description': 'Hromcová, Z. (2018, June 07). InvisiMole: Surprisingly equipped spyware, undercover since 2013. Retrieved July 10, 2018.', 'url': 'https://www.welivesecurity.com/2018/06/07/invisimole-equipped-spyware-undercover/'}]
relationship	2.1	relationship--1547f28f-d6b7-43cc-8b89-0eaa524648b8	identity--c78cb6e5-0c4b-4611-8297-d1b8b55e40b5	2019-01-29T19:55:48.181Z	2020-03-31T14:49:39.188Z	uses	[Epic](https://attack.mitre.org/software/S0091) collects the user name from the victim’s machine.(Citation: Kaspersky Turla Aug 2014)	malware--6b62e336-176f-417b-856a-8552dd8c44e1	attack-pattern--03d7999c-1f4c-42cc-8373-e7690d318104	['marking-definition--fa42a846-8d90-4e51-bc29-71d5b4802168']	2.1.0		identity--c78cb6e5-0c4b-4611-8297-d1b8b55e40b5	1.0	[{'source_name': 'Kaspersky Turla Aug 2014', 'description': "Kaspersky Lab's Global Research & Analysis Team. (2014, August 06). The Epic Turla Operation: Solving some of the mysteries of Snake/Uroboros. Retrieved November 7, 2018.", 'url': 'https://media.kasperskycontenthub.com/wp-content/uploads/sites/43/2018/03/08080105/KL_Epic_Turla_Technical_Appendix_20140806.pdf'}]
relationship	2.1	relationship--15455c48-f71c-480d-91b8-e41f12608705	identity--c78cb6e5-0c4b-4611-8297-d1b8b55e40b5	2018-04-18T17:59:24.739Z	2020-02-18T03:48:53.730Z	uses	[Hydraq](https://attack.mitre.org/software/S0203) creates a backdoor through which remote attackers can load and call DLL functions.(Citation: Symantec Trojan.Hydraq Jan 2010)(Citation: Symantec Hydraq Jan 2010)	malware--73a4793a-ce55-4159-b2a6-208ef29b326f	attack-pattern--0a5231ec-41af-4a35-83d0-6bdf11f28c65	['marking-definition--fa42a846-8d90-4e51-bc29-71d5b4802168']	2.1.0		identity--c78cb6e5-0c4b-4611-8297-d1b8b55e40b5	1.0	[{'source_name': 'Symantec Trojan.Hydraq Jan 2010', 'description': 'Symantec Security Response. (2010, January 18). The Trojan.Hydraq Incident. Retrieved February 20, 2018.', 'url': 'https://www.symantec.com/connect/blogs/trojanhydraq-incident'}, {'source_name': 'Symantec Hydraq Jan 2010', 'description': 'Lelli, A. (2010, January 11). Trojan.Hydraq. Retrieved February 20, 2018.', 'url': 'https://…
relationship	2.1	relationship--1542332b-788b-4c1e-b5e5-69d032cb7814	identity--c78cb6e5-0c4b-4611-8297-d1b8b55e40b5	2023-07-31T17:44:00.619Z	2024-07-11T20:16:13.641Z	uses	[Volt Typhoon](https://attack.mitre.org/groups/G1017) has used compromised devices and customized versions of open source tools such as [FRP](https://attack.mitre.org/software/S1144) (Fast Reverse Proxy), Earthworm, and [Impacket](https://attack.mitre.org/software/S0357) to proxy network traffic.(Citation: Microsoft Volt Typhoon May 2023)(Citation: Joint Cybersecurity Advisory Volt Typhoon June 2…	intrusion-set--174279b4-399f-4ddb-966e-5efedd1dd5f2	attack-pattern--731f4f55-b6d0-41d1-a7a9-072a66389aea	['marking-definition--fa42a846-8d90-4e51-bc29-71d5b4802168']	3.2.0	False	identity--c78cb6e5-0c4b-4611-8297-d1b8b55e40b5	0.1	[{'source_name': 'CISA AA24-038A PRC Critical Infrastructure February 2024', 'description': 'CISA et al.. (2024, February 7). PRC State-Sponsored Actors Compromise and Maintain Persistent Access to U.S. Critical Infrastructure. Retrieved May 15, 2024.', 'url': 'https://www.cisa.gov/sites/default/files/2024-03/aa24-038a_csa_prc_state_sponsored_actors_compromise_us_critical_infrastructure_3.pdf'}, …
relationship	2.1	relationship--1539eaf6-e4ea-4e9d-af2b-2594d1ca5b38	identity--c78cb6e5-0c4b-4611-8297-d1b8b55e40b5	2017-12-14T16:46:06.044Z	2020-03-31T14:49:39.188Z	uses	[H1N1](https://attack.mitre.org/software/S0132) has functionality to copy itself to network shares.(Citation: Cisco H1N1 Part 2)	malware--f8dfbc54-b070-4224-b560-79aaa5f835bd	attack-pattern--246fd3c7-f5e3-466d-8787-4c13d9e3b61c	['marking-definition--fa42a846-8d90-4e51-bc29-71d5b4802168']	2.1.0		identity--c78cb6e5-0c4b-4611-8297-d1b8b55e40b5	1.0	[{'source_name': 'Cisco H1N1 Part 2', 'description': 'Reynolds, J.. (2016, September 14). H1N1: Technical analysis reveals new capabilities – part 2. Retrieved September 26, 2016.', 'url': 'http://blogs.cisco.com/security/h1n1-technical-analysis-reveals-new-capabilities-part-2'}]
relationship	2.1	relationship--1530b5b9-a559-42ac-a668-8133cb18e944	identity--c78cb6e5-0c4b-4611-8297-d1b8b55e40b5	2021-10-14T12:24:43.601Z	2021-10-14T12:24:43.601Z	uses	[KillDisk](https://attack.mitre.org/software/S0607) has used the <code>FindNextFile</code> command as part of its file deletion process.(Citation: Trend Micro KillDisk 2)	malware--e221eb77-1502-4129-af1d-fe1ad55e7ec6	attack-pattern--7bc57495-ea59-4380-be31-a64af124ef18	['marking-definition--fa42a846-8d90-4e51-bc29-71d5b4802168']	2.1.0		identity--c78cb6e5-0c4b-4611-8297-d1b8b55e40b5	1.0	[{'source_name': 'Trend Micro KillDisk 2', 'description': 'Gilbert Sison, Rheniel Ramos, Jay Yaneza, Alfredo Oliveira. (2018, January 15). KillDisk Variant Hits Latin American Financial Groups. Retrieved January 12, 2021.', 'url': 'https://www.trendmicro.com/en_us/research/18/a/new-killdisk-variant-hits-financial-organizations-in-latin-america.html'}]
relationship	2.1	relationship--152f2412-dbba-48b7-bbe9-612798f3ac23	identity--c78cb6e5-0c4b-4611-8297-d1b8b55e40b5	2018-10-17T00:14:20.652Z	2022-01-26T21:16:54.680Z	uses	[Bisonal](https://attack.mitre.org/software/S0268) will delete its dropper and VBS scripts from the victim’s machine.(Citation: Unit 42 Bisonal July 2018)(Citation: Kaspersky CactusPete Aug 2020)(Citation: Talos Bisonal Mar 2020)	malware--65ffc206-d7c1-45b3-b543-f6b726e7840d	attack-pattern--d63a3fb8-9452-4e9d-a60a-54be68d5998c	['marking-definition--fa42a846-8d90-4e51-bc29-71d5b4802168']	2.1.0		identity--c78cb6e5-0c4b-4611-8297-d1b8b55e40b5	1.0	[{'source_name': 'Unit 42 Bisonal July 2018', 'description': 'Hayashi, K., Ray, V. (2018, July 31). Bisonal Malware Used in Attacks Against Russia and South Korea. Retrieved August 7, 2018.', 'url': 'https://researchcenter.paloaltonetworks.com/2018/07/unit42-bisonal-malware-used-attacks-russia-south-korea/'}, {'source_name': 'Kaspersky CactusPete Aug 2020', 'description': 'Zykov, K. (2020, August…
relationship	2.1	relationship--152e1225-7b28-4954-85f1-ebd4300b6ab6		2022-09-08T15:11:29.680Z	2022-09-15T20:11:55.560Z	uses	During [Night Dragon](https://attack.mitre.org/campaigns/C0002), threat actors deployed [ASPXSpy](https://attack.mitre.org/software/S0073) on compromised web servers.(Citation: McAfee Night Dragon)	campaign--ae407e32-87e0-4d92-8705-3ae25d504d8a	malware--56f46b17-8cfa-46c0-b501-dd52fef394e2	['marking-definition--fa42a846-8d90-4e51-bc29-71d5b4802168']	2.1.0	False	identity--c78cb6e5-0c4b-4611-8297-d1b8b55e40b5	0.1	[{'source_name': 'McAfee Night Dragon', 'description': 'McAfee® Foundstone® Professional Services and McAfee Labs™. (2011, February 10). Global Energy Cyberattacks: “Night Dragon”. Retrieved February 19, 2018.', 'url': 'https://scadahacker.com/library/Documents/Cyber_Events/McAfee%20-%20Night%20Dragon%20-%20Global%20Energy%20Cyberattacks.pdf'}]
relationship	2.1	relationship--148d82d9-c55b-4ce4-adb2-79387dab01ab	identity--c78cb6e5-0c4b-4611-8297-d1b8b55e40b5	2019-04-17T13:30:22.931Z	2020-03-31T14:49:39.188Z	uses	(Citation: FireEye APT33 Guardrail)	intrusion-set--fbd29c89-18ba-4c2d-b792-51c0adee049f	tool--13cd9151-83b7-410d-9f98-25d0f0d1d80d	['marking-definition--fa42a846-8d90-4e51-bc29-71d5b4802168']	2.1.0		identity--c78cb6e5-0c4b-4611-8297-d1b8b55e40b5	1.0	[{'source_name': 'FireEye APT33 Guardrail', 'description': 'Ackerman, G., et al. (2018, December 21). OVERRULED: Containing a Potentially Destructive Adversary. Retrieved January 17, 2019.', 'url': 'https://www.fireeye.com/blog/threat-research/2018/12/overruled-containing-a-potentially-destructive-adversary.html'}]
relationship	2.1	relationship--151dd9ac-7e33-4580-a4a4-09f71fa73f51	identity--c78cb6e5-0c4b-4611-8297-d1b8b55e40b5	2018-04-18T17:59:24.739Z	2020-03-31T14:49:39.188Z	uses	[Pupy](https://attack.mitre.org/software/S0192) can upload and download to/from a victim machine.(Citation: GitHub Pupy)	tool--cb69b20d-56d0-41ab-8440-4a4b251614d4	attack-pattern--e6919abc-99f9-4c6c-95a5-14761e7b2add	['marking-definition--fa42a846-8d90-4e51-bc29-71d5b4802168']	2.1.0		identity--c78cb6e5-0c4b-4611-8297-d1b8b55e40b5	1.0	[{'source_name': 'GitHub Pupy', 'description': 'Nicolas Verdier. (n.d.). Retrieved January 29, 2018.', 'url': 'https://github.com/n1nj4sec/pupy'}]
relationship	2.1	relationship--151da49e-c3ee-4615-b62e-c8a3c93a32a6	identity--c78cb6e5-0c4b-4611-8297-d1b8b55e40b5	2022-06-09T14:47:59.956Z	2022-06-09T14:47:59.956Z	uses	[MacMa](https://attack.mitre.org/software/S1016) has used a custom JSON-based protocol for its C&C communications.(Citation: ESET DazzleSpy Jan 2022)	malware--bdee9574-7479-4073-a7dc-e86d8acd073a	attack-pattern--c21d5a77-d422-4a69-acd7-2c53c1faa34b	['marking-definition--fa42a846-8d90-4e51-bc29-71d5b4802168']	2.1.0	False	identity--c78cb6e5-0c4b-4611-8297-d1b8b55e40b5	0.1	[{'source_name': 'ESET DazzleSpy Jan 2022', 'description': 'M.Léveillé, M., Cherepanov, A.. (2022, January 25). Watering hole deploys new macOS malware, DazzleSpy, in Asia. Retrieved May 6, 2022.', 'url': 'https://www.welivesecurity.com/2022/01/25/watering-hole-deploys-new-macos-malware-dazzlespy-asia/'}]
relationship	2.1	relationship--150f7dbe-3e64-4ee4-a621-6d416e53af63	identity--c78cb6e5-0c4b-4611-8297-d1b8b55e40b5	2022-08-11T22:35:49.737Z	2022-08-11T22:35:49.737Z	uses	[DCSrv](https://attack.mitre.org/software/S1033) has created Registry keys for persistence.(Citation: Checkpoint MosesStaff Nov 2021)	malware--5633ffd3-81ef-4f98-8f93-4896b03998f0	attack-pattern--57340c81-c025-4189-8fa0-fc7ede51bae4	['marking-definition--fa42a846-8d90-4e51-bc29-71d5b4802168']	2.1.0	False	identity--c78cb6e5-0c4b-4611-8297-d1b8b55e40b5	0.1	[{'source_name': 'Checkpoint MosesStaff Nov 2021', 'description': 'Checkpoint Research. (2021, November 15). Uncovering MosesStaff techniques: Ideology over Money. Retrieved August 11, 2022.', 'url': 'https://research.checkpoint.com/2021/mosesstaff-targeting-israeli-companies/'}]
relationship	2.1	relationship--150e1b1c-a575-4542-a66e-c1646212744b	identity--c78cb6e5-0c4b-4611-8297-d1b8b55e40b5	2020-06-29T03:10:22.271Z	2020-06-29T04:05:19.132Z	uses	[ComRAT](https://attack.mitre.org/software/S0126) has used a portable FAT16 partition image placed in %TEMP% as a hidden file system.(Citation: ESET ComRAT May 2020)	malware--da5880b4-f7da-4869-85f2-e0aba84b8565	attack-pattern--dfebc3b7-d19d-450b-81c7-6dafe4184c04	['marking-definition--fa42a846-8d90-4e51-bc29-71d5b4802168']	2.1.0		identity--c78cb6e5-0c4b-4611-8297-d1b8b55e40b5	1.0	[{'source_name': 'ESET ComRAT May 2020', 'description': 'Faou, M. (2020, May). From Agent.btz to ComRAT v4: A ten-year journey. Retrieved June 15, 2020.', 'url': 'https://www.welivesecurity.com/wp-content/uploads/2020/05/ESET_Turla_ComRAT.pdf'}]
relationship	2.1	relationship--1509c545-be16-42be-8ec8-140b13f74555	identity--c78cb6e5-0c4b-4611-8297-d1b8b55e40b5	2024-03-12T19:48:20.036Z	2024-03-12T19:48:20.036Z	uses	During [Cutting Edge](https://attack.mitre.org/campaigns/C0029), threat actors used the publicly available Interactsh tool to identify Ivanti Connect Secure VPNs vulnerable to CVE-2024-21893.(Citation: Mandiant Cutting Edge Part 3 February 2024)	campaign--4fdd2487-26c1-494e-8702-ec5abe9aa1d9	attack-pattern--5502c4e9-24ef-4d5f-8ee9-9e906c2f82c4	['marking-definition--fa42a846-8d90-4e51-bc29-71d5b4802168']	3.2.0	False	identity--c78cb6e5-0c4b-4611-8297-d1b8b55e40b5	0.1	[{'source_name': 'Mandiant Cutting Edge Part 3 February 2024', 'description': 'Lin, M. et al. (2024, February 27). Cutting Edge, Part 3: Investigating Ivanti Connect Secure VPN Exploitation and Persistence Attempts. Retrieved March 1, 2024.', 'url': 'https://www.mandiant.com/resources/blog/investigating-ivanti-exploitation-persistence'}]
relationship	2.1	relationship--150667a8-2155-4500-b7bb-c2d6bbc568b8	identity--c78cb6e5-0c4b-4611-8297-d1b8b55e40b5	2021-02-23T20:50:33.343Z	2021-10-14T16:53:14.464Z	uses	[Conficker](https://attack.mitre.org/software/S0608) adds keys to the Registry at <code>HKEY_LOCAL_MACHINE\SYSTEM\CurrentControlSet\Services</code> and various other Registry locations.(Citation: SANS Conficker)(Citation: Trend Micro Conficker)	malware--58eddbaf-7416-419a-ad7b-e65b9d4c3b55	attack-pattern--57340c81-c025-4189-8fa0-fc7ede51bae4	['marking-definition--fa42a846-8d90-4e51-bc29-71d5b4802168']	2.1.0		identity--c78cb6e5-0c4b-4611-8297-d1b8b55e40b5	1.0	[{'source_name': 'SANS Conficker', 'description': 'Burton, K. (n.d.). The Conficker Worm. Retrieved February 18, 2021.', 'url': 'https://web.archive.org/web/20200125132645/https://www.sans.org/security-resources/malwarefaq/conficker-worm'}, {'source_name': 'Trend Micro Conficker', 'description': 'Trend Micro. (2014, March 18). Conficker. Retrieved February 18, 2021.', 'url': 'https://www.trendmic…
relationship	2.1	relationship--1503d568-e350-4021-ac47-a0913f6f4f1d	identity--c78cb6e5-0c4b-4611-8297-d1b8b55e40b5	2022-06-06T18:01:11.955Z	2022-06-06T18:01:11.955Z	uses	[HEXANE](https://attack.mitre.org/groups/G1001) has identified specific potential victims at targeted organizations.(Citation: ClearSky Siamesekitten August 2021)	intrusion-set--f29b7c5e-2439-42ad-a86f-9f8984fafae3	attack-pattern--5282dd9a-d26d-4e16-88b7-7c0f4553daf4	['marking-definition--fa42a846-8d90-4e51-bc29-71d5b4802168']	2.1.0	False	identity--c78cb6e5-0c4b-4611-8297-d1b8b55e40b5	0.1	[{'source_name': 'ClearSky Siamesekitten August 2021', 'description': 'ClearSky Cyber Security . (2021, August). New Iranian Espionage Campaign By “Siamesekitten” - Lyceum. Retrieved June 6, 2022.', 'url': 'https://www.clearskysec.com/siamesekitten/'}]
relationship	2.1	relationship--15033f82-efad-4db9-8d4c-015eeeeead64	identity--c78cb6e5-0c4b-4611-8297-d1b8b55e40b5	2021-09-15T18:02:37.627Z	2021-10-13T22:50:48.965Z	uses	[Indrik Spider](https://attack.mitre.org/groups/G0119) used <code>wmic.exe</code> to add a new user to the system.(Citation: Symantec WastedLocker June 2020)	intrusion-set--01e28736-2ffc-455b-9880-ed4d1407ae07	attack-pattern--e01be9c5-e763-4caf-aeb7-000b416aef67	['marking-definition--fa42a846-8d90-4e51-bc29-71d5b4802168']	2.1.0		identity--c78cb6e5-0c4b-4611-8297-d1b8b55e40b5	1.0	[{'source_name': 'Symantec WastedLocker June 2020', 'description': 'Symantec Threat Intelligence. (2020, June 25). WastedLocker: Symantec Identifies Wave of Attacks Against U.S. Organizations. Retrieved May 20, 2021.', 'url': 'https://symantec-enterprise-blogs.security.com/blogs/threat-intelligence/wastedlocker-ransomware-us'}]
relationship	2.1	relationship--1501c966-8f40-4093-b0d1-b3d572b3a1ee	identity--c78cb6e5-0c4b-4611-8297-d1b8b55e40b5	2022-06-09T15:00:35.495Z	2022-10-18T21:39:33.897Z	uses	[MacMa](https://attack.mitre.org/software/S1016) can collect information about a compromised computer, including: Hardware UUID, Mac serial number, macOS version, and disk sizes.(Citation: ESET DazzleSpy Jan 2022)	malware--bdee9574-7479-4073-a7dc-e86d8acd073a	attack-pattern--354a7f88-63fb-41b5-a801-ce3b377b36f1	['marking-definition--fa42a846-8d90-4e51-bc29-71d5b4802168']	2.1.0	False	identity--c78cb6e5-0c4b-4611-8297-d1b8b55e40b5	0.1	[{'source_name': 'ESET DazzleSpy Jan 2022', 'description': 'M.Léveillé, M., Cherepanov, A.. (2022, January 25). Watering hole deploys new macOS malware, DazzleSpy, in Asia. Retrieved May 6, 2022.', 'url': 'https://www.welivesecurity.com/2022/01/25/watering-hole-deploys-new-macos-malware-dazzlespy-asia/'}]
relationship	2.1	relationship--14fe92e6-9a5e-4116-8316-e52f6270b02c	identity--c78cb6e5-0c4b-4611-8297-d1b8b55e40b5	2019-01-29T20:05:36.563Z	2020-03-31T14:49:39.188Z	uses	[NanoCore](https://attack.mitre.org/software/S0336) gathers the IP address from the victim’s machine.(Citation: DigiTrust NanoCore Jan 2017)	malware--b4d80f8b-d2b9-4448-8844-4bef777ed676	attack-pattern--707399d6-ab3e-4963-9315-d9d3818cd6a0	['marking-definition--fa42a846-8d90-4e51-bc29-71d5b4802168']	2.1.0		identity--c78cb6e5-0c4b-4611-8297-d1b8b55e40b5	1.0	[{'source_name': 'DigiTrust NanoCore Jan 2017', 'description': 'The DigiTrust Group. (2017, January 01). NanoCore Is Not Your Average RAT. Retrieved November 9, 2018.', 'url': 'https://www.digitrustgroup.com/nanocore-not-your-average-rat/'}]
relationship	2.1	relationship--14fac9a8-f835-492b-b4df-32b677ac9030	identity--c78cb6e5-0c4b-4611-8297-d1b8b55e40b5	2023-03-17T15:31:47.914Z	2023-04-07T14:52:44.543Z	uses	For [Operation Dream Job](https://attack.mitre.org/campaigns/C0022), [Lazarus Group](https://attack.mitre.org/groups/G0032) created fake LinkedIn accounts for their targeting efforts.(Citation: ClearSky Lazarus Aug 2020)(Citation: ESET Lazarus Jun 2020)	campaign--0257b35b-93ef-4a70-80dd-ad5258e6045b	attack-pattern--b1ccd744-3f78-4a0e-9bb2-2002057f7928	['marking-definition--fa42a846-8d90-4e51-bc29-71d5b4802168']	3.1.0	False	identity--c78cb6e5-0c4b-4611-8297-d1b8b55e40b5	0.1	[{'source_name': 'ESET Lazarus Jun 2020', 'description': 'Breitenbacher, D and Osis, K. (2020, June 17). OPERATION IN(TER)CEPTION: Targeted Attacks Against European Aerospace and Military Companies. Retrieved December 20, 2021.', 'url': 'https://www.welivesecurity.com/wp-content/uploads/2020/06/ESET_Operation_Interception.pdf'}, {'source_name': 'ClearSky Lazarus Aug 2020', 'description': "ClearSk…
relationship	2.1	relationship--14f3eebf-40c3-48d5-ad62-356d57ccf2dc	identity--c78cb6e5-0c4b-4611-8297-d1b8b55e40b5	2020-11-10T16:49:12.074Z	2020-11-10T16:49:12.074Z	uses	[Wizard Spider](https://attack.mitre.org/groups/G0102) has exploited or attempted to exploit Zerologon (CVE-2020-1472) and EternalBlue (MS17-010) vulnerabilities.(Citation: FireEye KEGTAP SINGLEMALT October 2020)(Citation: DFIR Ryuk's Return October 2020)(Citation: DFIR Ryuk in 5 Hours October 2020)	intrusion-set--dd2d9ca6-505b-4860-a604-233685b802c7	attack-pattern--9db0cf3a-a3c9-4012-8268-123b9db6fd82	['marking-definition--fa42a846-8d90-4e51-bc29-71d5b4802168']	2.1.0		identity--c78cb6e5-0c4b-4611-8297-d1b8b55e40b5	1.0	[{'source_name': 'FireEye KEGTAP SINGLEMALT October 2020', 'description': 'Kimberly Goody, Jeremy Kennelly, Joshua Shilko, Steve Elovitz, Douglas Bienstock. (2020, October 28). Unhappy Hour Special: KEGTAP and SINGLEMALT With a Ransomware Chaser. Retrieved October 28, 2020.', 'url': 'https://www.fireeye.com/blog/threat-research/2020/10/kegtap-and-singlemalt-with-a-ransomware-chaser.html'}, {'sour…
relationship	2.1	relationship--14ef646a-06c3-477a-a903-8a2b5d77a686	identity--c78cb6e5-0c4b-4611-8297-d1b8b55e40b5	2022-03-30T14:26:51.847Z	2022-05-24T14:00:00.188Z	detects	Monitor executed commands and arguments that may attempt to exfiltrate data over Bluetooth rather than the command and control channel.	x-mitre-data-component--685f917a-e95e-4ba0-ade1-c7d354dae6e0	attack-pattern--613d08bc-e8f4-4791-80b0-c8b974340dfd	['marking-definition--fa42a846-8d90-4e51-bc29-71d5b4802168']	2.1.0		identity--c78cb6e5-0c4b-4611-8297-d1b8b55e40b5	1.0
relationship	2.1	relationship--140046d6-8cb6-4a09-bd74-fd7696ac4247	identity--c78cb6e5-0c4b-4611-8297-d1b8b55e40b5	2020-07-21T18:56:44.925Z	2020-07-21T18:56:44.925Z	uses	[Machete](https://attack.mitre.org/software/S0409) has used AES to exfiltrate documents.(Citation: ESET Machete July 2019)	malware--35cd1d01-1ede-44d2-b073-a264d727bc04	attack-pattern--24bfaeba-cb0d-4525-b3dc-507c77ecec41	['marking-definition--fa42a846-8d90-4e51-bc29-71d5b4802168']	2.1.0		identity--c78cb6e5-0c4b-4611-8297-d1b8b55e40b5	1.0	[{'source_name': 'ESET Machete July 2019', 'description': 'ESET. (2019, July). MACHETE JUST GOT SHARPER Venezuelan government institutions under attack. Retrieved September 13, 2019.', 'url': 'https://www.welivesecurity.com/wp-content/uploads/2019/08/ESET_Machete.pdf'}]
relationship	2.1	relationship--14307b7b-0837-4c15-a959-0c8d24e05b6b	identity--c78cb6e5-0c4b-4611-8297-d1b8b55e40b5	2020-05-07T02:33:07.057Z	2020-10-14T14:40:36.590Z	uses	[Imminent Monitor](https://attack.mitre.org/software/S0434) has a PasswordRecoveryPacket module for recovering browser passwords.(Citation: QiAnXin APT-C-36 Feb2019)	tool--8f8cd191-902c-4e83-bf20-b57c8c4640e9	attack-pattern--58a3e6aa-4453-4cc8-a51f-4befe80b31a8	['marking-definition--fa42a846-8d90-4e51-bc29-71d5b4802168']	2.1.0		identity--c78cb6e5-0c4b-4611-8297-d1b8b55e40b5	1.0	[{'source_name': 'QiAnXin APT-C-36 Feb2019', 'description': 'QiAnXin Threat Intelligence Center. (2019, February 18). APT-C-36: Continuous Attacks Targeting Colombian Government Institutions and Corporations. Retrieved May 5, 2020.', 'url': 'https://web.archive.org/web/20190625182633if_/https://ti.360.net/blog/articles/apt-c-36-continuous-attacks-targeting-colombian-government-institutions-and-co…
relationship	2.1	relationship--142ef662-460f-4082-8f76-f08dd312bc30	identity--c78cb6e5-0c4b-4611-8297-d1b8b55e40b5	2018-10-17T00:14:20.652Z	2020-03-31T14:49:39.188Z	uses	[SynAck](https://attack.mitre.org/software/S0242) payloads are obfuscated prior to compilation to inhibit analysis and/or reverse engineering.(Citation: SecureList SynAck Doppelgänging May 2018)(Citation: Kaspersky Lab SynAck May 2018)	malware--04227b24-7817-4de1-9050-b7b1b57f5866	attack-pattern--b3d682b6-98f2-4fb0-aa3b-b4df007ca70a	['marking-definition--fa42a846-8d90-4e51-bc29-71d5b4802168']	2.1.0		identity--c78cb6e5-0c4b-4611-8297-d1b8b55e40b5	1.0	[{'source_name': 'SecureList SynAck Doppelgänging May 2018', 'description': 'Ivanov, A. et al. (2018, May 7). SynAck targeted ransomware uses the Doppelgänging technique. Retrieved May 22, 2018.', 'url': 'https://securelist.com/synack-targeted-ransomware-uses-the-doppelganging-technique/85431/'}, {'source_name': 'Kaspersky Lab SynAck May 2018', 'description': 'Bettencourt, J. (2018, May 7). Kaspe…
relationship	2.1	relationship--142afe71-581e-415e-9867-97ac0aaded65	identity--c78cb6e5-0c4b-4611-8297-d1b8b55e40b5	2021-01-06T16:56:56.352Z	2023-12-26T19:33:02.264Z	uses	[SUNBURST](https://attack.mitre.org/software/S0559) collected hostname and OS version.(Citation: FireEye SUNBURST Backdoor December 2020)(Citation: Microsoft Analyzing Solorigate Dec 2020)	malware--a8839c95-029f-44cf-8f3d-a3cf2039e927	attack-pattern--354a7f88-63fb-41b5-a801-ce3b377b36f1	['marking-definition--fa42a846-8d90-4e51-bc29-71d5b4802168']	3.2.0	False	identity--c78cb6e5-0c4b-4611-8297-d1b8b55e40b5	1.0	[{'source_name': 'FireEye SUNBURST Backdoor December 2020', 'description': 'FireEye. (2020, December 13). Highly Evasive Attacker Leverages SolarWinds Supply Chain to Compromise Multiple Global Victims With SUNBURST Backdoor. Retrieved January 4, 2021.', 'url': 'https://www.fireeye.com/blog/threat-research/2020/12/evasive-attacker-leverages-solarwinds-supply-chain-compromises-with-sunburst-backdo…
relationship	2.1	relationship--1427027f-0fd1-4781-b4b3-06dc8e6e9998	identity--c78cb6e5-0c4b-4611-8297-d1b8b55e40b5	2019-04-02T16:20:41.741Z	2020-03-31T14:49:39.188Z	uses	[WannaCry](https://attack.mitre.org/software/S0366) attempts to kill processes associated with Exchange, Microsoft SQL Server, and MySQL to make it possible to encrypt their data stores.(Citation: FireEye WannaCry 2017)(Citation: SecureWorks WannaCry Analysis)	malware--75ecdbf1-c2bb-4afc-a3f9-c8da4de8c661	attack-pattern--20fb2507-d71c-455d-9b6d-6104461cf26b	['marking-definition--fa42a846-8d90-4e51-bc29-71d5b4802168']	2.1.0		identity--c78cb6e5-0c4b-4611-8297-d1b8b55e40b5	1.0	[{'source_name': 'FireEye WannaCry 2017', 'description': 'Berry, A., Homan, J., and Eitzman, R. (2017, May 23). WannaCry Malware Profile. Retrieved March 15, 2019.', 'url': 'https://www.fireeye.com/blog/threat-research/2017/05/wannacry-malware-profile.html'}, {'source_name': 'SecureWorks WannaCry Analysis', 'description': 'Counter Threat Unit Research Team. (2017, May 18). WCry Ransomware Analysi…
relationship	2.1	relationship--142307da-c957-49ff-985f-9dd503c8626b	identity--c78cb6e5-0c4b-4611-8297-d1b8b55e40b5	2022-02-18T16:58:12.025Z	2022-04-15T12:28:00.864Z	uses	[QuietSieve](https://attack.mitre.org/software/S0686) can use HTTPS in C2 communications.(Citation: Microsoft Actinium February 2022)	malware--03eb4a05-6a02-43f6-afb7-3c7835501828	attack-pattern--df8b2a25-8bdf-4856-953c-a04372b1c161	['marking-definition--fa42a846-8d90-4e51-bc29-71d5b4802168']	2.1.0	False	identity--c78cb6e5-0c4b-4611-8297-d1b8b55e40b5	1.0	[{'source_name': 'Microsoft Actinium February 2022', 'description': 'Microsoft Threat Intelligence Center. (2022, February 4). ACTINIUM targets Ukrainian organizations. Retrieved February 18, 2022.', 'url': 'https://www.microsoft.com/security/blog/2022/02/04/actinium-targets-ukrainian-organizations/'}]
relationship	2.1	relationship--1422f68c-e962-4a13-8074-77f5b99b7718	identity--c78cb6e5-0c4b-4611-8297-d1b8b55e40b5	2019-12-30T21:41:03.545Z	2022-04-25T14:00:00.188Z	mitigates	Do not allow administrator accounts that have permissions to add component software on these services to be used for day-to-day operations that may expose them to potential adversaries on unprivileged systems.	course-of-action--9bb9e696-bff8-4ae1-9454-961fc7d91d5f	attack-pattern--35187df2-31ed-43b6-a1f5-2f1d3d58d3f1	['marking-definition--fa42a846-8d90-4e51-bc29-71d5b4802168']	2.1.0		identity--c78cb6e5-0c4b-4611-8297-d1b8b55e40b5	1.0
relationship	2.1	relationship--141d1c0d-2f56-4b56-8834-ca3dab22faf9	identity--c78cb6e5-0c4b-4611-8297-d1b8b55e40b5	2018-10-17T00:14:20.652Z	2020-03-16T19:50:57.820Z	uses	[VERMIN](https://attack.mitre.org/software/S0257) is initially packed.(Citation: Unit 42 VERMIN Jan 2018)	malware--5189f018-fea2-45d7-b0ed-23f9ee0a46f3	attack-pattern--deb98323-e13f-4b0c-8d94-175379069062	['marking-definition--fa42a846-8d90-4e51-bc29-71d5b4802168']	2.1.0		identity--c78cb6e5-0c4b-4611-8297-d1b8b55e40b5	1.0	[{'source_name': 'Unit 42 VERMIN Jan 2018', 'description': 'Lancaster, T., Cortes, J. (2018, January 29). VERMIN: Quasar RAT and Custom Malware Used In Ukraine. Retrieved July 5, 2018.', 'url': 'https://researchcenter.paloaltonetworks.com/2018/01/unit42-vermin-quasar-rat-custom-malware-used-ukraine/'}]
relationship	2.1	relationship--141a93b8-bfb7-4881-918c-7c91b7e41b25	identity--c78cb6e5-0c4b-4611-8297-d1b8b55e40b5	2023-06-19T18:24:39.375Z	2023-10-04T15:32:19.630Z	uses	[Uroburos](https://attack.mitre.org/software/S0022) can use native Windows APIs including `GetHostByName`.(Citation: Joint Cybersecurity Advisory AA23-129A Snake Malware May 2023)	malware--80a014ba-3fef-4768-990b-37d8bd10d7f4	attack-pattern--391d824f-0ef1-47a0-b0ee-c59a75e27670	['marking-definition--fa42a846-8d90-4e51-bc29-71d5b4802168']	3.2.0	False	identity--c78cb6e5-0c4b-4611-8297-d1b8b55e40b5	0.1	[{'source_name': 'Joint Cybersecurity Advisory AA23-129A Snake Malware May 2023', 'description': 'FBI et al. (2023, May 9). Hunting Russian Intelligence “Snake” Malware. Retrieved June 8, 2023.', 'url': 'https://www.cisa.gov/sites/default/files/2023-05/aa23-129a_snake_malware_2.pdf'}]
relationship	2.1	relationship--14135aaa-6080-48c1-8a08-d6ee9bb15c3d	identity--c78cb6e5-0c4b-4611-8297-d1b8b55e40b5	2017-12-14T16:46:06.044Z	2020-03-31T14:49:39.188Z	uses	[Elise](https://attack.mitre.org/software/S0081) executes <code>systeminfo</code> after initial communication is made to the remote server.(Citation: Lotus Blossom Jun 2015)	malware--7551188b-8f91-4d34-8350-0d0c57b2b913	attack-pattern--354a7f88-63fb-41b5-a801-ce3b377b36f1	['marking-definition--fa42a846-8d90-4e51-bc29-71d5b4802168']	2.1.0		identity--c78cb6e5-0c4b-4611-8297-d1b8b55e40b5	1.0	[{'source_name': 'Lotus Blossom Jun 2015', 'description': 'Falcone, R., et al.. (2015, June 16). Operation Lotus Blossom. Retrieved February 15, 2016.', 'url': 'https://www.paloaltonetworks.com/resources/research/unit42-operation-lotus-blossom.html'}]
relationship	2.1	relationship--141036b9-327f-4b13-a561-856697dd138b	identity--c78cb6e5-0c4b-4611-8297-d1b8b55e40b5	2021-03-02T19:56:01.050Z	2021-04-20T19:17:58.069Z	uses	[BendyBear](https://attack.mitre.org/software/S0574) can check for analysis environments and signs of debugging using the Windows API <code>kernel32!GetTickCountKernel32</code> call.(Citation: Unit42 BendyBear Feb 2021)	malware--805480f1-6caa-4a67-8ca9-b2b39650d986	attack-pattern--4bed873f-0b7d-41d4-b93a-b6905d1f90b0	['marking-definition--fa42a846-8d90-4e51-bc29-71d5b4802168']	2.1.0		identity--c78cb6e5-0c4b-4611-8297-d1b8b55e40b5	1.0	[{'source_name': 'Unit42 BendyBear Feb 2021', 'description': 'Harbison, M. (2021, February 9). BendyBear: Novel Chinese Shellcode Linked With Cyber Espionage Group BlackTech. Retrieved February 16, 2021.', 'url': 'https://unit42.paloaltonetworks.com/bendybear-shellcode-blacktech/'}]
relationship	2.1	relationship--140dda5e-b3d5-47ce-aac5-22060d5bddf2	identity--c78cb6e5-0c4b-4611-8297-d1b8b55e40b5	2020-05-06T21:31:07.315Z	2020-05-06T21:31:07.316Z	uses	[Okrum](https://attack.mitre.org/software/S0439) has built-in commands for uploading, downloading, and executing files to the system.(Citation: ESET Okrum July 2019)	malware--4b6ec280-7bbb-48ff-ae59-b189520ebe83	attack-pattern--e6919abc-99f9-4c6c-95a5-14761e7b2add	['marking-definition--fa42a846-8d90-4e51-bc29-71d5b4802168']	2.1.0		identity--c78cb6e5-0c4b-4611-8297-d1b8b55e40b5	1.0	[{'source_name': 'ESET Okrum July 2019', 'description': 'Hromcova, Z. (2019, July). OKRUM AND KETRICAN: AN OVERVIEW OF RECENT KE3CHANG GROUP ACTIVITY. Retrieved May 6, 2020.', 'url': 'https://www.welivesecurity.com/wp-content/uploads/2019/07/ESET_Okrum_and_Ketrican.pdf'}]
relationship	2.1	relationship--14080577-f5de-46fd-b363-e3f4b4e73495	identity--c78cb6e5-0c4b-4611-8297-d1b8b55e40b5	2022-06-16T13:29:13.367Z	2022-06-16T13:29:13.367Z	uses	(Citation: Kaspersky Lyceum October 2021)	intrusion-set--f29b7c5e-2439-42ad-a86f-9f8984fafae3	tool--4664b683-f578-434f-919b-1c1aad2a1111	['marking-definition--fa42a846-8d90-4e51-bc29-71d5b4802168']	2.1.0	False	identity--c78cb6e5-0c4b-4611-8297-d1b8b55e40b5	0.1	[{'source_name': 'Kaspersky Lyceum October 2021', 'description': 'Kayal, A. et al. (2021, October). LYCEUM REBORN: COUNTERINTELLIGENCE IN THE MIDDLE EAST. Retrieved June 14, 2022.', 'url': 'https://vblocalhost.com/uploads/VB2021-Kayal-etal.pdf'}]
relationship	2.1	relationship--14039b88-3e1f-4d21-a0a0-968a15451db1	identity--c78cb6e5-0c4b-4611-8297-d1b8b55e40b5	2023-02-21T20:48:13.657Z	2023-02-22T14:25:00.238Z	mitigates	Disable legacy authentication, which does not support MFA, and require the use of modern authentication protocols instead.	course-of-action--e3388c78-2a8d-47c2-8422-c1398b324462	attack-pattern--f232fa7a-025c-4d43-abc7-318e81a73d65	['marking-definition--fa42a846-8d90-4e51-bc29-71d5b4802168']	3.1.0	False	identity--c78cb6e5-0c4b-4611-8297-d1b8b55e40b5	0.1
relationship	2.1	relationship--1401717f-8315-430c-aae6-045602619d52	identity--c78cb6e5-0c4b-4611-8297-d1b8b55e40b5	2023-02-10T18:24:19.119Z	2023-04-12T15:08:02.081Z	uses	[SVCReady](https://attack.mitre.org/software/S1064) has been distributed via spearphishing campaigns containing malicious Mircrosoft Word documents.(Citation: HP SVCReady Jun 2022)	malware--7230ded7-3b1a-4d6e-9735-d0ffd47af9f6	attack-pattern--2e34237d-8574-43f6-aace-ae2915de8597	['marking-definition--fa42a846-8d90-4e51-bc29-71d5b4802168']	3.1.0	False	identity--c78cb6e5-0c4b-4611-8297-d1b8b55e40b5	0.1	[{'source_name': 'HP SVCReady Jun 2022', 'description': 'Schlapfer, Patrick. (2022, June 6). A New Loader Gets Ready. Retrieved December 13, 2022.', 'url': 'https://threatresearch.ext.hp.com/svcready-a-new-loader-reveals-itself/'}]
relationship	2.1	relationship--14358f61-0f7e-404b-bbf5-1219f1079c51	identity--c78cb6e5-0c4b-4611-8297-d1b8b55e40b5	2022-03-30T14:26:51.876Z	2022-03-30T14:26:51.876Z	detects	Monitor for third-party application logging, messaging, and/or other artifacts that may backdoor web servers with web shells to establish persistent access to systems. Log authentication attempts to the server and any unusual traffic patterns to or from the server and internal network. (Citation: US-CERT Alert TA15-314A Web Shells)	x-mitre-data-component--9c2fa0ae-7abc-485a-97f6-699e3b6cf9fa	attack-pattern--5d0d3609-d06d-49e1-b9c9-b544e0c618cb	['marking-definition--fa42a846-8d90-4e51-bc29-71d5b4802168']	2.1.0		identity--c78cb6e5-0c4b-4611-8297-d1b8b55e40b5	1.0	[{'source_name': 'US-CERT Alert TA15-314A Web Shells', 'description': 'US-CERT. (2015, November 13). Compromised Web Servers and Web Shells - Threat Awareness and Guidance. Retrieved June 8, 2016.', 'url': 'https://www.us-cert.gov/ncas/alerts/TA15-314A'}]
relationship	2.1	relationship--13f5f3ac-e16b-4b7a-8b6d-6eaf129231e7	identity--c78cb6e5-0c4b-4611-8297-d1b8b55e40b5	2019-04-23T13:43:22.874Z	2020-03-31T14:49:39.188Z	uses	[PoshC2](https://attack.mitre.org/software/S0378) can use Inveigh to conduct name service poisoning for credential theft and associated relay attacks.(Citation: GitHub PoshC2)	tool--4b57c098-f043-4da2-83ef-7588a6d426bc	attack-pattern--650c784b-7504-4df7-ab2c-4ea882384d1e	['marking-definition--fa42a846-8d90-4e51-bc29-71d5b4802168']	2.1.0		identity--c78cb6e5-0c4b-4611-8297-d1b8b55e40b5	1.0	[{'source_name': 'GitHub PoshC2', 'description': 'Nettitude. (2018, July 23). Python Server for PoshC2. Retrieved April 23, 2019.', 'url': 'https://github.com/nettitude/PoshC2_Python'}]
relationship	2.1	relationship--13f2b9d4-b055-4642-baa6-259f512058c7	identity--c78cb6e5-0c4b-4611-8297-d1b8b55e40b5	2022-03-30T14:26:51.859Z	2022-05-24T14:00:00.188Z	detects	Monitor for contextual data about a malicious payload, such as compilation times, file hashes, as well as watermarks or other identifiable configuration information. Much of this activity will take place outside the visibility of the target organization, making detection of this behavior difficult. Detection efforts may be focused on related stages of the adversary lifecycle, such as during Defen…	x-mitre-data-component--93a6e38c-02a5-44d8-9035-b2e08459f31f	attack-pattern--ce0687a0-e692-4b77-964a-0784a8e54ff1	['marking-definition--fa42a846-8d90-4e51-bc29-71d5b4802168']	2.1.0		identity--c78cb6e5-0c4b-4611-8297-d1b8b55e40b5	1.0
relationship	2.1	relationship--13ef6179-f624-4a3f-8095-a86609e31828	identity--c78cb6e5-0c4b-4611-8297-d1b8b55e40b5	2021-06-03T22:26:00.783Z	2021-10-11T18:53:48.927Z	uses	[Bandook](https://attack.mitre.org/software/S0234) can upload files from a victim's machine over the C2 channel.(Citation: CheckPoint Bandook Nov 2020)	malware--835a79f1-842d-472d-b8f4-d54b545c341b	attack-pattern--92d7da27-2d91-488e-a00c-059dc162766d	['marking-definition--fa42a846-8d90-4e51-bc29-71d5b4802168']	2.1.0		identity--c78cb6e5-0c4b-4611-8297-d1b8b55e40b5	1.0	[{'source_name': 'CheckPoint Bandook Nov 2020', 'description': 'Check Point. (2020, November 26). Bandook: Signed & Delivered. Retrieved May 31, 2021.', 'url': 'https://research.checkpoint.com/2020/bandook-signed-delivered/'}]
relationship	2.1	relationship--13ebbab5-204d-4a61-9ee4-378346626371	identity--c78cb6e5-0c4b-4611-8297-d1b8b55e40b5	2021-04-08T18:09:43.245Z	2021-04-08T18:09:43.245Z	uses	[Kinsing](https://attack.mitre.org/software/S0599) has used valid SSH credentials to access remote hosts.(Citation: Aqua Kinsing April 2020)	malware--d6e55656-e43f-411f-a7af-45df650471c5	attack-pattern--b17a1a56-e99c-403c-8948-561df0cffe81	['marking-definition--fa42a846-8d90-4e51-bc29-71d5b4802168']	2.1.0		identity--c78cb6e5-0c4b-4611-8297-d1b8b55e40b5	1.0	[{'source_name': 'Aqua Kinsing April 2020', 'description': 'Singer, G. (2020, April 3). Threat Alert: Kinsing Malware Attacks Targeting Container Environments. Retrieved April 1, 2021.', 'url': 'https://blog.aquasec.com/threat-alert-kinsing-malware-container-vulnerability'}]
relationship	2.1	relationship--13e89239-af0e-4f3c-9bb9-42b113f64873	identity--c78cb6e5-0c4b-4611-8297-d1b8b55e40b5	2020-05-22T20:27:31.544Z	2020-05-22T20:27:31.544Z	uses	[Cadelspy](https://attack.mitre.org/software/S0454) has the ability to identify open windows on the compromised host.(Citation: Symantec Chafer Dec 2015)	malware--a705b085-1eae-455e-8f4d-842483d814eb	attack-pattern--4ae4f953-fe58-4cc8-a327-33257e30a830	['marking-definition--fa42a846-8d90-4e51-bc29-71d5b4802168']	2.1.0		identity--c78cb6e5-0c4b-4611-8297-d1b8b55e40b5	1.0	[{'source_name': 'Symantec Chafer Dec 2015', 'description': 'Symantec Security Response. (2015, December 7). Iran-based attackers use back door threats to spy on Middle Eastern targets. Retrieved April 17, 2019.', 'url': 'https://www.symantec.com/connect/blogs/iran-based-attackers-use-back-door-threats-spy-middle-eastern-targets'}]
relationship	2.1	relationship--13e7416a-7a02-438f-a708-598f132ea394	identity--c78cb6e5-0c4b-4611-8297-d1b8b55e40b5	2022-09-27T16:20:31.170Z	2022-09-27T16:20:31.170Z	uses	During [Operation Wocao](https://attack.mitre.org/campaigns/C0014), threat actors accessed and collected credentials from password managers.(Citation: FoxIT Wocao December 2019)	campaign--b03d5112-e23a-4ac8-add0-be7502d24eff	attack-pattern--315f51f0-6b03-4c1e-bfb2-84740afb8e21	['marking-definition--fa42a846-8d90-4e51-bc29-71d5b4802168']	2.1.0	False	identity--c78cb6e5-0c4b-4611-8297-d1b8b55e40b5	0.1	[{'source_name': 'FoxIT Wocao December 2019', 'description': 'Dantzig, M. v., Schamper, E. (2019, December 19). Operation Wocao: Shining a light on one of China’s hidden hacking groups. Retrieved October 8, 2020.', 'url': 'https://www.fox-it.com/media/kadlze5c/201912_report_operation_wocao.pdf'}]
relationship	2.1	relationship--13e52bdf-aa82-4220-8a02-02c735c4fccf	identity--c78cb6e5-0c4b-4611-8297-d1b8b55e40b5	2022-06-07T17:55:03.005Z	2022-06-07T18:28:27.293Z	uses	[Milan](https://attack.mitre.org/software/S1015) has saved files prior to upload from a compromised host to folders beginning with the characters `a9850d2f`.(Citation: ClearSky Siamesekitten August 2021)	malware--aea6d6b8-d832-4c90-a1bb-f52c6684db6c	attack-pattern--1c34f7aa-9341-4a48-bfab-af22e51aca6c	['marking-definition--fa42a846-8d90-4e51-bc29-71d5b4802168']	2.1.0	False	identity--c78cb6e5-0c4b-4611-8297-d1b8b55e40b5	0.1	[{'source_name': 'ClearSky Siamesekitten August 2021', 'description': 'ClearSky Cyber Security . (2021, August). New Iranian Espionage Campaign By “Siamesekitten” - Lyceum. Retrieved June 6, 2022.', 'url': 'https://www.clearskysec.com/siamesekitten/'}]
relationship	2.1	relationship--13e1719a-88b7-444f-95ca-cefa2d377448	identity--c78cb6e5-0c4b-4611-8297-d1b8b55e40b5	2022-03-30T14:26:51.870Z	2022-05-24T14:00:00.188Z	detects	Monitor executed commands and arguments for logon scripts	x-mitre-data-component--685f917a-e95e-4ba0-ade1-c7d354dae6e0	attack-pattern--c0dfe7b0-b873-4618-9ff8-53e31f70907f	['marking-definition--fa42a846-8d90-4e51-bc29-71d5b4802168']	2.1.0		identity--c78cb6e5-0c4b-4611-8297-d1b8b55e40b5	1.0
relationship	2.1	relationship--13dca3a6-ea1f-47eb-8030-18f15e309faf	identity--c78cb6e5-0c4b-4611-8297-d1b8b55e40b5	2022-03-21T20:55:40.853Z	2023-10-05T19:12:58.426Z	uses	[Green Lambert](https://attack.mitre.org/software/S0690) can add a plist file in the `Library/LaunchDaemons` to establish persistence.(Citation: Objective See Green Lambert for OSX Oct 2021)(Citation: Glitch-Cat Green Lambert ATTCK Oct 2021)	malware--59c8a28c-200c-4565-9af1-cbdb24870ba0	attack-pattern--573ad264-1371-4ae0-8482-d2673b719dba	['marking-definition--fa42a846-8d90-4e51-bc29-71d5b4802168']	3.2.0	False	identity--c78cb6e5-0c4b-4611-8297-d1b8b55e40b5	1.0	[{'source_name': 'Objective See Green Lambert for OSX Oct 2021', 'description': 'Sandvik, Runa. (2021, October 1). Made In America: Green Lambert for OS X. Retrieved March 21, 2022.', 'url': 'https://objective-see.com/blog/blog_0x68.html'}, {'source_name': 'Glitch-Cat Green Lambert ATTCK Oct 2021', 'description': 'Sandvik, Runa. (2021, October 18). Green Lambert and ATT&CK. Retrieved March 21, 20…
relationship	2.1	relationship--13d8aec7-3e49-41f8-b57c-475cdc0d9632	identity--c78cb6e5-0c4b-4611-8297-d1b8b55e40b5	2017-05-31T21:33:27.061Z	2021-10-12T19:21:39.019Z	uses	[Threat Group-3390](https://attack.mitre.org/groups/G0027) actors use the Hunter tool to conduct network service discovery for vulnerable systems.(Citation: Dell TG-3390)(Citation: Unit42 Emissary Panda May 2019)	intrusion-set--fb366179-766c-4a4a-afa1-52bff1fd601c	attack-pattern--e3a12395-188d-4051-9a16-ea8e14d07b88	['marking-definition--fa42a846-8d90-4e51-bc29-71d5b4802168']	2.1.0		identity--c78cb6e5-0c4b-4611-8297-d1b8b55e40b5	1.0	[{'source_name': 'Dell TG-3390', 'description': 'Dell SecureWorks Counter Threat Unit Threat Intelligence. (2015, August 5). Threat Group-3390 Targets Organizations for Cyberespionage. Retrieved August 18, 2018.', 'url': 'https://www.secureworks.com/research/threat-group-3390-targets-organizations-for-cyberespionage'}, {'source_name': 'Unit42 Emissary Panda May 2019', 'description': 'Falcone, R. …
relationship	2.1	relationship--13d595d2-9497-4bbe-be74-6e2a3a4dde06	identity--c78cb6e5-0c4b-4611-8297-d1b8b55e40b5	2020-06-24T13:16:30.364Z	2020-06-25T13:32:00.164Z	uses	[Skidmap](https://attack.mitre.org/software/S0468) has the ability to add the public key of its handlers to the <code>authorized_keys</code> file to maintain persistence on an infected host.(Citation: Trend Micro Skidmap)	malware--4b68b5ea-2e1b-4225-845b-8632f702b9a0	attack-pattern--6b57dc31-b814-4a03-8706-28bc20d739c4	['marking-definition--fa42a846-8d90-4e51-bc29-71d5b4802168']	2.1.0		identity--c78cb6e5-0c4b-4611-8297-d1b8b55e40b5	1.0	[{'source_name': 'Trend Micro Skidmap', 'description': 'Remillano, A., Urbanec, J. (2019, September 19). Skidmap Linux Malware Uses Rootkit Capabilities to Hide Cryptocurrency-Mining Payload. Retrieved June 4, 2020.', 'url': 'https://blog.trendmicro.com/trendlabs-security-intelligence/skidmap-linux-malware-uses-rootkit-capabilities-to-hide-cryptocurrency-mining-payload/'}]
relationship	2.1	relationship--13cd473c-1953-45d2-8508-faf8c1b6a941	identity--c78cb6e5-0c4b-4611-8297-d1b8b55e40b5	2020-09-30T14:29:28.417Z	2020-09-30T14:29:28.417Z	uses	(Citation: CISA SoreFang July 2016)	intrusion-set--899ce53f-13a0-479b-a0e4-67d46e241542	tool--2e45723a-31da-4a7e-aaa6-e01998a6788f	['marking-definition--fa42a846-8d90-4e51-bc29-71d5b4802168']	2.1.0		identity--c78cb6e5-0c4b-4611-8297-d1b8b55e40b5	1.0	[{'source_name': 'CISA SoreFang July 2016', 'description': 'CISA. (2020, July 16). MAR-10296782-1.v1 – SOREFANG. Retrieved September 29, 2020.', 'url': 'https://us-cert.cisa.gov/ncas/analysis-reports/ar20-198a'}]
relationship	2.1	relationship--13c97dd2-5c0b-4f18-84ab-533949fbeb25	identity--c78cb6e5-0c4b-4611-8297-d1b8b55e40b5	2017-12-14T16:46:06.044Z	2020-03-20T18:28:58.145Z	uses	[SeaDuke](https://attack.mitre.org/software/S0053) C2 traffic is base64-encoded.(Citation: Unit 42 SeaDuke 2015)	malware--67e6d66b-1b82-4699-b47a-e2efb6268d14	attack-pattern--04fd5427-79c7-44ea-ae13-11b24778ff1c	['marking-definition--fa42a846-8d90-4e51-bc29-71d5b4802168']	2.1.0		identity--c78cb6e5-0c4b-4611-8297-d1b8b55e40b5	1.0	[{'source_name': 'Unit 42 SeaDuke 2015', 'description': 'Grunzweig, J.. (2015, July 14). Unit 42 Technical Analysis: Seaduke. Retrieved August 3, 2016.', 'url': 'http://researchcenter.paloaltonetworks.com/2015/07/unit-42-technical-analysis-seaduke/'}]
relationship	2.1	relationship--13c82683-dea9-418b-9112-a801c4cebc64	identity--c78cb6e5-0c4b-4611-8297-d1b8b55e40b5	2020-08-31T15:15:56.247Z	2022-11-30T22:35:19.726Z	uses	[Valak](https://attack.mitre.org/software/S0476) can use a .NET compiled module named exchgrabber to enumerate credentials from the Credential Manager.(Citation: SentinelOne Valak June 2020)	malware--ade37ada-14af-4b44-b36c-210eec255d53	attack-pattern--d336b553-5da9-46ca-98a8-0b23f49fb447	['marking-definition--fa42a846-8d90-4e51-bc29-71d5b4802168']	3.1.0	False	identity--c78cb6e5-0c4b-4611-8297-d1b8b55e40b5	1.0	[{'source_name': 'SentinelOne Valak June 2020', 'description': 'Reaves, J. and Platt, J. (2020, June). Valak Malware and the Connection to Gozi Loader ConfCrew. Retrieved August 31, 2020.', 'url': 'https://assets.sentinelone.com/labs/sentinel-one-valak-i'}]
relationship	2.1	relationship--14612b22-b271-4e93-8f66-d86ce8e10c29	identity--c78cb6e5-0c4b-4611-8297-d1b8b55e40b5	2020-03-19T13:11:25.521Z	2020-03-19T13:14:50.687Z	uses	[Net](https://attack.mitre.org/software/S0039) commands used with the <code>/domain</code> flag can be used to gather information about and manipulate user accounts on the current domain.(Citation: Microsoft Net)	tool--03342581-f790-4f03-ba41-e82e67392e23	attack-pattern--21875073-b0ee-49e3-9077-1e2a885359af	['marking-definition--fa42a846-8d90-4e51-bc29-71d5b4802168']	2.1.0		identity--c78cb6e5-0c4b-4611-8297-d1b8b55e40b5	1.0	[{'source_name': 'Microsoft Net', 'description': 'Microsoft. (2017, February 14). Net Commands On Windows Operating Systems. Retrieved March 19, 2020.', 'url': 'https://support.microsoft.com/en-us/help/556003'}]
relationship	2.1	relationship--148cea73-07d4-4913-ab89-a1edd112253f	identity--c78cb6e5-0c4b-4611-8297-d1b8b55e40b5	2023-03-22T13:07:29.858Z	2023-03-22T13:07:29.858Z	detects	Monitor for unusual queries to the cloud provider's storage service. Activity originating from unexpected sources may indicate improper permissions are set and are allowing access to data. Additionally, detecting failed attempts by a user for a certain object, followed by escalation of privileges by the same user, and access to the same object may be an indication of suspicious activity.	x-mitre-data-component--58ef998c-f3bf-4985-b487-b1005f5c05d1	attack-pattern--a19e86f8-1c0a-4fea-8407-23b73d615776	['marking-definition--fa42a846-8d90-4e51-bc29-71d5b4802168']	3.1.0	False	identity--c78cb6e5-0c4b-4611-8297-d1b8b55e40b5	0.1
relationship	2.1	relationship--1489f01c-fe49-4332-99e2-d72c487403b6	identity--c78cb6e5-0c4b-4611-8297-d1b8b55e40b5	2020-07-23T14:20:48.737Z	2020-08-19T16:31:40.707Z	uses	[GoldenSpy](https://attack.mitre.org/software/S0493) has gathered operating system information.(Citation: Trustwave GoldenSpy June 2020)	malware--b9704a7d-feef-4af9-8898-5280f1686326	attack-pattern--354a7f88-63fb-41b5-a801-ce3b377b36f1	['marking-definition--fa42a846-8d90-4e51-bc29-71d5b4802168']	2.1.0		identity--c78cb6e5-0c4b-4611-8297-d1b8b55e40b5	1.0	[{'source_name': 'Trustwave GoldenSpy June 2020', 'description': 'Trustwave SpiderLabs. (2020, June 25). The Golden Tax Department and Emergence of GoldenSpy Malware. Retrieved July 23, 2020.', 'url': 'https://www.trustwave.com/en-us/resources/library/documents/the-golden-tax-department-and-the-emergence-of-goldenspy-malware/'}]
relationship	2.1	relationship--1489621a-59eb-42a9-b529-adc37c65520c	identity--c78cb6e5-0c4b-4611-8297-d1b8b55e40b5	2021-03-08T18:27:58.799Z	2021-03-08T18:27:58.799Z	uses	[Higaisa](https://attack.mitre.org/groups/G0126) has called various native OS APIs.(Citation: Zscaler Higaisa 2020)	intrusion-set--54dfec3e-6464-4f74-9d69-b7c817b7e5a3	attack-pattern--391d824f-0ef1-47a0-b0ee-c59a75e27670	['marking-definition--fa42a846-8d90-4e51-bc29-71d5b4802168']	2.1.0		identity--c78cb6e5-0c4b-4611-8297-d1b8b55e40b5	1.0	[{'source_name': 'Zscaler Higaisa 2020', 'description': 'Singh, S. Singh, A. (2020, June 11). The Return on the Higaisa APT. Retrieved March 2, 2021.', 'url': 'https://www.zscaler.com/blogs/security-research/return-higaisa-apt'}]
relationship	2.1	relationship--1484867d-1e7f-488d-a05d-137254c3334d	identity--c78cb6e5-0c4b-4611-8297-d1b8b55e40b5	2022-03-30T14:26:51.844Z	2022-05-24T14:00:00.188Z	detects	Monitor for unexpected deletion of an active directory object, such as Windows EID 5141.	x-mitre-data-component--9085a576-636a-455b-91d2-c2921bbe6d1d	attack-pattern--ebb42bbe-62d7-47d7-a55f-3b08b61d792d	['marking-definition--fa42a846-8d90-4e51-bc29-71d5b4802168']	2.1.0	False	identity--c78cb6e5-0c4b-4611-8297-d1b8b55e40b5	0.1
relationship	2.1	relationship--147e009d-48db-40bc-999c-70aa1e770a0c	identity--c78cb6e5-0c4b-4611-8297-d1b8b55e40b5	2017-12-14T16:46:06.044Z	2020-03-11T17:45:33.754Z	uses	[Remsec](https://attack.mitre.org/software/S0125) is capable of listing contents of folders on the victim. [Remsec](https://attack.mitre.org/software/S0125) also searches for custom network encryption software on victims.(Citation: Symantec Remsec IOCs)(Citation: Kaspersky ProjectSauron Full Report)(Citation: Kaspersky ProjectSauron Technical Analysis)	malware--69d6f4a9-fcf0-4f51-bca7-597c51ad0bb8	attack-pattern--7bc57495-ea59-4380-be31-a64af124ef18	['marking-definition--fa42a846-8d90-4e51-bc29-71d5b4802168']	2.1.0		identity--c78cb6e5-0c4b-4611-8297-d1b8b55e40b5	1.0	[{'source_name': 'Symantec Remsec IOCs', 'description': 'Symantec Security Response. (2016, August 8). Backdoor.Remsec indicators of compromise. Retrieved August 17, 2016.', 'url': 'http://www.symantec.com/content/en/us/enterprise/media/security_response/whitepapers/Symantec_Remsec_IOCs.pdf'}, {'source_name': 'Kaspersky ProjectSauron Full Report', 'description': "Kaspersky Lab's Global Research &…
relationship	2.1	relationship--147d2e66-25de-42ea-8592-eb51333f595c	identity--c78cb6e5-0c4b-4611-8297-d1b8b55e40b5	2017-12-14T16:46:06.044Z	2020-03-31T14:49:39.188Z	uses	[BlackEnergy](https://attack.mitre.org/software/S0089) is capable of taking screenshots.(Citation: Securelist BlackEnergy Nov 2014)	malware--54cc1d4f-5c53-4f0e-9ef5-11b4998e82e4	attack-pattern--0259baeb-9f63-4c69-bf10-eb038c390688	['marking-definition--fa42a846-8d90-4e51-bc29-71d5b4802168']	2.1.0		identity--c78cb6e5-0c4b-4611-8297-d1b8b55e40b5	1.0	[{'source_name': 'Securelist BlackEnergy Nov 2014', 'description': 'Baumgartner, K. and Garnaeva, M.. (2014, November 3). BE2 custom plugins, router abuse, and target profiles. Retrieved March 24, 2016.', 'url': 'https://securelist.com/be2-custom-plugins-router-abuse-and-target-profiles/67353/'}]
relationship	2.1	relationship--147cd553-fd25-46ea-83ed-594cdb82c440	identity--c78cb6e5-0c4b-4611-8297-d1b8b55e40b5	2023-02-14T18:29:52.943Z	2023-02-14T18:29:52.943Z	uses	[Woody RAT](https://attack.mitre.org/software/S1065) can retrieve a list of user accounts and usernames from an infected machine.(Citation: MalwareBytes WoodyRAT Aug 2022)	malware--3bc7e862-5610-4c02-9c48-15b2e2dc1ddb	attack-pattern--03d7999c-1f4c-42cc-8373-e7690d318104	['marking-definition--fa42a846-8d90-4e51-bc29-71d5b4802168']	3.1.0	False	identity--c78cb6e5-0c4b-4611-8297-d1b8b55e40b5	0.1	[{'source_name': 'MalwareBytes WoodyRAT Aug 2022', 'description': 'MalwareBytes Threat Intelligence Team. (2022, August 3). Woody RAT: A new feature-rich malware spotted in the wild. Retrieved December 6, 2022.', 'url': 'https://www.malwarebytes.com/blog/threat-intelligence/2022/08/woody-rat-a-new-feature-rich-malware-spotted-in-the-wild'}]
relationship	2.1	relationship--147b8bb5-ca4e-455e-a5b9-f0ab118c67eb	identity--c78cb6e5-0c4b-4611-8297-d1b8b55e40b5	2019-07-18T21:16:43.793Z	2022-04-25T14:00:00.188Z	mitigates	Ensure proper system and access isolation for critical network systems through use of group policy.	course-of-action--e3388c78-2a8d-47c2-8422-c1398b324462	attack-pattern--92a78814-b191-47ca-909c-1ccfe3777414	['marking-definition--fa42a846-8d90-4e51-bc29-71d5b4802168']	2.1.0		identity--c78cb6e5-0c4b-4611-8297-d1b8b55e40b5	1.0
relationship	2.1	relationship--1477187e-7bd8-4622-8c2d-e5978c1fd29f	identity--c78cb6e5-0c4b-4611-8297-d1b8b55e40b5	2019-01-30T17:13:11.897Z	2020-03-31T14:49:39.188Z	uses	[POWERSTATS](https://attack.mitre.org/software/S0223) can deobfuscate the main backdoor code.(Citation: ClearSky MuddyWater Nov 2018)	malware--e8545794-b98c-492b-a5b3-4b5a02682e37	attack-pattern--3ccef7ae-cb5e-48f6-8302-897105fbf55c	['marking-definition--fa42a846-8d90-4e51-bc29-71d5b4802168']	2.1.0		identity--c78cb6e5-0c4b-4611-8297-d1b8b55e40b5	1.0	[{'source_name': 'ClearSky MuddyWater Nov 2018', 'description': 'ClearSky Cyber Security. (2018, November). MuddyWater Operations in Lebanon and Oman: Using an Israeli compromised domain for a two-stage campaign. Retrieved November 29, 2018.', 'url': 'https://www.clearskysec.com/wp-content/uploads/2018/11/MuddyWater-Operations-in-Lebanon-and-Oman.pdf'}]
relationship	2.1	relationship--14702113-ddd7-4898-902a-aeb884b26266	identity--c78cb6e5-0c4b-4611-8297-d1b8b55e40b5	2018-10-17T00:14:20.652Z	2020-03-31T14:49:39.188Z	uses	(Citation: FireEye APT10 Sept 2018)	intrusion-set--222fbd21-fc4f-4b7e-9f85-0e6e3a76c33f	malware--fb4e3792-e915-4fdd-a9cd-92dfa2ace7aa	['marking-definition--fa42a846-8d90-4e51-bc29-71d5b4802168']	2.1.0		identity--c78cb6e5-0c4b-4611-8297-d1b8b55e40b5	1.0	[{'source_name': 'FireEye APT10 Sept 2018', 'description': 'Matsuda, A., Muhammad I. (2018, September 13). APT10 Targeting Japanese Corporations Using Updated TTPs. Retrieved September 17, 2018.', 'url': 'https://www.fireeye.com/blog/threat-research/2018/09/apt10-targeting-japanese-corporations-using-updated-ttps.html'}]
relationship	2.1	relationship--146d6cb5-c6a6-4255-af7b-8c671c1b6fd0	identity--c78cb6e5-0c4b-4611-8297-d1b8b55e40b5	2023-09-08T16:02:48.587Z	2023-09-27T20:34:15.606Z	detects	Monitor for API calls (such as those from `wlanAPI.dll`) that may gather details about locally reachable Wi-Fi networks.	x-mitre-data-component--9bde2f9d-a695-4344-bfac-f2dce13d121e	attack-pattern--494ab9f0-36e0-4b06-b10d-57285b040a06	['marking-definition--fa42a846-8d90-4e51-bc29-71d5b4802168']	3.2.0	False	identity--c78cb6e5-0c4b-4611-8297-d1b8b55e40b5	0.1
relationship	2.1	relationship--1469ff36-c655-4513-8ffa-81dcb55c4ae6	identity--c78cb6e5-0c4b-4611-8297-d1b8b55e40b5	2019-06-21T14:29:50.951Z	2020-07-14T19:49:47.589Z	mitigates	Network intrusion detection and prevention systems that use network signatures to identify traffic for specific adversary malware can be used to mitigate activity at the network level. Signatures are often for unique indicators within protocols and may be based on the specific protocol used by a particular adversary or tool, and will likely be different across various malware families and version…	course-of-action--12241367-a8b7-49b4-b86e-2236901ba50c	attack-pattern--f24faf46-3b26-4dbb-98f2-63460498e433	['marking-definition--fa42a846-8d90-4e51-bc29-71d5b4802168']	2.1.0		identity--c78cb6e5-0c4b-4611-8297-d1b8b55e40b5	1.0	[{'source_name': 'University of Birmingham C2', 'description': 'Gardiner, J., Cova, M., Nagaraja, S. (2014, February). Command & Control Understanding, Denying and Detecting. Retrieved April 20, 2016.', 'url': 'https://arxiv.org/ftp/arxiv/papers/1408/1408.1136.pdf'}]
relationship	2.1	relationship--14639d10-6371-4e84-a637-a0e5846cb053	identity--c78cb6e5-0c4b-4611-8297-d1b8b55e40b5	2018-10-17T00:14:20.652Z	2020-03-20T02:14:26.665Z	uses	[KEYMARBLE](https://attack.mitre.org/software/S0271) can obtain a list of running processes on the system.(Citation: US-CERT KEYMARBLE Aug 2018)	malware--11e36d5b-6a92-4bf9-8eb7-85eb24f59e22	attack-pattern--8f4a33ec-8b1f-4b80-a2f6-642b2e479580	['marking-definition--fa42a846-8d90-4e51-bc29-71d5b4802168']	2.1.0		identity--c78cb6e5-0c4b-4611-8297-d1b8b55e40b5	1.0	[{'source_name': 'US-CERT KEYMARBLE Aug 2018', 'description': 'US-CERT. (2018, August 09). MAR-10135536-17 – North Korean Trojan: KEYMARBLE. Retrieved August 16, 2018.', 'url': 'https://www.us-cert.gov/ncas/analysis-reports/AR18-221A'}]
relationship	2.1	relationship--1461fa53-bc4f-4ae5-b131-3f6058e6a72a	identity--c78cb6e5-0c4b-4611-8297-d1b8b55e40b5	2020-06-23T18:34:17.840Z	2022-05-24T14:00:00.188Z	mitigates	Anti-virus can be used to automatically quarantine suspicious files.	course-of-action--a6a47a06-08fc-4ec4-bdc3-20373375ebb9	attack-pattern--dfd7cc1d-e1d8-4394-a198-97c4cab8aa67	['marking-definition--fa42a846-8d90-4e51-bc29-71d5b4802168']	2.1.0		identity--c78cb6e5-0c4b-4611-8297-d1b8b55e40b5	1.0
relationship	2.1	relationship--13c8251c-f380-425c-b762-2298e5802dee	identity--c78cb6e5-0c4b-4611-8297-d1b8b55e40b5	2018-04-18T17:59:24.739Z	2021-01-06T19:32:29.109Z	uses	(Citation: Symantec Elderwood Sept 2012)	intrusion-set--03506554-5f37-4f8f-9ce4-0e9f01a1b484	malware--48523614-309e-43bf-a2b8-705c2b45d7b2	['marking-definition--fa42a846-8d90-4e51-bc29-71d5b4802168']	2.1.0		identity--c78cb6e5-0c4b-4611-8297-d1b8b55e40b5	1.0	[{'source_name': 'Symantec Elderwood Sept 2012', 'description': "O'Gorman, G., and McDonald, G.. (2012, September 6). The Elderwood Project. Retrieved February 15, 2018.", 'url': 'https://web.archive.org/web/20190717233006/http://www.symantec.com/content/en/us/enterprise/media/security_response/whitepapers/the-elderwood-project.pdf'}]
relationship	2.1	relationship--145ffef4-5a63-41d7-ac74-e034e9b9622d	identity--c78cb6e5-0c4b-4611-8297-d1b8b55e40b5	2018-04-18T17:59:24.739Z	2023-09-19T13:31:34.135Z	uses	[PUNCHTRACK](https://attack.mitre.org/software/S0197) scrapes memory for properly formatted payment card data.(Citation: FireEye Fin8 May 2016)(Citation: FireEye Know Your Enemy FIN8 Aug 2016)	malware--c4de7d83-e875-4c88-8b5d-06c41e5b7e79	attack-pattern--3c4a2599-71ee-4405-ba1e-0e28414b4bc5	['marking-definition--fa42a846-8d90-4e51-bc29-71d5b4802168']	3.1.0	False	identity--c78cb6e5-0c4b-4611-8297-d1b8b55e40b5	1.0	[{'source_name': 'FireEye Know Your Enemy FIN8 Aug 2016', 'description': 'Elovitz, S. & Ahl, I. (2016, August 18). Know Your Enemy: New Financially-Motivated & Spear-Phishing Group. Retrieved February 26, 2018.', 'url': 'https://www2.fireeye.com/WBNR-Know-Your-Enemy-UNC622-Spear-Phishing.html'}, {'source_name': 'FireEye Fin8 May 2016', 'description': 'Kizhakkinan, D., et al. (2016, May 11). Threa…
relationship	2.1	relationship--145d2112-b679-4d72-b484-7524f944e128	identity--c78cb6e5-0c4b-4611-8297-d1b8b55e40b5	2021-03-24T20:25:01.289Z	2021-03-24T20:25:01.289Z	uses	[Ramsay](https://attack.mitre.org/software/S0458) can take screenshots every 30 seconds as well as when an external removable storage device is connected.(Citation: Antiy CERT Ramsay April 2020)	malware--ba09b86c-1c40-4ff1-bda0-0d8c4ca35997	attack-pattern--0259baeb-9f63-4c69-bf10-eb038c390688	['marking-definition--fa42a846-8d90-4e51-bc29-71d5b4802168']	2.1.0		identity--c78cb6e5-0c4b-4611-8297-d1b8b55e40b5	1.0	[{'source_name': 'Antiy CERT Ramsay April 2020', 'description': "Antiy CERT. (2020, April 20). Analysis of Ramsay components of Darkhotel's infiltration and isolation network. Retrieved March 24, 2021.", 'url': 'https://www.programmersought.com/article/62493896999/'}]
relationship	2.1	relationship--14585131-d378-4589-80b2-3c6ed88cba23	identity--c78cb6e5-0c4b-4611-8297-d1b8b55e40b5	2023-03-08T20:04:31.130Z	2023-03-08T20:04:31.130Z	mitigates	Limit access to the Instance Metadata API using a host-based firewall such as iptables.	course-of-action--1dcaeb21-9348-42ea-950a-f842aaf1ae1f	attack-pattern--19bf235b-8620-4997-b5b4-94e0659ed7c3	['marking-definition--fa42a846-8d90-4e51-bc29-71d5b4802168']	3.1.0	False	identity--c78cb6e5-0c4b-4611-8297-d1b8b55e40b5	0.1
relationship	2.1	relationship--14568d94-858d-4b8a-af94-88cd17f6ab10	identity--c78cb6e5-0c4b-4611-8297-d1b8b55e40b5	2019-01-30T15:19:14.963Z	2020-03-20T23:01:41.863Z	uses	[Azorult](https://attack.mitre.org/software/S0344) can encrypt C2 traffic using XOR.(Citation: Unit42 Azorult Nov 2018)(Citation: Proofpoint Azorult July 2018)	malware--f9b05f33-d45d-4e4d-aafe-c208d38a0080	attack-pattern--24bfaeba-cb0d-4525-b3dc-507c77ecec41	['marking-definition--fa42a846-8d90-4e51-bc29-71d5b4802168']	2.1.0		identity--c78cb6e5-0c4b-4611-8297-d1b8b55e40b5	1.0	[{'source_name': 'Unit42 Azorult Nov 2018', 'description': 'Yan, T., et al. (2018, November 21). New Wine in Old Bottle: New Azorult Variant Found in FindMyName Campaign using Fallout Exploit Kit. Retrieved November 29, 2018.', 'url': 'https://researchcenter.paloaltonetworks.com/2018/11/unit42-new-wine-old-bottle-new-azorult-variant-found-findmyname-campaign-using-fallout-exploit-kit/'}, {'source…
relationship	2.1	relationship--14534636-d9cf-408f-b878-c25d59cd4714	identity--c78cb6e5-0c4b-4611-8297-d1b8b55e40b5	2022-03-30T14:26:51.850Z	2022-05-24T14:00:00.188Z	detects	Monitor for changes made to firmware for unexpected modifications to settings and/or data that may use a hidden file system to conceal malicious activity from users and security tools. [Bootkit](https://attack.mitre.org/techniques/T1542/003)	x-mitre-data-component--b9d031bb-d150-4fc6-8025-688201bf3ffd	attack-pattern--dfebc3b7-d19d-450b-81c7-6dafe4184c04	['marking-definition--fa42a846-8d90-4e51-bc29-71d5b4802168']	2.1.0	False	identity--c78cb6e5-0c4b-4611-8297-d1b8b55e40b5	0.1
relationship	2.1	relationship--1451c4a3-5dc6-4744-8120-197f3a3134c1	identity--c78cb6e5-0c4b-4611-8297-d1b8b55e40b5	2017-12-14T16:46:06.044Z	2020-03-20T21:53:54.954Z	uses	[Duqu](https://attack.mitre.org/software/S0038) can be configured to have commands relayed over a peer-to-peer network of infected hosts if some of the hosts do not have Internet access.(Citation: Symantec W32.Duqu)	malware--68dca94f-c11d-421e-9287-7c501108e18c	attack-pattern--f6dacc85-b37d-458e-b58d-74fc4bbf5755	['marking-definition--fa42a846-8d90-4e51-bc29-71d5b4802168']	2.1.0		identity--c78cb6e5-0c4b-4611-8297-d1b8b55e40b5	1.0	[{'source_name': 'Symantec W32.Duqu', 'description': 'Symantec Security Response. (2011, November). W32.Duqu: The precursor to the next Stuxnet. Retrieved September 17, 2015.', 'url': 'https://www.symantec.com/content/en/us/enterprise/media/security_response/whitepapers/w32_duqu_the_precursor_to_the_next_stuxnet.pdf'}]
relationship	2.1	relationship--144d9006-95ab-4d14-8243-5c7e035d930c	identity--c78cb6e5-0c4b-4611-8297-d1b8b55e40b5	2024-08-26T18:06:23.300Z	2024-08-26T18:06:23.300Z	uses	[Moonstone Sleet](https://attack.mitre.org/groups/G1036) has created email accounts to interact with victims, including for phishing purposes.(Citation: Microsoft Moonstone Sleet 2024)	intrusion-set--e6db1e55-b199-4b6b-8633-989345ee45e0	attack-pattern--65013dd2-bc61-43e3-afb5-a14c4fa7437a	['marking-definition--fa42a846-8d90-4e51-bc29-71d5b4802168']	3.2.0	False	identity--c78cb6e5-0c4b-4611-8297-d1b8b55e40b5	0.1	[{'source_name': 'Microsoft Moonstone Sleet 2024', 'description': 'Microsoft Threat Intelligence. (2024, May 28). Moonstone Sleet emerges as new North Korean threat actor with new bag of tricks. Retrieved August 26, 2024.', 'url': 'https://www.microsoft.com/en-us/security/blog/2024/05/28/moonstone-sleet-emerges-as-new-north-korean-threat-actor-with-new-bag-of-tricks/'}]
relationship	2.1	relationship--144b1ada-c2cc-40ae-8a95-a509a63e8bd8	identity--c78cb6e5-0c4b-4611-8297-d1b8b55e40b5	2022-03-30T14:26:51.843Z	2022-05-24T14:00:00.188Z	detects	Lack of expected log events may be suspicious. Monitor for telemetry that provides context for modification or deletion of information related to security software processes or services such as Windows Defender definition files in Windows and System log files in Linux.	x-mitre-data-component--85a533a4-5fa4-4dba-b45d-f0717bedd6e6	attack-pattern--ac08589e-ee59-4935-8667-d845e38fe579	['marking-definition--fa42a846-8d90-4e51-bc29-71d5b4802168']	2.1.0		identity--c78cb6e5-0c4b-4611-8297-d1b8b55e40b5	1.0
relationship	2.1	relationship--14476a38-f67d-45ed-a932-6a9c593e0d61	identity--c78cb6e5-0c4b-4611-8297-d1b8b55e40b5	2023-03-22T04:52:20.783Z	2023-03-22T04:52:20.783Z	uses	[LoudMiner](https://attack.mitre.org/software/S0451) has obfuscated various scripts.(Citation: ESET LoudMiner June 2019)	malware--f99f3dcc-683f-4936-8791-075ac5e58f10	attack-pattern--d511a6f6-4a33-41d5-bc95-c343875d1377	['marking-definition--fa42a846-8d90-4e51-bc29-71d5b4802168']	3.1.0	False	identity--c78cb6e5-0c4b-4611-8297-d1b8b55e40b5	0.1	[{'source_name': 'ESET LoudMiner June 2019', 'description': 'Malik, M. (2019, June 20). LoudMiner: Cross-platform mining in cracked VST software. Retrieved May 18, 2020.', 'url': 'https://www.welivesecurity.com/2019/06/20/loudminer-mining-cracked-vst-software/'}]
relationship	2.1	relationship--144433cb-ce74-48db-b914-8362254d400e	identity--c78cb6e5-0c4b-4611-8297-d1b8b55e40b5	2022-03-30T14:26:51.852Z	2024-08-13T17:33:35.935Z	detects	Monitor for changes made to files for unexpected modifications to access permissions and attributes. Analytic 1 - Unexpected file modifications. <code> index=security sourcetype="WinEventLog:Security" EventCode=4663 | where Object_Type="File" AND Access_Mask IN ("0x2", "0x4", "0x20", "0x80", "0x100") </code>	x-mitre-data-component--84572de3-9583-4c73-aabd-06ea88123dd8	attack-pattern--bb5a00de-e086-4859-a231-fa793f6797e2	['marking-definition--fa42a846-8d90-4e51-bc29-71d5b4802168']	3.2.0	False	identity--c78cb6e5-0c4b-4611-8297-d1b8b55e40b5	0.1
relationship	2.1	relationship--143dbc8a-0b00-4510-aacf-96437d87ea2b	identity--c78cb6e5-0c4b-4611-8297-d1b8b55e40b5	2020-06-15T20:49:55.503Z	2020-06-15T20:49:55.503Z	uses	[Dyre](https://attack.mitre.org/software/S0024) has the ability to identify the users on a compromised host.(Citation: Malwarebytes Dyreza November 2015)	malware--63c2a130-8a5b-452f-ad96-07cf0af12ffe	attack-pattern--03d7999c-1f4c-42cc-8373-e7690d318104	['marking-definition--fa42a846-8d90-4e51-bc29-71d5b4802168']	2.1.0		identity--c78cb6e5-0c4b-4611-8297-d1b8b55e40b5	1.0	[{'source_name': 'Malwarebytes Dyreza November 2015', 'description': 'hasherezade. (2015, November 4). A Technical Look At Dyreza. Retrieved June 15, 2020.', 'url': 'https://blog.malwarebytes.com/threat-analysis/2015/11/a-technical-look-at-dyreza/'}]
relationship	2.1	relationship--14398d6b-aeb3-4d7c-9c65-9dfa1ab162ce	identity--c78cb6e5-0c4b-4611-8297-d1b8b55e40b5	2024-05-20T20:35:09.234Z	2024-05-20T20:35:09.234Z	uses	[Aquatic Panda](https://attack.mitre.org/groups/G0143) created new, malicious services using names such as <code>Windows User Service</code> to attempt to blend in with legitimate items on victim systems.(Citation: Crowdstrike HuntReport 2022)	intrusion-set--64b52e7d-b2c4-4a02-9372-08a463f5dc11	attack-pattern--7bdca9d5-d500-4d7d-8c52-5fd47baf4c0c	['marking-definition--fa42a846-8d90-4e51-bc29-71d5b4802168']	3.2.0	False	identity--c78cb6e5-0c4b-4611-8297-d1b8b55e40b5	0.1	[{'source_name': 'Crowdstrike HuntReport 2022', 'description': 'CrowdStrike. (2023). 2022 Falcon OverWatch Threat Hunting Report. Retrieved May 20, 2024.', 'url': 'https://go.crowdstrike.com/rs/281-OBQ-266/images/2022OverWatchThreatHuntingReport.pdf'}]
relationship	2.1	relationship--1436e328-e692-4dbc-adfd-cf1024a98b2e	identity--c78cb6e5-0c4b-4611-8297-d1b8b55e40b5	2020-03-25T13:57:35.899Z	2023-03-26T20:40:35.184Z	uses	[Volgmer](https://attack.mitre.org/software/S0180) installs a copy of itself in a randomly selected service, then overwrites the ServiceDLL entry in the service's Registry entry. Some [Volgmer](https://attack.mitre.org/software/S0180) variants also install .dll files as services with names generated by a list of hard-coded strings.(Citation: US-CERT Volgmer Nov 2017)(Citation: US-CERT Volgmer 2 N…	malware--495b6cdb-7b5a-4fbc-8d33-e7ef68806d08	attack-pattern--2959d63f-73fd-46a1-abd2-109d7dcede32	['marking-definition--fa42a846-8d90-4e51-bc29-71d5b4802168']	3.1.0	False	identity--c78cb6e5-0c4b-4611-8297-d1b8b55e40b5	1.0	[{'source_name': 'US-CERT Volgmer 2 Nov 2017', 'description': 'US-CERT. (2017, November 01). Malware Analysis Report (MAR) - 10135536-D. Retrieved July 16, 2018.', 'url': 'https://www.us-cert.gov/sites/default/files/publications/MAR-10135536-D_WHITE_S508C.PDF'}, {'source_name': 'US-CERT Volgmer Nov 2017', 'description': 'US-CERT. (2017, November 22). Alert (TA17-318B): HIDDEN COBRA – North Korean…
relationship	2.1	relationship--103964f0-77c2-4a20-8026-4e3b5ec1ede0	identity--c78cb6e5-0c4b-4611-8297-d1b8b55e40b5	2024-09-06T22:10:12.217Z	2024-09-06T22:10:12.217Z	uses	[Ember Bear](https://attack.mitre.org/groups/G1003) has configured multi-hop proxies via ProxyChains within victim environments.(Citation: CISA GRU29155 2024)	intrusion-set--a7f57cc1-4540-4429-823f-f4e56b8473c9	attack-pattern--a782ebe2-daba-42c7-bc82-e8e9d923162d	['marking-definition--fa42a846-8d90-4e51-bc29-71d5b4802168']	3.2.0	False	identity--c78cb6e5-0c4b-4611-8297-d1b8b55e40b5	0.1	[{'source_name': 'CISA GRU29155 2024', 'description': 'US Cybersecurity & Infrastructure Security Agency et al. (2024, September 5). Russian Military Cyber Actors Target U.S. and Global Critical Infrastructure. Retrieved September 6, 2024.', 'url': 'https://www.cisa.gov/sites/default/files/2024-09/aa24-249a-russian-military-cyber-actors-target-us-and-global-critical-infrastructure.pdf'}]
relationship	2.1	relationship--105a37da-145b-4143-8641-566350cd143c	identity--c78cb6e5-0c4b-4611-8297-d1b8b55e40b5	2020-11-25T22:46:47.615Z	2020-11-25T22:46:47.615Z	uses	[Sandworm Team](https://attack.mitre.org/groups/G0034) has scanned network infrastructure for vulnerabilities as part of its operational planning.(Citation: US District Court Indictment GRU Unit 74455 October 2020)	intrusion-set--381fcf73-60f6-4ab2-9991-6af3cbc35192	attack-pattern--5502c4e9-24ef-4d5f-8ee9-9e906c2f82c4	['marking-definition--fa42a846-8d90-4e51-bc29-71d5b4802168']	2.1.0		identity--c78cb6e5-0c4b-4611-8297-d1b8b55e40b5	1.0	[{'source_name': 'US District Court Indictment GRU Unit 74455 October 2020', 'description': 'Scott W. Brady. (2020, October 15). United States vs. Yuriy Sergeyevich Andrienko et al.. Retrieved November 25, 2020.', 'url': 'https://www.justice.gov/opa/press-release/file/1328521/download'}]
relationship	2.1	relationship--1058a1db-b8c5-47d0-b9ac-3178018f1542	identity--c78cb6e5-0c4b-4611-8297-d1b8b55e40b5	2022-03-30T14:26:51.839Z	2022-03-30T14:26:51.839Z	detects	Once adversaries have provisioned compromised infrastructure (ex: a server for use in command and control), internet scans may help proactively discover compromised infrastructure. Consider looking for identifiable patterns such as services listening, certificates in use, SSL/TLS negotiation features, or other response artifacts associated with adversary C2 software.(Citation: ThreatConnect Infra…	x-mitre-data-component--0dcbbf4f-929c-489a-b66b-9b820d3f7f0e	attack-pattern--7e3beebd-8bfe-4e7b-a892-e44ab06a75f9	['marking-definition--fa42a846-8d90-4e51-bc29-71d5b4802168']	2.1.0		identity--c78cb6e5-0c4b-4611-8297-d1b8b55e40b5	1.0	[{'source_name': 'ThreatConnect Infrastructure Dec 2020', 'description': 'ThreatConnect. (2020, December 15). Infrastructure Research and Hunting: Boiling the Domain Ocean. Retrieved October 12, 2021.', 'url': 'https://threatconnect.com/blog/infrastructure-research-hunting/'}, {'source_name': 'Mandiant SCANdalous Jul 2020', 'description': 'Stephens, A. (2020, July 13). SCANdalous! (External Detec…
relationship	2.1	relationship--1057a87e-4ae4-4317-b655-0fab5a17e7e2	identity--c78cb6e5-0c4b-4611-8297-d1b8b55e40b5	2021-01-04T15:58:47.110Z	2021-04-20T20:03:26.933Z	uses	[Pay2Key](https://attack.mitre.org/software/S0556) has designated machines in the compromised network to serve as reverse proxy pivot points to channel communications with C2.(Citation: ClearkSky Fox Kitten February 2020)(Citation: Check Point Pay2Key November 2020)	malware--77ca1aa3-280c-4b67-abaa-e8fb891a8f83	attack-pattern--f6dacc85-b37d-458e-b58d-74fc4bbf5755	['marking-definition--fa42a846-8d90-4e51-bc29-71d5b4802168']	2.1.0		identity--c78cb6e5-0c4b-4611-8297-d1b8b55e40b5	1.0	[{'source_name': 'ClearkSky Fox Kitten February 2020', 'description': 'ClearSky. (2020, February 16). Fox Kitten – Widespread Iranian Espionage-Offensive Campaign. Retrieved December 21, 2020.', 'url': 'https://www.clearskysec.com/fox-kitten/'}, {'source_name': 'Check Point Pay2Key November 2020', 'description': 'Check Point. (2020, November 6). Ransomware Alert: Pay2Key. Retrieved January 4, 202…
relationship	2.1	relationship--105550a6-3e85-4286-a4de-f7d0d68380ed	identity--c78cb6e5-0c4b-4611-8297-d1b8b55e40b5	2024-03-25T20:49:06.892Z	2024-03-25T20:49:06.892Z	uses	[Scattered Spider](https://attack.mitre.org/groups/G1015) enumerates cloud environments to identify server and backup management infrastructure, resource access, databases and storage containers.(Citation: MSTIC Octo Tempest Operations October 2023)	intrusion-set--44d37b89-a739-4810-9111-0d2617a8939b	attack-pattern--57a3d31a-d04f-4663-b2da-7df8ec3f8c9d	['marking-definition--fa42a846-8d90-4e51-bc29-71d5b4802168']	3.2.0	False	identity--c78cb6e5-0c4b-4611-8297-d1b8b55e40b5	0.1	[{'source_name': 'MSTIC Octo Tempest Operations October 2023', 'description': 'Microsoft. (2023, October 25). Octo Tempest crosses boundaries to facilitate extortion, encryption, and destruction. Retrieved March 18, 2024.', 'url': 'https://www.microsoft.com/en-us/security/blog/2023/10/25/octo-tempest-crosses-boundaries-to-facilitate-extortion-encryption-and-destruction/'}]
relationship	2.1	relationship--1051f320-91fa-4f89-8abe-a851a56e18a7	identity--c78cb6e5-0c4b-4611-8297-d1b8b55e40b5	2019-01-30T18:39:48.467Z	2020-03-31T14:49:39.188Z	uses	[Zebrocy](https://attack.mitre.org/software/S0251) uses the <code>tasklist</code> and <code>wmic process get Capture, ExecutablePath</code> commands to gather the processes running on the system.(Citation: Unit42 Cannon Nov 2018)(Citation: ESET Zebrocy Nov 2018)(Citation: Unit42 Sofacy Dec 2018)(Citation: ESET Zebrocy May 2019)(Citation: Accenture SNAKEMACKEREL Nov 2018)	malware--a4f57468-fbd5-49e4-8476-52088220b92d	attack-pattern--8f4a33ec-8b1f-4b80-a2f6-642b2e479580	['marking-definition--fa42a846-8d90-4e51-bc29-71d5b4802168']	2.1.0		identity--c78cb6e5-0c4b-4611-8297-d1b8b55e40b5	1.0	[{'source_name': 'Unit42 Cannon Nov 2018', 'description': 'Falcone, R., Lee, B. (2018, November 20). Sofacy Continues Global Attacks and Wheels Out New ‘Cannon’ Trojan. Retrieved November 26, 2018.', 'url': 'https://researchcenter.paloaltonetworks.com/2018/11/unit42-sofacy-continues-global-attacks-wheels-new-cannon-trojan/'}, {'source_name': 'ESET Zebrocy Nov 2018', 'description': 'ESET. (2018, N…
relationship	2.1	relationship--10514be7-2dcb-4e70-a579-e1e1e6c2d900	identity--c78cb6e5-0c4b-4611-8297-d1b8b55e40b5	2023-02-10T18:38:05.068Z	2023-04-12T15:06:17.751Z	uses	[SVCReady](https://attack.mitre.org/software/S1064) can search for the `HKEY_LOCAL_MACHINE\HARDWARE\DESCRIPTION\System` Registry key to gather system information.(Citation: HP SVCReady Jun 2022)	malware--7230ded7-3b1a-4d6e-9735-d0ffd47af9f6	attack-pattern--c32f7008-9fea-41f7-8366-5eb9b74bd896	['marking-definition--fa42a846-8d90-4e51-bc29-71d5b4802168']	3.1.0	False	identity--c78cb6e5-0c4b-4611-8297-d1b8b55e40b5	0.1	[{'source_name': 'HP SVCReady Jun 2022', 'description': 'Schlapfer, Patrick. (2022, June 6). A New Loader Gets Ready. Retrieved December 13, 2022.', 'url': 'https://threatresearch.ext.hp.com/svcready-a-new-loader-reveals-itself/'}]
relationship	2.1	relationship--10479c4a-8992-4298-9130-39186e60b18c	identity--c78cb6e5-0c4b-4611-8297-d1b8b55e40b5	2022-03-30T14:26:51.871Z	2022-05-24T14:00:00.188Z	detects	On Linux, auditd can alert every time a user's actual ID and effective ID are different (this is what happens when you sudo). This technique is abusing normal functionality in macOS and Linux systems, but sudo has the ability to log all input and output based on the <code>LOG_INPUT</code> and <code>LOG_OUTPUT</code> directives in the <code>/etc/sudoers</code> file.	x-mitre-data-component--84572de3-9583-4c73-aabd-06ea88123dd8	attack-pattern--1365fe3b-0f50-455d-b4da-266ce31c23b0	['marking-definition--fa42a846-8d90-4e51-bc29-71d5b4802168']	2.1.0		identity--c78cb6e5-0c4b-4611-8297-d1b8b55e40b5	1.0
relationship	2.1	relationship--10435dca-baee-420a-a2b3-b13209e2d96a	identity--c78cb6e5-0c4b-4611-8297-d1b8b55e40b5	2023-09-20T18:24:54.068Z	2023-10-05T09:17:27.868Z	uses	[AsyncRAT](https://attack.mitre.org/software/S1087) has the ability to use OS APIs including `CheckRemoteDebuggerPresent`.(Citation: Telefonica Snip3 December 2021)	tool--6a5947f3-1a36-4653-8734-526df3e1d28d	attack-pattern--391d824f-0ef1-47a0-b0ee-c59a75e27670	['marking-definition--fa42a846-8d90-4e51-bc29-71d5b4802168']	3.2.0	False	identity--c78cb6e5-0c4b-4611-8297-d1b8b55e40b5	0.1	[{'source_name': 'Telefonica Snip3 December 2021', 'description': 'Jornet, A. (2021, December 23). Snip3, an investigation into malware. Retrieved September 19, 2023.', 'url': 'https://telefonicatech.com/blog/snip3-investigacion-malware'}]
relationship	2.1	relationship--104334fa-4d32-48ab-a55d-c481ce7c4cd3	identity--c78cb6e5-0c4b-4611-8297-d1b8b55e40b5	2020-06-22T20:34:05.348Z	2020-10-22T01:34:58.157Z	uses	[Metamorfo](https://attack.mitre.org/software/S0455)'s C2 communication has been encrypted using OpenSSL.(Citation: Medium Metamorfo Apr 2020)	malware--81c57a96-fc8c-4f91-af8e-63e24c2927c2	attack-pattern--bf176076-b789-408e-8cba-7275e81c0ada	['marking-definition--fa42a846-8d90-4e51-bc29-71d5b4802168']	2.1.0		identity--c78cb6e5-0c4b-4611-8297-d1b8b55e40b5	1.0	[{'source_name': 'Medium Metamorfo Apr 2020', 'description': 'Erlich, C. (2020, April 3). The Avast Abuser: Metamorfo Banking Malware Hides By Abusing Avast Executable. Retrieved May 26, 2020.', 'url': 'https://medium.com/@chenerlich/the-avast-abuser-metamorfo-banking-malware-hides-by-abusing-avast-executable-ac9b8b392767'}]
relationship	2.1	relationship--10432a2f-2a96-46ad-b9c1-c35f405c09db	identity--c78cb6e5-0c4b-4611-8297-d1b8b55e40b5	2024-03-15T19:47:54.347Z	2024-03-15T19:47:54.347Z	uses	[Mispadu](https://attack.mitre.org/software/S1122) can steal credentials from Google Chrome.(Citation: SCILabs Malteiro 2021)(Citation: ESET Security Mispadu Facebook Ads 2019)(Citation: Metabase Q Mispadu Trojan 2023)	malware--4e6464d2-69df-4e56-8d4c-1973f84d7b80	attack-pattern--58a3e6aa-4453-4cc8-a51f-4befe80b31a8	['marking-definition--fa42a846-8d90-4e51-bc29-71d5b4802168']	3.2.0	False	identity--c78cb6e5-0c4b-4611-8297-d1b8b55e40b5	0.1	[{'source_name': 'ESET Security Mispadu Facebook Ads 2019', 'description': 'ESET Security. (2019, November 19). Mispadu: Advertisement for a discounted Unhappy Meal. Retrieved March 13, 2024.', 'url': 'https://www.welivesecurity.com/2019/11/19/mispadu-advertisement-discounted-unhappy-meal/'}, {'source_name': 'Metabase Q Mispadu Trojan 2023', 'description': 'Garcia, F., Regalado, D. (2023, March 7…
relationship	2.1	relationship--1040d9b9-96a4-4bea-9e8a-543befd50ebd	identity--c78cb6e5-0c4b-4611-8297-d1b8b55e40b5	2023-10-03T14:53:34.805Z	2023-10-03T14:53:34.805Z	uses	[Uroburos](https://attack.mitre.org/software/S0022) has the ability to load new modules directly into memory using its `Load Modules Mem` command.(Citation: Joint Cybersecurity Advisory AA23-129A Snake Malware May 2023)	malware--80a014ba-3fef-4768-990b-37d8bd10d7f4	attack-pattern--4933e63b-9b77-476e-ab29-761bc5b7d15a	['marking-definition--fa42a846-8d90-4e51-bc29-71d5b4802168']	3.2.0	False	identity--c78cb6e5-0c4b-4611-8297-d1b8b55e40b5	0.1	[{'source_name': 'Joint Cybersecurity Advisory AA23-129A Snake Malware May 2023', 'description': 'FBI et al. (2023, May 9). Hunting Russian Intelligence “Snake” Malware. Retrieved June 8, 2023.', 'url': 'https://www.cisa.gov/sites/default/files/2023-05/aa23-129a_snake_malware_2.pdf'}]
relationship	2.1	relationship--103f1ad4-feec-4be3-9da7-ee0b2503c318	identity--c78cb6e5-0c4b-4611-8297-d1b8b55e40b5	2017-12-14T16:46:06.044Z	2020-03-20T18:02:42.353Z	uses	C2 traffic from [ADVSTORESHELL](https://attack.mitre.org/software/S0045) is encrypted, then encoded with Base64 encoding.(Citation: Kaspersky Sofacy)	malware--fb575479-14ef-41e9-bfab-0b7cf10bec73	attack-pattern--04fd5427-79c7-44ea-ae13-11b24778ff1c	['marking-definition--fa42a846-8d90-4e51-bc29-71d5b4802168']	2.1.0		identity--c78cb6e5-0c4b-4611-8297-d1b8b55e40b5	1.0	[{'source_name': 'Kaspersky Sofacy', 'description': "Kaspersky Lab's Global Research and Analysis Team. (2015, December 4). Sofacy APT hits high profile targets with updated toolset. Retrieved December 10, 2015.", 'url': 'https://securelist.com/sofacy-apt-hits-high-profile-targets-with-updated-toolset/72924/'}]
relationship	2.1	relationship--103c7d1d-f240-4a56-84de-8b20289f2ee2	identity--c78cb6e5-0c4b-4611-8297-d1b8b55e40b5	2024-01-02T13:45:28.152Z	2024-07-22T13:54:35.169Z	detects	Monitor for changes made to security settings related to Entra ID Conditional Access Policies. For example, these can be found in the Entra ID audit log under the operation name `Update Conditional Access policy.`(Citation: Microsoft Conditional Access Policy Changes)	x-mitre-data-component--5b8b466b-2c81-4fe7-946f-d677a74ae3db	attack-pattern--ceaeb6d8-95ee-4da2-9d42-dc6aa6ca43ae	['marking-definition--fa42a846-8d90-4e51-bc29-71d5b4802168']	3.2.0	False	identity--c78cb6e5-0c4b-4611-8297-d1b8b55e40b5	0.1	[{'source_name': 'Microsoft Conditional Access Policy Changes', 'description': 'Microsoft. (2023, October 23). Troubleshooting Conditional Access policy changes. Retrieved January 2, 2024.', 'url': 'https://learn.microsoft.com/en-us/entra/identity/conditional-access/troubleshoot-policy-changes-audit-log'}]
relationship	2.1	relationship--1039ed0e-216f-4eef-9a7e-c4eaa3ca0152	identity--c78cb6e5-0c4b-4611-8297-d1b8b55e40b5	2021-03-08T14:10:51.595Z	2021-03-15T17:16:09.139Z	uses	[TAINTEDSCRIBE](https://attack.mitre.org/software/S0586) can use <code>DirectoryList</code> to enumerate files in a specified directory.(Citation: CISA MAR-10288834-2.v1 TAINTEDSCRIBE MAY 2020)	malware--7f4bbe05-1674-4087-8a16-8f1ad61b6152	attack-pattern--7bc57495-ea59-4380-be31-a64af124ef18	['marking-definition--fa42a846-8d90-4e51-bc29-71d5b4802168']	2.1.0		identity--c78cb6e5-0c4b-4611-8297-d1b8b55e40b5	1.0	[{'source_name': 'CISA MAR-10288834-2.v1 TAINTEDSCRIBE MAY 2020', 'description': 'USG. (2020, May 12). MAR-10288834-2.v1 – North Korean Trojan: TAINTEDSCRIBE. Retrieved March 5, 2021.', 'url': 'https://us-cert.cisa.gov/ncas/analysis-reports/ar20-133b'}]
relationship	2.1	relationship--10619fa8-c479-4b61-9aac-ee08f00114d1	identity--c78cb6e5-0c4b-4611-8297-d1b8b55e40b5	2017-12-14T16:46:06.044Z	2022-07-26T23:33:26.357Z	uses	[ELMER](https://attack.mitre.org/software/S0064) is capable of performing directory listings.(Citation: FireEye EPS Awakens Part 2)	malware--3cab1b76-2f40-4cd0-8d2c-7ed16eeb909c	attack-pattern--7bc57495-ea59-4380-be31-a64af124ef18	['marking-definition--fa42a846-8d90-4e51-bc29-71d5b4802168']	2.1.0	False	identity--c78cb6e5-0c4b-4611-8297-d1b8b55e40b5	1.0	[{'source_name': 'FireEye EPS Awakens Part 2', 'description': 'Winters, R. (2015, December 20). The EPS Awakens - Part 2. Retrieved January 22, 2016.', 'url': 'https://web.archive.org/web/20151226205946/https://www.fireeye.com/blog/threat-research/2015/12/the-eps-awakens-part-two.html'}]
relationship	2.1	relationship--1036833a-1d4c-4d9e-b716-1e52606ab684	identity--c78cb6e5-0c4b-4611-8297-d1b8b55e40b5	2017-05-31T21:33:27.038Z	2019-12-20T14:26:00.476Z	uses	[APT28](https://attack.mitre.org/groups/G0007) has performed timestomping on victim files.(Citation: Crowdstrike DNC June 2016)	intrusion-set--bef4c620-0787-42a8-a96d-b7eb6e85917c	attack-pattern--47f2d673-ca62-47e9-929b-1b0be9657611	['marking-definition--fa42a846-8d90-4e51-bc29-71d5b4802168']	2.1.0		identity--c78cb6e5-0c4b-4611-8297-d1b8b55e40b5	1.0	[{'source_name': 'Crowdstrike DNC June 2016', 'description': 'Alperovitch, D.. (2016, June 15). Bears in the Midst: Intrusion into the Democratic National Committee. Retrieved August 3, 2016.', 'url': 'https://www.crowdstrike.com/blog/bears-midst-intrusion-democratic-national-committee/'}]
relationship	2.1	relationship--1035fe41-56b9-4966-bf3b-109ae950c908	identity--c78cb6e5-0c4b-4611-8297-d1b8b55e40b5	2017-12-14T16:46:06.044Z	2020-03-16T17:16:53.513Z	uses	[MoonWind](https://attack.mitre.org/software/S0149) has a command to return a list of running processes.(Citation: Palo Alto MoonWind March 2017)	malware--9ea525fa-b0a9-4dde-84f2-bcea0137b3c1	attack-pattern--8f4a33ec-8b1f-4b80-a2f6-642b2e479580	['marking-definition--fa42a846-8d90-4e51-bc29-71d5b4802168']	2.1.0		identity--c78cb6e5-0c4b-4611-8297-d1b8b55e40b5	1.0	[{'source_name': 'Palo Alto MoonWind March 2017', 'description': 'Miller-Osborn, J. and Grunzweig, J.. (2017, March 30). Trochilus and New MoonWind RATs Used In Attack Against Thai Organizations. Retrieved March 30, 2017.', 'url': 'http://researchcenter.paloaltonetworks.com/2017/03/unit42-trochilus-rat-new-moonwind-rat-used-attack-thai-utility-organizations/'}]
relationship	2.1	relationship--103489a6-af80-4d4d-8aa7-ca973713e8da	identity--c78cb6e5-0c4b-4611-8297-d1b8b55e40b5	2021-12-07T14:46:10.667Z	2021-12-07T14:46:10.667Z	uses	[Dragonfly](https://attack.mitre.org/groups/G0035) has commonly created Web shells on victims' publicly accessible email and web servers, which they used to maintain access to a victim network and download additional malicious files.(Citation: US-CERT TA18-074A)	intrusion-set--1c63d4ec-0a75-4daa-b1df-0d11af3d3cc1	attack-pattern--5d0d3609-d06d-49e1-b9c9-b544e0c618cb	['marking-definition--fa42a846-8d90-4e51-bc29-71d5b4802168']	2.1.0		identity--c78cb6e5-0c4b-4611-8297-d1b8b55e40b5	1.0	[{'source_name': 'US-CERT TA18-074A', 'description': 'US-CERT. (2018, March 16). Alert (TA18-074A): Russian Government Cyber Activity Targeting Energy and Other Critical Infrastructure Sectors. Retrieved June 6, 2018.', 'url': 'https://www.us-cert.gov/ncas/alerts/TA18-074A'}]
relationship	2.1	relationship--102ece09-4129-4662-b05c-243709cd7d1d	identity--c78cb6e5-0c4b-4611-8297-d1b8b55e40b5	2021-04-06T12:22:23.771Z	2021-04-06T12:22:23.771Z	uses	[Kinsing](https://attack.mitre.org/software/S0599) was run through a deployed Ubuntu container.(Citation: Aqua Kinsing April 2020)	malware--d6e55656-e43f-411f-a7af-45df650471c5	attack-pattern--56e0d8b8-3e25-49dd-9050-3aa252f5aa92	['marking-definition--fa42a846-8d90-4e51-bc29-71d5b4802168']	2.1.0		identity--c78cb6e5-0c4b-4611-8297-d1b8b55e40b5	1.0	[{'source_name': 'Aqua Kinsing April 2020', 'description': 'Singer, G. (2020, April 3). Threat Alert: Kinsing Malware Attacks Targeting Container Environments. Retrieved April 1, 2021.', 'url': 'https://blog.aquasec.com/threat-alert-kinsing-malware-container-vulnerability'}]
relationship	2.1	relationship--102d7613-aabc-4d54-b0fe-88501924da86	identity--c78cb6e5-0c4b-4611-8297-d1b8b55e40b5	2019-01-30T15:43:19.423Z	2020-03-20T01:50:23.361Z	uses	[OceanSalt](https://attack.mitre.org/software/S0346) can create a reverse shell on the infected endpoint using cmd.exe.(Citation: McAfee Oceansalt Oct 2018) [OceanSalt](https://attack.mitre.org/software/S0346) has been executed via malicious macros.(Citation: McAfee Oceansalt Oct 2018)	malware--288fa242-e894-4c7e-ac86-856deedf5cea	attack-pattern--d1fcf083-a721-4223-aedf-bf8960798d62	['marking-definition--fa42a846-8d90-4e51-bc29-71d5b4802168']	2.1.0		identity--c78cb6e5-0c4b-4611-8297-d1b8b55e40b5	1.0	[{'source_name': 'McAfee Oceansalt Oct 2018', 'description': 'Sherstobitoff, R., Malhotra, A. (2018, October 18). ‘Operation Oceansalt’ Attacks South Korea, U.S., and Canada With Source Code From Chinese Hacker Group. Retrieved November 30, 2018.', 'url': 'https://www.mcafee.com/enterprise/en-us/assets/reports/rp-operation-oceansalt.pdf'}, {'source_name': 'McAfee Oceansalt Oct 2018', 'description…
relationship	2.1	relationship--1029fab5-5714-42d0-ac04-78f4c76c3c02	identity--c78cb6e5-0c4b-4611-8297-d1b8b55e40b5	2021-01-25T13:58:25.232Z	2021-03-12T21:10:53.130Z	uses	[Dtrack](https://attack.mitre.org/software/S0567) can collect a variety of information from victim machines.(Citation: CyberBit Dtrack)	malware--f8774023-8021-4ece-9aca-383ac89d2759	attack-pattern--3c4a2599-71ee-4405-ba1e-0e28414b4bc5	['marking-definition--fa42a846-8d90-4e51-bc29-71d5b4802168']	2.1.0		identity--c78cb6e5-0c4b-4611-8297-d1b8b55e40b5	1.0	[{'source_name': 'CyberBit Dtrack', 'description': 'Hod Gavriel. (2019, November 21). Dtrack: In-depth analysis of APT on a nuclear power plant. Retrieved January 20, 2021.', 'url': 'https://www.cyberbit.com/blog/endpoint-security/dtrack-apt-malware-found-in-nuclear-power-plant/'}]
relationship	2.1	relationship--10292526-9806-4775-9013-3e51ca26d345	identity--c78cb6e5-0c4b-4611-8297-d1b8b55e40b5	2024-09-25T13:37:14.835Z	2024-09-25T13:37:14.835Z	detects	Monitor executed commands and arguments that may indicate common cryptomining functionality.	x-mitre-data-component--685f917a-e95e-4ba0-ade1-c7d354dae6e0	attack-pattern--a718a0c8-5768-41a1-9958-a1cc3f995e99	['marking-definition--fa42a846-8d90-4e51-bc29-71d5b4802168']	3.2.0	False	identity--c78cb6e5-0c4b-4611-8297-d1b8b55e40b5	0.1
relationship	2.1	relationship--102849c0-0ed7-4e85-9d0b-791bcb7ef7ab	identity--c78cb6e5-0c4b-4611-8297-d1b8b55e40b5	2020-06-01T14:41:54.872Z	2021-04-29T14:49:39.188Z	uses	[SDBbot](https://attack.mitre.org/software/S0461) has the ability to decrypt and decompress its payload to enable code execution.(Citation: Proofpoint TA505 October 2019)(Citation: IBM TA505 April 2020)	malware--92b03a94-7147-4952-9d5a-b4d24da7487c	attack-pattern--3ccef7ae-cb5e-48f6-8302-897105fbf55c	['marking-definition--fa42a846-8d90-4e51-bc29-71d5b4802168']	2.1.0		identity--c78cb6e5-0c4b-4611-8297-d1b8b55e40b5	1.0	[{'source_name': 'Proofpoint TA505 October 2019', 'description': 'Schwarz, D. et al. (2019, October 16). TA505 Distributes New SDBbot Remote Access Trojan with Get2 Downloader. Retrieved May 29, 2020.', 'url': 'https://www.proofpoint.com/us/threat-insight/post/ta505-distributes-new-sdbbot-remote-access-trojan-get2-downloader'}, {'source_name': 'IBM TA505 April 2020', 'description': 'Frydrych, M. …
relationship	2.1	relationship--102733a2-3df3-4b80-babf-89653b5357f4	identity--c78cb6e5-0c4b-4611-8297-d1b8b55e40b5	2022-03-30T14:26:51.837Z	2024-08-19T17:02:12.152Z	detects	Monitor the activity of cloud accounts to detect abnormal or malicious behavior, such as accessing information outside of the normal function of the account, account usage at atypical hours, or account authentication from unexpected locations or IP addresses. Service accounts should only be accessible from IP addresses from within the cloud environment.(Citation: Palo Alto Unit 42 Compromised Clo…	x-mitre-data-component--a953ca55-921a-44f7-9b8d-3d40141aa17e	attack-pattern--f232fa7a-025c-4d43-abc7-318e81a73d65	['marking-definition--fa42a846-8d90-4e51-bc29-71d5b4802168']	3.2.0	False	identity--c78cb6e5-0c4b-4611-8297-d1b8b55e40b5	0.1	[{'source_name': 'Palo Alto Unit 42 Compromised Cloud Compute Credentials 2022', 'description': 'Dror Alon. (2022, December 8). Compromised Cloud Compute Credentials: Case Studies From the Wild. Retrieved March 9, 2023.', 'url': 'https://unit42.paloaltonetworks.com/compromised-cloud-compute-credentials/'}, {'source_name': 'Okta Cross-Tenant Impersonation', 'description': 'Okta Defensive Cyber Ope…
relationship	2.1	relationship--10263c76-62fa-4db6-ab3e-968f130ed893	identity--c78cb6e5-0c4b-4611-8297-d1b8b55e40b5	2024-09-27T12:36:46.769Z	2024-09-27T12:36:46.769Z	mitigates	On Windows 10+, enable Attack Surface Reduction (ASR) rules to prevent execution of potentially obfuscated payloads	course-of-action--90f39ee1-d5a3-4aaa-9f28-3b42815b0d46	attack-pattern--b577dfc1-0177-4522-8d5a-782127c8592b	['marking-definition--fa42a846-8d90-4e51-bc29-71d5b4802168']	3.2.0	False	identity--c78cb6e5-0c4b-4611-8297-d1b8b55e40b5	0.1
relationship	2.1	relationship--1023acea-b162-406d-a40d-201fc005d5ad	identity--c78cb6e5-0c4b-4611-8297-d1b8b55e40b5	2021-03-25T13:53:09.048Z	2021-03-25T13:53:09.048Z	uses	[ZIRCONIUM](https://attack.mitre.org/groups/G0128) targeted presidential campaign staffers with credential phishing e-mails.(Citation: Google Election Threats October 2020)	intrusion-set--4283ae19-69c7-4347-a35e-b56f08eb660b	attack-pattern--cca0ccb6-a068-4574-a722-b1556f86833a	['marking-definition--fa42a846-8d90-4e51-bc29-71d5b4802168']	2.1.0		identity--c78cb6e5-0c4b-4611-8297-d1b8b55e40b5	1.0	[{'source_name': 'Google Election Threats October 2020', 'description': "Huntley, S. (2020, October 16). How We're Tackling Evolving Online Threats. Retrieved March 24, 2021.", 'url': 'https://blog.google/threat-analysis-group/how-were-tackling-evolving-online-threats/'}]
relationship	2.1	relationship--101867a2-149c-4088-a90f-7af4b86e5013	identity--c78cb6e5-0c4b-4611-8297-d1b8b55e40b5	2017-12-14T16:46:06.044Z	2020-03-31T14:49:39.188Z	uses	[CHOPSTICK](https://attack.mitre.org/software/S0023) can switch to a new C2 channel if the current one is broken.(Citation: ESET Sednit Part 2)	malware--ccd61dfc-b03f-4689-8c18-7c97eab08472	attack-pattern--f24faf46-3b26-4dbb-98f2-63460498e433	['marking-definition--fa42a846-8d90-4e51-bc29-71d5b4802168']	2.1.0		identity--c78cb6e5-0c4b-4611-8297-d1b8b55e40b5	1.0	[{'source_name': 'ESET Sednit Part 2', 'description': 'ESET. (2016, October). En Route with Sednit - Part 2: Observing the Comings and Goings. Retrieved November 21, 2016.', 'url': 'http://www.welivesecurity.com/wp-content/uploads/2016/10/eset-sednit-part-2.pdf'}]
relationship	2.1	relationship--1016e15c-64ed-4338-9ca9-83ffae3beb82	identity--c78cb6e5-0c4b-4611-8297-d1b8b55e40b5	2020-02-21T21:42:07.090Z	2022-04-25T14:00:00.188Z	mitigates	Some endpoint security solutions can be configured to block some types of process injection based on common sequences of behavior that occur during the injection process.	course-of-action--90f39ee1-d5a3-4aaa-9f28-3b42815b0d46	attack-pattern--7c0f17c9-1af6-4628-9cbd-9e45482dd605	['marking-definition--fa42a846-8d90-4e51-bc29-71d5b4802168']	2.1.0		identity--c78cb6e5-0c4b-4611-8297-d1b8b55e40b5	1.0
relationship	2.1	relationship--1010f466-818d-4387-9e43-9ae5e9bf9a40	identity--c78cb6e5-0c4b-4611-8297-d1b8b55e40b5	2018-10-17T00:14:20.652Z	2023-03-22T03:29:03.959Z	uses	[Cobalt Group](https://attack.mitre.org/groups/G0080) obfuscated several scriptlets and code used on the victim’s machine, including through use of XOR and RC4.(Citation: Talos Cobalt Group July 2018)(Citation: Morphisec Cobalt Gang Oct 2018)	intrusion-set--dc6fe6ee-04c2-49be-ba3d-f38d2463c02a	attack-pattern--d511a6f6-4a33-41d5-bc95-c343875d1377	['marking-definition--fa42a846-8d90-4e51-bc29-71d5b4802168']	3.1.0	False	identity--c78cb6e5-0c4b-4611-8297-d1b8b55e40b5	1.0	[{'source_name': 'Morphisec Cobalt Gang Oct 2018', 'description': 'Gorelik, M. (2018, October 08). Cobalt Group 2.0. Retrieved November 5, 2018.', 'url': 'https://blog.morphisec.com/cobalt-gang-2.0'}, {'source_name': 'Talos Cobalt Group July 2018', 'description': 'Svajcer, V. (2018, July 31). Multiple Cobalt Personality Disorder. Retrieved September 5, 2018.', 'url': 'https://blog.talosintelligen…
relationship	2.1	relationship--1083404f-57df-48dc-a3b9-8c60fb5fd2f7	identity--c78cb6e5-0c4b-4611-8297-d1b8b55e40b5	2018-04-18T17:59:24.739Z	2020-03-28T20:13:24.822Z	uses	[FIN8](https://attack.mitre.org/groups/G0061) has cleared logs during post compromise cleanup activities.(Citation: FireEye Know Your Enemy FIN8 Aug 2016)	intrusion-set--fd19bd82-1b14-49a1-a176-6cdc46b8a826	attack-pattern--6495ae23-3ab4-43c5-a94f-5638a2c31fd2	['marking-definition--fa42a846-8d90-4e51-bc29-71d5b4802168']	2.1.0		identity--c78cb6e5-0c4b-4611-8297-d1b8b55e40b5	1.0	[{'source_name': 'FireEye Know Your Enemy FIN8 Aug 2016', 'description': 'Elovitz, S. & Ahl, I. (2016, August 18). Know Your Enemy: New Financially-Motivated & Spear-Phishing Group. Retrieved February 26, 2018.', 'url': 'https://www2.fireeye.com/WBNR-Know-Your-Enemy-UNC622-Spear-Phishing.html'}]
relationship	2.1	relationship--10a3e014-047a-4b6a-b8f2-6297f0043ab9	identity--c78cb6e5-0c4b-4611-8297-d1b8b55e40b5	2024-05-20T20:14:00.579Z	2024-05-20T20:14:00.579Z	uses	[Aquatic Panda](https://attack.mitre.org/groups/G0143) used remote shares to enable lateral movement in victim environments.(Citation: Crowdstrike HuntReport 2022)	intrusion-set--64b52e7d-b2c4-4a02-9372-08a463f5dc11	attack-pattern--4f9ca633-15c5-463c-9724-bdcd54fde541	['marking-definition--fa42a846-8d90-4e51-bc29-71d5b4802168']	3.2.0	False	identity--c78cb6e5-0c4b-4611-8297-d1b8b55e40b5	0.1	[{'source_name': 'Crowdstrike HuntReport 2022', 'description': 'CrowdStrike. (2023). 2022 Falcon OverWatch Threat Hunting Report. Retrieved May 20, 2024.', 'url': 'https://go.crowdstrike.com/rs/281-OBQ-266/images/2022OverWatchThreatHuntingReport.pdf'}]
relationship	2.1	relationship--109c7cc7-fec6-4d86-ae27-087cddb2670c	identity--c78cb6e5-0c4b-4611-8297-d1b8b55e40b5	2019-07-19T16:38:05.473Z	2021-01-14T19:50:15.459Z	uses	(Citation: Cybereason Soft Cell June 2019)(Citation: Microsoft GALLIUM December 2019)	intrusion-set--06a11b7e-2a36-47fe-8d3e-82c265df3258	malware--5a3a31fe-5a8f-48e1-bff0-a753e5b1be70	['marking-definition--fa42a846-8d90-4e51-bc29-71d5b4802168']	2.1.0		identity--c78cb6e5-0c4b-4611-8297-d1b8b55e40b5	1.0	[{'source_name': 'Cybereason Soft Cell June 2019', 'description': 'Cybereason Nocturnus. (2019, June 25). Operation Soft Cell: A Worldwide Campaign Against Telecommunications Providers. Retrieved July 18, 2019.', 'url': 'https://www.cybereason.com/blog/operation-soft-cell-a-worldwide-campaign-against-telecommunications-providers'}, {'source_name': 'Microsoft GALLIUM December 2019', 'description':…
relationship	2.1	relationship--109bbda3-f97a-4067-81d6-ed635f251282	identity--c78cb6e5-0c4b-4611-8297-d1b8b55e40b5	2020-06-16T17:53:18.964Z	2020-06-22T19:08:12.489Z	uses	[Gamaredon Group](https://attack.mitre.org/groups/G0047) has used an Outlook VBA module on infected systems to send phishing emails with malicious attachments to other employees within the organization.(Citation: ESET Gamaredon June 2020)	intrusion-set--2e290bfe-93b5-48ce-97d6-edcd6d32b7cf	attack-pattern--9e7452df-5144-4b6e-b04a-b66dd4016747	['marking-definition--fa42a846-8d90-4e51-bc29-71d5b4802168']	2.1.0		identity--c78cb6e5-0c4b-4611-8297-d1b8b55e40b5	1.0	[{'source_name': 'ESET Gamaredon June 2020', 'description': 'Boutin, J. (2020, June 11). Gamaredon group grows its game. Retrieved June 16, 2020.', 'url': 'https://www.welivesecurity.com/2020/06/11/gamaredon-group-grows-its-game/'}]
relationship	2.1	relationship--109b2118-d714-41bb-a39d-b1fd1b755b55	identity--c78cb6e5-0c4b-4611-8297-d1b8b55e40b5	2018-10-17T00:14:20.652Z	2021-09-08T19:22:44.677Z	uses	[SynAck](https://attack.mitre.org/software/S0242) can manipulate Registry keys.(Citation: SecureList SynAck Doppelgänging May 2018)	malware--04227b24-7817-4de1-9050-b7b1b57f5866	attack-pattern--57340c81-c025-4189-8fa0-fc7ede51bae4	['marking-definition--fa42a846-8d90-4e51-bc29-71d5b4802168']	2.1.0		identity--c78cb6e5-0c4b-4611-8297-d1b8b55e40b5	1.0	[{'source_name': 'SecureList SynAck Doppelgänging May 2018', 'description': 'Ivanov, A. et al. (2018, May 7). SynAck targeted ransomware uses the Doppelgänging technique. Retrieved May 22, 2018.', 'url': 'https://securelist.com/synack-targeted-ransomware-uses-the-doppelganging-technique/85431/'}]
relationship	2.1	relationship--1098fd1c-b615-4730-bc99-3cda386f2e4c	identity--c78cb6e5-0c4b-4611-8297-d1b8b55e40b5	2023-02-10T18:47:29.883Z	2023-04-12T15:07:36.090Z	uses	[SVCReady](https://attack.mitre.org/software/S1064) can encrypt victim data with an RC4 cipher.(Citation: HP SVCReady Jun 2022)	malware--7230ded7-3b1a-4d6e-9735-d0ffd47af9f6	attack-pattern--b3d682b6-98f2-4fb0-aa3b-b4df007ca70a	['marking-definition--fa42a846-8d90-4e51-bc29-71d5b4802168']	3.1.0	False	identity--c78cb6e5-0c4b-4611-8297-d1b8b55e40b5	0.1	[{'source_name': 'HP SVCReady Jun 2022', 'description': 'Schlapfer, Patrick. (2022, June 6). A New Loader Gets Ready. Retrieved December 13, 2022.', 'url': 'https://threatresearch.ext.hp.com/svcready-a-new-loader-reveals-itself/'}]
relationship	2.1	relationship--10987149-1b3f-4c89-a1e6-c285d740697f	identity--c78cb6e5-0c4b-4611-8297-d1b8b55e40b5	2019-06-20T01:02:00.297Z	2020-03-31T14:49:39.188Z	uses	[Turla](https://attack.mitre.org/groups/G0010) has used a AMSI bypass, which patches the in-memory amsi.dll, in PowerShell scripts to bypass Windows antimalware products.(Citation: ESET Turla PowerShell May 2019)	intrusion-set--7a19ecb1-3c65-4de3-a230-993516aed6a6	attack-pattern--ac08589e-ee59-4935-8667-d845e38fe579	['marking-definition--fa42a846-8d90-4e51-bc29-71d5b4802168']	2.1.0		identity--c78cb6e5-0c4b-4611-8297-d1b8b55e40b5	1.0	[{'source_name': 'ESET Turla PowerShell May 2019', 'description': 'Faou, M. and Dumont R.. (2019, May 29). A dive into Turla PowerShell usage. Retrieved June 14, 2019.', 'url': 'https://www.welivesecurity.com/2019/05/29/turla-powershell-usage/'}]
relationship	2.1	relationship--10976d43-afcf-44d5-bcbf-122f39e0cbff	identity--c78cb6e5-0c4b-4611-8297-d1b8b55e40b5	2023-03-31T18:08:06.399Z	2023-03-31T18:08:06.399Z	uses	During the [2016 Ukraine Electric Power Attack](https://attack.mitre.org/campaigns/C0025), DLLs and EXEs with filenames associated with common electric power sector protocols were used to masquerade files.(Citation: Dragos Crashoverride 2017)	campaign--aa73efef-1418-4dbe-b43c-87a498e97234	attack-pattern--1c4e5d32-1fe9-4116-9d9d-59e3925bd6a2	['marking-definition--fa42a846-8d90-4e51-bc29-71d5b4802168']	3.1.0	False	identity--c78cb6e5-0c4b-4611-8297-d1b8b55e40b5	0.1	[{'source_name': 'Dragos Crashoverride 2017', 'description': 'Dragos Inc.. (2017, June 13). CRASHOVERRIDE Analysis of the Threat to Electric Grid Operations. Retrieved December 18, 2020.', 'url': 'https://dragos.com/blog/crashoverride/CrashOverride-01.pdf'}]
relationship	2.1	relationship--10974f3d-30fc-4ab6-b691-21acff792a05	identity--c78cb6e5-0c4b-4611-8297-d1b8b55e40b5	2019-05-14T15:26:39.919Z	2020-03-31T14:49:39.188Z	uses	[StoneDrill](https://attack.mitre.org/software/S0380) has downloaded and dropped temporary files containing scripts; it additionally has a function to upload files from the victims machine.(Citation: Kaspersky StoneDrill 2017)	malware--8dbadf80-468c-4a62-b817-4e4d8b606887	attack-pattern--e6919abc-99f9-4c6c-95a5-14761e7b2add	['marking-definition--fa42a846-8d90-4e51-bc29-71d5b4802168']	2.1.0		identity--c78cb6e5-0c4b-4611-8297-d1b8b55e40b5	1.0	[{'source_name': 'Kaspersky StoneDrill 2017', 'description': 'Kaspersky Lab. (2017, March 7). From Shamoon to StoneDrill: Wipers attacking Saudi organizations and beyond. Retrieved March 14, 2019.', 'url': 'https://media.kasperskycontenthub.com/wp-content/uploads/sites/43/2018/03/07180722/Report_Shamoon_StoneDrill_final.pdf'}]
relationship	2.1	relationship--1095b9e8-2849-40c2-b56f-f6bc9d4bc648	identity--c78cb6e5-0c4b-4611-8297-d1b8b55e40b5	2021-08-12T14:55:37.749Z	2021-10-04T13:29:16.875Z	uses	[Babuk](https://attack.mitre.org/software/S0638) can use multiple Windows API calls for actions on compromised hosts including discovery and execution.(Citation: Sogeti CERT ESEC Babuk March 2021)(Citation: McAfee Babuk February 2021)(Citation: Medium Babuk February 2021)	malware--61c7a91a-0b83-461d-ad32-75d96eed4a09	attack-pattern--391d824f-0ef1-47a0-b0ee-c59a75e27670	['marking-definition--fa42a846-8d90-4e51-bc29-71d5b4802168']	2.1.0		identity--c78cb6e5-0c4b-4611-8297-d1b8b55e40b5	1.0	[{'source_name': 'Sogeti CERT ESEC Babuk March 2021', 'description': 'Sogeti. (2021, March). Babuk Ransomware. Retrieved August 11, 2021.', 'url': 'https://www.sogeti.com/globalassets/reports/cybersecchronicles_-_babuk.pdf'}, {'source_name': 'McAfee Babuk February 2021', 'description': 'Mundo, A. et al. (2021, February). Technical Analysis of Babuk Ransomware. Retrieved August 11, 2021.', 'url': …
relationship	2.1	relationship--1094b816-3db3-40a6-9b86-6a4323d4818f	identity--c78cb6e5-0c4b-4611-8297-d1b8b55e40b5	2024-09-05T22:27:27.115Z	2024-09-05T22:27:27.115Z	uses	[IcedID](https://attack.mitre.org/software/S0483) can inject a [Cobalt Strike](https://attack.mitre.org/software/S0154) beacon into cmd.exe via process hallowing.(Citation: DFIR_Quantum_Ransomware)	malware--5147ef15-1cae-4707-8ea1-bee8d98b7f1d	attack-pattern--b200542e-e877-4395-875b-cf1a44537ca4	['marking-definition--fa42a846-8d90-4e51-bc29-71d5b4802168']	3.2.0	False	identity--c78cb6e5-0c4b-4611-8297-d1b8b55e40b5	0.1	[{'source_name': 'DFIR_Quantum_Ransomware', 'description': 'DFIR. (2022, April 25). Quantum Ransomware. Retrieved July 26, 2024.', 'url': 'https://thedfirreport.com/2022/04/25/quantum-ransomware/'}]
relationship	2.1	relationship--108e61c1-83fc-4ebf-aa5c-4ff19ccbe7cf	identity--c78cb6e5-0c4b-4611-8297-d1b8b55e40b5	2020-05-06T21:31:07.631Z	2020-05-06T21:31:07.631Z	uses	[Okrum](https://attack.mitre.org/software/S0439)'s loader can check the amount of physical memory and terminates itself if the host has less than 1.5 Gigabytes of physical memory in total.(Citation: ESET Okrum July 2019)	malware--4b6ec280-7bbb-48ff-ae59-b189520ebe83	attack-pattern--29be378d-262d-4e99-b00d-852d573628e6	['marking-definition--fa42a846-8d90-4e51-bc29-71d5b4802168']	2.1.0		identity--c78cb6e5-0c4b-4611-8297-d1b8b55e40b5	1.0	[{'source_name': 'ESET Okrum July 2019', 'description': 'Hromcova, Z. (2019, July). OKRUM AND KETRICAN: AN OVERVIEW OF RECENT KE3CHANG GROUP ACTIVITY. Retrieved May 6, 2020.', 'url': 'https://www.welivesecurity.com/wp-content/uploads/2019/07/ESET_Okrum_and_Ketrican.pdf'}]
relationship	2.1	relationship--108b7d74-30a7-40ec-997e-b47c62a5f6e7	identity--c78cb6e5-0c4b-4611-8297-d1b8b55e40b5	2021-10-12T19:28:40.541Z	2021-10-12T23:21:06.794Z	uses	[Inception](https://attack.mitre.org/groups/G0100) has obtained and used open-source tools such as [LaZagne](https://attack.mitre.org/software/S0349).(Citation: Kaspersky Cloud Atlas August 2019)	intrusion-set--ead23196-d7b6-4ce6-a124-4ab4b67d81bd	attack-pattern--a2fdce72-04b2-409a-ac10-cc1695f4fce0	['marking-definition--fa42a846-8d90-4e51-bc29-71d5b4802168']	2.1.0		identity--c78cb6e5-0c4b-4611-8297-d1b8b55e40b5	1.0	[{'source_name': 'Kaspersky Cloud Atlas August 2019', 'description': 'GReAT. (2019, August 12). Recent Cloud Atlas activity. Retrieved May 8, 2020.', 'url': 'https://securelist.com/recent-cloud-atlas-activity/92016/'}]
relationship	2.1	relationship--108a1655-faba-4016-a276-c224665cb5c4	identity--c78cb6e5-0c4b-4611-8297-d1b8b55e40b5	2017-12-14T16:46:06.044Z	2024-01-10T18:18:48.350Z	uses	[gsecdump](https://attack.mitre.org/software/S0008) can dump Windows password hashes from the SAM.(Citation: Microsoft Gsecdump)	tool--b07c2c47-fefb-4d7c-a69e-6a3296171f54	attack-pattern--1644e709-12d2-41e5-a60f-3470991f5011	['marking-definition--fa42a846-8d90-4e51-bc29-71d5b4802168']	3.2.0	False	identity--c78cb6e5-0c4b-4611-8297-d1b8b55e40b5	1.0	[{'source_name': 'Microsoft Gsecdump', 'description': 'Vincent Tiu. (2017, September 15). HackTool:Win32/Gsecdump. Retrieved January 10, 2024.', 'url': 'https://www.microsoft.com/en-us/wdsi/threats/malware-encyclopedia-description?Name=HackTool:Win32/Gsecdump'}]
relationship	2.1	relationship--1088fc27-2de5-4b73-83fd-6741ab3ff4d6	identity--c78cb6e5-0c4b-4611-8297-d1b8b55e40b5	2017-12-14T16:46:06.044Z	2020-03-18T15:25:12.054Z	uses	[OwaAuth](https://attack.mitre.org/software/S0072) uses the filename owaauth.dll, which is a legitimate file that normally resides in <code>%ProgramFiles%\Microsoft\Exchange Server\ClientAccess\Owa\Auth\</code>; the malicious file by the same name is saved in <code>%ProgramFiles%\Microsoft\Exchange Server\ClientAccess\Owa\bin\</code>.(Citation: Dell TG-3390)	malware--a60657fa-e2e7-4f8f-8128-a882534ae8c5	attack-pattern--1c4e5d32-1fe9-4116-9d9d-59e3925bd6a2	['marking-definition--fa42a846-8d90-4e51-bc29-71d5b4802168']	2.1.0		identity--c78cb6e5-0c4b-4611-8297-d1b8b55e40b5	1.0	[{'source_name': 'Dell TG-3390', 'description': 'Dell SecureWorks Counter Threat Unit Threat Intelligence. (2015, August 5). Threat Group-3390 Targets Organizations for Cyberespionage. Retrieved August 18, 2018.', 'url': 'https://www.secureworks.com/research/threat-group-3390-targets-organizations-for-cyberespionage'}]
relationship	2.1	relationship--100f4917-1702-4707-bd9f-58d471e77018	identity--c78cb6e5-0c4b-4611-8297-d1b8b55e40b5	2018-10-17T00:14:20.652Z	2020-03-31T14:49:39.188Z	uses	[More_eggs](https://attack.mitre.org/software/S0284) has the capability to gather the OS version and computer name.(Citation: Talos Cobalt Group July 2018)(Citation: Security Intelligence More Eggs Aug 2019)	malware--bfd2738c-8b43-43c3-bc9f-d523c8e88bf4	attack-pattern--354a7f88-63fb-41b5-a801-ce3b377b36f1	['marking-definition--fa42a846-8d90-4e51-bc29-71d5b4802168']	2.1.0		identity--c78cb6e5-0c4b-4611-8297-d1b8b55e40b5	1.0	[{'source_name': 'Talos Cobalt Group July 2018', 'description': 'Svajcer, V. (2018, July 31). Multiple Cobalt Personality Disorder. Retrieved September 5, 2018.', 'url': 'https://blog.talosintelligence.com/2018/07/multiple-cobalt-personality-disorder.html'}, {'source_name': 'Security Intelligence More Eggs Aug 2019', 'description': 'Villadsen, O.. (2019, August 29). More_eggs, Anyone? Threat Acto…
relationship	2.1	relationship--1082a68e-549b-47d5-9eb3-e719f01ce42b	identity--c78cb6e5-0c4b-4611-8297-d1b8b55e40b5	2017-12-14T16:46:06.044Z	2020-03-28T00:55:39.825Z	uses	[H1N1](https://attack.mitre.org/software/S0132) kills and disables services for Windows Security Center, and Windows Defender.(Citation: Cisco H1N1 Part 2)	malware--f8dfbc54-b070-4224-b560-79aaa5f835bd	attack-pattern--ac08589e-ee59-4935-8667-d845e38fe579	['marking-definition--fa42a846-8d90-4e51-bc29-71d5b4802168']	2.1.0		identity--c78cb6e5-0c4b-4611-8297-d1b8b55e40b5	1.0	[{'source_name': 'Cisco H1N1 Part 2', 'description': 'Reynolds, J.. (2016, September 14). H1N1: Technical analysis reveals new capabilities – part 2. Retrieved September 26, 2016.', 'url': 'http://blogs.cisco.com/security/h1n1-technical-analysis-reveals-new-capabilities-part-2'}]
relationship	2.1	relationship--10806c6b-100d-456b-bb05-62d90713be64	identity--c78cb6e5-0c4b-4611-8297-d1b8b55e40b5	2019-01-29T20:05:36.483Z	2020-03-31T14:49:39.188Z	uses	[NanoCore](https://attack.mitre.org/software/S0336) has the capability to download and activate additional modules for execution.(Citation: DigiTrust NanoCore Jan 2017)(Citation: PaloAlto NanoCore Feb 2016)	malware--b4d80f8b-d2b9-4448-8844-4bef777ed676	attack-pattern--e6919abc-99f9-4c6c-95a5-14761e7b2add	['marking-definition--fa42a846-8d90-4e51-bc29-71d5b4802168']	2.1.0		identity--c78cb6e5-0c4b-4611-8297-d1b8b55e40b5	1.0	[{'source_name': 'DigiTrust NanoCore Jan 2017', 'description': 'The DigiTrust Group. (2017, January 01). NanoCore Is Not Your Average RAT. Retrieved November 9, 2018.', 'url': 'https://www.digitrustgroup.com/nanocore-not-your-average-rat/'}, {'source_name': 'PaloAlto NanoCore Feb 2016', 'description': 'Kasza, A., Halfpop, T. (2016, February 09). NanoCoreRAT Behind an Increase in Tax-Themed Phishi…
relationship	2.1	relationship--10801683-4565-4af5-a447-ac31043f8ad7	identity--c78cb6e5-0c4b-4611-8297-d1b8b55e40b5	2021-10-12T12:56:04.653Z	2021-10-12T12:56:04.653Z	uses	[Seth-Locker](https://attack.mitre.org/software/S0639) can execute commands via the command line shell.(Citation: Trend Micro Ransomware February 2021)	malware--f931a0b9-0361-4b1b-bacf-955062c35746	attack-pattern--d1fcf083-a721-4223-aedf-bf8960798d62	['marking-definition--fa42a846-8d90-4e51-bc29-71d5b4802168']	2.1.0		identity--c78cb6e5-0c4b-4611-8297-d1b8b55e40b5	1.0	[{'source_name': 'Trend Micro Ransomware February 2021', 'description': 'Centero, R. et al. (2021, February 5). New in Ransomware: Seth-Locker, Babuk Locker, Maoloa, TeslaCrypt, and CobraLocker. Retrieved August 11, 2021.', 'url': 'https://www.trendmicro.com/en_us/research/21/b/new-in-ransomware.html'}]
relationship	2.1	relationship--107f8870-4adf-4f63-acf2-d28677905235	identity--c78cb6e5-0c4b-4611-8297-d1b8b55e40b5	2022-10-05T16:07:00.370Z	2022-10-05T16:07:00.370Z	uses	[CostaBricks](https://attack.mitre.org/software/S0614) can download additional payloads onto a compromised host.(Citation: BlackBerry CostaRicto November 2020)	malware--13183cdf-280b-46be-913a-5c6df47831e7	attack-pattern--e6919abc-99f9-4c6c-95a5-14761e7b2add	['marking-definition--fa42a846-8d90-4e51-bc29-71d5b4802168']	2.1.0	False	identity--c78cb6e5-0c4b-4611-8297-d1b8b55e40b5	0.1	[{'source_name': 'BlackBerry CostaRicto November 2020', 'description': 'The BlackBerry Research and Intelligence Team. (2020, November 12). The CostaRicto Campaign: Cyber-Espionage Outsourced. Retrieved May 24, 2021.', 'url': 'https://blogs.blackberry.com/en/2020/11/the-costaricto-campaign-cyber-espionage-outsourced'}]
relationship	2.1	relationship--107e2686-a764-4ace-9200-43ead29ce579	identity--c78cb6e5-0c4b-4611-8297-d1b8b55e40b5	2018-04-18T17:59:24.739Z	2020-03-31T14:49:39.188Z	uses	[Nerex](https://attack.mitre.org/software/S0210) creates a backdoor through which remote attackers can download files onto a compromised host.(Citation: Symantec Ristol May 2012)	malware--c251e4a5-9a2e-4166-8e42-442af75c3b9a	attack-pattern--e6919abc-99f9-4c6c-95a5-14761e7b2add	['marking-definition--fa42a846-8d90-4e51-bc29-71d5b4802168']	2.1.0		identity--c78cb6e5-0c4b-4611-8297-d1b8b55e40b5	1.0	[{'source_name': 'Symantec Ristol May 2012', 'description': 'Ladley, F. (2012, May 15). Backdoor.Ritsol. Retrieved February 23, 2018.', 'url': 'https://www.symantec.com/security_response/writeup.jsp?docid=2012-051515-3909-99'}]
relationship	2.1	relationship--107dc621-6f5d-4b59-9873-54355e55312d	identity--c78cb6e5-0c4b-4611-8297-d1b8b55e40b5	2021-01-27T16:43:48.377Z	2021-04-06T22:07:33.848Z	uses	[Sidewinder](https://attack.mitre.org/groups/G0121) has sent e-mails with malicious links to credential harvesting websites.(Citation: ATT Sidewinder January 2021)	intrusion-set--3fc023b2-c5cc-481d-9c3e-70141ae1a87e	attack-pattern--2d3f5b3c-54ca-4f4d-bb1f-849346d31230	['marking-definition--fa42a846-8d90-4e51-bc29-71d5b4802168']	2.1.0		identity--c78cb6e5-0c4b-4611-8297-d1b8b55e40b5	1.0	[{'source_name': 'ATT Sidewinder January 2021', 'description': 'Hegel, T. (2021, January 13). A Global Perspective of the SideWinder APT. Retrieved January 27, 2021.', 'url': 'https://cdn-cybersecurity.att.com/docs/global-perspective-of-the-sidewinder-apt.pdf'}]
relationship	2.1	relationship--107d896b-a618-42fe-a453-76bc4b7d7330	identity--c78cb6e5-0c4b-4611-8297-d1b8b55e40b5	2022-09-27T18:09:39.092Z	2022-09-27T18:09:39.092Z	uses	During [Operation Wocao](https://attack.mitre.org/campaigns/C0014), threat actors developed their own custom webshells to upload to compromised servers.(Citation: FoxIT Wocao December 2019)	campaign--b03d5112-e23a-4ac8-add0-be7502d24eff	attack-pattern--212306d8-efa4-44c9-8c2d-ed3d2e224aa0	['marking-definition--fa42a846-8d90-4e51-bc29-71d5b4802168']	2.1.0	False	identity--c78cb6e5-0c4b-4611-8297-d1b8b55e40b5	0.1	[{'source_name': 'FoxIT Wocao December 2019', 'description': 'Dantzig, M. v., Schamper, E. (2019, December 19). Operation Wocao: Shining a light on one of China’s hidden hacking groups. Retrieved October 8, 2020.', 'url': 'https://www.fox-it.com/media/kadlze5c/201912_report_operation_wocao.pdf'}]
relationship	2.1	relationship--107713b7-97e8-4cd6-8671-b38f86e02ed0	identity--c78cb6e5-0c4b-4611-8297-d1b8b55e40b5	2018-10-17T00:14:20.652Z	2020-03-20T02:14:26.709Z	uses	[KEYMARBLE](https://attack.mitre.org/software/S0271) gathers the MAC address of the victim’s machine.(Citation: US-CERT KEYMARBLE Aug 2018)	malware--11e36d5b-6a92-4bf9-8eb7-85eb24f59e22	attack-pattern--707399d6-ab3e-4963-9315-d9d3818cd6a0	['marking-definition--fa42a846-8d90-4e51-bc29-71d5b4802168']	2.1.0		identity--c78cb6e5-0c4b-4611-8297-d1b8b55e40b5	1.0	[{'source_name': 'US-CERT KEYMARBLE Aug 2018', 'description': 'US-CERT. (2018, August 09). MAR-10135536-17 – North Korean Trojan: KEYMARBLE. Retrieved August 16, 2018.', 'url': 'https://www.us-cert.gov/ncas/analysis-reports/AR18-221A'}]
relationship	2.1	relationship--1075f27d-8675-4819-b23b-50d390092c95	identity--c78cb6e5-0c4b-4611-8297-d1b8b55e40b5	2020-10-09T16:24:39.935Z	2020-10-09T17:02:21.689Z	uses	[Maze](https://attack.mitre.org/software/S0449) has created a file named "startup_vrun.bat" in the Startup folder of a virtual machine to establish persistence.(Citation: Sophos Maze VM September 2020)	malware--d9f7383c-95ec-4080-bbce-121c9384457b	attack-pattern--9efb1ea7-c37b-4595-9640-b7680cd84279	['marking-definition--fa42a846-8d90-4e51-bc29-71d5b4802168']	2.1.0		identity--c78cb6e5-0c4b-4611-8297-d1b8b55e40b5	1.0	[{'source_name': 'Sophos Maze VM September 2020', 'description': 'Brandt, A., Mackenzie, P.. (2020, September 17). Maze Attackers Adopt Ragnar Locker Virtual Machine Technique. Retrieved October 9, 2020.', 'url': 'https://news.sophos.com/en-us/2020/09/17/maze-attackers-adopt-ragnar-locker-virtual-machine-technique/'}]
relationship	2.1	relationship--107267dc-0620-42b3-8287-f49ce2ea4f8f	identity--c78cb6e5-0c4b-4611-8297-d1b8b55e40b5	2018-04-18T17:59:24.739Z	2020-03-31T14:49:39.188Z	uses	[PUNCHBUGGY](https://attack.mitre.org/software/S0196) can load a DLL using Rundll32.(Citation: FireEye Know Your Enemy FIN8 Aug 2016)	malware--5c6ed2dc-37f4-40ea-b2e1-4c76140a388c	attack-pattern--045d0922-2310-4e60-b5e4-3302302cb3c5	['marking-definition--fa42a846-8d90-4e51-bc29-71d5b4802168']	2.1.0		identity--c78cb6e5-0c4b-4611-8297-d1b8b55e40b5	1.0	[{'source_name': 'FireEye Know Your Enemy FIN8 Aug 2016', 'description': 'Elovitz, S. & Ahl, I. (2016, August 18). Know Your Enemy: New Financially-Motivated & Spear-Phishing Group. Retrieved February 26, 2018.', 'url': 'https://www2.fireeye.com/WBNR-Know-Your-Enemy-UNC622-Spear-Phishing.html'}]
relationship	2.1	relationship--1071d72e-9ea8-43df-8e82-2831fe0652b7	identity--c78cb6e5-0c4b-4611-8297-d1b8b55e40b5	2019-09-27T19:01:29.771Z	2022-05-24T14:00:00.188Z	mitigates	Regularly check component software on critical services that adversaries may target for persistence to verify the integrity of the systems and identify if unexpected changes have been made.	course-of-action--cc2399fd-3cd3-4319-8d0a-fbd6420cdaf8	attack-pattern--d456de47-a16f-4e46-8980-e67478a12dcb	['marking-definition--fa42a846-8d90-4e51-bc29-71d5b4802168']	2.1.0		identity--c78cb6e5-0c4b-4611-8297-d1b8b55e40b5	1.0
relationship	2.1	relationship--106cf74b-91d6-4348-91ae-48d1a42abb73	identity--c78cb6e5-0c4b-4611-8297-d1b8b55e40b5	2020-05-07T02:33:06.912Z	2020-10-14T14:40:36.516Z	uses	[Imminent Monitor](https://attack.mitre.org/software/S0434) has leveraged CreateProcessW() call to execute the debugger.(Citation: QiAnXin APT-C-36 Feb2019)	tool--8f8cd191-902c-4e83-bf20-b57c8c4640e9	attack-pattern--391d824f-0ef1-47a0-b0ee-c59a75e27670	['marking-definition--fa42a846-8d90-4e51-bc29-71d5b4802168']	2.1.0		identity--c78cb6e5-0c4b-4611-8297-d1b8b55e40b5	1.0	[{'source_name': 'QiAnXin APT-C-36 Feb2019', 'description': 'QiAnXin Threat Intelligence Center. (2019, February 18). APT-C-36: Continuous Attacks Targeting Colombian Government Institutions and Corporations. Retrieved May 5, 2020.', 'url': 'https://web.archive.org/web/20190625182633if_/https://ti.360.net/blog/articles/apt-c-36-continuous-attacks-targeting-colombian-government-institutions-and-co…
relationship	2.1	relationship--106aae81-fab1-42b3-97b0-4f0c1d67c896	identity--c78cb6e5-0c4b-4611-8297-d1b8b55e40b5	2017-12-14T16:46:06.044Z	2020-03-16T15:50:20.071Z	uses	[Emissary](https://attack.mitre.org/software/S0082) injects its DLL file into a newly spawned Internet Explorer process.(Citation: Lotus Blossom Dec 2015)	malware--0f862b01-99da-47cc-9bdb-db4a86a95bb1	attack-pattern--f4599aa0-4f85-4a32-80ea-fc39dc965945	['marking-definition--fa42a846-8d90-4e51-bc29-71d5b4802168']	2.1.0		identity--c78cb6e5-0c4b-4611-8297-d1b8b55e40b5	1.0	[{'source_name': 'Lotus Blossom Dec 2015', 'description': 'Falcone, R. and Miller-Osborn, J.. (2015, December 18). Attack on French Diplomat Linked to Operation Lotus Blossom. Retrieved February 15, 2016.', 'url': 'http://researchcenter.paloaltonetworks.com/2015/12/attack-on-french-diplomat-linked-to-operation-lotus-blossom/'}]
relationship	2.1	relationship--10625b4c-7ecc-49a0-b8e3-c9f2d8cba2da	identity--c78cb6e5-0c4b-4611-8297-d1b8b55e40b5	2020-03-10T18:33:36.463Z	2022-04-25T14:00:00.188Z	mitigates	Ensure that permissions disallow services that run at a higher permissions level from being created or interacted with by a user with a lower permission level.	course-of-action--9bb9e696-bff8-4ae1-9454-961fc7d91d5f	attack-pattern--f1951e8a-500e-4a26-8803-76d95c4554b4	['marking-definition--fa42a846-8d90-4e51-bc29-71d5b4802168']	2.1.0		identity--c78cb6e5-0c4b-4611-8297-d1b8b55e40b5	1.0
relationship	2.1	relationship--0f7756fb-ea96-4d3a-9a23-a0f0a326de63	identity--c78cb6e5-0c4b-4611-8297-d1b8b55e40b5	2019-08-27T13:11:10.528Z	2024-08-30T17:31:57.408Z	uses	[Kimsuky](https://attack.mitre.org/groups/G0094) has sent spearphishing emails containing a link to a document that contained malicious macros or took the victim to an actor-controlled domain.(Citation: EST Kimsuky April 2019)(Citation: Netscout Stolen Pencil Dec 2018)(Citation: KISA Operation Muzabi)	intrusion-set--0ec2f388-bf0f-4b5c-97b1-fc736d26c25f	attack-pattern--2b742742-28c3-4e1b-bab7-8350d6300fa7	['marking-definition--fa42a846-8d90-4e51-bc29-71d5b4802168']	3.2.0	False	identity--c78cb6e5-0c4b-4611-8297-d1b8b55e40b5	1.0	[{'source_name': 'EST Kimsuky April 2019', 'description': 'Alyac. (2019, April 3). Kimsuky Organization Steals Operation Stealth Power. Retrieved August 13, 2019.', 'url': 'https://blog.alyac.co.kr/2234'}, {'source_name': 'Netscout Stolen Pencil Dec 2018', 'description': 'ASERT team. (2018, December 5). STOLEN PENCIL Campaign Targets Academia. Retrieved February 5, 2019.', 'url': 'https://asert.a…
relationship	2.1	relationship--0f9b73b7-734d-4ceb-8a93-776652626c73	identity--c78cb6e5-0c4b-4611-8297-d1b8b55e40b5	2023-07-27T20:36:54.445Z	2023-07-27T20:36:54.445Z	uses	[FIN13](https://attack.mitre.org/groups/G1016) has leveraged `WMI` to move laterally within a compromised network via application servers and SQL servers.(Citation: Sygnia Elephant Beetle Jan 2022)	intrusion-set--fd66436e-4d33-450e-ac4c-f7810f1c85f4	attack-pattern--60d0c01d-e2bf-49dd-a453-f8a9c9fa6f65	['marking-definition--fa42a846-8d90-4e51-bc29-71d5b4802168']	3.1.0	False	identity--c78cb6e5-0c4b-4611-8297-d1b8b55e40b5	0.1	[{'source_name': 'Sygnia Elephant Beetle Jan 2022', 'description': 'Sygnia Incident Response Team. (2022, January 5). TG2003: ELEPHANT BEETLE UNCOVERING AN ORGANIZED FINANCIAL-THEFT OPERATION. Retrieved February 9, 2023.', 'url': 'https://f.hubspotusercontent30.net/hubfs/8776530/Sygnia-%20Elephant%20Beetle_Jan2022.pdf?__hstc=147695848.3e8f1a482c8f8d4531507747318e660b.1680005306711.1680005306711.1…
relationship	2.1	relationship--0f97d56a-3484-47fb-a232-5a20121fa89c	identity--c78cb6e5-0c4b-4611-8297-d1b8b55e40b5	2019-01-30T13:53:14.944Z	2024-02-08T15:46:08.096Z	uses	[GreyEnergy](https://attack.mitre.org/software/S0342) has used [Tor](https://attack.mitre.org/software/S0183) relays for Command and Control servers.(Citation: ESET GreyEnergy Oct 2018)	malware--308b3d68-a084-4dfb-885a-3125e1a9c1e8	attack-pattern--a782ebe2-daba-42c7-bc82-e8e9d923162d	['marking-definition--fa42a846-8d90-4e51-bc29-71d5b4802168']	3.2.0	False	identity--c78cb6e5-0c4b-4611-8297-d1b8b55e40b5	1.0	[{'source_name': 'ESET GreyEnergy Oct 2018', 'description': 'Cherepanov, A. (2018, October). GREYENERGY A successor to BlackEnergy. Retrieved November 15, 2018.', 'url': 'https://www.welivesecurity.com/wp-content/uploads/2018/10/ESET_GreyEnergy.pdf'}]
relationship	2.1	relationship--0f955c85-17f5-46cf-bf5c-eece3b6c08ca	identity--c78cb6e5-0c4b-4611-8297-d1b8b55e40b5	2020-03-13T17:48:59.197Z	2021-08-23T20:25:22.578Z	mitigates	Adversaries will likely need to place new binaries in locations to be executed through this weakness. Identify and block potentially malicious software executed path interception by using application control tools, like Windows Defender Application Control, AppLocker, or Software Restriction Policies where appropriate.(Citation: SANS Application Whitelisting)(Citation: Microsoft Windows Defender …	course-of-action--47e0e9fe-96ce-4f65-8bb1-8be1feacb5db	attack-pattern--58af3705-8740-4c68-9329-ec015a7013c2	['marking-definition--fa42a846-8d90-4e51-bc29-71d5b4802168']	2.1.0		identity--c78cb6e5-0c4b-4611-8297-d1b8b55e40b5	1.0	[{'source_name': 'SANS Application Whitelisting', 'description': 'Beechey, J.. (2014, November 18). Application Whitelisting: Panacea or Propaganda?. Retrieved November 18, 2014.', 'url': 'https://www.sans.org/reading-room/whitepapers/application/application-whitelisting-panacea-propaganda-33599'}, {'source_name': 'Microsoft Windows Defender Application Control', 'description': 'Gorzelany, A., Ha…
relationship	2.1	relationship--0f93a49a-11c8-49d8-9b58-e7136e6bc850	identity--c78cb6e5-0c4b-4611-8297-d1b8b55e40b5	2020-05-22T18:06:30.013Z	2023-10-18T16:19:53.775Z	uses	[APT39](https://attack.mitre.org/groups/G0087) has used different versions of Mimikatz to obtain credentials.(Citation: BitDefender Chafer May 2020)	intrusion-set--44e43fad-ffcb-4210-abcf-eaaed9735f80	attack-pattern--0a3ead4e-6d47-4ccb-854c-a6a4f9d96b22	['marking-definition--fa42a846-8d90-4e51-bc29-71d5b4802168']	3.2.0	False	identity--c78cb6e5-0c4b-4611-8297-d1b8b55e40b5	1.0	[{'source_name': 'BitDefender Chafer May 2020', 'description': 'Rusu, B. (2020, May 21). Iranian Chafer APT Targeted Air Transportation and Government in Kuwait and Saudi Arabia. Retrieved May 22, 2020.', 'url': 'https://www.bitdefender.com/blog/labs/iranian-chafer-apt-targeted-air-transportation-and-government-in-kuwait-and-saudi-arabia/'}]
relationship	2.1	relationship--0f9283d3-3b13-47ca-9757-7a7739738356	identity--c78cb6e5-0c4b-4611-8297-d1b8b55e40b5	2020-03-28T01:37:57.431Z	2022-05-24T14:00:00.188Z	mitigates	Limit access to network infrastructure and resources that can be used to reshape traffic or otherwise produce AiTM conditions.	course-of-action--1dcaeb21-9348-42ea-950a-f842aaf1ae1f	attack-pattern--035bb001-ab69-4a0b-9f6c-2de8b09e1b9d	['marking-definition--fa42a846-8d90-4e51-bc29-71d5b4802168']	2.1.0		identity--c78cb6e5-0c4b-4611-8297-d1b8b55e40b5	1.0
relationship	2.1	relationship--0f90920b-ab2e-4c79-95a5-5438c172a46d	identity--c78cb6e5-0c4b-4611-8297-d1b8b55e40b5	2021-12-27T19:19:42.756Z	2022-04-07T17:03:17.631Z	uses	[WarzoneRAT](https://attack.mitre.org/software/S0670) can add itself to the `HKCU\Software\Microsoft\Windows\CurrentVersion\Run` and `HKCU\Software\Microsoft\Windows\CurrentVersion\Explorer\UIF2IS20VK` Registry keys.(Citation: Check Point Warzone Feb 2020)	malware--fde19a18-e502-467f-be14-58c71b4e7f4b	attack-pattern--9efb1ea7-c37b-4595-9640-b7680cd84279	['marking-definition--fa42a846-8d90-4e51-bc29-71d5b4802168']	2.1.0	False	identity--c78cb6e5-0c4b-4611-8297-d1b8b55e40b5	1.0	[{'source_name': 'Check Point Warzone Feb 2020', 'description': 'Harakhavik, Y. (2020, February 3). Warzone: Behind the enemy lines. Retrieved December 17, 2021.', 'url': 'https://research.checkpoint.com/2020/warzone-behind-the-enemy-lines/'}]
[truncated: 2,589 more rows]
