# Supplementary material for: A data-driven approach to prioritize MITRE ATT&CK techniques for active directory adversary emulation
Source: Sci Rep. 2025 Jul 30;15:27776. doi: 10.1038/s41598-025-12948-x (PMC12311202; doi:10.1038/s41598-025-12948-x)
Supplement: Supplementary file 6 — Supplementary Material 6 [file 41598_2025_12948_MOESM6_ESM.csv]

type	spec_version	id	created_by_ref	created	modified	name	description	aliases	external_references	object_marking_refs	x_mitre_attack_spec_version	x_mitre_domains	x_mitre_modified_by_ref	x_mitre_version	x_mitre_deprecated	x_mitre_contributors
intrusion-set	2.1	intrusion-set--2e5d3a83-fe00-41a5-9b60-237efc84832f	identity--c78cb6e5-0c4b-4611-8297-d1b8b55e40b5	2017-05-31T21:31:46.025Z	2022-04-25T14:00:00.188Z	Moafee	[Moafee](https://attack.mitre.org/groups/G0002) is a threat group that appears to operate from the Guandong Province of China. Due to overlapping TTPs, including similar custom tools, Moafee is thought to have a direct or indirect relationship with the threat group [DragonOK](https://attack.mitre.org/groups/G0017). (Citation: Haq 2014)	['Moafee']	[{'source_name': 'mitre-attack', 'url': 'https://attack.mitre.org/groups/G0002', 'external_id': 'G0002'}, {'source_name': 'Moafee', 'description': '(Citation: Haq 2014)'}, {'source_name': 'Haq 2014', 'description': 'Haq, T., Moran, N., Scott, M., & Vashisht, S. O. (2014, September 10). The Path to Mass-Producing Cyber Attacks &#91;Blog&#93;. Retrieved November 12, 2014.', 'url': 'https://www.fire…	['marking-definition--fa42a846-8d90-4e51-bc29-71d5b4802168']	2.1.0	['enterprise-attack']	identity--c78cb6e5-0c4b-4611-8297-d1b8b55e40b5	1.1
intrusion-set	2.1	intrusion-set--44e43fad-ffcb-4210-abcf-eaaed9735f80	identity--c78cb6e5-0c4b-4611-8297-d1b8b55e40b5	2019-02-19T16:01:38.585Z	2024-04-11T02:59:52.392Z	APT39	[APT39](https://attack.mitre.org/groups/G0087) is one of several names for cyber espionage activity conducted by the Iranian Ministry of Intelligence and Security (MOIS) through the front company Rana Intelligence Computing since at least 2014. [APT39](https://attack.mitre.org/groups/G0087) has primarily targeted the travel, hospitality, academic, and telecommunications industries in Iran and acr…	['APT39', 'ITG07', 'Chafer', 'Remix Kitten']	[{'source_name': 'mitre-attack', 'url': 'https://attack.mitre.org/groups/G0087', 'external_id': 'G0087'}, {'source_name': 'Remix Kitten', 'description': '(Citation: Crowdstrike GTR2020 Mar 2020)'}, {'source_name': 'ITG07', 'description': '(Citation: FBI FLASH APT39 September 2020)(Citation: Dept. of Treasury Iran Sanctions September 2020)(Citation: DOJ Iran Indictments September 2020)'}, {'source…	['marking-definition--fa42a846-8d90-4e51-bc29-71d5b4802168']	3.2.0	['enterprise-attack']	identity--c78cb6e5-0c4b-4611-8297-d1b8b55e40b5	3.2	False
intrusion-set	2.1	intrusion-set--44d37b89-a739-4810-9111-0d2617a8939b	identity--c78cb6e5-0c4b-4611-8297-d1b8b55e40b5	2023-07-05T17:54:54.789Z	2024-04-04T21:24:48.602Z	Scattered Spider	[Scattered Spider](https://attack.mitre.org/groups/G1015) is a native English-speaking cybercriminal group that has been active since at least 2022.(Citation: CrowdStrike Scattered Spider Profile)(Citation: MSTIC Octo Tempest Operations October 2023) The group initially targeted customer relationship management and business-process outsourcing (BPO) firms as well as telecommunications and technol…	['Scattered Spider', 'Roasted 0ktapus', 'Octo Tempest', 'Storm-0875']	[{'source_name': 'mitre-attack', 'url': 'https://attack.mitre.org/groups/G1015', 'external_id': 'G1015'}, {'source_name': 'Roasted 0ktapus', 'description': '(Citation: CrowdStrike Scattered Spider BYOVD January 2023)'}, {'source_name': 'Octo Tempest', 'description': '(Citation: Microsoft Threat Actor Naming July 2023)'}, {'source_name': 'Storm-0875', 'description': '(Citation: Microsoft Threat Ac…	['marking-definition--fa42a846-8d90-4e51-bc29-71d5b4802168']	3.2.0	['enterprise-attack', 'mobile-attack']	identity--c78cb6e5-0c4b-4611-8297-d1b8b55e40b5	2.0	False
intrusion-set	2.1	intrusion-set--44102191-3a31-45f8-acbe-34bdb441d5ad	identity--c78cb6e5-0c4b-4611-8297-d1b8b55e40b5	2020-05-26T14:20:20.623Z	2022-04-25T14:00:00.188Z	Rocke	[Rocke](https://attack.mitre.org/groups/G0106) is an alleged Chinese-speaking adversary whose primary objective appeared to be cryptojacking, or stealing victim system resources for the purposes of mining cryptocurrency. The name [Rocke](https://attack.mitre.org/groups/G0106) comes from the email address "rocke@live.cn" used to create the wallet which held collected cryptocurrency. Researchers ha…	['Rocke']	[{'source_name': 'mitre-attack', 'url': 'https://attack.mitre.org/groups/G0106', 'external_id': 'G0106'}, {'source_name': 'Talos Rocke August 2018', 'description': 'Liebenberg, D.. (2018, August 30). Rocke: The Champion of Monero Miners. Retrieved May 26, 2020.', 'url': 'https://blog.talosintelligence.com/2018/08/rocke-champion-of-monero-miners.html'}]	['marking-definition--fa42a846-8d90-4e51-bc29-71d5b4802168']	2.1.0	['enterprise-attack']	identity--c78cb6e5-0c4b-4611-8297-d1b8b55e40b5	1.0
intrusion-set	2.1	intrusion-set--4283ae19-69c7-4347-a35e-b56f08eb660b	identity--c78cb6e5-0c4b-4611-8297-d1b8b55e40b5	2021-03-24T15:48:17.731Z	2024-10-10T14:32:51.085Z	ZIRCONIUM	[ZIRCONIUM](https://attack.mitre.org/groups/G0128) is a threat group operating out of China, active since at least 2017, that has targeted individuals associated with the 2020 US presidential election and prominent leaders in the international affairs community.(Citation: Microsoft Targeting Elections September 2020)(Citation: Check Point APT31 February 2021)	['ZIRCONIUM', 'APT31', 'Violet Typhoon']	[{'source_name': 'mitre-attack', 'url': 'https://attack.mitre.org/groups/G0128', 'external_id': 'G0128'}, {'source_name': 'APT31', 'description': '(Citation: Check Point APT31 February 2021)'}, {'source_name': 'Violet Typhoon', 'description': '(Citation: Microsoft Threat Actor Naming July 2023)'}, {'source_name': 'Microsoft Targeting Elections September 2020', 'description': 'Burt, T. (2020, Sept…	['marking-definition--fa42a846-8d90-4e51-bc29-71d5b4802168']	3.2.0	['enterprise-attack']	identity--c78cb6e5-0c4b-4611-8297-d1b8b55e40b5	2.1	False
intrusion-set	2.1	intrusion-set--420ac20b-f2b9-42b8-aa1a-6d4b72895ca4	identity--c78cb6e5-0c4b-4611-8297-d1b8b55e40b5	2021-04-12T15:56:28.861Z	2023-03-22T22:01:13.781Z	Mustang Panda	[Mustang Panda](https://attack.mitre.org/groups/G0129) is a China-based cyber espionage threat actor that was first observed in 2017 but may have been conducting operations since at least 2014. [Mustang Panda](https://attack.mitre.org/groups/G0129) has targeted government entities, nonprofits, religious, and other non-governmental organizations in the U.S., Europe, Mongolia, Myanmar, Pakistan, an…	['Mustang Panda', 'TA416', 'RedDelta', 'BRONZE PRESIDENT']	[{'source_name': 'mitre-attack', 'url': 'https://attack.mitre.org/groups/G0129', 'external_id': 'G0129'}, {'source_name': 'Mustang Panda', 'description': '(Citation: Crowdstrike MUSTANG PANDA June 2018)'}, {'source_name': 'TA416', 'description': '(Citation: Proofpoint TA416 November 2020)'}, {'source_name': 'RedDelta', 'description': '(Citation: Recorded Future REDDELTA July 2020)(Citation: Proof…	['marking-definition--fa42a846-8d90-4e51-bc29-71d5b4802168']	3.1.0	['enterprise-attack']	identity--c78cb6e5-0c4b-4611-8297-d1b8b55e40b5	2.1	False	['Kyaw Pyiyt Htet, @KyawPyiytHtet']
intrusion-set	2.1	intrusion-set--3fc023b2-c5cc-481d-9c3e-70141ae1a87e	identity--c78cb6e5-0c4b-4611-8297-d1b8b55e40b5	2021-01-27T15:57:11.183Z	2024-04-11T00:07:05.918Z	Sidewinder	[Sidewinder](https://attack.mitre.org/groups/G0121) is a suspected Indian threat actor group that has been active since at least 2012. They have been observed targeting government, military, and business entities throughout Asia, primarily focusing on Pakistan, China, Nepal, and Afghanistan.(Citation: ATT Sidewinder January 2021)(Citation: Securelist APT Trends April 2018)(Citation: Cyble Sidewin…	['Sidewinder', 'T-APT-04', 'Rattlesnake']	[{'source_name': 'mitre-attack', 'url': 'https://attack.mitre.org/groups/G0121', 'external_id': 'G0121'}, {'source_name': 'T-APT-04', 'description': '(Citation: Cyble Sidewinder September 2020)'}, {'source_name': 'Rattlesnake', 'description': '(Citation: Cyble Sidewinder September 2020)'}, {'source_name': 'Cyble Sidewinder September 2020', 'description': 'Cyble. (2020, September 26). SideWinder A…	['marking-definition--fa42a846-8d90-4e51-bc29-71d5b4802168']	3.2.0	['enterprise-attack']	identity--c78cb6e5-0c4b-4611-8297-d1b8b55e40b5	1.2	False	['Lacework Labs', 'Daniyal Naeem, BT Security']
intrusion-set	2.1	intrusion-set--3ea7add5-5b8f-45d8-b1f1-905d2729d62a	identity--c78cb6e5-0c4b-4611-8297-d1b8b55e40b5	2023-01-13T20:51:13.494Z	2024-10-02T12:13:42.278Z	CURIUM	[CURIUM](https://attack.mitre.org/groups/G1012) is an Iranian threat group, first reported in September 2019 and active since at least July 2018, targeting IT service providers in the Middle East.(Citation: Symantec Tortoiseshell 2019) [CURIUM](https://attack.mitre.org/groups/G1012) has since invested in building relationships with potential targets via social media over a period of months to est…	['CURIUM', 'Crimson Sandstorm', 'TA456', 'Tortoise Shell', 'Yellow Liderc']	[{'source_name': 'mitre-attack', 'url': 'https://attack.mitre.org/groups/G1012', 'external_id': 'G1012'}, {'source_name': 'Crimson Sandstorm', 'description': '(Citation: Microsoft Threat Actor Naming July 2023)'}, {'source_name': 'Tortoise Shell', 'description': '(Citation: Microsoft Threat Actor Naming July 2023)'}, {'source_name': 'TA456', 'description': '(Citation: Microsoft Threat Actor Namin…	['marking-definition--fa42a846-8d90-4e51-bc29-71d5b4802168']	3.2.0	['enterprise-attack']	identity--c78cb6e5-0c4b-4611-8297-d1b8b55e40b5	3.0	False	['Denise Tan', 'Wirapong Petshagun']
intrusion-set	2.1	intrusion-set--39d6890e-7f23-4474-b8ef-e7b0343c5fc8	identity--c78cb6e5-0c4b-4611-8297-d1b8b55e40b5	2021-09-29T15:10:19.236Z	2024-09-12T18:36:06.078Z	Andariel	[Andariel](https://attack.mitre.org/groups/G0138) is a North Korean state-sponsored threat group that has been active since at least 2009. [Andariel](https://attack.mitre.org/groups/G0138) has primarily focused its operations--which have included destructive attacks--against South Korean government agencies, military organizations, and a variety of domestic companies; they have also conducted cyb…	['Andariel', 'Silent Chollima', 'PLUTONIUM', 'Onyx Sleet']	[{'source_name': 'mitre-attack', 'url': 'https://attack.mitre.org/groups/G0138', 'external_id': 'G0138'}, {'source_name': 'Silent Chollima', 'description': '(Citation: CrowdStrike Silent Chollima Adversary September 2021)'}, {'source_name': 'Andariel', 'description': '(Citation: FSI Andariel Campaign Rifle July 2017)'}, {'source_name': 'PLUTONIUM', 'description': '(Citation: Microsoft Threat Acto…	['marking-definition--fa42a846-8d90-4e51-bc29-71d5b4802168']	3.2.0	['enterprise-attack']	identity--c78cb6e5-0c4b-4611-8297-d1b8b55e40b5	2.0	False	['Kyoung-ju Kwak (S2W)']
intrusion-set	2.1	intrusion-set--38fd6a28-3353-4f2b-bb2b-459fecd5c648	identity--c78cb6e5-0c4b-4611-8297-d1b8b55e40b5	2017-05-31T21:31:57.733Z	2024-04-11T03:03:44.056Z	APT18	[APT18](https://attack.mitre.org/groups/G0026) is a threat group that has operated since at least 2009 and has targeted a range of industries, including technology, manufacturing, human rights groups, government, and medical. (Citation: Dell Lateral Movement)	['APT18', 'TG-0416', 'Dynamite Panda', 'Threat Group-0416']	[{'source_name': 'mitre-attack', 'url': 'https://attack.mitre.org/groups/G0026', 'external_id': 'G0026'}, {'source_name': 'Threat Group-0416', 'description': '(Citation: ThreatStream Evasion Analysis)'}, {'source_name': 'APT18', 'description': '(Citation: ThreatStream Evasion Analysis)(Citation: Anomali Evasive Maneuvers July 2015)'}, {'source_name': 'TG-0416', 'description': '(Citation: ThreatSt…	['marking-definition--fa42a846-8d90-4e51-bc29-71d5b4802168']	3.2.0	['enterprise-attack']	identity--c78cb6e5-0c4b-4611-8297-d1b8b55e40b5	2.2	False
intrusion-set	2.1	intrusion-set--38863958-a201-4ce1-9dbe-539b0b6804e0	identity--c78cb6e5-0c4b-4611-8297-d1b8b55e40b5	2019-09-13T12:37:10.394Z	2021-10-06T19:26:47.988Z	Machete	[Machete](https://attack.mitre.org/groups/G0095) is a suspected Spanish-speaking cyber espionage group that has been active since at least 2010. It has primarily focused its operations within Latin America, with a particular emphasis on Venezuela, but also in the US, Europe, Russia, and parts of Asia. [Machete](https://attack.mitre.org/groups/G0095) generally targets high-profile organizations su…	['Machete', 'APT-C-43', 'El Machete']	[{'source_name': 'mitre-attack', 'url': 'https://attack.mitre.org/groups/G0095', 'external_id': 'G0095'}, {'source_name': 'Machete', 'description': '(Citation: Securelist Machete Aug 2014)(Citation: ESET Machete July 2019)('}, {'source_name': 'APT-C-43', 'description': '(Citation: 360 Machete Sep 2020)'}, {'source_name': 'El Machete', 'description': '(Citation: Cylance Machete Mar 2017)'}, {'sour…	['marking-definition--fa42a846-8d90-4e51-bc29-71d5b4802168']	2.1.0	['enterprise-attack']	identity--c78cb6e5-0c4b-4611-8297-d1b8b55e40b5	2.0		['Matias Nicolas Porolli, ESET']
intrusion-set	2.1	intrusion-set--381fcf73-60f6-4ab2-9991-6af3cbc35192	identity--c78cb6e5-0c4b-4611-8297-d1b8b55e40b5	2017-05-31T21:32:04.588Z	2024-09-12T17:37:44.040Z	Sandworm Team	[Sandworm Team](https://attack.mitre.org/groups/G0034) is a destructive threat group that has been attributed to Russia's General Staff Main Intelligence Directorate (GRU) Main Center for Special Technologies (GTsST) military unit 74455.(Citation: US District Court Indictment GRU Unit 74455 October 2020)(Citation: UK NCSC Olympic Attacks October 2020) This group has been active since at least 200…	['Sandworm Team', 'ELECTRUM', 'Telebots', 'IRON VIKING', 'BlackEnergy (Group)', 'Quedagh', 'Voodoo Bear', 'IRIDIUM', 'Seashell Blizzard', 'FROZENBARENTS', 'APT44']	[{'source_name': 'mitre-attack', 'url': 'https://attack.mitre.org/groups/G0034', 'external_id': 'G0034'}, {'source_name': 'Voodoo Bear', 'description': '(Citation: CrowdStrike VOODOO BEAR)(Citation: US District Court Indictment GRU Unit 74455 October 2020)(Citation: UK NCSC Olympic Attacks October 2020)'}, {'source_name': 'ELECTRUM', 'description': '(Citation: Dragos ELECTRUM)(Citation: UK NCSC O…	['marking-definition--fa42a846-8d90-4e51-bc29-71d5b4802168']	3.2.0	['enterprise-attack', 'ics-attack', 'mobile-attack']	identity--c78cb6e5-0c4b-4611-8297-d1b8b55e40b5	4.1	False	['Dragos Threat Intelligence', 'Hakan KARABACAK']
intrusion-set	2.1	intrusion-set--3753cc21-2dae-4dfb-8481-d004e74502cc	identity--c78cb6e5-0c4b-4611-8297-d1b8b55e40b5	2017-05-31T21:32:09.460Z	2024-04-17T22:09:41.004Z	FIN7	[FIN7](https://attack.mitre.org/groups/G0046) is a financially-motivated threat group that has been active since 2013. [FIN7](https://attack.mitre.org/groups/G0046) has primarily targeted the retail, restaurant, hospitality, software, consulting, financial services, medical equipment, cloud services, media, food and beverage, transportation, and utilities industries in the U.S. A portion of [FIN7…	['FIN7', 'GOLD NIAGARA', 'ITG14', 'Carbon Spider', 'ELBRUS', 'Sangria Tempest']	[{'source_name': 'mitre-attack', 'url': 'https://attack.mitre.org/groups/G0046', 'external_id': 'G0046'}, {'source_name': 'Carbon Spider', 'description': '(Citation: CrowdStrike Carbon Spider August 2021)'}, {'source_name': 'FIN7', 'description': '(Citation: FireEye FIN7 March 2017) (Citation: FireEye FIN7 April 2017) (Citation: Morphisec FIN7 June 2017) (Citation: FireEye FIN7 Shim Databases) (C…	['marking-definition--fa42a846-8d90-4e51-bc29-71d5b4802168']	3.2.0	['enterprise-attack', 'ics-attack']	identity--c78cb6e5-0c4b-4611-8297-d1b8b55e40b5	4.0	False	['Edward Millington']
intrusion-set	2.1	intrusion-set--35d1b3be-49d4-42f1-aaa6-ef159c880bca	identity--c78cb6e5-0c4b-4611-8297-d1b8b55e40b5	2021-10-01T01:57:31.229Z	2024-09-16T16:23:56.908Z	TeamTNT	[TeamTNT](https://attack.mitre.org/groups/G0139) is a threat group that has primarily targeted cloud and containerized environments. The group as been active since at least October 2019 and has mainly focused its efforts on leveraging cloud and container resources to deploy cryptocurrency miners in victim environments.(Citation: Palo Alto Black-T October 2020)(Citation: Lacework TeamTNT May 2021)…	['TeamTNT']	[{'source_name': 'mitre-attack', 'url': 'https://attack.mitre.org/groups/G0139', 'external_id': 'G0139'}, {'source_name': 'ATT TeamTNT Chimaera September 2020', 'description': 'AT&T Alien Labs. (2021, September 8). TeamTNT with new campaign aka Chimaera. Retrieved September 22, 2021.', 'url': 'https://cybersecurity.att.com/blogs/labs-research/teamtnt-with-new-campaign-aka-chimaera'}, {'source_nam…	['marking-definition--fa42a846-8d90-4e51-bc29-71d5b4802168']	3.2.0	['enterprise-attack']	identity--c78cb6e5-0c4b-4611-8297-d1b8b55e40b5	1.3	False	['Will Thomas, Cyjax', 'Darin Smith, Cisco']
intrusion-set	2.1	intrusion-set--32bca8ff-d900-4877-aa65-d70baa041b74	identity--c78cb6e5-0c4b-4611-8297-d1b8b55e40b5	2018-10-17T00:14:20.652Z	2023-03-22T04:50:51.782Z	Leafminer	[Leafminer](https://attack.mitre.org/groups/G0077) is an Iranian threat group that has targeted government organizations and business entities in the Middle East since at least early 2017. (Citation: Symantec Leafminer July 2018)	['Leafminer', 'Raspite']	[{'source_name': 'mitre-attack', 'url': 'https://attack.mitre.org/groups/G0077', 'external_id': 'G0077'}, {'source_name': 'Raspite', 'description': '(Citation: Dragos Raspite Aug 2018)'}, {'source_name': 'Leafminer', 'description': '(Citation: Symantec Leafminer July 2018)'}, {'source_name': 'Dragos Raspite Aug 2018', 'description': 'Dragos, Inc. (2018, August 2). RASPITE. Retrieved November 26, …	['marking-definition--fa42a846-8d90-4e51-bc29-71d5b4802168']	3.1.0	['enterprise-attack']	identity--c78cb6e5-0c4b-4611-8297-d1b8b55e40b5	2.4	False
intrusion-set	2.1	intrusion-set--2fd2be6a-d3a2-4a65-b499-05ea2693abee	identity--c78cb6e5-0c4b-4611-8297-d1b8b55e40b5	2019-01-30T14:26:42.897Z	2022-04-25T14:00:00.188Z	Gallmaker	[Gallmaker](https://attack.mitre.org/groups/G0084) is a cyberespionage group that has targeted victims in the Middle East and has been active since at least December 2017. The group has mainly targeted victims in the defense, military, and government sectors.(Citation: Symantec Gallmaker Oct 2018)	['Gallmaker']	[{'source_name': 'mitre-attack', 'url': 'https://attack.mitre.org/groups/G0084', 'external_id': 'G0084'}, {'source_name': 'Gallmaker', 'description': '(Citation: Symantec Gallmaker Oct 2018)'}, {'source_name': 'Symantec Gallmaker Oct 2018', 'description': 'Symantec Security Response. (2018, October 10). Gallmaker: New Attack Group Eschews Malware to Live off the Land. Retrieved November 27, 2018.…	['marking-definition--fa42a846-8d90-4e51-bc29-71d5b4802168']	2.1.0	['enterprise-attack']	identity--c78cb6e5-0c4b-4611-8297-d1b8b55e40b5	1.1
intrusion-set	2.1	intrusion-set--467271fd-47c0-4e90-a3f9-d84f5cf790d0	identity--c78cb6e5-0c4b-4611-8297-d1b8b55e40b5	2023-09-12T17:00:22.615Z	2024-04-10T22:38:45.199Z	TA2541	[TA2541](https://attack.mitre.org/groups/G1018) is a cybercriminal group that has been targeting the aviation, aerospace, transportation, manufacturing, and defense industries since at least 2017. [TA2541](https://attack.mitre.org/groups/G1018) campaigns are typically high volume and involve the use of commodity remote access tools obfuscated by crypters and themes related to aviation, transporta…	['TA2541']	[{'source_name': 'mitre-attack', 'url': 'https://attack.mitre.org/groups/G1018', 'external_id': 'G1018'}, {'source_name': 'Proofpoint TA2541 February 2022', 'description': "Larson, S. and Wise, J. (2022, February 15). Charting TA2541's Flight. Retrieved September 12, 2023.", 'url': 'https://www.proofpoint.com/us/blog/threat-insight/charting-ta2541s-flight'}, {'source_name': 'Cisco Operation Layov…	['marking-definition--fa42a846-8d90-4e51-bc29-71d5b4802168']	3.2.0	['enterprise-attack']	identity--c78cb6e5-0c4b-4611-8297-d1b8b55e40b5	1.1	False	['Pooja Natarajan, NEC Corporation India', 'Aaron Jornet']
intrusion-set	2.1	intrusion-set--2e290bfe-93b5-48ce-97d6-edcd6d32b7cf	identity--c78cb6e5-0c4b-4611-8297-d1b8b55e40b5	2017-05-31T21:32:09.849Z	2024-09-23T20:34:43.022Z	Gamaredon Group	[Gamaredon Group](https://attack.mitre.org/groups/G0047) is a suspected Russian cyber espionage threat group that has targeted military, NGO, judiciary, law enforcement, and non-profit organizations in Ukraine since at least 2013. The name [Gamaredon Group](https://attack.mitre.org/groups/G0047) comes from a misspelling of the word "Armageddon", which was detected in the adversary's early campaig…	['Gamaredon Group', 'IRON TILDEN', 'Primitive Bear', 'ACTINIUM', 'Armageddon', 'Shuckworm', 'DEV-0157', 'Aqua Blizzard']	[{'source_name': 'mitre-attack', 'url': 'https://attack.mitre.org/groups/G0047', 'external_id': 'G0047'}, {'source_name': 'ACTINIUM', 'description': '(Citation: Microsoft Actinium February 2022)'}, {'source_name': 'DEV-0157', 'description': '(Citation: Microsoft Actinium February 2022)'}, {'source_name': 'Aqua Blizzard', 'description': '(Citation: Microsoft Threat Actor Naming July 2023)'}, {'sou…	['marking-definition--fa42a846-8d90-4e51-bc29-71d5b4802168']	3.2.0	['enterprise-attack']	identity--c78cb6e5-0c4b-4611-8297-d1b8b55e40b5	3.1	False	['ESET', 'Trend Micro Incorporated', 'Yoshihiro Kori, NEC Corporation', 'Manikantan Srinivasan, NEC Corporation India', 'Pooja Natarajan, NEC Corporation India']
intrusion-set	2.1	intrusion-set--2a7914cf-dff3-428d-ab0f-1014d1c28aeb	identity--c78cb6e5-0c4b-4611-8297-d1b8b55e40b5	2017-05-31T21:32:06.015Z	2024-01-08T22:13:27.588Z	FIN6	[FIN6](https://attack.mitre.org/groups/G0037) is a cyber crime group that has stolen payment card data and sold it for profit on underground marketplaces. This group has aggressively targeted and compromised point of sale (PoS) systems in the hospitality and retail sectors.(Citation: FireEye FIN6 April 2016)(Citation: FireEye FIN6 Apr 2019)	['FIN6', 'Magecart Group 6', 'ITG08', 'Skeleton Spider', 'TAAL', 'Camouflage Tempest']	[{'source_name': 'mitre-attack', 'url': 'https://attack.mitre.org/groups/G0037', 'external_id': 'G0037'}, {'source_name': 'Skeleton Spider', 'description': '(Citation: Crowdstrike Global Threat Report Feb 2018)'}, {'source_name': 'FIN6', 'description': '(Citation: FireEye FIN6 April 2016)'}, {'source_name': 'TAAL', 'description': '(Citation: Microsoft Threat Actor Naming July 2023)'}, {'source_na…	['marking-definition--fa42a846-8d90-4e51-bc29-71d5b4802168']	3.2.0	['enterprise-attack', 'ics-attack']	identity--c78cb6e5-0c4b-4611-8297-d1b8b55e40b5	4.0	False	['Center for Threat-Informed Defense (CTID)', 'Drew Church, Splunk']
intrusion-set	2.1	intrusion-set--2a158b0a-7ef8-43cb-9985-bf34d1e12050	identity--c78cb6e5-0c4b-4611-8297-d1b8b55e40b5	2017-05-31T21:31:54.232Z	2021-08-19T18:23:23.507Z	Naikon	[Naikon](https://attack.mitre.org/groups/G0019) is assessed to be a state-sponsored cyber espionage group attributed to the Chinese People’s Liberation Army’s (PLA) Chengdu Military Region Second Technical Reconnaissance Bureau (Military Unit Cover Designator 78020).(Citation: CameraShy) Active since at least 2010, [Naikon](https://attack.mitre.org/groups/G0019) has primarily conducted operations…	['Naikon']	[{'source_name': 'mitre-attack', 'url': 'https://attack.mitre.org/groups/G0019', 'external_id': 'G0019'}, {'source_name': 'Naikon', 'description': '(Citation: Baumgartner Naikon 2015)(Citation: CameraShy)(Citation: Baumgartner Golovkin Naikon 2015)'}, {'source_name': 'CameraShy', 'description': "ThreatConnect Inc. and Defense Group Inc. (DGI). (2015, September 23). Project CameraShy: Closing the …	['marking-definition--fa42a846-8d90-4e51-bc29-71d5b4802168']	2.1.0	['enterprise-attack']	identity--c78cb6e5-0c4b-4611-8297-d1b8b55e40b5	2.0		['Kyaw Pyiyt Htet, @KyawPyiytHtet']
intrusion-set	2.1	intrusion-set--277d2f87-2ae5-4730-a3aa-50c1fdff9656	identity--c78cb6e5-0c4b-4611-8297-d1b8b55e40b5	2017-05-31T21:32:07.541Z	2022-04-25T14:00:00.188Z	Strider	[Strider](https://attack.mitre.org/groups/G0041) is a threat group that has been active since at least 2011 and has targeted victims in Russia, China, Sweden, Belgium, Iran, and Rwanda.(Citation: Symantec Strider Blog)(Citation: Kaspersky ProjectSauron Blog)	['Strider', 'ProjectSauron']	[{'source_name': 'mitre-attack', 'url': 'https://attack.mitre.org/groups/G0041', 'external_id': 'G0041'}, {'source_name': 'Strider', 'description': '(Citation: Symantec Strider Blog) (Citation: Kaspersky ProjectSauron Blog)'}, {'source_name': 'ProjectSauron', 'description': 'ProjectSauron is used to refer both to the threat group also known as G0041 as well as the malware platform also known as S…	['marking-definition--fa42a846-8d90-4e51-bc29-71d5b4802168']	2.1.0	['enterprise-attack']	identity--c78cb6e5-0c4b-4611-8297-d1b8b55e40b5	1.1
intrusion-set	2.1	intrusion-set--269e8108-68c6-4f99-b911-14b2e765dec2	identity--c78cb6e5-0c4b-4611-8297-d1b8b55e40b5	2018-04-18T17:59:24.739Z	2024-08-29T14:59:08.071Z	MuddyWater	[MuddyWater](https://attack.mitre.org/groups/G0069) is a cyber espionage group assessed to be a subordinate element within Iran's Ministry of Intelligence and Security (MOIS).(Citation: CYBERCOM Iranian Intel Cyber January 2022) Since at least 2017, [MuddyWater](https://attack.mitre.org/groups/G0069) has targeted a range of government and private organizations across sectors, including telecommun…	['MuddyWater', 'Earth Vetala', 'MERCURY', 'Static Kitten', 'Seedworm', 'TEMP.Zagros', 'Mango Sandstorm', 'TA450']	[{'source_name': 'mitre-attack', 'url': 'https://attack.mitre.org/groups/G0069', 'external_id': 'G0069'}, {'source_name': 'MERCURY', 'description': '(Citation: Anomali Static Kitten February 2021)'}, {'source_name': 'Static Kitten', 'description': '(Citation: Anomali Static Kitten February 2021)(Citation: Trend Micro Muddy Water March 2021)'}, {'source_name': 'TEMP.Zagros', 'description': '(Citat…	['marking-definition--fa42a846-8d90-4e51-bc29-71d5b4802168']	3.2.0	['enterprise-attack']	identity--c78cb6e5-0c4b-4611-8297-d1b8b55e40b5	5.1	False	['Ozer Sarilar, @ozersarilar, STM', 'Daniyal Naeem, BT Security', 'Marco Pedrinazzi, @pedrinazziM']
intrusion-set	2.1	intrusion-set--2688b13e-8e71-405a-9c40-0dee94bddf87	identity--c78cb6e5-0c4b-4611-8297-d1b8b55e40b5	2021-03-03T19:40:47.280Z	2024-01-08T20:45:37.568Z	HAFNIUM	[HAFNIUM](https://attack.mitre.org/groups/G0125) is a likely state-sponsored cyber espionage group operating out of China that has been active since at least January 2021. [HAFNIUM](https://attack.mitre.org/groups/G0125) primarily targets entities in the US across a number of industry sectors, including infectious disease researchers, law firms, higher education institutions, defense contractors,…	['HAFNIUM', 'Operation Exchange Marauder', 'Silk Typhoon']	[{'source_name': 'mitre-attack', 'url': 'https://attack.mitre.org/groups/G0125', 'external_id': 'G0125'}, {'source_name': 'Silk Typhoon', 'description': '(Citation: Microsoft Threat Actor Naming July 2023)'}, {'source_name': 'Operation Exchange Marauder', 'description': '(Citation: Volexity Exchange Marauder March 2021)'}, {'source_name': 'Volexity Exchange Marauder March 2021', 'description': 'G…	['marking-definition--fa42a846-8d90-4e51-bc29-71d5b4802168']	3.2.0	['enterprise-attack']	identity--c78cb6e5-0c4b-4611-8297-d1b8b55e40b5	2.0	False	['Daniyal Naeem, BT Security', 'Matt Brenton, Zurich Insurance Group', 'Mayuresh Dani, Qualys', 'Harshal Tupsamudre, Qualys', 'Vinayak Wadhwa, SAFE Security']
intrusion-set	2.1	intrusion-set--247cb30b-955f-42eb-97a5-a89fef69341e	identity--c78cb6e5-0c4b-4611-8297-d1b8b55e40b5	2017-12-14T16:46:06.044Z	2024-04-17T22:07:49.430Z	APT32	[APT32](https://attack.mitre.org/groups/G0050) is a suspected Vietnam-based threat group that has been active since at least 2014. The group has targeted multiple private sector industries as well as foreign governments, dissidents, and journalists with a strong focus on Southeast Asian countries like Vietnam, the Philippines, Laos, and Cambodia. They have extensively used strategic web compromis…	['APT32', 'SeaLotus', 'OceanLotus', 'APT-C-00', 'Canvas Cyclone', 'BISMUTH']	[{'source_name': 'mitre-attack', 'url': 'https://attack.mitre.org/groups/G0050', 'external_id': 'G0050'}, {'source_name': 'SeaLotus', 'description': '(Citation: Cybereason Oceanlotus May 2017)'}, {'source_name': 'APT-C-00', 'description': '(Citation: ESET OceanLotus)(Citation: Cybereason Oceanlotus May 2017)(Citation: ESET OceanLotus Mar 2019)(Citation: Amnesty Intl. Ocean Lotus February 2021)'},…	['marking-definition--fa42a846-8d90-4e51-bc29-71d5b4802168']	3.2.0	['enterprise-attack']	identity--c78cb6e5-0c4b-4611-8297-d1b8b55e40b5	3.0	False	['Romain Dumont, ESET']
intrusion-set	2.1	intrusion-set--222fbd21-fc4f-4b7e-9f85-0e6e3a76c33f	identity--c78cb6e5-0c4b-4611-8297-d1b8b55e40b5	2017-05-31T21:32:09.054Z	2024-09-19T14:30:03.922Z	menuPass	[menuPass](https://attack.mitre.org/groups/G0045) is a threat group that has been active since at least 2006. Individual members of [menuPass](https://attack.mitre.org/groups/G0045) are known to have acted in association with the Chinese Ministry of State Security's (MSS) Tianjin State Security Bureau and worked for the Huaying Haitai Science and Technology Development Company.(Citation: DOJ APT1…	['menuPass', 'Cicada', 'POTASSIUM', 'Stone Panda', 'APT10', 'Red Apollo', 'CVNX', 'HOGFISH', 'BRONZE RIVERSIDE']	[{'source_name': 'mitre-attack', 'url': 'https://attack.mitre.org/groups/G0045', 'external_id': 'G0045'}, {'source_name': 'HOGFISH', 'description': '(Citation: Accenture Hogfish April 2018)'}, {'source_name': 'POTASSIUM', 'description': '(Citation: DOJ APT10 Dec 2018)(Citation: District Court of NY APT10 Indictment December 2018)'}, {'source_name': 'Stone Panda', 'description': '(Citation: Palo A…	['marking-definition--fa42a846-8d90-4e51-bc29-71d5b4802168']	3.2.0	['enterprise-attack']	identity--c78cb6e5-0c4b-4611-8297-d1b8b55e40b5	3.0	False	['Edward Millington', 'Michael Cox']
intrusion-set	2.1	intrusion-set--1f21da59-6a13-455b-afd0-d58d0a5a7d27	identity--c78cb6e5-0c4b-4611-8297-d1b8b55e40b5	2018-10-17T00:14:20.652Z	2022-04-25T14:00:00.188Z	Gorgon Group	[Gorgon Group](https://attack.mitre.org/groups/G0078) is a threat group consisting of members who are suspected to be Pakistan-based or have other connections to Pakistan. The group has performed a mix of criminal and targeted attacks, including campaigns against government organizations in the United Kingdom, Spain, Russia, and the United States. (Citation: Unit 42 Gorgon Group Aug 2018)	['Gorgon Group']	[{'source_name': 'mitre-attack', 'url': 'https://attack.mitre.org/groups/G0078', 'external_id': 'G0078'}, {'source_name': 'Gorgon Group', 'description': '(Citation: Unit 42 Gorgon Group Aug 2018)'}, {'source_name': 'Unit 42 Gorgon Group Aug 2018', 'description': 'Falcone, R., et al. (2018, August 02). The Gorgon Group: Slithering Between Nation State and Cybercrime. Retrieved August 7, 2018.', 'u…	['marking-definition--fa42a846-8d90-4e51-bc29-71d5b4802168']	2.1.0	['enterprise-attack']	identity--c78cb6e5-0c4b-4611-8297-d1b8b55e40b5	1.5
intrusion-set	2.1	intrusion-set--1f0f9a14-11aa-49aa-9174-bcd0eaa979de	identity--c78cb6e5-0c4b-4611-8297-d1b8b55e40b5	2021-01-22T16:46:17.790Z	2022-04-25T14:00:00.188Z	Evilnum	[Evilnum](https://attack.mitre.org/groups/G0120) is a financially motivated threat group that has been active since at least 2018.(Citation: ESET EvilNum July 2020)	['Evilnum']	[{'source_name': 'mitre-attack', 'url': 'https://attack.mitre.org/groups/G0120', 'external_id': 'G0120'}, {'source_name': 'Evilnum', 'description': '(Citation: ESET EvilNum July 2020)'}, {'source_name': 'ESET EvilNum July 2020', 'description': 'Porolli, M. (2020, July 9). More evil: A deep look at Evilnum and its toolset. Retrieved January 22, 2021.', 'url': 'https://www.welivesecurity.com/2020/0…	['marking-definition--fa42a846-8d90-4e51-bc29-71d5b4802168']	2.1.0	['enterprise-attack']	identity--c78cb6e5-0c4b-4611-8297-d1b8b55e40b5	1.0
intrusion-set	2.1	intrusion-set--1c63d4ec-0a75-4daa-b1df-0d11af3d3cc1	identity--c78cb6e5-0c4b-4611-8297-d1b8b55e40b5	2017-05-31T21:32:05.217Z	2024-01-08T20:40:31.822Z	Dragonfly	[Dragonfly](https://attack.mitre.org/groups/G0035) is a cyber espionage group that has been attributed to Russia's Federal Security Service (FSB) Center 16.(Citation: DOJ Russia Targeting Critical Infrastructure March 2022)(Citation: UK GOV FSB Factsheet April 2022) Active since at least 2010, [Dragonfly](https://attack.mitre.org/groups/G0035) has targeted defense and aviation companies, governme…	['Dragonfly', 'TEMP.Isotope', 'DYMALLOY', 'Berserk Bear', 'TG-4192', 'Crouching Yeti', 'IRON LIBERTY', 'Energetic Bear', 'Ghost Blizzard', 'BROMINE']	[{'source_name': 'mitre-attack', 'url': 'https://attack.mitre.org/groups/G0035', 'external_id': 'G0035'}, {'source_name': 'DYMALLOY', 'description': '(Citation: Dragos DYMALLOY )(Citation: UK GOV FSB Factsheet April 2022)'}, {'source_name': 'Berserk Bear', 'description': '(Citation: Gigamon Berserk Bear October 2021)(Citation: DOJ Russia Targeting Critical Infrastructure March 2022)(Citation: UK …	['marking-definition--fa42a846-8d90-4e51-bc29-71d5b4802168']	3.2.0	['enterprise-attack', 'ics-attack']	identity--c78cb6e5-0c4b-4611-8297-d1b8b55e40b5	4.0	False	['Dragos Threat Intelligence']
intrusion-set	2.1	intrusion-set--18854f55-ac7c-4634-bd9a-352dd07613b7	identity--c78cb6e5-0c4b-4611-8297-d1b8b55e40b5	2019-09-23T13:43:36.945Z	2024-10-10T14:31:35.326Z	APT41	[APT41](https://attack.mitre.org/groups/G0096) is a threat group that researchers have assessed as Chinese state-sponsored espionage group that also conducts financially-motivated operations. Active since at least 2012, [APT41](https://attack.mitre.org/groups/G0096) has been observed targeting various industries, including but not limited to healthcare, telecom, technology, finance, education, re…	['APT41', 'Wicked Panda', 'Brass Typhoon', 'BARIUM']	[{'source_name': 'mitre-attack', 'url': 'https://attack.mitre.org/groups/G0096', 'external_id': 'G0096'}, {'source_name': 'Wicked Panda', 'description': '(Citation: Crowdstrike GTR2020 Mar 2020)'}, {'source_name': 'APT41', 'description': '(Citation: FireEye APT41 2019)'}, {'source_name': 'Brass Typhoon', 'description': '(Citation: Microsoft Threat Actor Naming July 2023)'}, {'source_name': 'BARIU…	['marking-definition--fa42a846-8d90-4e51-bc29-71d5b4802168']	3.2.0	['enterprise-attack']	identity--c78cb6e5-0c4b-4611-8297-d1b8b55e40b5	4.1	False	['Kyaw Pyiyt Htet, @KyawPyiytHtet', 'Nikita Rostovcev, Group-IB']
intrusion-set	2.1	intrusion-set--17862c7d-9e60-48a0-b48e-da4dc4c3f6b0	identity--c78cb6e5-0c4b-4611-8297-d1b8b55e40b5	2017-05-31T21:32:07.145Z	2023-03-22T05:08:20.780Z	Patchwork	[Patchwork](https://attack.mitre.org/groups/G0040) is a cyber espionage group that was first observed in December 2015. While the group has not been definitively attributed, circumstantial evidence suggests the group may be a pro-Indian or Indian entity. [Patchwork](https://attack.mitre.org/groups/G0040) has been seen targeting industries related to diplomatic and government agencies. Much of the…	['Patchwork', 'Hangover Group', 'Dropping Elephant', 'Chinastrats', 'MONSOON', 'Operation Hangover']	[{'source_name': 'mitre-attack', 'url': 'https://attack.mitre.org/groups/G0040', 'external_id': 'G0040'}, {'source_name': 'Patchwork', 'description': '(Citation: Cymmetria Patchwork) (Citation: Symantec Patchwork) (Citation: Securelist Dropping Elephant) (Citation: PaloAlto Patchwork Mar 2018) (Citation: Volexity Patchwork June 2018)'}, {'source_name': 'Chinastrats', 'description': '(Citation: Se…	['marking-definition--fa42a846-8d90-4e51-bc29-71d5b4802168']	3.1.0	['enterprise-attack']	identity--c78cb6e5-0c4b-4611-8297-d1b8b55e40b5	1.5	False
intrusion-set	2.1	intrusion-set--62a64fd3-aaf7-4d09-a375-d6f8bb118481	identity--c78cb6e5-0c4b-4611-8297-d1b8b55e40b5	2018-04-18T17:59:24.739Z	2020-03-30T19:22:32.962Z	TA459	[TA459](https://attack.mitre.org/groups/G0062) is a threat group believed to operate out of China that has targeted countries including Russia, Belarus, Mongolia, and others. (Citation: Proofpoint TA459 April 2017)	['TA459']	[{'source_name': 'mitre-attack', 'url': 'https://attack.mitre.org/groups/G0062', 'external_id': 'G0062'}, {'source_name': 'TA459', 'description': '(Citation: Proofpoint TA459 April 2017)'}, {'source_name': 'Proofpoint TA459 April 2017', 'description': 'Axel F. (2017, April 27). APT Targets Financial Analysts with CVE-2017-0199. Retrieved February 15, 2018.', 'url': 'https://www.proofpoint.com/us/…	['marking-definition--fa42a846-8d90-4e51-bc29-71d5b4802168']	2.1.0	['enterprise-attack']	identity--c78cb6e5-0c4b-4611-8297-d1b8b55e40b5	1.1		['Valerii Marchuk, Cybersecurity Help s.r.o.']
intrusion-set	2.1	intrusion-set--7331c66a-5601-4d3f-acf6-ad9e3035eb40	identity--c78cb6e5-0c4b-4611-8297-d1b8b55e40b5	2017-05-31T21:32:08.304Z	2024-04-11T02:23:59.598Z	Group5	[Group5](https://attack.mitre.org/groups/G0043) is a threat group with a suspected Iranian nexus, though this attribution is not definite. The group has targeted individuals connected to the Syrian opposition via spearphishing and watering holes, normally using Syrian and Iranian themes. [Group5](https://attack.mitre.org/groups/G0043) has used two commonly available remote access tools (RATs), [n…	['Group5']	[{'source_name': 'mitre-attack', 'url': 'https://attack.mitre.org/groups/G0043', 'external_id': 'G0043'}, {'source_name': 'Group5', 'description': '(Citation: Citizen Lab Group5)'}, {'source_name': 'Citizen Lab Group5', 'description': 'Scott-Railton, J., et al. (2016, August 2). Group5: Syria and the Iranian Connection. Retrieved September 26, 2016.', 'url': 'https://citizenlab.ca/2016/08/group5-…	['marking-definition--fa42a846-8d90-4e51-bc29-71d5b4802168']	3.2.0	['enterprise-attack']	identity--c78cb6e5-0c4b-4611-8297-d1b8b55e40b5	1.3	False
intrusion-set	2.1	intrusion-set--7251b44b-6072-476c-b8d9-a6e32c355b28	identity--c78cb6e5-0c4b-4611-8297-d1b8b55e40b5	2023-09-25T18:11:05.672Z	2023-09-26T14:34:08.342Z	MoustachedBouncer	[MoustachedBouncer](https://attack.mitre.org/groups/G1019) is a cyberespionage group that has been active since at least 2014 targeting foreign embassies in Belarus.(Citation: MoustachedBouncer ESET August 2023)	['MoustachedBouncer']	[{'source_name': 'mitre-attack', 'url': 'https://attack.mitre.org/groups/G1019', 'external_id': 'G1019'}, {'source_name': 'MoustachedBouncer ESET August 2023', 'description': 'Faou, M. (2023, August 10). MoustachedBouncer: Espionage against foreign diplomats in Belarus. Retrieved September 25, 2023.', 'url': 'https://www.welivesecurity.com/en/eset-research/moustachedbouncer-espionage-against-fore…	['marking-definition--fa42a846-8d90-4e51-bc29-71d5b4802168']	3.1.0	['enterprise-attack', 'mobile-attack']	identity--c78cb6e5-0c4b-4611-8297-d1b8b55e40b5	1.0	False
intrusion-set	2.1	intrusion-set--7113eaa5-ba79-4fb3-b68a-398ee9cd698e	identity--c78cb6e5-0c4b-4611-8297-d1b8b55e40b5	2018-04-18T17:59:24.739Z	2024-01-08T20:33:16.460Z	Leviathan	[Leviathan](https://attack.mitre.org/groups/G0065) is a Chinese state-sponsored cyber espionage group that has been attributed to the Ministry of State Security's (MSS) Hainan State Security Department and an affiliated front company.(Citation: CISA AA21-200A APT40 July 2021) Active since at least 2009, [Leviathan](https://attack.mitre.org/groups/G0065) has targeted the following sectors: academi…	['Leviathan', 'MUDCARP', 'Kryptonite Panda', 'Gadolinium', 'BRONZE MOHAWK', 'TEMP.Jumper', 'APT40', 'TEMP.Periscope', 'Gingham Typhoon']	[{'source_name': 'mitre-attack', 'url': 'https://attack.mitre.org/groups/G0065', 'external_id': 'G0065'}, {'source_name': 'MUDCARP', 'description': '(Citation: CISA AA21-200A APT40 July 2021)(Citation: Accenture MUDCARP March 2019)'}, {'source_name': 'Kryptonite Panda', 'description': '(Citation: CISA AA21-200A APT40 July 2021)(Citation: Crowdstrike KRYPTONITE PANDA August 2018)'}, {'source_name'…	['marking-definition--fa42a846-8d90-4e51-bc29-71d5b4802168']	3.2.0	['enterprise-attack']	identity--c78cb6e5-0c4b-4611-8297-d1b8b55e40b5	4.0	False	['Valerii Marchuk, Cybersecurity Help s.r.o.']
intrusion-set	2.1	intrusion-set--6fe8a2a1-a1b0-4af8-953d-4babd329f8f8	identity--c78cb6e5-0c4b-4611-8297-d1b8b55e40b5	2020-05-05T18:36:45.970Z	2022-04-06T13:14:27.477Z	BlackTech	[BlackTech](https://attack.mitre.org/groups/G0098) is a suspected Chinese cyber espionage group that has primarily targeted organizations in East Asia--particularly Taiwan, Japan, and Hong Kong--and the US since at least 2013. [BlackTech](https://attack.mitre.org/groups/G0098) has used a combination of custom malware, dual-use tools, and living off the land tactics to compromise media, constructi…	['BlackTech', 'Palmerworm']	[{'source_name': 'mitre-attack', 'url': 'https://attack.mitre.org/groups/G0098', 'external_id': 'G0098'}, {'source_name': 'Palmerworm', 'description': '(Citation: Symantec Palmerworm Sep 2020)(Citation: IronNet BlackTech Oct 2021)'}, {'source_name': 'TrendMicro BlackTech June 2017', 'description': 'Bermejo, L., et al. (2017, June 22). Following the Trail of BlackTech’s Cyber Espionage Campaigns. …	['marking-definition--fa42a846-8d90-4e51-bc29-71d5b4802168']	2.1.0	['enterprise-attack']	identity--c78cb6e5-0c4b-4611-8297-d1b8b55e40b5	2.0	False	['Tatsuya Daitoku, Cyber Defense Institute, Inc.', 'Hannah Simes, BT Security']
intrusion-set	2.1	intrusion-set--6eded342-33e5-4451-b6b2-e1c62863129f	identity--c78cb6e5-0c4b-4611-8297-d1b8b55e40b5	2021-12-26T23:11:39.442Z	2023-09-22T20:43:16.504Z	Confucius	[Confucius](https://attack.mitre.org/groups/G0142) is a cyber espionage group that has primarily targeted military personnel, high-profile personalities, business persons, and government organizations in South Asia since at least 2013. Security researchers have noted similarities between [Confucius](https://attack.mitre.org/groups/G0142) and [Patchwork](https://attack.mitre.org/groups/G0040), par…	['Confucius', 'Confucius APT']	[{'source_name': 'mitre-attack', 'url': 'https://attack.mitre.org/groups/G0142', 'external_id': 'G0142'}, {'source_name': 'TrendMicro Confucius APT Feb 2018', 'description': "Lunghi, D and Horejsi, J. (2018, February 13). Deciphering Confucius: A Look at the Group's Cyberespionage Operations. Retrieved December 26, 2021.", 'url': 'https://www.trendmicro.com/en_us/research/18/b/deciphering-confuci…	['marking-definition--fa42a846-8d90-4e51-bc29-71d5b4802168']	3.1.0	['enterprise-attack', 'mobile-attack']	identity--c78cb6e5-0c4b-4611-8297-d1b8b55e40b5	1.1	False
intrusion-set	2.1	intrusion-set--6b9ebeb5-20bf-48b0-afb7-988d769a2f01	identity--c78cb6e5-0c4b-4611-8297-d1b8b55e40b5	2018-10-17T00:14:20.652Z	2021-10-12T19:52:22.454Z	DarkHydrus	[DarkHydrus](https://attack.mitre.org/groups/G0079) is a threat group that has targeted government agencies and educational institutions in the Middle East since at least 2016. The group heavily leverages open-source tools and custom payloads for carrying out attacks. (Citation: Unit 42 DarkHydrus July 2018) (Citation: Unit 42 Playbook Dec 2017)	['DarkHydrus']	[{'source_name': 'mitre-attack', 'url': 'https://attack.mitre.org/groups/G0079', 'external_id': 'G0079'}, {'source_name': 'DarkHydrus', 'description': '(Citation: Unit 42 DarkHydrus July 2018)'}, {'source_name': 'Unit 42 DarkHydrus July 2018', 'description': 'Falcone, R., et al. (2018, July 27). New Threat Actor Group DarkHydrus Targets Middle East Government. Retrieved August 2, 2018.', 'url': '…	['marking-definition--fa42a846-8d90-4e51-bc29-71d5b4802168']	2.1.0	['enterprise-attack']	identity--c78cb6e5-0c4b-4611-8297-d1b8b55e40b5	1.3		['Oleg Skulkin, Group-IB']
intrusion-set	2.1	intrusion-set--6a2e693f-24e5-451a-9f88-b36a108e5662	identity--c78cb6e5-0c4b-4611-8297-d1b8b55e40b5	2017-05-31T21:31:47.955Z	2022-04-25T14:00:00.188Z	APT1	[APT1](https://attack.mitre.org/groups/G0006) is a Chinese threat group that has been attributed to the 2nd Bureau of the People’s Liberation Army (PLA) General Staff Department’s (GSD) 3rd Department, commonly known by its Military Unit Cover Designator (MUCD) as Unit 61398. (Citation: Mandiant APT1)	['APT1', 'Comment Crew', 'Comment Group', 'Comment Panda']	[{'source_name': 'mitre-attack', 'url': 'https://attack.mitre.org/groups/G0006', 'external_id': 'G0006'}, {'source_name': 'APT1', 'description': '(Citation: Mandiant APT1)'}, {'source_name': 'Comment Crew', 'description': '(Citation: Mandiant APT1)'}, {'source_name': 'Comment Group', 'description': '(Citation: Mandiant APT1)'}, {'source_name': 'Comment Panda', 'description': '(Citation: CrowdStri…	['marking-definition--fa42a846-8d90-4e51-bc29-71d5b4802168']	2.1.0	['enterprise-attack']	identity--c78cb6e5-0c4b-4611-8297-d1b8b55e40b5	1.4
intrusion-set	2.1	intrusion-set--674582ec-51c4-42ce-b409-797239e37a2a	identity--c78cb6e5-0c4b-4611-8297-d1b8b55e40b5	2024-05-25T16:11:54.881Z	2024-08-12T17:32:47.430Z	Saint Bear	[Saint Bear](https://attack.mitre.org/groups/G1031) is a Russian-nexus threat actor active since early 2021, primarily targeting entities in Ukraine and Georgia. The group is notable for a specific remote access tool, [Saint Bot](https://attack.mitre.org/software/S1018), and information stealer, [OutSteel](https://attack.mitre.org/software/S1017) in campaigns. [Saint Bear](https://attack.mitre.or…	['Saint Bear', 'Storm-0587', 'TA471', 'UAC-0056', 'Lorec53']	[{'source_name': 'mitre-attack', 'url': 'https://attack.mitre.org/groups/G1031', 'external_id': 'G1031'}, {'source_name': 'Storm-0587', 'description': '(Citation: Cadet Blizzard emerges as novel threat actor)'}, {'source_name': 'TA471', 'description': '(Citation: Palo Alto Unit 42 OutSteel SaintBot February 2022 )'}, {'source_name': 'UAC-0056', 'description': '(Citation: Palo Alto Unit 42 OutStee…	['marking-definition--fa42a846-8d90-4e51-bc29-71d5b4802168']	3.2.0	['enterprise-attack']	identity--c78cb6e5-0c4b-4611-8297-d1b8b55e40b5	1.0	False
intrusion-set	2.1	intrusion-set--6713ab67-e25b-49cc-808d-2b36d4fbc35c	identity--c78cb6e5-0c4b-4611-8297-d1b8b55e40b5	2017-05-31T21:31:47.177Z	2024-01-08T21:47:14.257Z	Ke3chang	[Ke3chang](https://attack.mitre.org/groups/G0004) is a threat group attributed to actors operating out of China. [Ke3chang](https://attack.mitre.org/groups/G0004) has targeted oil, government, diplomatic, military, and NGOs in Central and South America, the Caribbean, Europe, and North America since at least 2010.(Citation: Mandiant Operation Ke3chang November 2014)(Citation: NCC Group APT15 Aliv…	['Ke3chang', 'APT15', 'Mirage', 'Vixen Panda', 'GREF', 'Playful Dragon', 'RoyalAPT', 'NICKEL', 'Nylon Typhoon']	[{'source_name': 'mitre-attack', 'url': 'https://attack.mitre.org/groups/G0004', 'external_id': 'G0004'}, {'source_name': 'RoyalAPT', 'description': '(Citation: APT15 Intezer June 2018)'}, {'source_name': 'NICKEL', 'description': '(Citation: Microsoft NICKEL December 2021)'}, {'source_name': 'Nylon Typhoon', 'description': '(Citation: Microsoft Threat Actor Naming July 2023)'}, {'source_name': 'A…	['marking-definition--fa42a846-8d90-4e51-bc29-71d5b4802168']	3.2.0	['enterprise-attack']	identity--c78cb6e5-0c4b-4611-8297-d1b8b55e40b5	3.0	False	['Pooja Natarajan, NEC Corporation India', 'Manikantan Srinivasan, NEC Corporation India', 'Hiroki Nagahama, NEC Corporation']
intrusion-set	2.1	intrusion-set--6688d679-ccdb-4f12-abf6-c7545dd767a4	identity--c78cb6e5-0c4b-4611-8297-d1b8b55e40b5	2019-05-02T00:08:18.314Z	2022-04-25T14:00:00.188Z	The White Company	[The White Company](https://attack.mitre.org/groups/G0089) is a likely state-sponsored threat actor with advanced capabilities. From 2017 through 2018, the group led an espionage campaign called Operation Shaheen targeting government and military organizations in Pakistan.(Citation: Cylance Shaheen Nov 2018)	['The White Company']	[{'source_name': 'mitre-attack', 'url': 'https://attack.mitre.org/groups/G0089', 'external_id': 'G0089'}, {'source_name': 'Cylance Shaheen Nov 2018', 'description': 'Livelli, K, et al. (2018, November 12). Operation Shaheen. Retrieved May 1, 2019.', 'url': 'https://www.cylance.com/content/dam/cylance-web/en-us/resources/knowledge-center/resource-library/reports/WhiteCompanyOperationShaheenReport.…	['marking-definition--fa42a846-8d90-4e51-bc29-71d5b4802168']	2.1.0	['enterprise-attack']	identity--c78cb6e5-0c4b-4611-8297-d1b8b55e40b5	1.1
intrusion-set	2.1	intrusion-set--6566aac9-dad8-4332-ae73-20c23bad7f02	identity--c78cb6e5-0c4b-4611-8297-d1b8b55e40b5	2021-09-28T17:41:12.950Z	2021-10-25T14:28:10.337Z	Ferocious Kitten	[Ferocious Kitten](https://attack.mitre.org/groups/G0137) is a threat group that has primarily targeted Persian-speaking individuals in Iran since at least 2015.(Citation: Kaspersky Ferocious Kitten Jun 2021)	['Ferocious Kitten']	[{'source_name': 'mitre-attack', 'url': 'https://attack.mitre.org/groups/G0137', 'external_id': 'G0137'}, {'source_name': 'Kaspersky Ferocious Kitten Jun 2021', 'description': 'GReAT. (2021, June 16). Ferocious Kitten: 6 Years of Covert Surveillance in Iran. Retrieved September 22, 2021.', 'url': 'https://securelist.com/ferocious-kitten-6-years-of-covert-surveillance-in-iran/102806/'}]	['marking-definition--fa42a846-8d90-4e51-bc29-71d5b4802168']	2.1.0	['enterprise-attack']	identity--c78cb6e5-0c4b-4611-8297-d1b8b55e40b5	1.0		['Pooja Natarajan, NEC Corporation India', 'Manikantan Srinivasan, NEC Corporation India', 'Hiroki Nagahama, NEC Corporation']
intrusion-set	2.1	intrusion-set--64d5f96a-f121-4d19-89f6-6709f5c49faa	identity--c78cb6e5-0c4b-4611-8297-d1b8b55e40b5	2022-07-14T14:32:47.582Z	2022-10-24T18:50:40.179Z	Aoqin Dragon	[Aoqin Dragon](https://attack.mitre.org/groups/G1007) is a suspected Chinese cyber espionage threat group that has been active since at least 2013. [Aoqin Dragon](https://attack.mitre.org/groups/G1007) has primarily targeted government, education, and telecommunication organizations in Australia, Cambodia, Hong Kong, Singapore, and Vietnam. Security researchers noted a potential association betwe…	['Aoqin Dragon']	[{'source_name': 'mitre-attack', 'url': 'https://attack.mitre.org/groups/G1007', 'external_id': 'G1007'}, {'source_name': 'SentinelOne Aoqin Dragon June 2022', 'description': 'Chen, Joey. (2022, June 9). Aoqin Dragon | Newly-Discovered Chinese-linked APT Has Been Quietly Spying On Organizations For 10 Years. Retrieved July 14, 2022.', 'url': 'https://www.sentinelone.com/labs/aoqin-dragon-newly-di…	['marking-definition--fa42a846-8d90-4e51-bc29-71d5b4802168']	3.0.0	['enterprise-attack']	identity--c78cb6e5-0c4b-4611-8297-d1b8b55e40b5	1.0	False	['Hiroki Nagahama, NEC Corporation', 'Pooja Natarajan, NEC Corporation India', 'Manikantan Srinivasan, NEC Corporation India']
intrusion-set	2.1	intrusion-set--64b52e7d-b2c4-4a02-9372-08a463f5dc11	identity--c78cb6e5-0c4b-4611-8297-d1b8b55e40b5	2022-01-18T14:49:29.505Z	2024-10-10T14:31:59.099Z	Aquatic Panda	[Aquatic Panda](https://attack.mitre.org/groups/G0143) is a suspected China-based threat group with a dual mission of intelligence collection and industrial espionage. Active since at least May 2020, [Aquatic Panda](https://attack.mitre.org/groups/G0143) has primarily targeted entities in the telecommunications, technology, and government sectors.(Citation: CrowdStrike AQUATIC PANDA December 2021)	['Aquatic Panda']	[{'source_name': 'mitre-attack', 'url': 'https://attack.mitre.org/groups/G0143', 'external_id': 'G0143'}, {'source_name': 'CrowdStrike AQUATIC PANDA December 2021', 'description': 'Wiley, B. et al. (2021, December 29). OverWatch Exposes AQUATIC PANDA in Possession of Log4Shell Exploit Tools During Hands-on Intrusion Attempt. Retrieved January 18, 2022.', 'url': 'https://www.crowdstrike.com/blog/o…	['marking-definition--fa42a846-8d90-4e51-bc29-71d5b4802168']	3.2.0	['enterprise-attack']	identity--c78cb6e5-0c4b-4611-8297-d1b8b55e40b5	2.0	False	['NST Assure Research Team, NetSentries Technologies', 'Pooja Natarajan, NEC Corporation India', 'Hiroki Nagahama, NEC Corporation', 'Manikantan Srinivasan, NEC Corporation India', 'Jai Minton, CrowdStrike', 'Jennifer Kim Roman, CrowdStrike']
intrusion-set	2.1	intrusion-set--174279b4-399f-4ddb-966e-5efedd1dd5f2	identity--c78cb6e5-0c4b-4611-8297-d1b8b55e40b5	2023-07-27T20:35:46.206Z	2024-05-21T20:12:20.029Z	Volt Typhoon	[Volt Typhoon](https://attack.mitre.org/groups/G1017) is a People's Republic of China (PRC) state-sponsored actor that has been active since at least 2021 primarily targeting critical infrastructure organizations in the US and its territories including Guam. [Volt Typhoon](https://attack.mitre.org/groups/G1017)'s targeting and pattern of behavior have been assessed as pre-positioning to enable la…	['Volt Typhoon', 'BRONZE SILHOUETTE', 'Vanguard Panda', 'DEV-0391', 'UNC3236', 'Voltzite', 'Insidious Taurus']	[{'source_name': 'mitre-attack', 'url': 'https://attack.mitre.org/groups/G1017', 'external_id': 'G1017'}, {'source_name': 'Vanguard Panda', 'description': '(Citation: CISA AA24-038A PRC Critical Infrastructure February 2024)'}, {'source_name': 'DEV-0391', 'description': '(Citation: CISA AA24-038A PRC Critical Infrastructure February 2024)'}, {'source_name': 'UNC3236', 'description': '(Citation: C…	['marking-definition--fa42a846-8d90-4e51-bc29-71d5b4802168']	3.2.0	['enterprise-attack']	identity--c78cb6e5-0c4b-4611-8297-d1b8b55e40b5	2.0	False	['Phyo Paing Htun (ChiLai), I-Secure Co.,Ltd', 'Ai Kimura, NEC Corporation', 'Manikantan Srinivasan, NEC Corporation India', 'Pooja Natarajan, NEC Corporation India']
intrusion-set	2.1	intrusion-set--5f3d0238-d058-44a9-8812-3dd1b6741a8c	identity--c78cb6e5-0c4b-4611-8297-d1b8b55e40b5	2022-07-01T19:07:04.253Z	2024-01-08T21:56:22.594Z	POLONIUM	[POLONIUM](https://attack.mitre.org/groups/G1005) is a Lebanon-based group that has primarily targeted Israeli organizations, including critical manufacturing, information technology, and defense industry companies, since at least February 2022. Security researchers assess [POLONIUM](https://attack.mitre.org/groups/G1005) has coordinated their operations with multiple actors affiliated with Iran’…	['POLONIUM', 'Plaid Rain']	[{'source_name': 'mitre-attack', 'url': 'https://attack.mitre.org/groups/G1005', 'external_id': 'G1005'}, {'source_name': 'Plaid Rain', 'description': '(Citation: Microsoft Threat Actor Naming July 2023)'}, {'source_name': 'Microsoft Threat Actor Naming July 2023', 'description': 'Microsoft . (2023, July 12). How Microsoft names threat actors. Retrieved November 17, 2023.', 'url': 'https://learn.…	['marking-definition--fa42a846-8d90-4e51-bc29-71d5b4802168']	3.2.0	['enterprise-attack']	identity--c78cb6e5-0c4b-4611-8297-d1b8b55e40b5	2.0	False
intrusion-set	2.1	intrusion-set--5ce5392a-3a6c-4e07-9df3-9b6a9159ac45	identity--c78cb6e5-0c4b-4611-8297-d1b8b55e40b5	2017-05-31T21:31:56.785Z	2024-04-11T00:24:27.983Z	Putter Panda	[Putter Panda](https://attack.mitre.org/groups/G0024) is a Chinese threat group that has been attributed to Unit 61486 of the 12th Bureau of the PLA’s 3rd General Staff Department (GSD). (Citation: CrowdStrike Putter Panda)	['Putter Panda', 'APT2', 'MSUpdater']	[{'source_name': 'mitre-attack', 'url': 'https://attack.mitre.org/groups/G0024', 'external_id': 'G0024'}, {'source_name': 'MSUpdater', 'description': '(Citation: CrowdStrike Putter Panda)'}, {'source_name': 'Putter Panda', 'description': '(Citation: CrowdStrike Putter Panda) (Citation: Cylance Putter Panda)'}, {'source_name': 'APT2', 'description': '(Citation: Cylance Putter Panda)'}, {'source_na…	['marking-definition--fa42a846-8d90-4e51-bc29-71d5b4802168']	3.2.0	['enterprise-attack']	identity--c78cb6e5-0c4b-4611-8297-d1b8b55e40b5	1.2	False
intrusion-set	2.1	intrusion-set--5cbe0d3b-6fb1-471f-b591-4b192915116d	identity--c78cb6e5-0c4b-4611-8297-d1b8b55e40b5	2017-05-31T21:32:06.777Z	2022-05-11T14:00:00.188Z	Suckfly	[Suckfly](https://attack.mitre.org/groups/G0039) is a China-based threat group that has been active since at least 2014. (Citation: Symantec Suckfly March 2016)	['Suckfly']	[{'source_name': 'mitre-attack', 'url': 'https://attack.mitre.org/groups/G0039', 'external_id': 'G0039'}, {'source_name': 'Suckfly', 'description': '(Citation: Symantec Suckfly March 2016) (Citation: Symantec Suckfly May 2016)'}, {'source_name': 'Symantec Suckfly March 2016', 'description': 'DiMaggio, J. (2016, March 15). Suckfly: Revealing the secret life of your code signing certificates. Retri…	['marking-definition--fa42a846-8d90-4e51-bc29-71d5b4802168']	2.1.0	['enterprise-attack']	identity--c78cb6e5-0c4b-4611-8297-d1b8b55e40b5	1.1	False
intrusion-set	2.1	intrusion-set--5636b7b3-d99b-4edd-aa05-ee649c1d4ef1	identity--c78cb6e5-0c4b-4611-8297-d1b8b55e40b5	2018-10-17T00:14:20.652Z	2024-04-10T21:33:28.444Z	Orangeworm	[Orangeworm](https://attack.mitre.org/groups/G0071) is a group that has targeted organizations in the healthcare sector in the United States, Europe, and Asia since at least 2015, likely for the purpose of corporate espionage.(Citation: Symantec Orangeworm April 2018) Reverse engineering of [Kwampirs](https://attack.mitre.org/software/S0236), directly associated with [Orangeworm](https://attack.m…	['Orangeworm']	[{'source_name': 'mitre-attack', 'url': 'https://attack.mitre.org/groups/G0071', 'external_id': 'G0071'}, {'source_name': 'Orangeworm', 'description': '(Citation: Symantec Orangeworm April 2018)'}, {'source_name': 'Cylera Kwampirs 2022', 'description': 'Pablo Rincón Crespo. (2022, January). The link between Kwampirs (Orangeworm) and Shamoon APTs. Retrieved February 8, 2024.', 'url': 'https://reso…	['marking-definition--fa42a846-8d90-4e51-bc29-71d5b4802168']	3.2.0	['enterprise-attack']	identity--c78cb6e5-0c4b-4611-8297-d1b8b55e40b5	2.0	False	['Elger Vinicius S. Rodrigues, @elgervinicius, CYBINT Centre']
intrusion-set	2.1	intrusion-set--56319646-eb6e-41fc-ae53-aadfa7adb924	identity--c78cb6e5-0c4b-4611-8297-d1b8b55e40b5	2019-01-29T20:17:48.717Z	2024-04-18T18:24:29.185Z	Tropic Trooper	[Tropic Trooper](https://attack.mitre.org/groups/G0081) is an unaffiliated threat group that has led targeted campaigns against targets in Taiwan, the Philippines, and Hong Kong. [Tropic Trooper](https://attack.mitre.org/groups/G0081) focuses on targeting government, healthcare, transportation, and high-tech industries and has been active since 2011.(Citation: TrendMicro Tropic Trooper Mar 2018)(…	['Tropic Trooper', 'Pirate Panda', 'KeyBoy']	[{'source_name': 'mitre-attack', 'url': 'https://attack.mitre.org/groups/G0081', 'external_id': 'G0081'}, {'source_name': 'Pirate Panda', 'description': '(Citation: Crowdstrike Pirate Panda April 2020)'}, {'source_name': 'Tropic Trooper', 'description': '(Citation: TrendMicro Tropic Trooper Mar 2018)(Citation: Unit 42 Tropic Trooper Nov 2016)'}, {'source_name': 'KeyBoy', 'description': '(Citation…	['marking-definition--fa42a846-8d90-4e51-bc29-71d5b4802168']	3.2.0	['enterprise-attack']	identity--c78cb6e5-0c4b-4611-8297-d1b8b55e40b5	1.5	False	['Edward Millington']
intrusion-set	2.1	intrusion-set--55033a4d-3ffe-46b2-99b4-2c1541e9ce1c	identity--c78cb6e5-0c4b-4611-8297-d1b8b55e40b5	2017-05-31T21:31:49.021Z	2021-10-18T21:02:30.899Z	Carbanak	[Carbanak](https://attack.mitre.org/groups/G0008) is a cybercriminal group that has used [Carbanak](https://attack.mitre.org/software/S0030) malware to target financial institutions since at least 2013. [Carbanak](https://attack.mitre.org/groups/G0008) may be linked to groups tracked separately as [Cobalt Group](https://attack.mitre.org/groups/G0080) and [FIN7](https://attack.mitre.org/groups/G00…	['Carbanak', 'Anunak']	[{'source_name': 'mitre-attack', 'url': 'https://attack.mitre.org/groups/G0008', 'external_id': 'G0008'}, {'source_name': 'Carbanak', 'description': '(Citation: Kaspersky Carbanak) (Citation: Fox-It Anunak Feb 2015)'}, {'source_name': 'Anunak', 'description': '(Citation: Fox-It Anunak Feb 2015)'}, {'source_name': 'Kaspersky Carbanak', 'description': "Kaspersky Lab's Global Research and Analysis T…	['marking-definition--fa42a846-8d90-4e51-bc29-71d5b4802168']	2.1.0	['enterprise-attack']	identity--c78cb6e5-0c4b-4611-8297-d1b8b55e40b5	2.0		['Anastasios Pingios']
intrusion-set	2.1	intrusion-set--54dfec3e-6464-4f74-9d69-b7c817b7e5a3	identity--c78cb6e5-0c4b-4611-8297-d1b8b55e40b5	2021-03-05T18:54:56.267Z	2024-04-11T02:19:20.934Z	Higaisa	[Higaisa](https://attack.mitre.org/groups/G0126) is a threat group suspected to have South Korean origins. [Higaisa](https://attack.mitre.org/groups/G0126) has targeted government, public, and trade organizations in North Korea; however, they have also carried out attacks in China, Japan, Russia, Poland, and other nations. [Higaisa](https://attack.mitre.org/groups/G0126) was first disclosed in ea…	['Higaisa']	[{'source_name': 'mitre-attack', 'url': 'https://attack.mitre.org/groups/G0126', 'external_id': 'G0126'}, {'source_name': 'Malwarebytes Higaisa 2020', 'description': 'Malwarebytes Threat Intelligence Team. (2020, June 4). New LNK attack tied to Higaisa APT discovered. Retrieved March 2, 2021.', 'url': 'https://blog.malwarebytes.com/threat-analysis/2020/06/higaisa/'}, {'source_name': 'PTSecurity H…	['marking-definition--fa42a846-8d90-4e51-bc29-71d5b4802168']	3.2.0	['enterprise-attack']	identity--c78cb6e5-0c4b-4611-8297-d1b8b55e40b5	1.1	False	['Daniyal Naeem, BT Security']
intrusion-set	2.1	intrusion-set--4e868dad-682d-4897-b8df-2dc98f46c68a	identity--c78cb6e5-0c4b-4611-8297-d1b8b55e40b5	2021-02-10T19:57:38.042Z	2022-04-25T14:00:00.188Z	Windigo	The [Windigo](https://attack.mitre.org/groups/G0124) group has been operating since at least 2011, compromising thousands of Linux and Unix servers using the [Ebury](https://attack.mitre.org/software/S0377) SSH backdoor to create a spam botnet. Despite law enforcement intervention against the creators, [Windigo](https://attack.mitre.org/groups/G0124) operators continued updating [Ebury](https://a…	['Windigo']	[{'source_name': 'mitre-attack', 'url': 'https://attack.mitre.org/groups/G0124', 'external_id': 'G0124'}, {'source_name': 'ESET Windigo Mar 2014', 'description': 'Bilodeau, O., Bureau, M., Calvet, J., Dorais-Joncas, A., Léveillé, M., Vanheuverzwijn, B. (2014, March 18). Operation Windigo – the vivisection of a large Linux server‑side credential‑stealing malware campaign. Retrieved February 10, 20…	['marking-definition--fa42a846-8d90-4e51-bc29-71d5b4802168']	2.1.0	['enterprise-attack']	identity--c78cb6e5-0c4b-4611-8297-d1b8b55e40b5	1.0
intrusion-set	2.1	intrusion-set--4ca1929c-7d64-4aab-b849-badbfc0c760d	identity--c78cb6e5-0c4b-4611-8297-d1b8b55e40b5	2017-12-14T16:46:06.044Z	2024-09-04T20:33:04.739Z	OilRig	[OilRig](https://attack.mitre.org/groups/G0049) is a suspected Iranian threat group that has targeted Middle Eastern and international victims since at least 2014. The group has targeted a variety of sectors, including financial, government, energy, chemical, and telecommunications. It appears the group carries out supply chain attacks, leveraging the trust relationship between organizations to a…	['OilRig', 'COBALT GYPSY', 'IRN2', 'APT34', 'Helix Kitten', 'Evasive Serpens', 'Hazel Sandstorm', 'EUROPIUM', 'ITG13']	[{'source_name': 'mitre-attack', 'url': 'https://attack.mitre.org/groups/G0049', 'external_id': 'G0049'}, {'source_name': 'IRN2', 'description': '(Citation: Crowdstrike Helix Kitten Nov 2018)'}, {'source_name': 'ITG13', 'description': '(Citation: IBM ZeroCleare Wiper December 2019)'}, {'source_name': 'Hazel Sandstorm', 'description': '(Citation: Microsoft Threat Actor Naming July 2023)'}, {'sourc…	['marking-definition--fa42a846-8d90-4e51-bc29-71d5b4802168']	3.2.0	['enterprise-attack', 'ics-attack']	identity--c78cb6e5-0c4b-4611-8297-d1b8b55e40b5	4.1	False	['Robert Falcone', 'Bryan Lee', 'Dragos Threat Intelligence']
intrusion-set	2.1	intrusion-set--4c4a7846-45d5-4761-8eea-725fa989914c	identity--c78cb6e5-0c4b-4611-8297-d1b8b55e40b5	2022-08-11T22:47:27.686Z	2024-04-11T00:39:25.190Z	Moses Staff	[Moses Staff](https://attack.mitre.org/groups/G1009) is a suspected Iranian threat group that has primarily targeted Israeli companies since at least September 2021. [Moses Staff](https://attack.mitre.org/groups/G1009) openly stated their motivation in attacking Israeli companies is to cause damage by leaking stolen sensitive data and encrypting the victim's networks without a ransom demand.(Cita…	['Moses Staff', 'DEV-0500', 'Marigold Sandstorm']	[{'source_name': 'mitre-attack', 'url': 'https://attack.mitre.org/groups/G1009', 'external_id': 'G1009'}, {'source_name': 'DEV-0500', 'description': '(Citation: Microsoft Threat Actor Naming July 2023)'}, {'source_name': 'Marigold Sandstorm', 'description': '(Citation: Microsoft Threat Actor Naming July 2023)'}, {'source_name': 'Checkpoint MosesStaff Nov 2021', 'description': 'Checkpoint Research…	['marking-definition--fa42a846-8d90-4e51-bc29-71d5b4802168']	3.2.0	['enterprise-attack']	identity--c78cb6e5-0c4b-4611-8297-d1b8b55e40b5	2.0	False	['Hiroki Nagahama, NEC Corporation', 'Pooja Natarajan, NEC Corporation India', 'Manikantan Srinivasan, NEC Corporation India']
intrusion-set	2.1	intrusion-set--4a2ce82e-1a74-468a-a6fb-bbead541383c	identity--c78cb6e5-0c4b-4611-8297-d1b8b55e40b5	2018-04-18T17:59:24.739Z	2023-06-26T18:59:30.461Z	APT37	[APT37](https://attack.mitre.org/groups/G0067) is a North Korean state-sponsored cyber espionage group that has been active since at least 2012. The group has targeted victims primarily in South Korea, but also in Japan, Vietnam, Russia, Nepal, China, India, Romania, Kuwait, and other parts of the Middle East. [APT37](https://attack.mitre.org/groups/G0067) has also been linked to the following ca…	['APT37', 'InkySquid', 'ScarCruft', 'Reaper', 'Group123', 'TEMP.Reaper', 'Ricochet Chollima']	[{'source_name': 'mitre-attack', 'url': 'https://attack.mitre.org/groups/G0067', 'external_id': 'G0067'}, {'source_name': 'Ricochet Chollima', 'description': '(Citation: CrowdStrike Richochet Chollima September 2021)'}, {'source_name': 'APT37', 'description': '(Citation: FireEye APT37 Feb 2018)'}, {'source_name': 'Reaper', 'description': '(Citation: FireEye APT37 Feb 2018)'}, {'source_name': 'Gro…	['marking-definition--fa42a846-8d90-4e51-bc29-71d5b4802168']	3.1.0	['enterprise-attack']	identity--c78cb6e5-0c4b-4611-8297-d1b8b55e40b5	2.0	False	['Valerii Marchuk, Cybersecurity Help s.r.o.']
intrusion-set	2.1	intrusion-set--46bb06cb-f2d9-4b37-8c92-a27e224ad90d	identity--c78cb6e5-0c4b-4611-8297-d1b8b55e40b5	2024-02-20T23:59:25.966Z	2024-10-03T10:32:50.221Z	Akira	[Akira](https://attack.mitre.org/groups/G1024) is a ransomware variant and ransomware deployment entity active since at least March 2023.(Citation: Arctic Wolf Akira 2023) [Akira](https://attack.mitre.org/groups/G1024) uses compromised credentials to access single-factor external access mechanisms such as VPNs for initial access, then various publicly-available tools and techniques for lateral mo…	['Akira', 'GOLD SAHARA', 'PUNK SPIDER']	[{'source_name': 'mitre-attack', 'url': 'https://attack.mitre.org/groups/G1024', 'external_id': 'G1024'}, {'source_name': 'PUNK SPIDER', 'description': '(Citation: CrowdStrike PUNK SPIDER)'}, {'source_name': 'GOLD SAHARA', 'description': '(Citation: Secureworks GOLD SAHARA)'}, {'source_name': 'CrowdStrike PUNK SPIDER', 'description': 'CrowdStrike. (n.d.). Punk Spider. Retrieved February 20, 2024.…	['marking-definition--fa42a846-8d90-4e51-bc29-71d5b4802168']	3.2.0	['enterprise-attack']	identity--c78cb6e5-0c4b-4611-8297-d1b8b55e40b5	1.0	False
intrusion-set	2.1	intrusion-set--16ade1aa-0ea1-4bb7-88cc-9079df2ae756	identity--c78cb6e5-0c4b-4611-8297-d1b8b55e40b5	2017-05-31T21:31:53.579Z	2020-03-18T19:54:59.120Z	admin@338	[admin@338](https://attack.mitre.org/groups/G0018) is a China-based cyber threat group. It has previously used newsworthy events as lures to deliver malware and has primarily targeted organizations involved in financial, economic, and trade policy, typically using publicly available RATs such as [PoisonIvy](https://attack.mitre.org/software/S0012), as well as some non-public backdoors. (Citation:…	['admin@338']	[{'source_name': 'mitre-attack', 'url': 'https://attack.mitre.org/groups/G0018', 'external_id': 'G0018'}, {'source_name': 'admin@338', 'description': '(Citation: FireEye admin@338)'}, {'source_name': 'FireEye admin@338', 'description': 'FireEye Threat Intelligence. (2015, December 1). China-based Cyber Threat Group Uses Dropbox for Malware Communications and Targets Hong Kong Media Outlets. Retri…	['marking-definition--fa42a846-8d90-4e51-bc29-71d5b4802168']	2.1.0	['enterprise-attack']	identity--c78cb6e5-0c4b-4611-8297-d1b8b55e40b5	1.2		['Tatsuya Daitoku, Cyber Defense Institute, Inc.']
intrusion-set	2.1	intrusion-set--13ef3485-70d2-4567-b934-0e83c1eafcf1	identity--c78cb6e5-0c4b-4611-8297-d1b8b55e40b5	2024-09-17T16:05:53.084Z	2024-09-17T16:07:34.686Z	TA577	[TA577](https://attack.mitre.org/groups/G1037) is an initial access broker (IAB) that has distributed [QakBot](https://attack.mitre.org/software/S0650) and [Pikabot](https://attack.mitre.org/software/S1145), and was among the first observed groups distributing [Latrodectus](https://attack.mitre.org/software/S1160) in 2023.(Citation: Latrodectus APR 2024)	['TA577']	[{'source_name': 'mitre-attack', 'url': 'https://attack.mitre.org/groups/G1037', 'external_id': 'G1037'}, {'source_name': 'Latrodectus APR 2024', 'description': 'Proofpoint Threat Research and Team Cymru S2 Threat Research. (2024, April 4). Latrodectus: This Spider Bytes Like Ice . Retrieved May 31, 2024.', 'url': 'https://www.proofpoint.com/us/blog/threat-insight/latrodectus-spider-bytes-ice'}]	['marking-definition--fa42a846-8d90-4e51-bc29-71d5b4802168']	3.2.0	['enterprise-attack']	identity--c78cb6e5-0c4b-4611-8297-d1b8b55e40b5	1.0	False
intrusion-set	2.1	intrusion-set--129f2f77-1ab2-4c35-bd5e-21260cee92af	identity--c78cb6e5-0c4b-4611-8297-d1b8b55e40b5	2022-08-18T15:25:59.689Z	2022-10-24T18:48:18.917Z	EXOTIC LILY	[EXOTIC LILY](https://attack.mitre.org/groups/G1011) is a financially motivated group that has been closely linked with [Wizard Spider](https://attack.mitre.org/groups/G0102) and the deployment of ransomware including [Conti](https://attack.mitre.org/software/S0575) and [Diavol](https://attack.mitre.org/software/S0659). [EXOTIC LILY](https://attack.mitre.org/groups/G1011) may be acting as an init…	['EXOTIC LILY']	[{'source_name': 'mitre-attack', 'url': 'https://attack.mitre.org/groups/G1011', 'external_id': 'G1011'}, {'source_name': 'Google EXOTIC LILY March 2022', 'description': 'Stolyarov, V. (2022, March 17). Exposing initial access broker with ties to Conti. Retrieved August 18, 2022.', 'url': 'https://blog.google/threat-analysis-group/exposing-initial-access-broker-ties-conti/'}]	['marking-definition--fa42a846-8d90-4e51-bc29-71d5b4802168']	3.0.0	['enterprise-attack']	identity--c78cb6e5-0c4b-4611-8297-d1b8b55e40b5	1.0	False	['Phill Taylor, BT Security']
intrusion-set	2.1	intrusion-set--0ec2f388-bf0f-4b5c-97b1-fc736d26c25f	identity--c78cb6e5-0c4b-4611-8297-d1b8b55e40b5	2019-08-26T15:03:02.577Z	2024-10-10T14:32:27.067Z	Kimsuky	[Kimsuky](https://attack.mitre.org/groups/G0094) is a North Korea-based cyber espionage group that has been active since at least 2012. The group initially focused on targeting South Korean government entities, think tanks, and individuals identified as experts in various fields, and expanded its operations to include the UN and the government, education, business services, and manufacturing sect…	['Kimsuky', 'Black Banshee', 'Velvet Chollima', 'Emerald Sleet', 'THALLIUM', 'APT43', 'TA427']	[{'source_name': 'mitre-attack', 'url': 'https://attack.mitre.org/groups/G0094', 'external_id': 'G0094'}, {'source_name': 'Black Banshee', 'description': '(Citation: Cybereason Kimsuky November 2020)(Citation: Malwarebytes Kimsuky June 2021)'}, {'source_name': 'THALLIUM', 'description': '(Citation: Cybereason Kimsuky November 2020)(Citation: Malwarebytes Kimsuky June 2021)(Citation: Mandiant APT4…	['marking-definition--fa42a846-8d90-4e51-bc29-71d5b4802168']	3.2.0	['enterprise-attack']	identity--c78cb6e5-0c4b-4611-8297-d1b8b55e40b5	5.0	False	['Taewoo Lee, KISA', 'Dongwook Kim, KISA']
intrusion-set	2.1	intrusion-set--0ea72cd5-ca30-46ba-bc04-378f701c658f	identity--c78cb6e5-0c4b-4611-8297-d1b8b55e40b5	2017-05-31T21:32:05.611Z	2022-04-25T14:00:00.188Z	GCMAN	[GCMAN](https://attack.mitre.org/groups/G0036) is a threat group that focuses on targeting banks for the purpose of transferring money to e-currency services. (Citation: Securelist GCMAN)	['GCMAN']	[{'source_name': 'mitre-attack', 'url': 'https://attack.mitre.org/groups/G0036', 'external_id': 'G0036'}, {'source_name': 'GCMAN', 'description': '(Citation: Securelist GCMAN)'}, {'source_name': 'Securelist GCMAN', 'description': "Kaspersky Lab's Global Research & Analysis Team. (2016, February 8). APT-style bank robberies increase with Metel, GCMAN and Carbanak 2.0 attacks. Retrieved April 20, 2…	['marking-definition--fa42a846-8d90-4e51-bc29-71d5b4802168']	2.1.0	['enterprise-attack']	identity--c78cb6e5-0c4b-4611-8297-d1b8b55e40b5	1.1
intrusion-set	2.1	intrusion-set--0d4ac089-ced4-4cc4-a989-174d08e6d030	identity--c78cb6e5-0c4b-4611-8297-d1b8b55e40b5	2023-12-06T19:00:11.581Z	2024-03-25T21:23:15.556Z	Mustard Tempest	[Mustard Tempest](https://attack.mitre.org/groups/G1020) is an initial access broker that has operated the [SocGholish](https://attack.mitre.org/software/S1124) distribution network since at least 2017. [Mustard Tempest](https://attack.mitre.org/groups/G1020) has partnered with [Indrik Spider](https://attack.mitre.org/groups/G0119) to provide access for the download of additional malware includin…	['Mustard Tempest', 'DEV-0206', 'TA569', 'GOLD PRELUDE', 'UNC1543']	[{'source_name': 'mitre-attack', 'url': 'https://attack.mitre.org/groups/G1020', 'external_id': 'G1020'}, {'source_name': 'DEV-0206', 'description': '(Citation: Microsoft Threat Actor Naming July 2023)'}, {'source_name': 'TA569', 'description': '(Citation: Secureworks Gold Prelude Profile)'}, {'source_name': 'GOLD PRELUDE', 'description': '(Citation: Secureworks Gold Prelude Profile)'}, {'source_…	['marking-definition--fa42a846-8d90-4e51-bc29-71d5b4802168']	3.2.0	['enterprise-attack']	identity--c78cb6e5-0c4b-4611-8297-d1b8b55e40b5	1.0	False
intrusion-set	2.1	intrusion-set--0bbdf25b-30ff-4894-a1cd-49260d0dd2d9	identity--c78cb6e5-0c4b-4611-8297-d1b8b55e40b5	2017-05-31T21:31:55.853Z	2024-09-16T16:18:53.978Z	APT3	[APT3](https://attack.mitre.org/groups/G0022) is a China-based threat group that researchers have attributed to China's Ministry of State Security.(Citation: FireEye Clandestine Wolf)(Citation: Recorded Future APT3 May 2017) This group is responsible for the campaigns known as Operation Clandestine Fox, Operation Clandestine Wolf, and Operation Double Tap.(Citation: FireEye Clandestine Wolf)(Cita…	['APT3', 'Gothic Panda', 'Pirpi', 'UPS Team', 'Buckeye', 'Threat Group-0110', 'TG-0110']	[{'source_name': 'mitre-attack', 'url': 'https://attack.mitre.org/groups/G0022', 'external_id': 'G0022'}, {'source_name': 'APT3', 'description': '(Citation: FireEye Clandestine Wolf) (Citation: Recorded Future APT3 May 2017) (Citation: Symantec Buckeye)'}, {'source_name': 'UPS Team', 'description': '(Citation: FireEye Clandestine Wolf) (Citation: Recorded Future APT3 May 2017) (Citation: Symantec…	['marking-definition--fa42a846-8d90-4e51-bc29-71d5b4802168']	3.2.0	['enterprise-attack']	identity--c78cb6e5-0c4b-4611-8297-d1b8b55e40b5	1.4	False	['Patrick Sungbahadoor']
intrusion-set	2.1	intrusion-set--090242d7-73fc-4738-af68-20162f7a5aae	identity--c78cb6e5-0c4b-4611-8297-d1b8b55e40b5	2017-05-31T21:31:57.307Z	2024-09-04T17:04:35.669Z	APT17	[APT17](https://attack.mitre.org/groups/G0025) is a China-based threat group that has conducted network intrusions against U.S. government entities, the defense industry, law firms, information technology companies, mining companies, and non-government organizations. (Citation: FireEye APT17)	['APT17', 'Deputy Dog']	[{'source_name': 'mitre-attack', 'url': 'https://attack.mitre.org/groups/G0025', 'external_id': 'G0025'}, {'source_name': 'APT17', 'description': '(Citation: FireEye APT17)'}, {'source_name': 'Deputy Dog', 'description': '(Citation: FireEye APT17)'}, {'source_name': 'FireEye APT17', 'description': 'FireEye Labs/FireEye Threat Intelligence. (2015, May 14). Hiding in Plain Sight: FireEye and Micros…	['marking-definition--fa42a846-8d90-4e51-bc29-71d5b4802168']	3.2.0	['enterprise-attack']	identity--c78cb6e5-0c4b-4611-8297-d1b8b55e40b5	1.1	False
intrusion-set	2.1	intrusion-set--06a11b7e-2a36-47fe-8d3e-82c265df3258	identity--c78cb6e5-0c4b-4611-8297-d1b8b55e40b5	2019-07-18T20:47:50.050Z	2024-04-17T22:10:27.139Z	GALLIUM	[GALLIUM](https://attack.mitre.org/groups/G0093) is a cyberespionage group that has been active since at least 2012, primarily targeting telecommunications companies, financial institutions, and government entities in Afghanistan, Australia, Belgium, Cambodia, Malaysia, Mozambique, the Philippines, Russia, and Vietnam. This group is particularly known for launching Operation Soft Cell, a long-ter…	['GALLIUM', 'Granite Typhoon']	[{'source_name': 'mitre-attack', 'url': 'https://attack.mitre.org/groups/G0093', 'external_id': 'G0093'}, {'source_name': 'GALLIUM', 'description': '(Citation: Microsoft GALLIUM December 2019)'}, {'source_name': 'Granite Typhoon', 'description': '(Citation: Microsoft Threat Actor Naming July 2023)'}, {'source_name': 'Cybereason Soft Cell June 2019', 'description': 'Cybereason Nocturnus. (2019, Ju…	['marking-definition--fa42a846-8d90-4e51-bc29-71d5b4802168']	3.2.0	['enterprise-attack']	identity--c78cb6e5-0c4b-4611-8297-d1b8b55e40b5	4.0	False	['Daniyal Naeem, BT Security', 'Cybereason Nocturnus, @nocturnus']
intrusion-set	2.1	intrusion-set--03be849d-b5a2-4766-9dda-48976bae5710	identity--c78cb6e5-0c4b-4611-8297-d1b8b55e40b5	2022-08-07T13:52:07.791Z	2022-10-24T18:51:09.213Z	SideCopy	[SideCopy](https://attack.mitre.org/groups/G1008) is a Pakistani threat group that has primarily targeted South Asian countries, including Indian and Afghani government personnel, since at least 2019. [SideCopy](https://attack.mitre.org/groups/G1008)'s name comes from its infection chain that tries to mimic that of [Sidewinder](https://attack.mitre.org/groups/G0121), a suspected Indian threat gro…	['SideCopy']	[{'source_name': 'mitre-attack', 'url': 'https://attack.mitre.org/groups/G1008', 'external_id': 'G1008'}, {'source_name': 'MalwareBytes SideCopy Dec 2021', 'description': 'Threat Intelligence Team. (2021, December 2). SideCopy APT: Connecting lures victims, payloads to infrastructure. Retrieved June 13, 2022.', 'url': 'https://www.malwarebytes.com/blog/news/2021/12/sidecopy-apt-connecting-lures-t…	['marking-definition--fa42a846-8d90-4e51-bc29-71d5b4802168']	3.0.0	['enterprise-attack']	identity--c78cb6e5-0c4b-4611-8297-d1b8b55e40b5	1.0	False	['Pooja Natarajan, NEC Corporation India', 'Hiroki Nagahama, NEC Corporation', 'Manikantan Srinivasan, NEC Corporation India']
intrusion-set	2.1	intrusion-set--03506554-5f37-4f8f-9ce4-0e9f01a1b484	identity--c78cb6e5-0c4b-4611-8297-d1b8b55e40b5	2018-04-18T17:59:24.739Z	2024-04-11T02:36:24.044Z	Elderwood	[Elderwood](https://attack.mitre.org/groups/G0066) is a suspected Chinese cyber espionage group that was reportedly responsible for the 2009 Google intrusion known as Operation Aurora. (Citation: Security Affairs Elderwood Sept 2012) The group has targeted defense organizations, supply chain manufacturers, human rights and nongovernmental organizations (NGOs), and IT service providers. (Citation:…	['Elderwood', 'Elderwood Gang', 'Beijing Group', 'Sneaky Panda']	[{'source_name': 'mitre-attack', 'url': 'https://attack.mitre.org/groups/G0066', 'external_id': 'G0066'}, {'source_name': 'Beijing Group', 'description': '(Citation: CSM Elderwood Sept 2012)'}, {'source_name': 'Sneaky Panda', 'description': '(Citation: CSM Elderwood Sept 2012)'}, {'source_name': 'Elderwood', 'description': '(Citation: Security Affairs Elderwood Sept 2012) (Citation: Symantec Elde…	['marking-definition--fa42a846-8d90-4e51-bc29-71d5b4802168']	3.2.0	['enterprise-attack']	identity--c78cb6e5-0c4b-4611-8297-d1b8b55e40b5	1.3	False	['Valerii Marchuk, Cybersecurity Help s.r.o.']
intrusion-set	2.1	intrusion-set--025bdaa9-897d-4bad-afa6-013ba5734653	identity--c78cb6e5-0c4b-4611-8297-d1b8b55e40b5	2018-01-16T16:13:52.465Z	2022-04-25T14:00:00.188Z	NEODYMIUM	[NEODYMIUM](https://attack.mitre.org/groups/G0055) is an activity group that conducted a campaign in May 2016 and has heavily targeted Turkish victims. The group has demonstrated similarity to another activity group called [PROMETHIUM](https://attack.mitre.org/groups/G0056) due to overlapping victim and campaign characteristics. (Citation: Microsoft NEODYMIUM Dec 2016) (Citation: Microsoft SIR Vo…	['NEODYMIUM']	[{'source_name': 'mitre-attack', 'url': 'https://attack.mitre.org/groups/G0055', 'external_id': 'G0055'}, {'source_name': 'NEODYMIUM', 'description': '(Citation: Microsoft NEODYMIUM Dec 2016) (Citation: Microsoft SIR Vol 21)'}, {'source_name': 'Microsoft NEODYMIUM Dec 2016', 'description': 'Microsoft. (2016, December 14). Twin zero-day attacks: PROMETHIUM and NEODYMIUM target individuals in Europ…	['marking-definition--fa42a846-8d90-4e51-bc29-71d5b4802168']	2.1.0	['enterprise-attack']	identity--c78cb6e5-0c4b-4611-8297-d1b8b55e40b5	1.0
intrusion-set	2.1	intrusion-set--01e28736-2ffc-455b-9880-ed4d1407ae07	identity--c78cb6e5-0c4b-4611-8297-d1b8b55e40b5	2021-01-06T17:46:35.134Z	2024-10-28T19:11:56.485Z	Indrik Spider	[Indrik Spider](https://attack.mitre.org/groups/G0119) is a Russia-based cybercriminal group that has been active since at least 2014. [Indrik Spider](https://attack.mitre.org/groups/G0119) initially started with the [Dridex](https://attack.mitre.org/software/S0384) banking Trojan, and then by 2017 they began running ransomware operations using [BitPaymer](https://attack.mitre.org/software/S0570)…	['Indrik Spider', 'Evil Corp', 'Manatee Tempest', 'DEV-0243', 'UNC2165']	[{'source_name': 'mitre-attack', 'url': 'https://attack.mitre.org/groups/G0119', 'external_id': 'G0119'}, {'source_name': 'Evil Corp', 'description': '(Citation: Crowdstrike EvilCorp March 2021)(Citation: Treasury EvilCorp Dec 2019)'}, {'source_name': 'UNC2165', 'description': '(Citation: Mandiant_UNC2165)'}, {'source_name': 'Manatee Tempest', 'description': '(Citation: Microsoft Threat Actor Nam…	['marking-definition--fa42a846-8d90-4e51-bc29-71d5b4802168']	3.2.0	['enterprise-attack']	identity--c78cb6e5-0c4b-4611-8297-d1b8b55e40b5	4.1	False	['Jennifer Kim Roman, CrowdStrike', 'Liran Ravich, CardinalOps']
intrusion-set	2.1	intrusion-set--00f67a77-86a4-4adf-be26-1a54fc713340	identity--c78cb6e5-0c4b-4611-8297-d1b8b55e40b5	2019-01-29T21:27:24.793Z	2024-08-26T16:33:33.984Z	APT38	[APT38](https://attack.mitre.org/groups/G0082) is a North Korean state-sponsored threat group that specializes in financial cyber operations; it has been attributed to the Reconnaissance General Bureau.(Citation: CISA AA20-239A BeagleBoyz August 2020) Active since at least 2014, [APT38](https://attack.mitre.org/groups/G0082) has targeted banks, financial institutions, casinos, cryptocurrency exch…	['APT38', 'NICKEL GLADSTONE', 'BeagleBoyz', 'Bluenoroff', 'Stardust Chollima', 'Sapphire Sleet', 'COPERNICIUM']	[{'source_name': 'mitre-attack', 'url': 'https://attack.mitre.org/groups/G0082', 'external_id': 'G0082'}, {'source_name': 'BeagleBoyz', 'description': '(Citation: CISA AA20-239A BeagleBoyz August 2020)'}, {'source_name': 'Stardust Chollima', 'description': '(Citation: CrowdStrike Stardust Chollima Profile April 2018)(Citation: CrowdStrike GTR 2021 June 2021)'}, {'source_name': 'APT38', 'descripti…	['marking-definition--fa42a846-8d90-4e51-bc29-71d5b4802168']	3.2.0	['enterprise-attack', 'ics-attack']	identity--c78cb6e5-0c4b-4611-8297-d1b8b55e40b5	3.0	False
intrusion-set	2.1	intrusion-set--73a80fab-2aa3-48e0-a4d0-3a4828200aee	identity--c78cb6e5-0c4b-4611-8297-d1b8b55e40b5	2020-05-26T20:09:39.139Z	2024-07-10T18:53:44.277Z	Blue Mockingbird	[Blue Mockingbird](https://attack.mitre.org/groups/G0108) is a cluster of observed activity involving Monero cryptocurrency-mining payloads in dynamic-link library (DLL) form on Windows systems. The earliest observed Blue Mockingbird tools were created in December 2019.(Citation: RedCanary Mockingbird May 2020)	['Blue Mockingbird']	[{'source_name': 'mitre-attack', 'url': 'https://attack.mitre.org/groups/G0108', 'external_id': 'G0108'}, {'source_name': 'RedCanary Mockingbird May 2020', 'description': 'Lambert, T. (2020, May 7). Introducing Blue Mockingbird. Retrieved May 26, 2020.', 'url': 'https://redcanary.com/blog/blue-mockingbird-cryptominer/'}]	['marking-definition--fa42a846-8d90-4e51-bc29-71d5b4802168']	3.2.0	['enterprise-attack']	identity--c78cb6e5-0c4b-4611-8297-d1b8b55e40b5	1.3	False	['Tony Lambert, Red Canary']
intrusion-set	2.1	intrusion-set--ecbf507f-6786-4121-a4cc-0fd6a8d3a29d	identity--c78cb6e5-0c4b-4611-8297-d1b8b55e40b5	2024-09-24T19:48:18.278Z	2024-10-02T05:37:34.149Z	Play	[Play](https://attack.mitre.org/groups/G1040) is a ransomware group that has been active since at least 2022 deploying [Playcrypt](https://attack.mitre.org/software/S1162) ransomware against the business, government, critical infrastructure, healthcare, and media sectors in North America, South America, and Europe. [Play](https://attack.mitre.org/groups/G1040) actors employ a double-extortion mod…	['Play']	[{'source_name': 'mitre-attack', 'url': 'https://attack.mitre.org/groups/G1040', 'external_id': 'G1040'}, {'source_name': 'CISA Play Ransomware Advisory December 2023', 'description': 'CISA. (2023, December 18). #StopRansomware: Play Ransomware AA23-352A. Retrieved September 24, 2024.', 'url': 'https://www.cisa.gov/news-events/cybersecurity-advisories/aa23-352a'}, {'source_name': 'Trend Micro Ran…	['marking-definition--fa42a846-8d90-4e51-bc29-71d5b4802168']	3.2.0	['enterprise-attack']	identity--c78cb6e5-0c4b-4611-8297-d1b8b55e40b5	1.0	False	['Marco Pedrinazzi, @pedrinazziM']
intrusion-set	2.1	intrusion-set--fd66436e-4d33-450e-ac4c-f7810f1c85f4	identity--c78cb6e5-0c4b-4611-8297-d1b8b55e40b5	2023-07-27T15:24:02.162Z	2023-09-29T19:08:47.861Z	FIN13	[FIN13](https://attack.mitre.org/groups/G1016) is a financially motivated cyber threat group that has targeted the financial, retail, and hospitality industries in Mexico and Latin America, as early as 2016. [FIN13](https://attack.mitre.org/groups/G1016) achieves its objectives by stealing intellectual property, financial data, mergers and acquisition information, or PII.(Citation: Mandiant FIN13…	['FIN13', 'Elephant Beetle']	[{'source_name': 'mitre-attack', 'url': 'https://attack.mitre.org/groups/G1016', 'external_id': 'G1016'}, {'source_name': 'Elephant Beetle', 'description': '(Citation: Sygnia Elephant Beetle Jan 2022)'}, {'source_name': 'Sygnia Elephant Beetle Jan 2022', 'description': 'Sygnia Incident Response Team. (2022, January 5). TG2003: ELEPHANT BEETLE UNCOVERING AN ORGANIZED FINANCIAL-THEFT OPERATION. Ret…	['marking-definition--fa42a846-8d90-4e51-bc29-71d5b4802168']	3.2.0	['enterprise-attack']	identity--c78cb6e5-0c4b-4611-8297-d1b8b55e40b5	1.0	False	['Oren Biderman, Sygnia', 'Noam Lifshitz, Sygnia']
intrusion-set	2.1	intrusion-set--fd19bd82-1b14-49a1-a176-6cdc46b8a826	identity--c78cb6e5-0c4b-4611-8297-d1b8b55e40b5	2018-04-18T17:59:24.739Z	2023-09-19T14:08:59.296Z	FIN8	[FIN8](https://attack.mitre.org/groups/G0061) is a financially motivated threat group that has been active since at least January 2016, and known for targeting organizations in the hospitality, retail, entertainment, insurance, technology, chemical, and financial sectors. In June 2021, security researchers detected [FIN8](https://attack.mitre.org/groups/G0061) switching from targeting point-of-sa…	['FIN8', 'Syssphinx']	[{'source_name': 'mitre-attack', 'url': 'https://attack.mitre.org/groups/G0061', 'external_id': 'G0061'}, {'source_name': 'FIN8', 'description': '(Citation: FireEye Obfuscation June 2017)'}, {'source_name': 'Syssphinx', 'description': '(Citation: Symantec FIN8 Jul 2023)'}, {'source_name': 'FireEye Obfuscation June 2017', 'description': 'Bohannon, D. & Carr N. (2017, June 30). Obfuscation in the W…	['marking-definition--fa42a846-8d90-4e51-bc29-71d5b4802168']	3.1.0	['enterprise-attack']	identity--c78cb6e5-0c4b-4611-8297-d1b8b55e40b5	2.0	False	['Daniyal Naeem, BT Security', 'Serhii Melnyk, Trustwave SpiderLabs']
intrusion-set	2.1	intrusion-set--fbe9387f-34e6-4828-ac28-3080020c597b	identity--c78cb6e5-0c4b-4611-8297-d1b8b55e40b5	2017-12-14T16:46:06.044Z	2022-04-25T14:00:00.188Z	FIN10	[FIN10](https://attack.mitre.org/groups/G0051) is a financially motivated threat group that has targeted organizations in North America since at least 2013 through 2016. The group uses stolen data exfiltrated from victims to extort organizations. (Citation: FireEye FIN10 June 2017)	['FIN10']	[{'source_name': 'mitre-attack', 'url': 'https://attack.mitre.org/groups/G0051', 'external_id': 'G0051'}, {'source_name': 'FIN10', 'description': '(Citation: FireEye FIN10 June 2017)'}, {'source_name': 'FireEye FIN10 June 2017', 'description': 'FireEye iSIGHT Intelligence. (2017, June 16). FIN10: Anatomy of a Cyber Extortion Operation. Retrieved June 25, 2017.', 'url': 'https://www2.fireeye.com/r…	['marking-definition--fa42a846-8d90-4e51-bc29-71d5b4802168']	2.1.0	['enterprise-attack']	identity--c78cb6e5-0c4b-4611-8297-d1b8b55e40b5	1.3
intrusion-set	2.1	intrusion-set--fbd29c89-18ba-4c2d-b792-51c0adee049f	identity--c78cb6e5-0c4b-4611-8297-d1b8b55e40b5	2018-04-18T17:59:24.739Z	2024-04-11T16:06:34.700Z	APT33	[APT33](https://attack.mitre.org/groups/G0064) is a suspected Iranian threat group that has carried out operations since at least 2013. The group has targeted organizations across multiple industries in the United States, Saudi Arabia, and South Korea, with a particular interest in the aviation and energy sectors.(Citation: FireEye APT33 Sept 2017)(Citation: FireEye APT33 Webinar Sept 2017)	['APT33', 'HOLMIUM', 'Elfin', 'Peach Sandstorm']	[{'source_name': 'mitre-attack', 'url': 'https://attack.mitre.org/groups/G0064', 'external_id': 'G0064'}, {'source_name': 'APT33', 'description': '(Citation: FireEye APT33 Sept 2017) (Citation: FireEye APT33 Webinar Sept 2017)'}, {'source_name': 'HOLMIUM', 'description': '(Citation: Microsoft Holmium June 2020)'}, {'source_name': 'Peach Sandstorm', 'description': '(Citation: Microsoft Threat Acto…	['marking-definition--fa42a846-8d90-4e51-bc29-71d5b4802168']	3.2.0	['ics-attack', 'enterprise-attack']	identity--c78cb6e5-0c4b-4611-8297-d1b8b55e40b5	2.0	False	['Dragos Threat Intelligence']
intrusion-set	2.1	intrusion-set--fb366179-766c-4a4a-afa1-52bff1fd601c	identity--c78cb6e5-0c4b-4611-8297-d1b8b55e40b5	2017-05-31T21:31:58.518Z	2024-04-10T22:33:06.500Z	Threat Group-3390	[Threat Group-3390](https://attack.mitre.org/groups/G0027) is a Chinese threat group that has extensively used strategic Web compromises to target victims.(Citation: Dell TG-3390) The group has been active since at least 2010 and has targeted organizations in the aerospace, government, defense, technology, energy, manufacturing and gambling/betting sectors.(Citation: SecureWorks BRONZE UNION June…	['Threat Group-3390', 'Earth Smilodon', 'TG-3390', 'Emissary Panda', 'BRONZE UNION', 'APT27', 'Iron Tiger', 'LuckyMouse']	[{'source_name': 'mitre-attack', 'url': 'https://attack.mitre.org/groups/G0027', 'external_id': 'G0027'}, {'source_name': 'Threat Group-3390', 'description': '(Citation: Dell TG-3390)(Citation: Hacker News LuckyMouse June 2018)'}, {'source_name': 'TG-3390', 'description': '(Citation: Dell TG-3390)(Citation: Nccgroup Emissary Panda May 2018)(Citation: Hacker News LuckyMouse June 2018)'}, {'source_…	['marking-definition--fa42a846-8d90-4e51-bc29-71d5b4802168']	3.2.0	['enterprise-attack']	identity--c78cb6e5-0c4b-4611-8297-d1b8b55e40b5	2.2	False	['Daniyal Naeem, BT Security', 'Kyaw Pyiyt Htet, @KyawPyiytHtet']
intrusion-set	2.1	intrusion-set--fa19de15-6169-428d-9cd6-3ca3d56075b7	identity--c78cb6e5-0c4b-4611-8297-d1b8b55e40b5	2021-04-14T13:17:43.941Z	2023-10-09T16:46:55.719Z	Ajax Security Team	[Ajax Security Team](https://attack.mitre.org/groups/G0130) is a group that has been active since at least 2010 and believed to be operating out of Iran. By 2014 [Ajax Security Team](https://attack.mitre.org/groups/G0130) transitioned from website defacement operations to malware-based cyber espionage campaigns targeting the US defense industrial base and Iranian users of anti-censorship technolo…	['Ajax Security Team', 'Operation Woolen-Goldfish', 'AjaxTM', 'Rocket Kitten', 'Flying Kitten', 'Operation Saffron Rose']	[{'source_name': 'mitre-attack', 'url': 'https://attack.mitre.org/groups/G0130', 'external_id': 'G0130'}, {'source_name': 'Flying Kitten', 'description': '(Citation: CrowdStrike Flying Kitten )'}, {'source_name': 'AjaxTM', 'description': '(Citation: FireEye Operation Saffron Rose 2013)'}, {'source_name': 'Operation Saffron Rose', 'description': '(Citation: FireEye Operation Saffron Rose 2013)'}, …	['marking-definition--fa42a846-8d90-4e51-bc29-71d5b4802168']	3.2.0	['enterprise-attack']	identity--c78cb6e5-0c4b-4611-8297-d1b8b55e40b5	1.0	False
intrusion-set	2.1	intrusion-set--f9d6633a-55e6-4adc-9263-6ae080421a13	identity--c78cb6e5-0c4b-4611-8297-d1b8b55e40b5	2018-01-16T16:13:52.465Z	2024-07-10T18:56:00.833Z	Magic Hound	[Magic Hound](https://attack.mitre.org/groups/G0059) is an Iranian-sponsored threat group that conducts long term, resource-intensive cyber espionage operations, likely on behalf of the Islamic Revolutionary Guard Corps. They have targeted European, U.S., and Middle Eastern government and military personnel, academics, journalists, and organizations such as the World Health Organization (WHO), vi…	['Magic Hound', 'TA453', 'COBALT ILLUSION', 'Charming Kitten', 'ITG18', 'Phosphorus', 'Newscaster', 'APT35', 'Mint Sandstorm']	[{'source_name': 'mitre-attack', 'url': 'https://attack.mitre.org/groups/G0059', 'external_id': 'G0059'}, {'source_name': 'Charming Kitten', 'description': '(Citation: ClearSky Charming Kitten Dec 2017)(Citation: Eweek Newscaster and Charming Kitten May 2014)(Citation: ClearSky Kittens Back 2 Oct 2019)(Citation: ClearSky Kittens Back 3 August 2020)(Citation: Proofpoint TA453 March 2021)(Citation:…	['marking-definition--fa42a846-8d90-4e51-bc29-71d5b4802168']	3.2.0	['enterprise-attack']	identity--c78cb6e5-0c4b-4611-8297-d1b8b55e40b5	6.1	False	['Anastasios Pingios', 'Bryan Lee', 'Daniyal Naeem, BT Security']
intrusion-set	2.1	intrusion-set--f9c06633-dcff-48a1-8588-759e7cec5694	identity--c78cb6e5-0c4b-4611-8297-d1b8b55e40b5	2018-04-18T17:59:24.739Z	2021-04-22T00:39:49.529Z	PLATINUM	[PLATINUM](https://attack.mitre.org/groups/G0068) is an activity group that has targeted victims since at least 2009. The group has focused on targets associated with governments and related organizations in South and Southeast Asia. (Citation: Microsoft PLATINUM April 2016)	['PLATINUM']	[{'source_name': 'mitre-attack', 'url': 'https://attack.mitre.org/groups/G0068', 'external_id': 'G0068'}, {'source_name': 'PLATINUM', 'description': '(Citation: Microsoft PLATINUM April 2016)'}, {'source_name': 'Microsoft PLATINUM April 2016', 'description': 'Windows Defender Advanced Threat Hunting Team. (2016, April 29). PLATINUM: Targeted attacks in South and Southeast Asia. Retrieved February…	['marking-definition--fa42a846-8d90-4e51-bc29-71d5b4802168']	2.1.0	['enterprise-attack']	identity--c78cb6e5-0c4b-4611-8297-d1b8b55e40b5	1.3		['Ryan Becwar']
intrusion-set	2.1	intrusion-set--f8cb7b36-62ef-4488-8a6d-a7033e3271c1	identity--c78cb6e5-0c4b-4611-8297-d1b8b55e40b5	2019-05-24T17:02:44.226Z	2022-04-15T19:50:19.478Z	WIRTE	[WIRTE](https://attack.mitre.org/groups/G0090) is a threat group that has been active since at least August 2018. [WIRTE](https://attack.mitre.org/groups/G0090) has targeted government, diplomatic, financial, military, legal, and technology organizations in the Middle East and Europe.(Citation: Lab52 WIRTE Apr 2019)(Citation: Kaspersky WIRTE November 2021)	['WIRTE']	[{'source_name': 'mitre-attack', 'url': 'https://attack.mitre.org/groups/G0090', 'external_id': 'G0090'}, {'source_name': 'WIRTE', 'description': '(Citation: Lab52 WIRTE Apr 2019)'}, {'source_name': 'Lab52 WIRTE Apr 2019', 'description': 'S2 Grupo. (2019, April 2). WIRTE Group attacking the Middle East. Retrieved May 24, 2019.', 'url': 'https://lab52.io/blog/wirte-group-attacking-the-middle-east/…	['marking-definition--fa42a846-8d90-4e51-bc29-71d5b4802168']	2.1.0	['enterprise-attack']	identity--c78cb6e5-0c4b-4611-8297-d1b8b55e40b5	2.0	False	['Lab52 by S2 Grupo']
intrusion-set	2.1	intrusion-set--f40eb8ce-2a74-4e56-89a1-227021410142	identity--c78cb6e5-0c4b-4611-8297-d1b8b55e40b5	2018-10-17T00:14:20.652Z	2024-02-09T19:30:38.407Z	Rancor	[Rancor](https://attack.mitre.org/groups/G0075) is a threat group that has led targeted campaigns against the South East Asia region. [Rancor](https://attack.mitre.org/groups/G0075) uses politically-motivated lures to entice victims to open malicious documents. (Citation: Rancor Unit42 June 2018)	['Rancor']	[{'source_name': 'mitre-attack', 'url': 'https://attack.mitre.org/groups/G0075', 'external_id': 'G0075'}, {'source_name': 'Rancor', 'description': '(Citation: Rancor Unit42 June 2018)'}, {'source_name': 'Rancor Unit42 June 2018', 'description': 'Ash, B., et al. (2018, June 26). RANCOR: Targeted Attacks in South East Asia Using PLAINTEE and DDKONG Malware Families. Retrieved July 2, 2018.', 'url':…	['marking-definition--fa42a846-8d90-4e51-bc29-71d5b4802168']	3.2.0	['enterprise-attack']	identity--c78cb6e5-0c4b-4611-8297-d1b8b55e40b5	1.3	False
intrusion-set	2.1	intrusion-set--f3be6240-f68e-47e1-90d2-ad8f3b3bb8a6	identity--c78cb6e5-0c4b-4611-8297-d1b8b55e40b5	2024-07-25T17:13:06.098Z	2024-10-31T18:33:10.434Z	Daggerfly	[Daggerfly](https://attack.mitre.org/groups/G1034) is a People's Republic of China-linked APT entity active since at least 2012. [Daggerfly](https://attack.mitre.org/groups/G1034) has targeted individuals, government and NGO entities, and telecommunication companies in Asia and Africa. [Daggerfly](https://attack.mitre.org/groups/G1034) is associated with exclusive use of [MgBot](https://attack.mi…	['Daggerfly', 'Evasive Panda', 'BRONZE HIGHLAND']	[{'source_name': 'mitre-attack', 'url': 'https://attack.mitre.org/groups/G1034', 'external_id': 'G1034'}, {'source_name': 'Evasive Panda', 'description': '(Citation: Symantec Daggerfly 2023)(Citation: ESET EvasivePanda 2024)'}, {'source_name': 'BRONZE HIGHLAND', 'description': '(Citation: Symantec Daggerfly 2023)(Citation: ESET EvasivePanda 2024)'}, {'source_name': 'ESET EvasivePanda 2024', 'desc…	['marking-definition--fa42a846-8d90-4e51-bc29-71d5b4802168']	3.2.0	['enterprise-attack']	identity--c78cb6e5-0c4b-4611-8297-d1b8b55e40b5	1.0	False	['Furkan Celik, PURE7']
intrusion-set	2.1	intrusion-set--f3bdec95-3d62-42d9-a840-29630f6cdc1a	identity--c78cb6e5-0c4b-4611-8297-d1b8b55e40b5	2017-05-31T21:31:53.197Z	2022-04-25T14:00:00.188Z	DragonOK	[DragonOK](https://attack.mitre.org/groups/G0017) is a threat group that has targeted Japanese organizations with phishing emails. Due to overlapping TTPs, including similar custom tools, [DragonOK](https://attack.mitre.org/groups/G0017) is thought to have a direct or indirect relationship with the threat group [Moafee](https://attack.mitre.org/groups/G0002). (Citation: Operation Quantum Entangle…	['DragonOK']	[{'source_name': 'mitre-attack', 'url': 'https://attack.mitre.org/groups/G0017', 'external_id': 'G0017'}, {'source_name': 'DragonOK', 'description': '(Citation: Operation Quantum Entanglement) (Citation: New DragonOK)'}, {'source_name': 'Operation Quantum Entanglement', 'description': 'Haq, T., Moran, N., Vashisht, S., Scott, M. (2014, September). OPERATION QUANTUM ENTANGLEMENT. Retrieved Novembe…	['marking-definition--fa42a846-8d90-4e51-bc29-71d5b4802168']	2.1.0	['enterprise-attack']	identity--c78cb6e5-0c4b-4611-8297-d1b8b55e40b5	1.0
intrusion-set	2.1	intrusion-set--f29b7c5e-2439-42ad-a86f-9f8984fafae3	identity--c78cb6e5-0c4b-4611-8297-d1b8b55e40b5	2018-10-17T00:14:20.652Z	2024-08-14T15:24:19.141Z	HEXANE	[HEXANE](https://attack.mitre.org/groups/G1001) is a cyber espionage threat group that has targeted oil & gas, telecommunications, aviation, and internet service provider organizations since at least 2017. Targeted companies have been located in the Middle East and Africa, including Israel, Saudi Arabia, Kuwait, Morocco, and Tunisia. [HEXANE](https://attack.mitre.org/groups/G1001)'s TTPs appear s…	['HEXANE', 'Lyceum', 'Siamesekitten', 'Spirlin']	[{'source_name': 'mitre-attack', 'url': 'https://attack.mitre.org/groups/G1001', 'external_id': 'G1001'}, {'source_name': 'Spirlin', 'description': '(Citation: Accenture Lyceum Targets November 2021)'}, {'source_name': 'Siamesekitten', 'description': '(Citation: ClearSky Siamesekitten August 2021)'}, {'source_name': 'Lyceum', 'description': '(Citation: SecureWorks August 2019)'}, {'source_name': …	['marking-definition--fa42a846-8d90-4e51-bc29-71d5b4802168']	3.2.0	['enterprise-attack', 'ics-attack']	identity--c78cb6e5-0c4b-4611-8297-d1b8b55e40b5	2.3	False	['Dragos Threat Intelligence', 'Mindaugas Gudzis, BT Security']
intrusion-set	2.1	intrusion-set--f047ee18-7985-4946-8bfb-4ed754d3a0dd	identity--c78cb6e5-0c4b-4611-8297-d1b8b55e40b5	2017-05-31T21:31:51.026Z	2022-04-25T14:00:00.188Z	APT30	[APT30](https://attack.mitre.org/groups/G0013) is a threat group suspected to be associated with the Chinese government. While [Naikon](https://attack.mitre.org/groups/G0019) shares some characteristics with [APT30](https://attack.mitre.org/groups/G0013), the two groups do not appear to be exact matches.(Citation: FireEye APT30)(Citation: Baumgartner Golovkin Naikon 2015)	['APT30']	[{'source_name': 'mitre-attack', 'url': 'https://attack.mitre.org/groups/G0013', 'external_id': 'G0013'}, {'source_name': 'APT30', 'description': '(Citation: FireEye APT30) (Citation: Baumgartner Golovkin Naikon 2015)'}, {'source_name': 'FireEye APT30', 'description': 'FireEye Labs. (2015, April). APT30 AND THE MECHANICS OF A LONG-RUNNING CYBER ESPIONAGE OPERATION. Retrieved May 1, 2015.', 'url':…	['marking-definition--fa42a846-8d90-4e51-bc29-71d5b4802168']	2.1.0	['enterprise-attack']	identity--c78cb6e5-0c4b-4611-8297-d1b8b55e40b5	1.1
intrusion-set	2.1	intrusion-set--efed95ba-d7e8-47ff-8c53-99c42426ee7c	identity--c78cb6e5-0c4b-4611-8297-d1b8b55e40b5	2018-01-16T16:13:52.465Z	2024-04-19T19:35:15.637Z	PROMETHIUM	[PROMETHIUM](https://attack.mitre.org/groups/G0056) is an activity group focused on espionage that has been active since at least 2012. The group has conducted operations globally with a heavy emphasis on Turkish targets. [PROMETHIUM](https://attack.mitre.org/groups/G0056) has demonstrated similarity to another activity group called [NEODYMIUM](https://attack.mitre.org/groups/G0055) due to overla…	['PROMETHIUM', 'StrongPity']	[{'source_name': 'mitre-attack', 'url': 'https://attack.mitre.org/groups/G0056', 'external_id': 'G0056'}, {'source_name': 'PROMETHIUM', 'description': '(Citation: Microsoft NEODYMIUM Dec 2016) (Citation: Microsoft SIR Vol 21)'}, {'source_name': 'Microsoft SIR Vol 21', 'description': 'Anthe, C. et al. (2016, December 14). Microsoft Security Intelligence Report Volume 21. Retrieved November 27, 201…	['marking-definition--fa42a846-8d90-4e51-bc29-71d5b4802168']	3.2.0	['enterprise-attack']	identity--c78cb6e5-0c4b-4611-8297-d1b8b55e40b5	2.1	False
intrusion-set	2.1	intrusion-set--fe8796a4-2a02-41a0-9d27-7aa1e995feb6	identity--c78cb6e5-0c4b-4611-8297-d1b8b55e40b5	2018-10-17T00:14:20.652Z	2024-04-11T03:03:02.576Z	APT19	[APT19](https://attack.mitre.org/groups/G0073) is a Chinese-based threat group that has targeted a variety of industries, including defense, finance, energy, pharmaceutical, telecommunications, high tech, education, manufacturing, and legal services. In 2017, a phishing campaign was used to target seven law and investment firms. (Citation: FireEye APT19) Some analysts track [APT19](https://attack…	['APT19', 'Codoso', 'C0d0so0', 'Codoso Team', 'Sunshop Group']	[{'source_name': 'mitre-attack', 'url': 'https://attack.mitre.org/groups/G0073', 'external_id': 'G0073'}, {'source_name': 'Sunshop Group', 'description': '(Citation: Dark Reading Codoso Feb 2015)'}, {'source_name': 'Codoso Team', 'description': '(Citation: FireEye APT Groups)'}, {'source_name': 'APT19', 'description': '(Citation: FireEye APT19)'}, {'source_name': 'Codoso', 'description': '(Citati…	['marking-definition--fa42a846-8d90-4e51-bc29-71d5b4802168']	3.2.0	['enterprise-attack']	identity--c78cb6e5-0c4b-4611-8297-d1b8b55e40b5	1.6	False	['FS-ISAC', 'Darren Spruell']
intrusion-set	2.1	intrusion-set--ead23196-d7b6-4ce6-a124-4ab4b67d81bd	identity--c78cb6e5-0c4b-4611-8297-d1b8b55e40b5	2020-05-08T17:01:04.058Z	2024-04-11T02:15:23.096Z	Inception	[Inception](https://attack.mitre.org/groups/G0100) is a cyber espionage group active since at least 2014. The group has targeted multiple industries and governmental entities primarily in Russia, but has also been active in the United States and throughout Europe, Asia, Africa, and the Middle East.(Citation: Unit 42 Inception November 2018)(Citation: Symantec Inception Framework March 2018)(Citat…	['Inception', 'Inception Framework', 'Cloud Atlas']	[{'source_name': 'mitre-attack', 'url': 'https://attack.mitre.org/groups/G0100', 'external_id': 'G0100'}, {'source_name': 'Cloud Atlas', 'description': '(Citation: Kaspersky Cloud Atlas December 2014)'}, {'source_name': 'Inception', 'description': '(Citation: Symantec Inception Framework March 2018)'}, {'source_name': 'Inception Framework', 'description': '(Citation: Symantec Inception Framework …	['marking-definition--fa42a846-8d90-4e51-bc29-71d5b4802168']	3.2.0	['enterprise-attack']	identity--c78cb6e5-0c4b-4611-8297-d1b8b55e40b5	1.2	False	['Oleg Skulkin, Group-IB']
intrusion-set	2.1	intrusion-set--e6db1e55-b199-4b6b-8633-989345ee45e0	identity--c78cb6e5-0c4b-4611-8297-d1b8b55e40b5	2024-08-26T17:39:06.020Z	2024-10-01T11:51:31.065Z	Moonstone Sleet	[Moonstone Sleet](https://attack.mitre.org/groups/G1036) is a North Korean-linked threat actor executing both financially motivated attacks and espionage operations. The group previously overlapped significantly with another North Korean-linked entity, [Lazarus Group](https://attack.mitre.org/groups/G0032), but has differentiated its tradecraft since 2023. [Moonstone Sleet](https://attack.mitre.o…	['Moonstone Sleet', 'Storm-1789']	[{'source_name': 'mitre-attack', 'url': 'https://attack.mitre.org/groups/G1036', 'external_id': 'G1036'}, {'source_name': 'Storm-1789', 'description': '(Citation: Microsoft Moonstone Sleet 2024)'}, {'source_name': 'Microsoft Moonstone Sleet 2024', 'description': 'Microsoft Threat Intelligence. (2024, May 28). Moonstone Sleet emerges as new North Korean threat actor with new bag of tricks. Retriev…	['marking-definition--fa42a846-8d90-4e51-bc29-71d5b4802168']	3.2.0	['enterprise-attack']	identity--c78cb6e5-0c4b-4611-8297-d1b8b55e40b5	1.0	False	['Aung Kyaw Min Naing, @Nolan']
intrusion-set	2.1	intrusion-set--e5603ea8-4c36-40e7-b7af-a077d24fedc1	identity--c78cb6e5-0c4b-4611-8297-d1b8b55e40b5	2021-09-24T21:41:34.797Z	2021-10-16T02:06:06.404Z	IndigoZebra	[IndigoZebra](https://attack.mitre.org/groups/G0136) is a suspected Chinese cyber espionage group that has been targeting Central Asian governments since at least 2014.(Citation: HackerNews IndigoZebra July 2021)(Citation: Checkpoint IndigoZebra July 2021)(Citation: Securelist APT Trends Q2 2017)	['IndigoZebra']	[{'source_name': 'mitre-attack', 'url': 'https://attack.mitre.org/groups/G0136', 'external_id': 'G0136'}, {'source_name': 'IndigoZebra', 'description': '(Citation: HackerNews IndigoZebra July 2021)(Citation: Checkpoint IndigoZebra July 2021)(Citation: Securelist APT Trends Q2 2017)'}, {'source_name': 'HackerNews IndigoZebra July 2021', 'description': 'Lakshmanan, R.. (2021, July 1). IndigoZebra A…	['marking-definition--fa42a846-8d90-4e51-bc29-71d5b4802168']	2.1.0	['enterprise-attack']	identity--c78cb6e5-0c4b-4611-8297-d1b8b55e40b5	1.0		['Pooja Natarajan, NEC Corporation India', 'Yoshihiro Kori, NEC Corporation', 'Manikantan Srinivasan, NEC Corporation India']
intrusion-set	2.1	intrusion-set--e44e0985-bc65-4a8f-b578-211c858128e3	identity--c78cb6e5-0c4b-4611-8297-d1b8b55e40b5	2021-09-02T15:14:33.738Z	2024-04-10T22:30:51.062Z	Transparent Tribe	[Transparent Tribe](https://attack.mitre.org/groups/G0134) is a suspected Pakistan-based threat group that has been active since at least 2013, primarily targeting diplomatic, defense, and research organizations in India and Afghanistan.(Citation: Proofpoint Operation Transparent Tribe March 2016)(Citation: Kaspersky Transparent Tribe August 2020)(Citation: Talos Transparent Tribe May 2021)	['Transparent Tribe', 'COPPER FIELDSTONE', 'APT36', 'Mythic Leopard', 'ProjectM']	[{'source_name': 'mitre-attack', 'url': 'https://attack.mitre.org/groups/G0134', 'external_id': 'G0134'}, {'source_name': 'Mythic Leopard', 'description': '(Citation: Crowdstrike Mythic Leopard Profile)(Citation: Kaspersky Transparent Tribe August 2020)(Citation: Talos Transparent Tribe May 2021)'}, {'source_name': 'COPPER FIELDSTONE', 'description': '(Citation: Secureworks COPPER FIELDSTONE Prof…	['marking-definition--fa42a846-8d90-4e51-bc29-71d5b4802168']	3.2.0	['enterprise-attack']	identity--c78cb6e5-0c4b-4611-8297-d1b8b55e40b5	1.2	False	['Manikantan Srinivasan, NEC Corporation India', 'Pooja Natarajan, NEC Corporation India', 'Hiroki Nagahama, NEC Corporation']
intrusion-set	2.1	intrusion-set--df71bb3b-813c-45eb-a8bc-f2a419837411	identity--c78cb6e5-0c4b-4611-8297-d1b8b55e40b5	2017-05-31T21:31:55.093Z	2024-04-11T00:40:46.966Z	Molerats	[Molerats](https://attack.mitre.org/groups/G0021) is an Arabic-speaking, politically-motivated threat group that has been operating since 2012. The group's victims have primarily been in the Middle East, Europe, and the United States.(Citation: DustySky)(Citation: DustySky2)(Citation: Kaspersky MoleRATs April 2019)(Citation: Cybereason Molerats Dec 2020)	['Molerats', 'Operation Molerats', 'Gaza Cybergang']	[{'source_name': 'mitre-attack', 'url': 'https://attack.mitre.org/groups/G0021', 'external_id': 'G0021'}, {'source_name': 'Molerats', 'description': '(Citation: DustySky)'}, {'source_name': 'Gaza Cybergang', 'description': '(Citation: DustySky)(Citation: Kaspersky MoleRATs April 2019)(Citation: Cybereason Molerats Dec 2020)'}, {'source_name': 'Operation Molerats', 'description': '(Citation: FireE…	['marking-definition--fa42a846-8d90-4e51-bc29-71d5b4802168']	3.2.0	['enterprise-attack']	identity--c78cb6e5-0c4b-4611-8297-d1b8b55e40b5	2.1	False
intrusion-set	2.1	intrusion-set--dd2d9ca6-505b-4860-a604-233685b802c7	identity--c78cb6e5-0c4b-4611-8297-d1b8b55e40b5	2020-05-12T18:15:29.396Z	2024-04-03T20:21:34.872Z	Wizard Spider	[Wizard Spider](https://attack.mitre.org/groups/G0102) is a Russia-based financially motivated threat group originally known for the creation and deployment of [TrickBot](https://attack.mitre.org/software/S0266) since at least 2016. [Wizard Spider](https://attack.mitre.org/groups/G0102) possesses a diverse aresenal of tools and has conducted ransomware campaigns against a variety of organizations…	['Wizard Spider', 'UNC1878', 'TEMP.MixMaster', 'Grim Spider', 'FIN12', 'GOLD BLACKBURN', 'ITG23', 'Periwinkle Tempest', 'DEV-0193']	[{'source_name': 'mitre-attack', 'url': 'https://attack.mitre.org/groups/G0102', 'external_id': 'G0102'}, {'source_name': 'Grim Spider', 'description': '(Citation: CrowdStrike Ryuk January 2019)(Citation: CrowdStrike Grim Spider May 2019)'}, {'source_name': 'UNC1878', 'description': '(Citation: FireEye KEGTAP SINGLEMALT October 2020)'}, {'source_name': 'TEMP.MixMaster', 'description': '(Citation:…	['marking-definition--fa42a846-8d90-4e51-bc29-71d5b4802168']	3.2.0	['enterprise-attack', 'ics-attack']	identity--c78cb6e5-0c4b-4611-8297-d1b8b55e40b5	4.0	False	['Edward Millington', 'Oleksiy Gayda']
intrusion-set	2.1	intrusion-set--dcd81c6e-ebf7-4a16-93e0-9a97fa49c88a	identity--c78cb6e5-0c4b-4611-8297-d1b8b55e40b5	2018-01-16T16:13:52.465Z	2022-08-08T21:29:36.462Z	CopyKittens	[CopyKittens](https://attack.mitre.org/groups/G0052) is an Iranian cyber espionage group that has been operating since at least 2013. It has targeted countries including Israel, Saudi Arabia, Turkey, the U.S., Jordan, and Germany. The group is responsible for the campaign known as Operation Wilted Tulip.(Citation: ClearSky CopyKittens March 2017)(Citation: ClearSky Wilted Tulip July 2017)(Citatio…	['CopyKittens']	[{'source_name': 'mitre-attack', 'url': 'https://attack.mitre.org/groups/G0052', 'external_id': 'G0052'}, {'source_name': 'CopyKittens', 'description': '(Citation: ClearSky CopyKittens March 2017) (Citation: ClearSky Wilted Tulip July 2017) (Citation: CopyKittens Nov 2015)'}, {'source_name': 'ClearSky Wilted Tulip July 2017', 'description': 'ClearSky Cyber Security and Trend Micro. (2017, July). …	['marking-definition--fa42a846-8d90-4e51-bc29-71d5b4802168']	2.1.0	['enterprise-attack']	identity--c78cb6e5-0c4b-4611-8297-d1b8b55e40b5	1.6	False
intrusion-set	2.1	intrusion-set--dc6fe6ee-04c2-49be-ba3d-f38d2463c02a	identity--c78cb6e5-0c4b-4611-8297-d1b8b55e40b5	2018-10-17T00:14:20.652Z	2023-03-22T03:28:29.415Z	Cobalt Group	[Cobalt Group](https://attack.mitre.org/groups/G0080) is a financially motivated threat group that has primarily targeted financial institutions since at least 2016. The group has conducted intrusions to steal money via targeting ATM systems, card processing, payment systems and SWIFT systems. [Cobalt Group](https://attack.mitre.org/groups/G0080) has mainly targeted banks in Eastern Europe, Centr…	['Cobalt Group', 'GOLD KINGSWOOD', 'Cobalt Gang', 'Cobalt Spider']	[{'source_name': 'mitre-attack', 'url': 'https://attack.mitre.org/groups/G0080', 'external_id': 'G0080'}, {'source_name': 'Cobalt Spider', 'description': '(Citation: Crowdstrike Global Threat Report Feb 2018)'}, {'source_name': 'GOLD KINGSWOOD', 'description': '(Citation: Secureworks GOLD KINGSWOOD September 2018)'}, {'source_name': 'Cobalt Gang', 'description': '(Citation: Talos Cobalt Group Jul…	['marking-definition--fa42a846-8d90-4e51-bc29-71d5b4802168']	3.1.0	['enterprise-attack']	identity--c78cb6e5-0c4b-4611-8297-d1b8b55e40b5	2.1	False
intrusion-set	2.1	intrusion-set--da49b9f1-ca99-443f-9728-0a074db66850	identity--c78cb6e5-0c4b-4611-8297-d1b8b55e40b5	2018-04-18T17:59:24.739Z	2022-04-25T14:00:00.188Z	BlackOasis	[BlackOasis](https://attack.mitre.org/groups/G0063) is a Middle Eastern threat group that is believed to be a customer of Gamma Group. The group has shown interest in prominent figures in the United Nations, as well as opposition bloggers, activists, regional news correspondents, and think tanks. (Citation: Securelist BlackOasis Oct 2017) (Citation: Securelist APT Trends Q2 2017) A group known by…	['BlackOasis']	[{'source_name': 'mitre-attack', 'url': 'https://attack.mitre.org/groups/G0063', 'external_id': 'G0063'}, {'source_name': 'BlackOasis', 'description': '(Citation: Securelist BlackOasis Oct 2017) (Citation: Securelist APT Trends Q2 2017)'}, {'source_name': 'Securelist BlackOasis Oct 2017', 'description': "Kaspersky Lab's Global Research & Analysis Team. (2017, October 16). BlackOasis APT and new t…	['marking-definition--fa42a846-8d90-4e51-bc29-71d5b4802168']	2.1.0	['enterprise-attack']	identity--c78cb6e5-0c4b-4611-8297-d1b8b55e40b5	1.0
intrusion-set	2.1	intrusion-set--d8bc9788-4f7d-41a9-9e9d-ee1ea18a8cf7	identity--c78cb6e5-0c4b-4611-8297-d1b8b55e40b5	2022-06-09T19:14:31.327Z	2024-01-11T21:51:11.405Z	LAPSUS$	[LAPSUS$](https://attack.mitre.org/groups/G1004) is cyber criminal threat group that has been active since at least mid-2021. [LAPSUS$](https://attack.mitre.org/groups/G1004) specializes in large-scale social engineering and extortion operations, including destructive attacks without the use of ransomware. The group has targeted organizations globally, including in the government, manufacturing, …	['LAPSUS$', 'DEV-0537', 'Strawberry Tempest']	[{'source_name': 'mitre-attack', 'url': 'https://attack.mitre.org/groups/G1004', 'external_id': 'G1004'}, {'source_name': 'Strawberry Tempest', 'description': '(Citation: Microsoft Threat Actor Naming July 2023)'}, {'source_name': 'DEV-0537', 'description': '(Citation: MSTIC DEV-0537 Mar 2022)'}, {'source_name': 'BBC LAPSUS Apr 2022', 'description': 'BBC. (2022, April 1). LAPSUS: Two UK Teenagers…	['marking-definition--fa42a846-8d90-4e51-bc29-71d5b4802168']	3.2.0	['enterprise-attack']	identity--c78cb6e5-0c4b-4611-8297-d1b8b55e40b5	2.0	False	['David Hughes, BT Security', 'Matt Brenton, Zurich Insurance Group', 'Flavio Costa, Cisco', 'Caio Silva']
intrusion-set	2.1	intrusion-set--d6e88e18-81e8-4709-82d8-973095da1e70	identity--c78cb6e5-0c4b-4611-8297-d1b8b55e40b5	2017-05-31T21:31:56.270Z	2022-07-26T23:33:26.354Z	APT16	[APT16](https://attack.mitre.org/groups/G0023) is a China-based threat group that has launched spearphishing campaigns targeting Japanese and Taiwanese organizations. (Citation: FireEye EPS Awakens Part 2)	['APT16']	[{'source_name': 'mitre-attack', 'url': 'https://attack.mitre.org/groups/G0023', 'external_id': 'G0023'}, {'source_name': 'APT16', 'description': '(Citation: FireEye EPS Awakens Part 2)'}, {'source_name': 'FireEye EPS Awakens Part 2', 'description': 'Winters, R. (2015, December 20). The EPS Awakens - Part 2. Retrieved January 22, 2016.', 'url': 'https://web.archive.org/web/20151226205946/https://…	['marking-definition--fa42a846-8d90-4e51-bc29-71d5b4802168']	2.1.0	['enterprise-attack']	identity--c78cb6e5-0c4b-4611-8297-d1b8b55e40b5	1.1	False
intrusion-set	2.1	intrusion-set--d69e568e-9ac8-4c08-b32c-d93b43ba9172	identity--c78cb6e5-0c4b-4611-8297-d1b8b55e40b5	2018-10-17T00:14:20.652Z	2022-04-25T14:00:00.188Z	Thrip	[Thrip](https://attack.mitre.org/groups/G0076) is an espionage group that has targeted satellite communications, telecoms, and defense contractor companies in the U.S. and Southeast Asia. The group uses custom malware as well as "living off the land" techniques. (Citation: Symantec Thrip June 2018)	['Thrip']	[{'source_name': 'mitre-attack', 'url': 'https://attack.mitre.org/groups/G0076', 'external_id': 'G0076'}, {'source_name': 'Thrip', 'description': '(Citation: Symantec Thrip June 2018)'}, {'source_name': 'Symantec Thrip June 2018', 'description': 'Security Response Attack Investigation Team. (2018, June 19). Thrip: Espionage Group Hits Satellite, Telecoms, and Defense Companies. Retrieved July 10,…	['marking-definition--fa42a846-8d90-4e51-bc29-71d5b4802168']	2.1.0	['enterprise-attack']	identity--c78cb6e5-0c4b-4611-8297-d1b8b55e40b5	1.2
intrusion-set	2.1	intrusion-set--d519164e-f5fa-4b8c-a1fb-cf0172ad0983	identity--c78cb6e5-0c4b-4611-8297-d1b8b55e40b5	2017-05-31T21:31:59.120Z	2022-04-25T14:00:00.188Z	Threat Group-1314	[Threat Group-1314](https://attack.mitre.org/groups/G0028) is an unattributed threat group that has used compromised credentials to log into a victim's remote access infrastructure. (Citation: Dell TG-1314)	['Threat Group-1314', 'TG-1314']	[{'source_name': 'mitre-attack', 'url': 'https://attack.mitre.org/groups/G0028', 'external_id': 'G0028'}, {'source_name': 'Threat Group-1314', 'description': '(Citation: Dell TG-1314)'}, {'source_name': 'TG-1314', 'description': '(Citation: Dell TG-1314)'}, {'source_name': 'Dell TG-1314', 'description': 'Dell SecureWorks Counter Threat Unit Special Operations Team. (2015, May 28). Living off the …	['marking-definition--fa42a846-8d90-4e51-bc29-71d5b4802168']	2.1.0	['enterprise-attack']	identity--c78cb6e5-0c4b-4611-8297-d1b8b55e40b5	1.1
intrusion-set	2.1	intrusion-set--d1acfbb3-647b-4723-9154-800ec119006e	identity--c78cb6e5-0c4b-4611-8297-d1b8b55e40b5	2018-01-16T16:13:52.465Z	2020-03-30T02:46:16.483Z	Sowbug	[Sowbug](https://attack.mitre.org/groups/G0054) is a threat group that has conducted targeted attacks against organizations in South America and Southeast Asia, particularly government entities, since at least 2015. (Citation: Symantec Sowbug Nov 2017)	['Sowbug']	[{'source_name': 'mitre-attack', 'url': 'https://attack.mitre.org/groups/G0054', 'external_id': 'G0054'}, {'source_name': 'Sowbug', 'description': '(Citation: Symantec Sowbug Nov 2017)'}, {'source_name': 'Symantec Sowbug Nov 2017', 'description': 'Symantec Security Response. (2017, November 7). Sowbug: Cyber espionage group targets South American and Southeast Asian governments. Retrieved Novembe…	['marking-definition--fa42a846-8d90-4e51-bc29-71d5b4802168']	2.1.0	['enterprise-attack']	identity--c78cb6e5-0c4b-4611-8297-d1b8b55e40b5	1.1		['Alan Neville, @abnev']
intrusion-set	2.1	intrusion-set--fed4f0a2-4347-4530-b0f5-6dfd49b29172	identity--c78cb6e5-0c4b-4611-8297-d1b8b55e40b5	2021-08-24T17:04:27.002Z	2022-09-02T18:03:55.294Z	Nomadic Octopus	[Nomadic Octopus](https://attack.mitre.org/groups/G0133) is a Russian-speaking cyber espionage threat group that has primarily targeted Central Asia, including local governments, diplomatic missions, and individuals, since at least 2014. [Nomadic Octopus](https://attack.mitre.org/groups/G0133) has been observed conducting campaigns involving Android and Windows malware, mainly using the Delphi pr…	['Nomadic Octopus', 'DustSquad']	[{'source_name': 'mitre-attack', 'url': 'https://attack.mitre.org/groups/G0133', 'external_id': 'G0133'}, {'source_name': 'DustSquad', 'description': '(Citation: Security Affairs DustSquad Oct 2018)(Citation: Securelist Octopus Oct 2018)(Citation: SecurityWeek Nomadic Octopus Oct 2018)'}, {'source_name': 'Nomadic Octopus', 'description': '(Citation: SecurityWeek Nomadic Octopus Oct 2018)(Citation…	['marking-definition--fa42a846-8d90-4e51-bc29-71d5b4802168']	2.1.0	['enterprise-attack']	identity--c78cb6e5-0c4b-4611-8297-d1b8b55e40b5	1.0	False
intrusion-set	2.1	intrusion-set--fe98767f-9df8-42b9-83c9-004b1dec8647	identity--c78cb6e5-0c4b-4611-8297-d1b8b55e40b5	2017-05-31T21:31:50.198Z	2022-04-25T14:00:00.188Z	PittyTiger	[PittyTiger](https://attack.mitre.org/groups/G0011) is a threat group believed to operate out of China that uses multiple different types of malware to maintain command and control.(Citation: Bizeul 2014)(Citation: Villeneuve 2014)	['PittyTiger']	[{'source_name': 'mitre-attack', 'url': 'https://attack.mitre.org/groups/G0011', 'external_id': 'G0011'}, {'source_name': 'PittyTiger', 'description': '(Citation: Bizeul 2014) (Citation: Villeneuve 2014)'}, {'source_name': 'Bizeul 2014', 'description': 'Bizeul, D., Fontarensky, I., Mouchoux, R., Perigaud, F., Pernet, C. (2014, July 11). Eye of the Tiger. Retrieved September 29, 2015.', 'url': 'ht…	['marking-definition--fa42a846-8d90-4e51-bc29-71d5b4802168']	2.1.0	['enterprise-attack']	identity--c78cb6e5-0c4b-4611-8297-d1b8b55e40b5	1.2
intrusion-set	2.1	intrusion-set--894aab42-3371-47b1-8859-a4a074c804c8	identity--c78cb6e5-0c4b-4611-8297-d1b8b55e40b5	2017-05-31T21:32:06.390Z	2022-04-25T14:00:00.188Z	Stealth Falcon	[Stealth Falcon](https://attack.mitre.org/groups/G0038) is a threat group that has conducted targeted spyware attacks against Emirati journalists, activists, and dissidents since at least 2012. Circumstantial evidence suggests there could be a link between this group and the United Arab Emirates (UAE) government, but that has not been confirmed. (Citation: Citizen Lab Stealth Falcon May 2016)	['Stealth Falcon']	[{'source_name': 'mitre-attack', 'url': 'https://attack.mitre.org/groups/G0038', 'external_id': 'G0038'}, {'source_name': 'Stealth Falcon', 'description': '(Citation: Citizen Lab Stealth Falcon May 2016)'}, {'source_name': 'Citizen Lab Stealth Falcon May 2016', 'description': 'Marczak, B. and Scott-Railton, J.. (2016, May 29). Keep Calm and (Don’t) Enable Macros: A New Threat Actor Targets UAE Di…	['marking-definition--fa42a846-8d90-4e51-bc29-71d5b4802168']	2.1.0	['enterprise-attack']	identity--c78cb6e5-0c4b-4611-8297-d1b8b55e40b5	1.2
intrusion-set	2.1	intrusion-set--9b36c218-4d80-4ec6-a68d-cc2886bbe410	identity--c78cb6e5-0c4b-4611-8297-d1b8b55e40b5	2024-06-14T18:17:18.727Z	2024-06-14T18:39:26.684Z	Star Blizzard	[Star Blizzard](https://attack.mitre.org/groups/G1033) is a cyber espionage and influence group originating in Russia that has been active since at least 2019. [Star Blizzard](https://attack.mitre.org/groups/G1033) campaigns align closely with Russian state interests and have included persistent phishing and credential theft against academic, defense, government, NGO, and think tank organizations…	['Star Blizzard', 'SEABORGIUM', 'Callisto Group', 'TA446', 'COLDRIVER']	[{'source_name': 'mitre-attack', 'url': 'https://attack.mitre.org/groups/G1033', 'external_id': 'G1033'}, {'source_name': 'Callisto Group', 'description': '(Citation: CISA Star Blizzard Advisory December 2023)'}, {'source_name': 'TA446', 'description': '(Citation: CISA Star Blizzard Advisory December 2023)'}, {'source_name': 'COLDRIVER', 'description': '(Citation: Google TAG COLDRIVER January 202…	['marking-definition--fa42a846-8d90-4e51-bc29-71d5b4802168']	3.2.0	['enterprise-attack']	identity--c78cb6e5-0c4b-4611-8297-d1b8b55e40b5	1.0	False	['Aung Kyaw Min Naing, @Nolan']
intrusion-set	2.1	intrusion-set--9735c036-8ebe-47e9-9c77-b0ae656dab93	identity--c78cb6e5-0c4b-4611-8297-d1b8b55e40b5	2021-09-21T14:52:49.596Z	2021-10-18T19:47:11.389Z	BackdoorDiplomacy	[BackdoorDiplomacy](https://attack.mitre.org/groups/G0135) is a cyber espionage threat group that has been active since at least 2017. [BackdoorDiplomacy](https://attack.mitre.org/groups/G0135) has targeted Ministries of Foreign Affairs and telecommunication companies in Africa, Europe, the Middle East, and Asia.(Citation: ESET BackdoorDiplomacy Jun 2021)	['BackdoorDiplomacy']	[{'source_name': 'mitre-attack', 'url': 'https://attack.mitre.org/groups/G0135', 'external_id': 'G0135'}, {'source_name': 'ESET BackdoorDiplomacy Jun 2021', 'description': 'Adam Burgher. (2021, June 10). BackdoorDiplomacy: Upgrading from Quarian to Turian. Retrieved September 1, 2021', 'url': 'https://www.welivesecurity.com/2021/06/10/backdoordiplomacy-upgrading-quarian-turian/'}]	['marking-definition--fa42a846-8d90-4e51-bc29-71d5b4802168']	2.1.0	['enterprise-attack']	identity--c78cb6e5-0c4b-4611-8297-d1b8b55e40b5	1.0		['Zaw Min Htun, @Z3TAE']
intrusion-set	2.1	intrusion-set--96e239be-ad99-49eb-b127-3007b8c1bec9	identity--c78cb6e5-0c4b-4611-8297-d1b8b55e40b5	2017-05-31T21:31:54.697Z	2022-04-25T14:00:00.188Z	Equation	[Equation](https://attack.mitre.org/groups/G0020) is a sophisticated threat group that employs multiple remote access tools. The group is known to use zero-day exploits and has developed the capability to overwrite the firmware of hard disk drives. (Citation: Kaspersky Equation QA)	['Equation']	[{'source_name': 'mitre-attack', 'url': 'https://attack.mitre.org/groups/G0020', 'external_id': 'G0020'}, {'source_name': 'Equation', 'description': '(Citation: Kaspersky Equation QA)'}, {'source_name': 'Kaspersky Equation QA', 'description': "Kaspersky Lab's Global Research and Analysis Team. (2015, February). Equation Group: Questions and Answers. Retrieved December 21, 2015.", 'url': 'https://…	['marking-definition--fa42a846-8d90-4e51-bc29-71d5b4802168']	2.1.0	['enterprise-attack']	identity--c78cb6e5-0c4b-4611-8297-d1b8b55e40b5	1.2
intrusion-set	2.1	intrusion-set--9538b1a4-4120-4e2d-bf59-3b11fcab05a4	identity--c78cb6e5-0c4b-4611-8297-d1b8b55e40b5	2019-04-16T15:14:38.533Z	2024-04-17T16:13:43.697Z	TEMP.Veles	[TEMP.Veles](https://attack.mitre.org/groups/G0088) is a Russia-based threat group that has targeted critical infrastructure. The group has been observed utilizing [TRITON](https://attack.mitre.org/software/S0609), a malware framework designed to manipulate industrial safety systems.(Citation: FireEye TRITON 2019)(Citation: FireEye TEMP.Veles 2018)(Citation: FireEye TEMP.Veles JSON April 2019)	['TEMP.Veles', 'XENOTIME']	[{'source_name': 'mitre-attack', 'url': 'https://attack.mitre.org/groups/G0088', 'external_id': 'G0088'}, {'source_name': 'TEMP.Veles', 'description': '(Citation: FireEye TRITON 2019)'}, {'source_name': 'Dragos Xenotime 2018', 'description': 'Dragos, Inc.. (n.d.). Xenotime. Retrieved April 16, 2019.', 'url': 'https://dragos.com/resource/xenotime/'}, {'source_name': 'FireEye TEMP.Veles 2018', 'des…	['marking-definition--fa42a846-8d90-4e51-bc29-71d5b4802168']	3.2.0	['enterprise-attack', 'ics-attack']	identity--c78cb6e5-0c4b-4611-8297-d1b8b55e40b5	1.4	False	['Dragos Threat Intelligence']
intrusion-set	2.1	intrusion-set--94873029-f950-4268-9cfd-5032e15cb182	identity--c78cb6e5-0c4b-4611-8297-d1b8b55e40b5	2021-03-19T21:04:00.692Z	2023-03-22T05:40:21.255Z	TA551	[TA551](https://attack.mitre.org/groups/G0127) is a financially-motivated threat group that has been active since at least 2018. (Citation: Secureworks GOLD CABIN) The group has primarily targeted English, German, Italian, and Japanese speakers through email-based malware distribution campaigns. (Citation: Unit 42 TA551 Jan 2021)	['TA551', 'GOLD CABIN', 'Shathak']	[{'source_name': 'mitre-attack', 'url': 'https://attack.mitre.org/groups/G0127', 'external_id': 'G0127'}, {'source_name': 'GOLD CABIN', 'description': '(Citation: Secureworks GOLD CABIN)'}, {'source_name': 'Shathak', 'description': '(Citation: Unit 42 Valak July 2020)(Citation: Unit 42 TA551 Jan 2021)'}, {'source_name': 'Unit 42 Valak July 2020', 'description': 'Duncan, B. (2020, July 24). Evolut…	['marking-definition--fa42a846-8d90-4e51-bc29-71d5b4802168']	3.1.0	['enterprise-attack']	identity--c78cb6e5-0c4b-4611-8297-d1b8b55e40b5	1.2	False	['Shuhei Sasada, Cyber Defense Institute, Inc', 'Ryo Tamura, SecureBrain Corporation', 'Shotaro Hamamoto, NEC Solution Innovators, Ltd', 'Yusuke Niwa, ITOCHU Corporation', 'Takuma Matsumoto, LAC Co., Ltd']
intrusion-set	2.1	intrusion-set--93f52415-0fe4-4d3d-896c-fc9b8e88ab90	identity--c78cb6e5-0c4b-4611-8297-d1b8b55e40b5	2018-01-16T16:13:52.465Z	2021-10-12T19:42:16.869Z	BRONZE BUTLER	[BRONZE BUTLER](https://attack.mitre.org/groups/G0060) is a cyber espionage group with likely Chinese origins that has been active since at least 2008. The group primarily targets Japanese organizations, particularly those in government, biotechnology, electronics manufacturing, and industrial chemistry.(Citation: Trend Micro Daserf Nov 2017)(Citation: Secureworks BRONZE BUTLER Oct 2017)(Citation…	['BRONZE BUTLER', 'REDBALDKNIGHT', 'Tick']	[{'source_name': 'mitre-attack', 'url': 'https://attack.mitre.org/groups/G0060', 'external_id': 'G0060'}, {'source_name': 'BRONZE BUTLER', 'description': '(Citation: Trend Micro Daserf Nov 2017)(Citation: Trend Micro Tick November 2019)'}, {'source_name': 'REDBALDKNIGHT', 'description': '(Citation: Trend Micro Daserf Nov 2017)(Citation: Trend Micro Tick November 2019)'}, {'source_name': 'Tick', '…	['marking-definition--fa42a846-8d90-4e51-bc29-71d5b4802168']	2.1.0	['enterprise-attack']	identity--c78cb6e5-0c4b-4611-8297-d1b8b55e40b5	1.3		['Trend Micro Incorporated']
intrusion-set	2.1	intrusion-set--90784c1e-4aba-40eb-9adf-7556235e6384	identity--c78cb6e5-0c4b-4611-8297-d1b8b55e40b5	2021-02-03T16:36:38.145Z	2022-04-25T14:00:00.188Z	Silent Librarian	[Silent Librarian](https://attack.mitre.org/groups/G0122) is a group that has targeted research and proprietary data at universities, government agencies, and private sector companies worldwide since at least 2013. Members of [Silent Librarian](https://attack.mitre.org/groups/G0122) are known to have been affiliated with the Iran-based Mabna Institute which has conducted cyber intrusions at the b…	['Silent Librarian', 'TA407', 'COBALT DICKENS']	[{'source_name': 'mitre-attack', 'url': 'https://attack.mitre.org/groups/G0122', 'external_id': 'G0122'}, {'source_name': 'TA407', 'description': '(Citation: Proofpoint TA407 September 2019)(Citation: Malwarebytes Silent Librarian October 2020)'}, {'source_name': 'COBALT DICKENS', 'description': '(Citation: Secureworks COBALT DICKENS August 2018)(Citation: Secureworks COBALT DICKENS September 201…	['marking-definition--fa42a846-8d90-4e51-bc29-71d5b4802168']	2.1.0	['enterprise-attack']	identity--c78cb6e5-0c4b-4611-8297-d1b8b55e40b5	1.0
intrusion-set	2.1	intrusion-set--8f5e8dc7-739d-4f5e-a8a1-a66e004d7063	identity--c78cb6e5-0c4b-4611-8297-d1b8b55e40b5	2017-05-31T21:31:46.390Z	2022-07-22T18:37:22.178Z	Cleaver	[Cleaver](https://attack.mitre.org/groups/G0003) is a threat group that has been attributed to Iranian actors and is responsible for activity tracked as Operation Cleaver. (Citation: Cylance Cleaver) Strong circumstantial evidence suggests Cleaver is linked to Threat Group 2889 (TG-2889). (Citation: Dell Threat Group 2889)	['Cleaver', 'Threat Group 2889', 'TG-2889']	[{'source_name': 'mitre-attack', 'url': 'https://attack.mitre.org/groups/G0003', 'external_id': 'G0003'}, {'source_name': 'Cleaver', 'description': '(Citation: Cylance Cleaver)'}, {'source_name': 'Threat Group 2889', 'description': '(Citation: Dell Threat Group 2889)'}, {'source_name': 'TG-2889', 'description': '(Citation: Dell Threat Group 2889)'}, {'source_name': 'Cylance Cleaver', 'description…	['marking-definition--fa42a846-8d90-4e51-bc29-71d5b4802168']	2.1.0	['enterprise-attack']	identity--c78cb6e5-0c4b-4611-8297-d1b8b55e40b5	1.3	False
intrusion-set	2.1	intrusion-set--8c1f0187-0826-4320-bddc-5f326cfcfe2c	identity--c78cb6e5-0c4b-4611-8297-d1b8b55e40b5	2020-08-24T17:01:55.842Z	2024-09-12T19:24:40.416Z	Chimera	[Chimera](https://attack.mitre.org/groups/G0114) is a suspected China-based threat group that has been active since at least 2018 targeting the semiconductor industry in Taiwan as well as data from the airline industry.(Citation: Cycraft Chimera April 2020)(Citation: NCC Group Chimera January 2021)	['Chimera']	[{'source_name': 'mitre-attack', 'url': 'https://attack.mitre.org/groups/G0114', 'external_id': 'G0114'}, {'source_name': 'Chimera', 'description': '(Citation: NCC Group Chimera January 2021) '}, {'source_name': 'Cycraft Chimera April 2020', 'description': 'Cycraft. (2020, April 15). APT Group Chimera - APT Operation Skeleton key Targets Taiwan Semiconductor Vendors. Retrieved August 24, 2020..',…	['marking-definition--fa42a846-8d90-4e51-bc29-71d5b4802168']	3.2.0	['enterprise-attack']	identity--c78cb6e5-0c4b-4611-8297-d1b8b55e40b5	2.2	False
intrusion-set	2.1	intrusion-set--8b1e16f6-e7c8-4b7a-a5df-f81232c13e2f	identity--c78cb6e5-0c4b-4611-8297-d1b8b55e40b5	2023-12-06T19:53:04.988Z	2024-04-04T23:27:22.311Z	Cinnamon Tempest	[Cinnamon Tempest](https://attack.mitre.org/groups/G1021) is a China-based threat group that has been active since at least 2021 deploying multiple strains of ransomware based on the leaked [Babuk](https://attack.mitre.org/software/S0638) source code. [Cinnamon Tempest](https://attack.mitre.org/groups/G1021) does not operate their ransomware on an affiliate model or purchase access but appears to…	['Cinnamon Tempest', 'DEV-0401', 'Emperor Dragonfly', 'BRONZE STARLIGHT']	[{'source_name': 'mitre-attack', 'url': 'https://attack.mitre.org/groups/G1021', 'external_id': 'G1021'}, {'source_name': 'BRONZE STARLIGHT', 'description': '(Citation: Dell SecureWorks BRONZE STARLIGHT Profile)'}, {'source_name': 'DEV-0401', 'description': '(Citation: Microsoft Threat Actor Naming July 2023)'}, {'source_name': 'Emperor Dragonfly', 'description': '(Citation: Sygnia Emperor Dragon…	['marking-definition--fa42a846-8d90-4e51-bc29-71d5b4802168']	3.2.0	['enterprise-attack']	identity--c78cb6e5-0c4b-4611-8297-d1b8b55e40b5	1.0	False
intrusion-set	2.1	intrusion-set--8a831aaa-f3e0-47a3-bed8-a9ced744dd12	identity--c78cb6e5-0c4b-4611-8297-d1b8b55e40b5	2018-10-17T00:14:20.652Z	2024-04-11T02:42:07.325Z	Dark Caracal	[Dark Caracal](https://attack.mitre.org/groups/G0070) is threat group that has been attributed to the Lebanese General Directorate of General Security (GDGS) and has operated since at least 2012. (Citation: Lookout Dark Caracal Jan 2018)	['Dark Caracal']	[{'source_name': 'mitre-attack', 'url': 'https://attack.mitre.org/groups/G0070', 'external_id': 'G0070'}, {'source_name': 'Dark Caracal', 'description': '(Citation: Lookout Dark Caracal Jan 2018)'}, {'source_name': 'Lookout Dark Caracal Jan 2018', 'description': 'Blaich, A., et al. (2018, January 18). Dark Caracal: Cyber-espionage at a Global Scale. Retrieved April 11, 2018.', 'url': 'https://inf…	['marking-definition--fa42a846-8d90-4e51-bc29-71d5b4802168']	3.2.0	['enterprise-attack', 'mobile-attack']	identity--c78cb6e5-0c4b-4611-8297-d1b8b55e40b5	1.4	False
intrusion-set	2.1	intrusion-set--899ce53f-13a0-479b-a0e4-67d46e241542	identity--c78cb6e5-0c4b-4611-8297-d1b8b55e40b5	2017-05-31T21:31:52.748Z	2024-09-03T18:48:32.299Z	APT29	[APT29](https://attack.mitre.org/groups/G0016) is threat group that has been attributed to Russia's Foreign Intelligence Service (SVR).(Citation: White House Imposing Costs RU Gov April 2021)(Citation: UK Gov Malign RIS Activity April 2021) They have operated since at least 2008, often targeting government networks in Europe and NATO member countries, research institutes, and think tanks. [APT29]…	['APT29', 'IRON RITUAL', 'IRON HEMLOCK', 'NobleBaron', 'Dark Halo', 'NOBELIUM', 'UNC2452', 'YTTRIUM', 'The Dukes', 'Cozy Bear', 'CozyDuke', 'SolarStorm', 'Blue Kitsune', 'UNC3524', 'Midnight Blizzard']	[{'source_name': 'mitre-attack', 'url': 'https://attack.mitre.org/groups/G0016', 'external_id': 'G0016'}, {'source_name': 'CozyDuke', 'description': '(Citation: Crowdstrike DNC June 2016)'}, {'source_name': 'Cozy Bear', 'description': '(Citation: Crowdstrike DNC June 2016)(Citation: ESET Dukes October 2019)(Citation: NCSC APT29 July 2020)(Citation: Cybersecurity Advisory SVR TTP May 2021)(Citatio…	['marking-definition--fa42a846-8d90-4e51-bc29-71d5b4802168']	3.2.0	['enterprise-attack']	identity--c78cb6e5-0c4b-4611-8297-d1b8b55e40b5	6.1	False	['Daniyal Naeem, BT Security', 'Matt Brenton, Zurich Insurance Group', 'Katie Nickels, Red Canary', 'Joe Gumke, U.S. Bank', 'Liran Ravich, CardinalOps']
intrusion-set	2.1	intrusion-set--9e729a7e-0dd6-4097-95bf-db8d64911383	identity--c78cb6e5-0c4b-4611-8297-d1b8b55e40b5	2017-05-31T21:31:50.624Z	2024-01-08T20:27:56.707Z	Darkhotel	[Darkhotel](https://attack.mitre.org/groups/G0012) is a suspected South Korean threat group that has targeted victims primarily in East Asia since at least 2004. The group's name is based on cyber espionage operations conducted via hotel Internet networks against traveling executives and other select guests. [Darkhotel](https://attack.mitre.org/groups/G0012) has also conducted spearphishing campa…	['Darkhotel', 'DUBNIUM', 'Zigzag Hail']	[{'source_name': 'mitre-attack', 'url': 'https://attack.mitre.org/groups/G0012', 'external_id': 'G0012'}, {'source_name': 'Darkhotel', 'description': '(Citation: Kaspersky Darkhotel)'}, {'source_name': 'DUBNIUM', 'description': '(Citation: Microsoft Digital Defense FY20 Sept 2020)(Citation: Microsoft DUBNIUM June 2016)(Citation: Microsoft DUBNIUM Flash June 2016)(Citation: Microsoft DUBNIUM July …	['marking-definition--fa42a846-8d90-4e51-bc29-71d5b4802168']	3.2.0	['enterprise-attack']	identity--c78cb6e5-0c4b-4611-8297-d1b8b55e40b5	3.0	False	['Harry Kim, CODEMIZE']
intrusion-set	2.1	intrusion-set--88b7dbc2-32d3-4e31-af2f-3fc24e1582d7	identity--c78cb6e5-0c4b-4611-8297-d1b8b55e40b5	2017-05-31T21:32:01.092Z	2024-01-08T21:58:31.089Z	Lotus Blossom	[Lotus Blossom](https://attack.mitre.org/groups/G0030) is a threat group that has targeted government and military organizations in Southeast Asia. (Citation: Lotus Blossom Jun 2015)	['Lotus Blossom', 'DRAGONFISH', 'Spring Dragon', 'RADIUM', 'Raspberry Typhoon']	[{'source_name': 'mitre-attack', 'url': 'https://attack.mitre.org/groups/G0030', 'external_id': 'G0030'}, {'source_name': 'DRAGONFISH', 'description': '(Citation: Accenture Dragonfish Jan 2018)'}, {'source_name': 'Lotus Blossom', 'description': '(Citation: Lotus Blossom Jun 2015)(Citation: Accenture Dragonfish Jan 2018)'}, {'source_name': 'RADIUM', 'description': '(Citation: Microsoft Threat Acto…	['marking-definition--fa42a846-8d90-4e51-bc29-71d5b4802168']	3.2.0	['enterprise-attack']	identity--c78cb6e5-0c4b-4611-8297-d1b8b55e40b5	3.0	False
intrusion-set	2.1	intrusion-set--88489675-d216-4884-a98f-49a89fcc1643	identity--c78cb6e5-0c4b-4611-8297-d1b8b55e40b5	2020-05-12T21:23:59.021Z	2024-04-11T00:41:37.453Z	Mofang	[Mofang](https://attack.mitre.org/groups/G0103) is a likely China-based cyber espionage group, named for its frequent practice of imitating a victim's infrastructure. This adversary has been observed since at least May 2012 conducting focused attacks against government and critical infrastructure in Myanmar, as well as several other countries and sectors including military, automobile, and weapon…	['Mofang']	[{'source_name': 'mitre-attack', 'url': 'https://attack.mitre.org/groups/G0103', 'external_id': 'G0103'}, {'source_name': 'FOX-IT May 2016 Mofang', 'description': 'Yonathan Klijnsma. (2016, May 17). Mofang: A politically motivated information stealing adversary. Retrieved May 12, 2020.', 'url': 'https://foxitsecurity.files.wordpress.com/2016/06/fox-it_mofang_threatreport_tlp-white.pdf'}]	['marking-definition--fa42a846-8d90-4e51-bc29-71d5b4802168']	3.2.0	['enterprise-attack']	identity--c78cb6e5-0c4b-4611-8297-d1b8b55e40b5	1.1	False
intrusion-set	2.1	intrusion-set--85403903-15e0-4f9f-9be4-a259ecad4022	identity--c78cb6e5-0c4b-4611-8297-d1b8b55e40b5	2018-01-16T16:13:52.465Z	2021-10-16T19:48:37.809Z	FIN5	[FIN5](https://attack.mitre.org/groups/G0053) is a financially motivated threat group that has targeted personally identifiable information and payment card information. The group has been active since at least 2008 and has targeted the restaurant, gaming, and hotel industries. The group is made up of actors who likely speak Russian. (Citation: FireEye Respond Webinar July 2017) (Citation: Mandia…	['FIN5']	[{'source_name': 'mitre-attack', 'url': 'https://attack.mitre.org/groups/G0053', 'external_id': 'G0053'}, {'source_name': 'FIN5', 'description': '(Citation: FireEye Respond Webinar July 2017) (Citation: Mandiant FIN5 GrrCON Oct 2016) (Citation: DarkReading FireEye FIN5 Oct 2015)'}, {'source_name': 'FireEye Respond Webinar July 2017', 'description': 'Scavella, T. and Rifki, A. (2017, July 20). Are…	['marking-definition--fa42a846-8d90-4e51-bc29-71d5b4802168']	2.1.0	['enterprise-attack']	identity--c78cb6e5-0c4b-4611-8297-d1b8b55e40b5	1.2		['Walker Johnson']
intrusion-set	2.1	intrusion-set--8332952e-b86b-486b-acc3-1c2a85d39394	identity--c78cb6e5-0c4b-4611-8297-d1b8b55e40b5	2024-03-26T18:38:00.759Z	2024-04-16T15:31:48.747Z	APT-C-23	[APT-C-23](https://attack.mitre.org/groups/G1028) is a threat group that has been active since at least 2014.(Citation: symantec_mantis) [APT-C-23](https://attack.mitre.org/groups/G1028) has primarily focused its operations on the Middle East, including Israeli military assets. [APT-C-23](https://attack.mitre.org/groups/G1028) has developed mobile spyware targeting Android and iOS devices since 2…	['APT-C-23', 'Mantis', 'Arid Viper', 'Desert Falcon', 'TAG-63', 'Grey Karkadann', 'Big Bang APT', 'Two-tailed Scorpion']	[{'source_name': 'mitre-attack', 'url': 'https://attack.mitre.org/groups/G1028', 'external_id': 'G1028'}, {'source_name': 'Big Bang APT', 'description': '(Citation: checkpoint_interactive_map_apt-c-23) '}, {'source_name': 'Grey Karkadann', 'description': '(Citation: sentinelone_israel_hamas_war)'}, {'source_name': 'Mantis', 'description': '(Citation: symantec_mantis)(Citation: sentinelone_israel_…	['marking-definition--fa42a846-8d90-4e51-bc29-71d5b4802168']	3.2.0	['mobile-attack', 'enterprise-attack']	identity--c78cb6e5-0c4b-4611-8297-d1b8b55e40b5	1.0	False	['Sittikorn Sangrattanapitak']
intrusion-set	2.1	intrusion-set--82323c70-4186-4b61-94f5-b227c3b28e89	identity--c78cb6e5-0c4b-4611-8297-d1b8b55e40b5	2024-09-23T21:32:19.337Z	2024-09-23T23:11:00.562Z	RedCurl	[RedCurl](https://attack.mitre.org/groups/G1039) is a threat actor active since 2018 notable for corporate espionage targeting a variety of locations, including Ukraine, Canada and the United Kingdom, and a variety of industries, including but not limited to travel agencies, insurance companies, and banks.(Citation: group-ib_redcurl1) [RedCurl](https://attack.mitre.org/groups/G1039) is allegedly …	['RedCurl']	[{'source_name': 'mitre-attack', 'url': 'https://attack.mitre.org/groups/G1039', 'external_id': 'G1039'}, {'source_name': 'group-ib_redcurl1', 'description': 'Group-IB. (2020, August). RedCurl: The Pentest You Didn’t Know About. Retrieved August 9, 2024.', 'url': 'https://www.group-ib.com/resources/research-hub/red-curl/'}, {'source_name': 'group-ib_redcurl2', 'description': 'Group-IB. (2021, Nov…	['marking-definition--fa42a846-8d90-4e51-bc29-71d5b4802168']	3.2.0	['enterprise-attack']	identity--c78cb6e5-0c4b-4611-8297-d1b8b55e40b5	1.0	False	['Joe Gumke, U.S. Bank']
intrusion-set	2.1	intrusion-set--813636db-3939-4a45-bea9-6113e970c029	identity--c78cb6e5-0c4b-4611-8297-d1b8b55e40b5	2020-05-15T13:07:26.651Z	2022-04-25T14:00:00.188Z	DarkVishnya	[DarkVishnya](https://attack.mitre.org/groups/G0105) is a financially motivated threat actor targeting financial institutions in Eastern Europe. In 2017-2018 the group attacked at least 8 banks in this region.(Citation: Securelist DarkVishnya Dec 2018)	['DarkVishnya']	[{'source_name': 'mitre-attack', 'url': 'https://attack.mitre.org/groups/G0105', 'external_id': 'G0105'}, {'source_name': 'DarkVishnya', 'description': '(Citation: Securelist DarkVishnya Dec 2018)'}, {'source_name': 'Securelist DarkVishnya Dec 2018', 'description': 'Golovanov, S. (2018, December 6). DarkVishnya: Banks attacked through direct connection to local network. Retrieved May 15, 2020.', …	['marking-definition--fa42a846-8d90-4e51-bc29-71d5b4802168']	2.1.0	['enterprise-attack']	identity--c78cb6e5-0c4b-4611-8297-d1b8b55e40b5	1.1
intrusion-set	2.1	intrusion-set--7f848c02-4d1e-4808-a4ae-4670681370a9	identity--c78cb6e5-0c4b-4611-8297-d1b8b55e40b5	2022-06-01T20:26:53.880Z	2024-04-11T02:52:27.131Z	BITTER	[BITTER](https://attack.mitre.org/groups/G1002) is a suspected South Asian cyber espionage threat group that has been active since at least 2013. [BITTER](https://attack.mitre.org/groups/G1002) has targeted government, energy, and engineering organizations in Pakistan, China, Bangladesh, and Saudi Arabia.(Citation: Cisco Talos Bitter Bangladesh May 2022)(Citation: Forcepoint BITTER Pakistan Oct 2…	['BITTER', 'T-APT-17']	[{'source_name': 'mitre-attack', 'url': 'https://attack.mitre.org/groups/G1002', 'external_id': 'G1002'}, {'source_name': 'T-APT-17', 'description': '(Citation: Cisco Talos Bitter Bangladesh May 2022)'}, {'source_name': 'Forcepoint BITTER Pakistan Oct 2016', 'description': 'Dela Paz, R. (2016, October 21). BITTER: a targeted attack against Pakistan. Retrieved June 1, 2022.', 'url': 'https://www.f…	['marking-definition--fa42a846-8d90-4e51-bc29-71d5b4802168']	3.2.0	['enterprise-attack', 'mobile-attack']	identity--c78cb6e5-0c4b-4611-8297-d1b8b55e40b5	1.1	False
intrusion-set	2.1	intrusion-set--7eda3dd8-b09b-4705-8090-c2ad9fb8c14d	identity--c78cb6e5-0c4b-4611-8297-d1b8b55e40b5	2019-05-28T15:54:17.213Z	2024-04-10T22:37:02.592Z	TA505	[TA505](https://attack.mitre.org/groups/G0092) is a cyber criminal group that has been active since at least 2014. [TA505](https://attack.mitre.org/groups/G0092) is known for frequently changing malware, driving global trends in criminal malware distribution, and ransomware campaigns involving [Clop](https://attack.mitre.org/software/S0611).(Citation: Proofpoint TA505 Sep 2017)(Citation: Proofpoi…	['TA505', 'Hive0065', 'Spandex Tempest', 'CHIMBORAZO']	[{'source_name': 'mitre-attack', 'url': 'https://attack.mitre.org/groups/G0092', 'external_id': 'G0092'}, {'source_name': 'Hive0065', 'description': '(Citation: IBM TA505 April 2020)'}, {'source_name': 'Spandex Tempest', 'description': '(Citation: Microsoft Threat Actor Naming July 2023)'}, {'source_name': 'CHIMBORAZO', 'description': '(Citation: Microsoft Threat Actor Naming July 2023)'}, {'sour…	['marking-definition--fa42a846-8d90-4e51-bc29-71d5b4802168']	3.2.0	['enterprise-attack']	identity--c78cb6e5-0c4b-4611-8297-d1b8b55e40b5	3.0	False
intrusion-set	2.1	intrusion-set--7ecc3b4f-5cdb-457e-b55a-df376b359446	identity--c78cb6e5-0c4b-4611-8297-d1b8b55e40b5	2017-05-31T21:32:04.179Z	2022-04-25T14:00:00.188Z	Poseidon Group	[Poseidon Group](https://attack.mitre.org/groups/G0033) is a Portuguese-speaking threat group that has been active since at least 2005. The group has a history of using information exfiltrated from victims to blackmail victim companies into contracting the [Poseidon Group](https://attack.mitre.org/groups/G0033) as a security firm. (Citation: Kaspersky Poseidon Group)	['Poseidon Group']	[{'source_name': 'mitre-attack', 'url': 'https://attack.mitre.org/groups/G0033', 'external_id': 'G0033'}, {'source_name': 'Poseidon Group', 'description': '(Citation: Kaspersky Poseidon Group)'}, {'source_name': 'Kaspersky Poseidon Group', 'description': "Kaspersky Lab's Global Research and Analysis Team. (2016, February 9). Poseidon Group: a Targeted Attack Boutique specializing in global cyber-…	['marking-definition--fa42a846-8d90-4e51-bc29-71d5b4802168']	2.1.0	['enterprise-attack']	identity--c78cb6e5-0c4b-4611-8297-d1b8b55e40b5	1.1
intrusion-set	2.1	intrusion-set--7a19ecb1-3c65-4de3-a230-993516aed6a6	identity--c78cb6e5-0c4b-4611-8297-d1b8b55e40b5	2017-05-31T21:31:49.816Z	2024-06-26T18:09:33.862Z	Turla	[Turla](https://attack.mitre.org/groups/G0010) is a cyber espionage threat group that has been attributed to Russia's Federal Security Service (FSB). They have compromised victims in over 50 countries since at least 2004, spanning a range of industries including government, embassies, military, education, research and pharmaceutical companies. [Turla](https://attack.mitre.org/groups/G0010) is kno…	['Turla', 'IRON HUNTER', 'Group 88', 'Waterbug', 'WhiteBear', 'Snake', 'Krypton', 'Venomous Bear', 'Secret Blizzard', 'BELUGASTURGEON']	[{'source_name': 'mitre-attack', 'url': 'https://attack.mitre.org/groups/G0010', 'external_id': 'G0010'}, {'source_name': 'BELUGASTURGEON', 'description': '(Citation: Accenture HyperStack October 2020)'}, {'source_name': 'Krypton', 'description': '(Citation: CrowdStrike VENOMOUS BEAR)'}, {'source_name': 'Snake', 'description': '(Citation: CrowdStrike VENOMOUS BEAR)(Citation: ESET Turla PowerShell…	['marking-definition--fa42a846-8d90-4e51-bc29-71d5b4802168']	3.2.0	['enterprise-attack']	identity--c78cb6e5-0c4b-4611-8297-d1b8b55e40b5	5.1	False	['Matthieu Faou, ESET', 'Edward Millington']
intrusion-set	2.1	intrusion-set--76565741-3452-4069-ab08-80c0ea95bbeb	identity--c78cb6e5-0c4b-4611-8297-d1b8b55e40b5	2019-01-29T21:36:59.793Z	2023-09-27T20:22:05.127Z	SilverTerrier	[SilverTerrier](https://attack.mitre.org/groups/G0083) is a Nigerian threat group that has been seen active since 2014. [SilverTerrier](https://attack.mitre.org/groups/G0083) mainly targets organizations in high technology, higher education, and manufacturing.(Citation: Unit42 SilverTerrier 2018)(Citation: Unit42 SilverTerrier 2016)	['SilverTerrier']	[{'source_name': 'mitre-attack', 'url': 'https://attack.mitre.org/groups/G0083', 'external_id': 'G0083'}, {'source_name': 'SilverTerrier', 'description': '(Citation: Unit42 SilverTerrier 2018)(Citation: Unit42 SilverTerrier 2016)'}, {'source_name': 'Unit42 SilverTerrier 2016', 'description': 'Renals, P., Conant, S. (2016). SILVERTERRIER: The Next Evolution in Nigerian Cybercrime. Retrieved Novemb…	['marking-definition--fa42a846-8d90-4e51-bc29-71d5b4802168']	3.2.0	['enterprise-attack']	identity--c78cb6e5-0c4b-4611-8297-d1b8b55e40b5	1.2	False
intrusion-set	2.1	intrusion-set--75a07184-a7e5-4222-95a1-a04dbc96a29c	identity--c78cb6e5-0c4b-4611-8297-d1b8b55e40b5	2024-07-29T22:23:03.779Z	2024-10-10T14:33:40.986Z	Winter Vivern	Winter Vivern is a group linked to Russian and Belorussian interests active since at least 2020 targeting various European government and NGO entities, along with sporadic targeting of Indian and US victims. The group leverages a combination of document-based phishing activity and server-side exploitation for initial access, leveraging adversary-controlled and -created infrastructure for follow-o…	['Winter Vivern', 'TA473', 'UAC-0114']	[{'source_name': 'mitre-attack', 'url': 'https://attack.mitre.org/groups/G1035', 'external_id': 'G1035'}, {'source_name': 'UAC-0114', 'description': '(Citation: CERT-UA WinterVivern 2023)'}, {'source_name': 'TA473', 'description': '(Citation: Proofpoint WinterVivern 2023)'}, {'source_name': 'CERT-UA WinterVivern 2023', 'description': 'CERT-UA. (2023, February 1). UAC-0114 aka Winter Vivern to tar…	['marking-definition--fa42a846-8d90-4e51-bc29-71d5b4802168']	3.2.0	['enterprise-attack']	identity--c78cb6e5-0c4b-4611-8297-d1b8b55e40b5	1.0	False	['Onur Atali']
intrusion-set	2.1	intrusion-set--bf668120-e9a6-4017-a014-bfc0f5232656	identity--c78cb6e5-0c4b-4611-8297-d1b8b55e40b5	2024-03-13T20:23:54.698Z	2024-03-29T14:10:35.711Z	Malteiro	[Malteiro](https://attack.mitre.org/groups/G1026) is a financially motivated criminal group that is likely based in Brazil and has been active since at least November 2019. The group operates and distributes the [Mispadu](https://attack.mitre.org/software/S1122) banking trojan via a Malware-as-a-Service (MaaS) business model. [Malteiro](https://attack.mitre.org/groups/G1026) mainly targets victim…	['Malteiro']	[{'source_name': 'mitre-attack', 'url': 'https://attack.mitre.org/groups/G1026', 'external_id': 'G1026'}, {'source_name': 'SCILabs Malteiro 2021', 'description': 'SCILabs. (2021, December 23). Cyber Threat Profile Malteiro. Retrieved March 13, 2024.', 'url': 'https://blog.scilabs.mx/en/cyber-threat-profile-malteiro/'}]	['marking-definition--fa42a846-8d90-4e51-bc29-71d5b4802168']	3.2.0	['enterprise-attack']	identity--c78cb6e5-0c4b-4611-8297-d1b8b55e40b5	1.0	False	['Daniel Fernando Soriano Espinosa', 'SCILabs']
intrusion-set	2.1	intrusion-set--d13c8a7f-740b-4efa-a232-de7d6bb05321	identity--c78cb6e5-0c4b-4611-8297-d1b8b55e40b5	2019-05-24T17:57:36.491Z	2023-03-22T05:34:46.346Z	Silence	[Silence](https://attack.mitre.org/groups/G0091) is a financially motivated threat actor targeting financial institutions in different countries. The group was first seen in June 2016. Their main targets reside in Russia, Ukraine, Belarus, Azerbaijan, Poland and Kazakhstan. They compromised various banking systems, including the Russian Central Bank's Automated Workstation Client, ATMs, and card …	['Silence', 'Whisper Spider']	[{'source_name': 'mitre-attack', 'url': 'https://attack.mitre.org/groups/G0091', 'external_id': 'G0091'}, {'source_name': 'Whisper Spider', 'description': '(Citation: Crowdstrike GTR2020 Mar 2020)'}, {'source_name': 'Silence', 'description': '(Citation: Cyber Forensicator Silence Jan 2019)(Citation: SecureList Silence Nov 2017) '}, {'source_name': 'Crowdstrike GTR2020 Mar 2020', 'description': 'C…	['marking-definition--fa42a846-8d90-4e51-bc29-71d5b4802168']	3.1.0	['enterprise-attack']	identity--c78cb6e5-0c4b-4611-8297-d1b8b55e40b5	2.2	False	['Oleg Skulkin, Group-IB']
intrusion-set	2.1	intrusion-set--d0b3393b-3bec-4ba3-bda9-199d30db47b6	identity--c78cb6e5-0c4b-4611-8297-d1b8b55e40b5	2019-01-31T02:01:45.129Z	2023-02-01T21:27:44.778Z	FIN4	[FIN4](https://attack.mitre.org/groups/G0085) is a financially-motivated threat group that has targeted confidential information related to the public financial market, particularly regarding healthcare and pharmaceutical companies, since at least 2013.(Citation: FireEye Hacking FIN4 Dec 2014)(Citation: FireEye FIN4 Stealing Insider NOV 2014) [FIN4](https://attack.mitre.org/groups/G0085) is uniqu…	['FIN4']	[{'source_name': 'mitre-attack', 'url': 'https://attack.mitre.org/groups/G0085', 'external_id': 'G0085'}, {'source_name': 'FIN4', 'description': '(Citation: FireEye Hacking FIN4 Dec 2014)(Citation: FireEye FIN4 Stealing Insider NOV 2014)(Citation: FireEye Hacking FIN4 Video Dec 2014)'}, {'source_name': 'FireEye FIN4 Stealing Insider NOV 2014', 'description': 'Dennesen, K. et al.. (2014, November …	['marking-definition--fa42a846-8d90-4e51-bc29-71d5b4802168']	3.1.0	['enterprise-attack']	identity--c78cb6e5-0c4b-4611-8297-d1b8b55e40b5	1.2	False
intrusion-set	2.1	intrusion-set--cc613a49-9bfa-4e22-98d1-15ffbb03f034	identity--c78cb6e5-0c4b-4611-8297-d1b8b55e40b5	2022-07-01T20:12:30.184Z	2024-09-16T16:18:00.876Z	Earth Lusca	[Earth Lusca](https://attack.mitre.org/groups/G1006) is a suspected China-based cyber espionage group that has been active since at least April 2019. [Earth Lusca](https://attack.mitre.org/groups/G1006) has targeted organizations in Australia, China, Hong Kong, Mongolia, Nepal, the Philippines, Taiwan, Thailand, Vietnam, the United Arab Emirates, Nigeria, Germany, France, and the United States. T…	['Earth Lusca', 'TAG-22', 'Charcoal Typhoon', 'CHROMIUM', 'ControlX']	[{'source_name': 'mitre-attack', 'url': 'https://attack.mitre.org/groups/G1006', 'external_id': 'G1006'}, {'source_name': 'Charcoal Typhoon', 'description': '(Citation: Microsoft Threat Actor Naming July 2023)'}, {'source_name': 'ControlX', 'description': '(Citation: Microsoft Threat Actor Naming July 2023)'}, {'source_name': 'CHROMIUM', 'description': '(Citation: Microsoft Threat Actor Naming Ju…	['marking-definition--fa42a846-8d90-4e51-bc29-71d5b4802168']	3.2.0	['enterprise-attack', 'mobile-attack']	identity--c78cb6e5-0c4b-4611-8297-d1b8b55e40b5	2.0	False
intrusion-set	2.1	intrusion-set--cb41e991-65f4-4668-a65f-f4200545b5a1	identity--c78cb6e5-0c4b-4611-8297-d1b8b55e40b5	2024-06-06T17:16:38.704Z	2024-10-28T19:03:08.838Z	INC Ransom	[INC Ransom](https://attack.mitre.org/groups/G1032) is a ransomware and data extortion threat group associated with the deployment of [INC Ransomware](https://attack.mitre.org/software/S1139) that has been active since at least July 2023. [INC Ransom](https://attack.mitre.org/groups/G1032) has targeted organizations worldwide most commonly in the industrial, healthcare, and education sectors in t…	['INC Ransom', 'GOLD IONIC']	[{'source_name': 'mitre-attack', 'url': 'https://attack.mitre.org/groups/G1032', 'external_id': 'G1032'}, {'source_name': 'GOLD IONIC', 'description': '(Citation: Secureworks GOLD IONIC April 2024)'}, {'source_name': 'Secureworks GOLD IONIC April 2024', 'description': 'Counter Threat Unit Research Team. (2024, April 15). GOLD IONIC DEPLOYS INC RANSOMWARE. Retrieved June 5, 2024.', 'url': 'https:/…	['marking-definition--fa42a846-8d90-4e51-bc29-71d5b4802168']	3.2.0	['enterprise-attack']	identity--c78cb6e5-0c4b-4611-8297-d1b8b55e40b5	1.0	False	['Matt Anderson, @\u200cnosecurething, Huntress']
intrusion-set	2.1	intrusion-set--c93fccb1-e8e8-42cf-ae33-2ad1d183913a	identity--c78cb6e5-0c4b-4611-8297-d1b8b55e40b5	2017-05-31T21:32:03.807Z	2024-04-11T16:06:34.699Z	Lazarus Group	[Lazarus Group](https://attack.mitre.org/groups/G0032) is a North Korean state-sponsored cyber threat group that has been attributed to the Reconnaissance General Bureau.(Citation: US-CERT HIDDEN COBRA June 2017)(Citation: Treasury North Korean Cyber Groups September 2019) The group has been active since at least 2009 and was reportedly responsible for the November 2014 destructive wiper attack a…	['Lazarus Group', 'Labyrinth Chollima', 'HIDDEN COBRA', 'Guardians of Peace', 'ZINC', 'NICKEL ACADEMY', 'Diamond Sleet']	[{'source_name': 'mitre-attack', 'url': 'https://attack.mitre.org/groups/G0032', 'external_id': 'G0032'}, {'source_name': 'Labyrinth Chollima', 'description': '(Citation: CrowdStrike Labyrinth Chollima Feb 2022)'}, {'source_name': 'Diamond Sleet', 'description': '(Citation: Microsoft Threat Actor Naming July 2023)'}, {'source_name': 'ZINC', 'description': '(Citation: Microsoft ZINC disruption Dec…	['marking-definition--fa42a846-8d90-4e51-bc29-71d5b4802168']	3.2.0	['enterprise-attack', 'ics-attack']	identity--c78cb6e5-0c4b-4611-8297-d1b8b55e40b5	4.0	False	['Kyaw Pyiyt Htet, @KyawPyiytHtet', 'Dragos Threat Intelligence']
intrusion-set	2.1	intrusion-set--c77c5576-ca19-42ed-a36f-4b4486a84133	identity--c78cb6e5-0c4b-4611-8297-d1b8b55e40b5	2020-09-22T19:41:27.845Z	2023-03-28T20:49:53.223Z	GOLD SOUTHFIELD	[GOLD SOUTHFIELD](https://attack.mitre.org/groups/G0115) is a financially motivated threat group active since at least 2018 that operates the [REvil](https://attack.mitre.org/software/S0496) Ransomware-as-a Service (RaaS). [GOLD SOUTHFIELD](https://attack.mitre.org/groups/G0115) provides backend infrastructure for affiliates recruited on underground forums to perpetrate high value deployments. By…	['GOLD SOUTHFIELD', 'Pinchy Spider']	[{'source_name': 'mitre-attack', 'url': 'https://attack.mitre.org/groups/G0115', 'external_id': 'G0115'}, {'source_name': 'Pinchy Spider', 'description': '(Citation: CrowdStrike Evolution of Pinchy Spider July 2021)'}, {'source_name': 'Secureworks REvil September 2019', 'description': 'Counter Threat Unit Research Team. (2019, September 24). REvil/Sodinokibi Ransomware. Retrieved August 4, 2020.'…	['marking-definition--fa42a846-8d90-4e51-bc29-71d5b4802168']	3.1.0	['enterprise-attack', 'ics-attack']	identity--c78cb6e5-0c4b-4611-8297-d1b8b55e40b5	2.0	False	['Thijn Bukkems, Amazon']
intrusion-set	2.1	intrusion-set--c5b81590-6814-4d2a-8baa-15c4b6c7f960	identity--c78cb6e5-0c4b-4611-8297-d1b8b55e40b5	2021-05-05T17:18:25.987Z	2022-05-11T14:00:00.188Z	Tonto Team	[Tonto Team](https://attack.mitre.org/groups/G0131) is a suspected Chinese state-sponsored cyber espionage threat group that has primarily targeted South Korea, Japan, Taiwan, and the United States since at least 2009; by 2020 they expanded operations to include other Asian as well as Eastern European countries. [Tonto Team](https://attack.mitre.org/groups/G0131) has targeted government, military…	['Tonto Team', 'Earth Akhlut', 'BRONZE HUNTLEY', 'CactusPete', 'Karma Panda']	[{'source_name': 'mitre-attack', 'url': 'https://attack.mitre.org/groups/G0131', 'external_id': 'G0131'}, {'source_name': 'Tonto Team', 'description': '(Citation: Talos Bisonal Mar 2020) '}, {'source_name': 'Earth Akhlut', 'description': '(Citation: TrendMicro Tonto Team October 2020)'}, {'source_name': 'BRONZE HUNTLEY', 'description': '(Citation: Secureworks BRONZE HUNTLEY )'}, {'source_name': '…	['marking-definition--fa42a846-8d90-4e51-bc29-71d5b4802168']	2.1.0	['enterprise-attack']	identity--c78cb6e5-0c4b-4611-8297-d1b8b55e40b5	1.1
intrusion-set	2.1	intrusion-set--c5947e1c-1cbc-434c-94b8-27c7e3be0fff	identity--c78cb6e5-0c4b-4611-8297-d1b8b55e40b5	2017-05-31T21:32:08.682Z	2023-03-20T22:02:53.982Z	Winnti Group	[Winnti Group](https://attack.mitre.org/groups/G0044) is a threat group with Chinese origins that has been active since at least 2010. The group has heavily targeted the gaming industry, but it has also expanded the scope of its targeting.(Citation: Kaspersky Winnti April 2013)(Citation: Kaspersky Winnti June 2015)(Citation: Novetta Winnti April 2015) Some reporting suggests a number of other gro…	['Winnti Group', 'Blackfly']	[{'source_name': 'mitre-attack', 'url': 'https://attack.mitre.org/groups/G0044', 'external_id': 'G0044'}, {'source_name': 'Winnti Group', 'description': '(Citation: Kaspersky Winnti April 2013) (Citation: Kaspersky Winnti June 2015)'}, {'source_name': 'Blackfly', 'description': '(Citation: Symantec Suckfly March 2016)'}, {'source_name': 'Symantec Suckfly March 2016', 'description': 'DiMaggio, J. …	['marking-definition--fa42a846-8d90-4e51-bc29-71d5b4802168']	3.1.0	['enterprise-attack']	identity--c78cb6e5-0c4b-4611-8297-d1b8b55e40b5	1.2	False	['Edward Millington']
intrusion-set	2.1	intrusion-set--c5574ca0-d5a4-490a-b207-e4658e5fd1d7	identity--c78cb6e5-0c4b-4611-8297-d1b8b55e40b5	2017-05-31T21:32:00.677Z	2022-04-25T14:00:00.188Z	Scarlet Mimic	[Scarlet Mimic](https://attack.mitre.org/groups/G0029) is a threat group that has targeted minority rights activists. This group has not been directly linked to a government source, but the group's motivations appear to overlap with those of the Chinese government. While there is some overlap between IP addresses used by [Scarlet Mimic](https://attack.mitre.org/groups/G0029) and [Putter Panda](ht…	['Scarlet Mimic']	[{'source_name': 'mitre-attack', 'url': 'https://attack.mitre.org/groups/G0029', 'external_id': 'G0029'}, {'source_name': 'Scarlet Mimic', 'description': '(Citation: Scarlet Mimic Jan 2016)'}, {'source_name': 'Scarlet Mimic Jan 2016', 'description': 'Falcone, R. and Miller-Osborn, J.. (2016, January 24). Scarlet Mimic: Years-Long Espionage Campaign Targets Minority Activists. Retrieved February 1…	['marking-definition--fa42a846-8d90-4e51-bc29-71d5b4802168']	2.1.0	['enterprise-attack']	identity--c78cb6e5-0c4b-4611-8297-d1b8b55e40b5	1.2
intrusion-set	2.1	intrusion-set--c4d50cdf-87ce-407d-86d8-862883485842	identity--c78cb6e5-0c4b-4611-8297-d1b8b55e40b5	2020-05-05T18:53:08.166Z	2021-05-26T20:17:53.085Z	APT-C-36	[APT-C-36](https://attack.mitre.org/groups/G0099) is a suspected South America espionage group that has been active since at least 2018. The group mainly targets Colombian government institutions as well as important corporations in the financial sector, petroleum industry, and professional manufacturing.(Citation: QiAnXin APT-C-36 Feb2019)	['APT-C-36', 'Blind Eagle']	[{'source_name': 'mitre-attack', 'url': 'https://attack.mitre.org/groups/G0099', 'external_id': 'G0099'}, {'source_name': 'Blind Eagle', 'description': '(Citation: QiAnXin APT-C-36 Feb2019)'}, {'source_name': 'QiAnXin APT-C-36 Feb2019', 'description': 'QiAnXin Threat Intelligence Center. (2019, February 18). APT-C-36: Continuous Attacks Targeting Colombian Government Institutions and Corporations…	['marking-definition--fa42a846-8d90-4e51-bc29-71d5b4802168']	2.1.0	['enterprise-attack']	identity--c78cb6e5-0c4b-4611-8297-d1b8b55e40b5	1.1		['Jose Luis Sánchez Martinez']
intrusion-set	2.1	intrusion-set--c47f937f-1022-4f42-8525-e7a4779a14cb	identity--c78cb6e5-0c4b-4611-8297-d1b8b55e40b5	2017-05-31T21:31:47.537Z	2022-04-25T14:00:00.188Z	APT12	[APT12](https://attack.mitre.org/groups/G0005) is a threat group that has been attributed to China. The group has targeted a variety of victims including but not limited to media outlets, high-tech companies, and multiple governments.(Citation: Meyers Numbered Panda)	['APT12', 'IXESHE', 'DynCalc', 'Numbered Panda', 'DNSCALC']	[{'source_name': 'mitre-attack', 'url': 'https://attack.mitre.org/groups/G0005', 'external_id': 'G0005'}, {'source_name': 'APT12', 'description': '(Citation: Meyers Numbered Panda) (Citation: Moran 2014)'}, {'source_name': 'IXESHE', 'description': '(Citation: Meyers Numbered Panda) (Citation: Moran 2014)'}, {'source_name': 'DynCalc', 'description': '(Citation: Meyers Numbered Panda) (Citation: Mo…	['marking-definition--fa42a846-8d90-4e51-bc29-71d5b4802168']	2.1.0	['enterprise-attack']	identity--c78cb6e5-0c4b-4611-8297-d1b8b55e40b5	2.1
intrusion-set	2.1	intrusion-set--c416b28c-103b-4df1-909e-78089a7e0e5f	identity--c78cb6e5-0c4b-4611-8297-d1b8b55e40b5	2017-05-31T21:32:10.206Z	2020-05-12T22:16:44.650Z	RTM	[RTM](https://attack.mitre.org/groups/G0048) is a cybercriminal group that has been active since at least 2015 and is primarily interested in users of remote banking systems in Russia and neighboring countries. The group uses a Trojan by the same name ([RTM](https://attack.mitre.org/software/S0148)). (Citation: ESET RTM Feb 2017)	['RTM']	[{'source_name': 'mitre-attack', 'url': 'https://attack.mitre.org/groups/G0048', 'external_id': 'G0048'}, {'source_name': 'RTM', 'description': '(Citation: ESET RTM Feb 2017)'}, {'source_name': 'ESET RTM Feb 2017', 'description': 'Faou, M. and Boutin, J. (2017, February). Read The Manual: A Guide to the RTM Banking Trojan. Retrieved March 9, 2017.', 'url': 'https://www.welivesecurity.com/wp-conte…	['marking-definition--fa42a846-8d90-4e51-bc29-71d5b4802168']	2.1.0	['enterprise-attack']	identity--c78cb6e5-0c4b-4611-8297-d1b8b55e40b5	1.1		['Oleg Skulkin, Group-IB']
intrusion-set	2.1	intrusion-set--c21dd6f1-1364-4a70-a1f7-783080ec34ee	identity--c78cb6e5-0c4b-4611-8297-d1b8b55e40b5	2020-12-21T21:49:47.307Z	2024-01-08T22:00:34.410Z	Fox Kitten	[Fox Kitten](https://attack.mitre.org/groups/G0117) is threat actor with a suspected nexus to the Iranian government that has been active since at least 2017 against entities in the Middle East, North Africa, Europe, Australia, and North America. [Fox Kitten](https://attack.mitre.org/groups/G0117) has targeted multiple industrial verticals including oil and gas, technology, government, defense, h…	['Fox Kitten', 'UNC757', 'Parisite', 'Pioneer Kitten', 'RUBIDIUM', 'Lemon Sandstorm']	[{'source_name': 'mitre-attack', 'url': 'https://attack.mitre.org/groups/G0117', 'external_id': 'G0117'}, {'source_name': 'UNC757', 'description': '(Citation: CISA AA20-259A Iran-Based Actor September 2020)(Citation: CrowdStrike PIONEER KITTEN August 2020)'}, {'source_name': 'Pioneer Kitten', 'description': '(Citation: CrowdStrike PIONEER KITTEN August 2020)(Citation: CISA AA20-259A Iran-Based Ac…	['marking-definition--fa42a846-8d90-4e51-bc29-71d5b4802168']	3.2.0	['enterprise-attack']	identity--c78cb6e5-0c4b-4611-8297-d1b8b55e40b5	2.0	False
intrusion-set	2.1	intrusion-set--c1aab4c9-4c34-4f4f-8541-d529e46a07f9	identity--c78cb6e5-0c4b-4611-8297-d1b8b55e40b5	2024-02-05T19:27:35.655Z	2024-03-14T18:53:21.577Z	APT5	[APT5](https://attack.mitre.org/groups/G1023) is a China-based espionage actor that has been active since at least 2007 primarily targeting the telecommunications, aerospace, and defense industries throughout the U.S., Europe, and Asia. [APT5](https://attack.mitre.org/groups/G1023) has displayed advanced tradecraft and significant interest in compromising networking devices and their underlying s…	['APT5', 'Mulberry Typhoon', 'MANGANESE', 'BRONZE FLEETWOOD', 'Keyhole Panda', 'UNC2630']	[{'source_name': 'mitre-attack', 'url': 'https://attack.mitre.org/groups/G1023', 'external_id': 'G1023'}, {'source_name': 'Mulberry Typhoon', 'description': '(Citation: Microsoft Threat Actor Naming July 2023)(Citation: Microsoft East Asia Threats September 2023)'}, {'source_name': 'MANGANESE', 'description': '(Citation: Microsoft Threat Actor Naming July 2023)(Citation: NSA APT5 Citrix Threat Hu…	['marking-definition--fa42a846-8d90-4e51-bc29-71d5b4802168']	3.2.0	['enterprise-attack']	identity--c78cb6e5-0c4b-4611-8297-d1b8b55e40b5	1.0	False	['@_montysecurity']
intrusion-set	2.1	intrusion-set--bfc5ddb3-4dfb-4278-8928-020e1b3feddd	identity--c78cb6e5-0c4b-4611-8297-d1b8b55e40b5	2023-01-25T23:57:51.818Z	2024-04-11T00:46:59.526Z	Metador	[Metador](https://attack.mitre.org/groups/G1013) is a suspected cyber espionage group that was first reported in September 2022. [Metador](https://attack.mitre.org/groups/G1013) has targeted a limited number of telecommunication companies, internet service providers, and universities in the Middle East and Africa. Security researchers named the group [Metador](https://attack.mitre.org/groups/G101…	['Metador']	[{'source_name': 'mitre-attack', 'url': 'https://attack.mitre.org/groups/G1013', 'external_id': 'G1013'}, {'source_name': 'SentinelLabs Metador Sept 2022', 'description': 'Ehrlich, A., et al. (2022, September). THE MYSTERY OF METADOR | AN UNATTRIBUTED THREAT HIDING IN TELCOS, ISPS, AND UNIVERSITIES. Retrieved January 23, 2023.', 'url': 'https://assets.sentinelone.com/sentinellabs22/metador#page=1…	['marking-definition--fa42a846-8d90-4e51-bc29-71d5b4802168']	3.2.0	['enterprise-attack']	identity--c78cb6e5-0c4b-4611-8297-d1b8b55e40b5	1.1	False	['Massimiliano Romano, BT Security', 'Sittikorn Sangrattanapitak']
intrusion-set	2.1	intrusion-set--bef4c620-0787-42a8-a96d-b7eb6e85917c	identity--c78cb6e5-0c4b-4611-8297-d1b8b55e40b5	2017-05-31T21:31:48.664Z	2024-10-10T14:31:01.968Z	APT28	[APT28](https://attack.mitre.org/groups/G0007) is a threat group that has been attributed to Russia's General Staff Main Intelligence Directorate (GRU) 85th Main Special Service Center (GTsSS) military unit 26165.(Citation: NSA/FBI Drovorub August 2020)(Citation: Cybersecurity Advisory GRU Brute Force Campaign July 2021) This group has been active since at least 2004.(Citation: DOJ GRU Indictment…	['APT28', 'IRON TWILIGHT', 'SNAKEMACKEREL', 'Swallowtail', 'Group 74', 'Sednit', 'Sofacy', 'Pawn Storm', 'Fancy Bear', 'STRONTIUM', 'Tsar Team', 'Threat Group-4127', 'TG-4127', 'Forest Blizzard', 'FROZENLAKE']	[{'source_name': 'mitre-attack', 'url': 'https://attack.mitre.org/groups/G0007', 'external_id': 'G0007'}, {'source_name': 'SNAKEMACKEREL', 'description': '(Citation: Accenture SNAKEMACKEREL Nov 2018)'}, {'source_name': 'Fancy Bear', 'description': '(Citation: Crowdstrike DNC June 2016)(Citation: Kaspersky Sofacy)(Citation: ESET Sednit Part 3)(Citation: Ars Technica GRU indictment Jul 2018)(Citati…	['marking-definition--fa42a846-8d90-4e51-bc29-71d5b4802168']	3.2.0	['enterprise-attack', 'mobile-attack']	identity--c78cb6e5-0c4b-4611-8297-d1b8b55e40b5	5.1	False	['Sébastien Ruel, CGI', 'Drew Church, Splunk', 'Emily Ratliff, IBM', 'Richard Gold, Digital Shadows']
intrusion-set	2.1	intrusion-set--b8137919-38cb-4db0-90f3-437be885faba	identity--c78cb6e5-0c4b-4611-8297-d1b8b55e40b5	2024-05-21T19:13:23.526Z	2024-08-29T15:18:44.308Z	Agrius	[Agrius](https://attack.mitre.org/groups/G1030) is an Iranian threat actor active since 2020 notable for a series of ransomware and wiper operations in the Middle East, with an emphasis on Israeli targets.(Citation: SentinelOne Agrius 2021)(Citation: CheckPoint Agrius 2023) Public reporting has linked [Agrius](https://attack.mitre.org/groups/G1030) to Iran's Ministry of Intelligence and Security …	['Agrius', 'Pink Sandstorm', 'AMERICIUM', 'Agonizing Serpens', 'BlackShadow']	[{'source_name': 'mitre-attack', 'url': 'https://attack.mitre.org/groups/G1030', 'external_id': 'G1030'}, {'source_name': 'BlackShadow', 'description': '(Citation: CheckPoint Agrius 2023)'}, {'source_name': 'Pink Sandstorm', 'description': '(Citation: Microsoft Threat Actor Naming July 2023)'}, {'source_name': 'AMERICIUM', 'description': '(Citation: Microsoft Threat Actor Naming July 2023)'}, {'s…	['marking-definition--fa42a846-8d90-4e51-bc29-71d5b4802168']	3.2.0	['enterprise-attack']	identity--c78cb6e5-0c4b-4611-8297-d1b8b55e40b5	1.0	False	['Asritha Narina']
intrusion-set	2.1	intrusion-set--b7f627e2-0817-4cd5-8d50-e75f8aa85cc6	identity--c78cb6e5-0c4b-4611-8297-d1b8b55e40b5	2023-02-23T15:31:38.829Z	2023-04-17T21:49:16.371Z	LuminousMoth	[LuminousMoth](https://attack.mitre.org/groups/G1014) is a Chinese-speaking cyber espionage group that has been active since at least October 2020. [LuminousMoth](https://attack.mitre.org/groups/G1014) has targeted high-profile organizations, including government entities, in Myanmar, the Philippines, Thailand, and other parts of Southeast Asia. Some security researchers have concluded there is a…	['LuminousMoth']	[{'source_name': 'mitre-attack', 'url': 'https://attack.mitre.org/groups/G1014', 'external_id': 'G1014'}, {'source_name': 'Bitdefender LuminousMoth July 2021', 'description': 'Botezatu, B and etl. (2021, July 21). LuminousMoth - PlugX, File Exfiltration and Persistence Revisited. Retrieved October 20, 2022.', 'url': 'https://www.bitdefender.com/blog/labs/luminousmoth-plugx-file-exfiltration-and-p…	['marking-definition--fa42a846-8d90-4e51-bc29-71d5b4802168']	3.1.0	['enterprise-attack']	identity--c78cb6e5-0c4b-4611-8297-d1b8b55e40b5	1.0	False	['Kyaw Pyiyt Htet, @KyawPyiytHtet', 'Zaw Min Htun, @Z3TAE']
intrusion-set	2.1	intrusion-set--b74f909f-8e52-4b69-b770-162bf59a1b4e	identity--c78cb6e5-0c4b-4611-8297-d1b8b55e40b5	2020-05-26T16:55:09.674Z	2024-04-10T20:43:09.698Z	Whitefly	[Whitefly](https://attack.mitre.org/groups/G0107) is a cyber espionage group that has been operating since at least 2017. The group has targeted organizations based mostly in Singapore across a wide variety of sectors, and is primarily interested in stealing large amounts of sensitive information. The group has been linked to an attack against Singapore’s largest public health organization, SingH…	['Whitefly']	[{'source_name': 'mitre-attack', 'url': 'https://attack.mitre.org/groups/G0107', 'external_id': 'G0107'}, {'source_name': 'Symantec Whitefly March 2019', 'description': 'Symantec. (2019, March 6). Whitefly: Espionage Group has Singapore in Its Sights. Retrieved May 26, 2020.', 'url': 'https://symantec-enterprise-blogs.security.com/blogs/threat-intelligence/whitefly-espionage-singapore'}]	['marking-definition--fa42a846-8d90-4e51-bc29-71d5b4802168']	3.2.0	['enterprise-attack']	identity--c78cb6e5-0c4b-4611-8297-d1b8b55e40b5	1.2	False
intrusion-set	2.1	intrusion-set--b516b235-fc7d-4635-aca5-3d33312339c3	identity--c78cb6e5-0c4b-4611-8297-d1b8b55e40b5	2024-01-03T21:34:10.988Z	2024-02-14T20:35:53.080Z	ToddyCat	[ToddyCat](https://attack.mitre.org/groups/G1022) is a sophisticated threat group that has been active since at least 2020 using custom loaders and malware in multi-stage infection chains against government and military targets across Europe and Asia.(Citation: Kaspersky ToddyCat June 2022)(Citation: Kaspersky ToddyCat Check Logs October 2023)	['ToddyCat']	[{'source_name': 'mitre-attack', 'url': 'https://attack.mitre.org/groups/G1022', 'external_id': 'G1022'}, {'source_name': 'Kaspersky ToddyCat June 2022', 'description': 'Dedola, G. (2022, June 21). APT ToddyCat. Retrieved January 3, 2024.', 'url': 'https://securelist.com/toddycat/106799/'}, {'source_name': 'Kaspersky ToddyCat Check Logs October 2023', 'description': 'Dedola, G. et al. (2023, Octo…	['marking-definition--fa42a846-8d90-4e51-bc29-71d5b4802168']	3.2.0	['enterprise-attack']	identity--c78cb6e5-0c4b-4611-8297-d1b8b55e40b5	1.0	False
intrusion-set	2.1	intrusion-set--b2e34388-6938-4c59-a702-80dc219e15e3	identity--c78cb6e5-0c4b-4611-8297-d1b8b55e40b5	2021-02-08T20:30:30.578Z	2022-05-11T14:00:00.188Z	Volatile Cedar	[Volatile Cedar](https://attack.mitre.org/groups/G0123) is a Lebanese threat group that has targeted individuals, companies, and institutions worldwide. [Volatile Cedar](https://attack.mitre.org/groups/G0123) has been operating since 2012 and is motivated by political and ideological interests.(Citation: CheckPoint Volatile Cedar March 2015)(Citation: ClearSky Lebanese Cedar Jan 2021)	['Volatile Cedar', 'Lebanese Cedar']	[{'source_name': 'mitre-attack', 'url': 'https://attack.mitre.org/groups/G0123', 'external_id': 'G0123'}, {'source_name': 'Volatile Cedar', 'description': '(Citation: CheckPoint Volatile Cedar March 2015)'}, {'source_name': 'Lebanese Cedar', 'description': '(Citation: ClearSky Lebanese Cedar Jan 2021)'}, {'source_name': 'ClearSky Lebanese Cedar Jan 2021', 'description': 'ClearSky Cyber Security. …	['marking-definition--fa42a846-8d90-4e51-bc29-71d5b4802168']	2.1.0	['enterprise-attack']	identity--c78cb6e5-0c4b-4611-8297-d1b8b55e40b5	1.1	False
intrusion-set	2.1	intrusion-set--afec6dc3-a18e-4b62-b1a4-5510e1a498d1	identity--c78cb6e5-0c4b-4611-8297-d1b8b55e40b5	2020-06-25T17:16:39.168Z	2022-10-25T14:00:00.188Z	Windshift	[Windshift](https://attack.mitre.org/groups/G0112) is a threat group that has been active since at least 2017, targeting specific individuals for surveillance in government departments and critical infrastructure across the Middle East.(Citation: SANS Windshift August 2018)(Citation: objective-see windtail1 dec 2018)(Citation: objective-see windtail2 jan 2019)	['Windshift', 'Bahamut']	[{'source_name': 'mitre-attack', 'url': 'https://attack.mitre.org/groups/G0112', 'external_id': 'G0112'}, {'source_name': 'Bahamut', 'description': '(Citation: SANS Windshift August 2018)'}, {'source_name': 'SANS Windshift August 2018', 'description': 'Karim, T. (2018, August). TRAILS OF WINDSHIFT. Retrieved June 25, 2020.', 'url': 'https://www.sans.org/cyber-security-summit/archives/file/summit-…	['marking-definition--fa42a846-8d90-4e51-bc29-71d5b4802168']	2.1.0	['enterprise-attack', 'mobile-attack']	identity--c78cb6e5-0c4b-4611-8297-d1b8b55e40b5	1.1
intrusion-set	2.1	intrusion-set--abc5a1d4-f0dc-49d1-88a1-4a80e478bb03	identity--c78cb6e5-0c4b-4611-8297-d1b8b55e40b5	2021-11-24T19:26:27.305Z	2023-03-22T04:49:29.731Z	LazyScripter	[LazyScripter](https://attack.mitre.org/groups/G0140) is threat group that has mainly targeted the airlines industry since at least 2018, primarily using open-source toolsets.(Citation: MalwareBytes LazyScripter Feb 2021)	['LazyScripter']	[{'source_name': 'mitre-attack', 'url': 'https://attack.mitre.org/groups/G0140', 'external_id': 'G0140'}, {'source_name': 'LazyScripter', 'description': '(Citation: MalwareBytes LazyScripter Feb 2021)'}, {'source_name': 'MalwareBytes LazyScripter Feb 2021', 'description': 'Jazi, H. (2021, February). LazyScripter: From Empire to double RAT. Retrieved November 24, 2021.', 'url': 'https://www.malwar…	['marking-definition--fa42a846-8d90-4e51-bc29-71d5b4802168']	3.1.0	['enterprise-attack']	identity--c78cb6e5-0c4b-4611-8297-d1b8b55e40b5	1.1	False	['Manikantan Srinivasan, NEC Corporation India', 'Pooja Natarajan, NEC Corporation India', 'Hiroki Nagahama, NEC Corporation']
intrusion-set	2.1	intrusion-set--a7f57cc1-4540-4429-823f-f4e56b8473c9	identity--c78cb6e5-0c4b-4611-8297-d1b8b55e40b5	2022-06-09T14:49:57.704Z	2024-09-06T21:43:44.941Z	Ember Bear	[Ember Bear](https://attack.mitre.org/groups/G1003) is a Russian state-sponsored cyber espionage group that has been active since at least 2020, linked to Russia's General Staff Main Intelligence Directorate (GRU) 161st Specialist Training Center (Unit 29155).(Citation: CISA GRU29155 2024) [Ember Bear](https://attack.mitre.org/groups/G1003) has primarily focused operations against Ukrainian gover…	['Ember Bear', 'UNC2589', 'Bleeding Bear', 'DEV-0586', 'Cadet Blizzard', 'Frozenvista', 'UAC-0056']	[{'source_name': 'mitre-attack', 'url': 'https://attack.mitre.org/groups/G1003', 'external_id': 'G1003'}, {'source_name': 'DEV-0586', 'description': '(Citation: Cadet Blizzard emerges as novel threat actor)'}, {'source_name': 'Cadet Blizzard', 'description': '(Citation: Cadet Blizzard emerges as novel threat actor)'}, {'source_name': 'Frozenvista', 'description': '(Citation: CISA GRU29155 2024)'}…	['marking-definition--fa42a846-8d90-4e51-bc29-71d5b4802168']	3.2.0	['enterprise-attack']	identity--c78cb6e5-0c4b-4611-8297-d1b8b55e40b5	2.0	False	['Hannah Simes, BT Security']
intrusion-set	2.1	intrusion-set--a653431d-6a5e-4600-8ad3-609b5af57064	identity--c78cb6e5-0c4b-4611-8297-d1b8b55e40b5	2017-05-31T21:31:49.412Z	2022-07-20T20:10:29.593Z	Deep Panda	[Deep Panda](https://attack.mitre.org/groups/G0009) is a suspected Chinese threat group known to target many industries, including government, defense, financial, and telecommunications. (Citation: Alperovitch 2014) The intrusion into healthcare company Anthem has been attributed to [Deep Panda](https://attack.mitre.org/groups/G0009). (Citation: ThreatConnect Anthem) This group is also known as S…	['Deep Panda', 'Shell Crew', 'WebMasters', 'KungFu Kittens', 'PinkPanther', 'Black Vine']	[{'source_name': 'mitre-attack', 'url': 'https://attack.mitre.org/groups/G0009', 'external_id': 'G0009'}, {'source_name': 'Deep Panda', 'description': '(Citation: Alperovitch 2014)'}, {'source_name': 'Shell Crew', 'description': '(Citation: RSA Shell Crew)'}, {'source_name': 'WebMasters', 'description': '(Citation: RSA Shell Crew)'}, {'source_name': 'KungFu Kittens', 'description': '(Citation: RS…	['marking-definition--fa42a846-8d90-4e51-bc29-71d5b4802168']	2.1.0	['enterprise-attack']	identity--c78cb6e5-0c4b-4611-8297-d1b8b55e40b5	1.2	False	['Andrew Smith, @jakx_']
intrusion-set	2.1	intrusion-set--a5cfbc79-316c-42f2-915d-6e8fef4085f8	identity--c78cb6e5-0c4b-4611-8297-d1b8b55e40b5	2024-09-17T17:55:44.833Z	2024-09-17T17:55:58.333Z	TA578	[TA578](https://attack.mitre.org/groups/G1038) is a threat actor that has used contact forms and email to initiate communications with victims and to distribute malware including [Latrodectus](https://attack.mitre.org/software/S1160), [IcedID](https://attack.mitre.org/software/S0483), and [Bumblebee](https://attack.mitre.org/software/S1039).(Citation: Latrodectus APR 2024)(Citation: Bitsight Latr…	['TA578']	[{'source_name': 'mitre-attack', 'url': 'https://attack.mitre.org/groups/G1038', 'external_id': 'G1038'}, {'source_name': 'Bitsight Latrodectus June 2024', 'description': 'Batista, J. (2024, June 17). Latrodectus, are you coming back?. Retrieved September 13, 2024.', 'url': 'https://www.bitsight.com/blog/latrodectus-are-you-coming-back'}, {'source_name': 'Latrodectus APR 2024', 'description': 'Pr…	['marking-definition--fa42a846-8d90-4e51-bc29-71d5b4802168']	3.2.0	['enterprise-attack']	identity--c78cb6e5-0c4b-4611-8297-d1b8b55e40b5	1.0	False
intrusion-set	2.1	intrusion-set--a0cb9370-e39b-44d5-9f50-ef78e412b973	identity--c78cb6e5-0c4b-4611-8297-d1b8b55e40b5	2017-05-31T21:31:45.629Z	2023-03-20T22:03:44.661Z	Axiom	[Axiom](https://attack.mitre.org/groups/G0001) is a suspected Chinese cyber espionage group that has targeted the aerospace, defense, government, manufacturing, and media sectors since at least 2008. Some reporting suggests a degree of overlap between [Axiom](https://attack.mitre.org/groups/G0001) and [Winnti Group](https://attack.mitre.org/groups/G0044) but the two groups appear to be distinct b…	['Axiom', 'Group 72']	[{'source_name': 'mitre-attack', 'url': 'https://attack.mitre.org/groups/G0001', 'external_id': 'G0001'}, {'source_name': 'Group 72', 'description': '(Citation: Cisco Group 72)'}, {'source_name': 'Axiom', 'description': '(Citation: Novetta-Axiom)'}, {'source_name': 'Cisco Group 72', 'description': 'Esler, J., Lee, M., and Williams, C. (2014, October 14). Threat Spotlight: Group 72. Retrieved Janu…	['marking-definition--fa42a846-8d90-4e51-bc29-71d5b4802168']	3.1.0	['enterprise-attack']	identity--c78cb6e5-0c4b-4611-8297-d1b8b55e40b5	2.0	False
intrusion-set	2.1	intrusion-set--049cef3b-22d5-4be6-b50c-9839c7a34fdd	identity--c78cb6e5-0c4b-4611-8297-d1b8b55e40b5	2020-01-27T16:55:39.688Z	2020-03-26T20:58:44.722Z	Bouncing Golf	[Bouncing Golf](https://attack.mitre.org/groups/G0097) is a cyberespionage campaign targeting Middle Eastern countries.(Citation: Trend Micro Bouncing Golf 2019)	['Bouncing Golf']	[{'source_name': 'mitre-attack', 'url': 'https://attack.mitre.org/groups/G0097', 'external_id': 'G0097'}, {'source_name': 'Trend Micro Bouncing Golf 2019', 'description': 'E. Xu, G. Guo. (2019, June 28). Mobile Cyberespionage Campaign ‘Bouncing Golf’ Affects Middle East. Retrieved January 27, 2020.', 'url': 'https://blog.trendmicro.com/trendlabs-security-intelligence/mobile-cyberespionage-campaig…	['marking-definition--fa42a846-8d90-4e51-bc29-71d5b4802168']	2.1.0	['mobile-attack']	identity--c78cb6e5-0c4b-4611-8297-d1b8b55e40b5	1.0
intrusion-set	2.1	intrusion-set--1f322d74-4822-4d60-8f64-414eea8a9258	identity--c78cb6e5-0c4b-4611-8297-d1b8b55e40b5	2024-04-02T18:58:36.186Z	2024-04-02T18:58:54.885Z	UNC788	[UNC788](https://attack.mitre.org/groups/G1029) is a group of hackers from Iran that has targeted people in the Middle East.(Citation: Meta Adversarial Threat Report 2022)	['UNC788']	[{'source_name': 'mitre-attack', 'url': 'https://attack.mitre.org/groups/G1029', 'external_id': 'G1029'}, {'source_name': 'Meta Adversarial Threat Report 2022', 'description': 'Agranovich, D., et al. (2022, April). Adversarial Threat Report. Retrieved April 2, 2024.', 'url': 'https://about.fb.com/wp-content/uploads/2022/04/Meta-Quarterly-Adversarial-Threat-Report_Q1-2022.pdf'}]	['marking-definition--fa42a846-8d90-4e51-bc29-71d5b4802168']	3.2.0	['mobile-attack']	identity--c78cb6e5-0c4b-4611-8297-d1b8b55e40b5	1.0	False	['Denise Tan']
intrusion-set	2.1	intrusion-set--a07a367a-146c-45a8-a830-d3d337b9befa	identity--c78cb6e5-0c4b-4611-8297-d1b8b55e40b5	2024-03-25T19:57:07.829Z	2024-04-10T18:39:36.997Z	CyberAv3ngers	The [CyberAv3ngers](https://attack.mitre.org/groups/G1027) are a suspected Iranian Government Islamic Revolutionary Guard Corps (IRGC)-affiliated APT group. The [CyberAv3ngers](https://attack.mitre.org/groups/G1027) have been known to be active since at least 2020, with disputed and false claims of critical infrastructure compromises in Israel.(Citation: CISA AA23-335A IRGC-Affiliated December 20…	['CyberAv3ngers', 'Soldiers of Soloman']	[{'source_name': 'mitre-attack', 'url': 'https://attack.mitre.org/groups/G1027', 'external_id': 'G1027'}, {'source_name': 'Soldiers of Soloman', 'description': 'CyberAv3ngers reportedly has connections to the IRGC-linked group Soldiers of Solomon.(Citation: CISA AA23-335A IRGC-Affiliated December 2023)'}, {'source_name': 'CISA AA23-335A IRGC-Affiliated December 2023', 'description': 'DHS/CISA. (2…	['marking-definition--fa42a846-8d90-4e51-bc29-71d5b4802168']	3.2.0	['ics-attack']	identity--c78cb6e5-0c4b-4611-8297-d1b8b55e40b5	1.0	False
intrusion-set	2.1	intrusion-set--190242d7-73fc-4738-af68-20162f7a5aae	identity--c78cb6e5-0c4b-4611-8297-d1b8b55e40b5	2017-05-31T21:31:57.307Z	2022-10-25T14:00:00.188Z	ALLANITE	[ALLANITE](https://attack.mitre.org/groups/G1000) is a suspected Russian cyber espionage group, that has primarily targeted the electric utility sector within the United States and United Kingdom. The group's tactics and techniques are reportedly similar to [Dragonfly](https://attack.mitre.org/groups/G0035), although [ALLANITE](https://attack.mitre.org/groups/G1000)s technical capabilities have n…	['ALLANITE', 'Palmetto Fusion']	[{'source_name': 'mitre-attack', 'url': 'https://attack.mitre.org/groups/G1000', 'external_id': 'G1000'}, {'source_name': 'Dragos', 'description': 'Dragos Allanite Retrieved. 2019/10/27 ', 'url': 'https://dragos.com/resource/allanite/'}]	['marking-definition--fa42a846-8d90-4e51-bc29-71d5b4802168']	2.1.0	['ics-attack']	identity--c78cb6e5-0c4b-4611-8297-d1b8b55e40b5	1.0	False	['Dragos Threat Intelligence']
