# Supplementary material for: A data-driven approach to prioritize MITRE ATT&CK techniques for active directory adversary emulation
Source: Sci Rep. 2025 Jul 30;15:27776. doi: 10.1038/s41598-025-12948-x (PMC12311202; doi:10.1038/s41598-025-12948-x)
Supplement: Supplementary file 7 — Supplementary Material 7 [file 41598_2025_12948_MOESM7_ESM.csv]

type	spec_version	id	created_by_ref	created	modified	name	description	aliases	first_seen	last_seen	external_references	object_marking_refs	x_mitre_attack_spec_version	x_mitre_contributors	x_mitre_deprecated	x_mitre_first_seen_citation	x_mitre_last_seen_citation	x_mitre_modified_by_ref	x_mitre_version
campaign	2.1	campaign--81e89fb4-8d07-4d8a-82f4-bf084f9d5d53	identity--c78cb6e5-0c4b-4611-8297-d1b8b55e40b5	2024-07-17T19:42:07.269Z	2024-10-28T19:02:07.114Z	Pikabot Distribution February 2024	[Pikabot](https://attack.mitre.org/software/S1145) was distributed in [Pikabot Distribution February 2024](https://attack.mitre.org/campaigns/C0036) using malicious emails with embedded links leading to malicious ZIP archives requiring user interaction for follow-on infection. The version of [Pikabot](https://attack.mitre.org/software/S1145) distributed featured significant changes over the 2023 …	['Pikabot Distribution February 2024']	2024-02-01T05:00:00Z	2024-02-01T05:00:00Z	[{'source_name': 'mitre-attack', 'url': 'https://attack.mitre.org/campaigns/C0036', 'external_id': 'C0036'}, {'source_name': 'Elastic Pikabot 2024', 'description': 'Daniel Stepanic & Salim Bitam. (2024, February 23). PIKABOT, I choose you!. Retrieved July 12, 2024.', 'url': 'https://www.elastic.co/security-labs/pikabot-i-choose-you'}, {'source_name': 'Zscaler Pikabot 2024', 'description': 'Nikola…	['marking-definition--fa42a846-8d90-4e51-bc29-71d5b4802168']	3.2.0	['Inna Danilevich, U.S. Bank']	False	(Citation: Elastic Pikabot 2024)	(Citation: Elastic Pikabot 2024)	identity--c78cb6e5-0c4b-4611-8297-d1b8b55e40b5	1.0
campaign	2.1	campaign--f9cc545e-b0ef-4b92-8884-a3a4427609f6	identity--c78cb6e5-0c4b-4611-8297-d1b8b55e40b5	2022-09-15T17:25:38.020Z	2022-10-05T15:54:36.557Z	CostaRicto	[CostaRicto](https://attack.mitre.org/campaigns/C0004) was a suspected hacker-for-hire cyber espionage campaign that targeted multiple industries worldwide, with a large number being financial institutions. [CostaRicto](https://attack.mitre.org/campaigns/C0004) actors targeted organizations in Europe, the Americas, Asia, Australia, and Africa, with a large concentration in South Asia (especially …	['CostaRicto']	2019-10-01T04:00:00Z	2020-11-01T04:00:00Z	[{'source_name': 'mitre-attack', 'url': 'https://attack.mitre.org/campaigns/C0004', 'external_id': 'C0004'}, {'source_name': 'BlackBerry CostaRicto November 2020', 'description': 'The BlackBerry Research and Intelligence Team. (2020, November 12). The CostaRicto Campaign: Cyber-Espionage Outsourced. Retrieved May 24, 2021.', 'url': 'https://blogs.blackberry.com/en/2020/11/the-costaricto-campaign-…	['marking-definition--fa42a846-8d90-4e51-bc29-71d5b4802168']	3.0.0		False	(Citation: BlackBerry CostaRicto November 2020)	(Citation: BlackBerry CostaRicto November 2020)	identity--c78cb6e5-0c4b-4611-8297-d1b8b55e40b5	1.0
campaign	2.1	campaign--df8eb785-70f8-4300-b444-277ba849083d	identity--c78cb6e5-0c4b-4611-8297-d1b8b55e40b5	2024-03-27T19:43:25.703Z	2024-04-10T16:02:48.078Z	2022 Ukraine Electric Power Attack	The [2022 Ukraine Electric Power Attack](https://attack.mitre.org/campaigns/C0034) was a [Sandworm Team](https://attack.mitre.org/groups/G0034) campaign that used a combination of GOGETTER, Neo-REGEORG, [CaddyWiper](https://attack.mitre.org/software/S0693), and living of the land (LotL) techniques to gain access to a Ukrainian electric utility to send unauthorized commands from their SCADA system…	['2022 Ukraine Electric Power Attack']	2022-06-01T04:00:00Z	2022-10-01T04:00:00Z	[{'source_name': 'mitre-attack', 'url': 'https://attack.mitre.org/campaigns/C0034', 'external_id': 'C0034'}, {'source_name': 'Dragos-Sandworm-Ukraine-2022', 'description': 'Dragos, Inc.. (2023, December 11). ELECTRUM Targeted Ukrainian Electric Entity Using Custom Tools and CaddyWiper Malware, October 2022. Retrieved March 28, 2024.', 'url': 'https://www.dragos.com/blog/new-details-electrum-ukrai…	['marking-definition--fa42a846-8d90-4e51-bc29-71d5b4802168']	3.2.0		False	(Citation: Mandiant-Sandworm-Ukraine-2022)	(Citation: Mandiant-Sandworm-Ukraine-2022)	identity--c78cb6e5-0c4b-4611-8297-d1b8b55e40b5	1.0
campaign	2.1	campaign--df74f7ad-b10d-431c-9f1d-a2bc18dadefa	identity--c78cb6e5-0c4b-4611-8297-d1b8b55e40b5	2023-06-30T19:28:30.616Z	2023-07-05T17:59:41.843Z	C0027	[C0027](https://attack.mitre.org/campaigns/C0027) was a financially-motivated campaign linked to [Scattered Spider](https://attack.mitre.org/groups/G1015) that targeted telecommunications and business process outsourcing (BPO) companies from at least June through December of 2022. During [C0027](https://attack.mitre.org/campaigns/C0027) [Scattered Spider](https://attack.mitre.org/groups/G1015) us…	['C0027']	2022-06-01T04:00:00Z	2022-12-01T05:00:00Z	[{'source_name': 'mitre-attack', 'url': 'https://attack.mitre.org/campaigns/C0027', 'external_id': 'C0027'}, {'source_name': 'Crowdstrike TELCO BPO Campaign December 2022', 'description': 'Parisi, T. (2022, December 2). Not a SIMulation: CrowdStrike Investigations Reveal Intrusion Campaign Targeting Telco and BPO Companies. Retrieved June 30, 2023.', 'url': 'https://www.crowdstrike.com/blog/analy…	['marking-definition--fa42a846-8d90-4e51-bc29-71d5b4802168']	3.1.0		False	(Citation: Crowdstrike TELCO BPO Campaign December 2022)	(Citation: Crowdstrike TELCO BPO Campaign December 2022)	identity--c78cb6e5-0c4b-4611-8297-d1b8b55e40b5	1.0
campaign	2.1	campaign--c89fa3ff-4773-4daf-8aec-d8f43f10116e	identity--c78cb6e5-0c4b-4611-8297-d1b8b55e40b5	2023-05-15T19:17:48.880Z	2023-09-29T18:06:43.110Z	C0026	[C0026](https://attack.mitre.org/campaigns/C0026) was a campaign identified in September 2022 that included the selective distribution of [KOPILUWAK](https://attack.mitre.org/software/S1075) and [QUIETCANARY](https://attack.mitre.org/software/S1076) malware to previous [ANDROMEDA](https://attack.mitre.org/software/S1074) malware victims in Ukraine through re-registered [ANDROMEDA](https://attack.…	['C0026']	2022-08-01T05:00:00Z	2022-09-01T04:00:00Z	[{'source_name': 'mitre-attack', 'url': 'https://attack.mitre.org/campaigns/C0026', 'external_id': 'C0026'}, {'source_name': 'Mandiant Suspected Turla Campaign February 2023', 'description': 'Hawley, S. et al. (2023, February 2). Turla: A Galaxy of Opportunity. Retrieved May 15, 2023.', 'url': 'https://www.mandiant.com/resources/blog/turla-galaxy-opportunity'}]	['marking-definition--fa42a846-8d90-4e51-bc29-71d5b4802168']	3.2.0	['Yoshihiro Kori, NEC Corporation', 'Manikantan Srinivasan, NEC Corporation India', 'Pooja Natarajan, NEC Corporation India']	False	(Citation: Mandiant Suspected Turla Campaign February 2023)	(Citation: Mandiant Suspected Turla Campaign February 2023)	identity--c78cb6e5-0c4b-4611-8297-d1b8b55e40b5	1.0
campaign	2.1	campaign--ba6dfa37-f401-4140-88b0-8938f2895e61	identity--c78cb6e5-0c4b-4611-8297-d1b8b55e40b5	2022-12-01T15:40:34.011Z	2023-01-25T21:02:33.515Z	C0017	[C0017](https://attack.mitre.org/campaigns/C0017) was an [APT41](https://attack.mitre.org/groups/G0096) campaign conducted between May 2021 and February 2022 that successfully compromised at least six U.S. state government networks through the exploitation of vulnerable Internet facing web applications. During [C0017](https://attack.mitre.org/campaigns/C0017), [APT41](https://attack.mitre.org/gro…	['C0017']	2021-05-01T04:00:00Z	2022-02-01T05:00:00Z	[{'source_name': 'mitre-attack', 'url': 'https://attack.mitre.org/campaigns/C0017', 'external_id': 'C0017'}, {'source_name': 'Mandiant APT41', 'description': 'Rufus Brown, Van Ta, Douglas Bienstock, Geoff Ackerman, John Wolfram. (2022, March 8). Does This Look Infected? A Summary of APT41 Targeting U.S. State Governments. Retrieved July 8, 2022.', 'url': 'https://www.mandiant.com/resources/apt41-…	['marking-definition--fa42a846-8d90-4e51-bc29-71d5b4802168']	3.1.0	['Kyaw Pyiyt Htet, @KyawPyiytHtet']	False	(Citation: Mandiant APT41)	(Citation: Mandiant APT41)	identity--c78cb6e5-0c4b-4611-8297-d1b8b55e40b5	1.0
campaign	2.1	campaign--b4e5a4a9-f3be-4631-ba8f-da6ebb067fac	identity--c78cb6e5-0c4b-4611-8297-d1b8b55e40b5	2022-09-22T17:12:02.893Z	2022-09-22T20:26:23.226Z	C0011	[C0011](https://attack.mitre.org/campaigns/C0011) was a suspected cyber espionage campaign conducted by [Transparent Tribe](https://attack.mitre.org/groups/G0134) that targeted students at universities and colleges in India. Security researchers noted this campaign against students was a significant shift from [Transparent Tribe](https://attack.mitre.org/groups/G0134)'s historic targeting Indian …	['C0011']	2021-12-01T06:00:00Z	2022-07-01T05:00:00Z	[{'source_name': 'mitre-attack', 'url': 'https://attack.mitre.org/campaigns/C0011', 'external_id': 'C0011'}, {'source_name': 'Cisco Talos Transparent Tribe Education Campaign July 2022', 'description': 'N. Baisini. (2022, July 13). Transparent Tribe begins targeting education sector in latest campaign. Retrieved September 22, 2022.', 'url': 'https://blog.talosintelligence.com/2022/07/transparent-…	['marking-definition--fa42a846-8d90-4e51-bc29-71d5b4802168']	3.0.0		False	(Citation: Cisco Talos Transparent Tribe Education Campaign July 2022)	(Citation: Cisco Talos Transparent Tribe Education Campaign July 2022)	identity--c78cb6e5-0c4b-4611-8297-d1b8b55e40b5	1.0
campaign	2.1	campaign--b03d5112-e23a-4ac8-add0-be7502d24eff	identity--c78cb6e5-0c4b-4611-8297-d1b8b55e40b5	2022-09-27T14:15:23.984Z	2023-03-22T05:07:13.071Z	Operation Wocao	[Operation Wocao](https://attack.mitre.org/campaigns/C0014) was a cyber espionage campaign that targeted organizations around the world, including in Brazil, China, France, Germany, Italy, Mexico, Portugal, Spain, the United Kingdom, and the United States. The suspected China-based actors compromised government organizations and managed service providers, as well as aviation, construction, energy…	['Operation Wocao']	2017-12-01T05:00:00Z	2019-12-01T05:00:00Z	[{'source_name': 'mitre-attack', 'url': 'https://attack.mitre.org/campaigns/C0014', 'external_id': 'C0014'}, {'source_name': 'FoxIT Wocao December 2019', 'description': 'Dantzig, M. v., Schamper, E. (2019, December 19). Operation Wocao: Shining a light on one of China’s hidden hacking groups. Retrieved October 8, 2020.', 'url': 'https://www.fox-it.com/media/kadlze5c/201912_report_operation_wocao.…	['marking-definition--fa42a846-8d90-4e51-bc29-71d5b4802168']	3.1.0	['Erik Schamper, @Schamperr, Fox-IT', 'Maarten van Dantzig, @MaartenVDantzig, Fox-IT']	False	(Citation: FoxIT Wocao December 2019)	(Citation: FoxIT Wocao December 2019)	identity--c78cb6e5-0c4b-4611-8297-d1b8b55e40b5	1.1
campaign	2.1	campaign--af0ec65a-caa9-40ef-b1c7-21b71fbf3a10	identity--c78cb6e5-0c4b-4611-8297-d1b8b55e40b5	2024-08-27T18:34:35.056Z	2024-09-28T09:54:33.751Z	Versa Director Zero Day Exploitation	[Versa Director Zero Day Exploitation](https://attack.mitre.org/campaigns/C0039) was conducted by [Volt Typhoon](https://attack.mitre.org/groups/G1017) from early June through August 2024 as zero-day exploitation of Versa Director servers controlling software-defined wide area network (SD-WAN) applications. Since tracked as CVE-2024-39717, exploitation focused on credential capture from compromis…	['Versa Director Zero Day Exploitation']	2024-06-01T06:00:00Z	2024-08-01T06:00:00Z	[{'source_name': 'mitre-attack', 'url': 'https://attack.mitre.org/campaigns/C0039', 'external_id': 'C0039'}, {'source_name': 'Lumen Versa 2024', 'description': 'Black Lotus Labs. (2024, August 27). Taking The Crossroads: The Versa Director Zero-Day Exploitaiton. Retrieved August 27, 2024.', 'url': 'https://blog.lumen.com/taking-the-crossroads-the-versa-director-zero-day-exploitation/'}]	['marking-definition--fa42a846-8d90-4e51-bc29-71d5b4802168']	3.2.0		False	(Citation: Lumen Versa 2024)	(Citation: Lumen Versa 2024)	identity--c78cb6e5-0c4b-4611-8297-d1b8b55e40b5	1.0
campaign	2.1	campaign--ae407e32-87e0-4d92-8705-3ae25d504d8a	identity--c78cb6e5-0c4b-4611-8297-d1b8b55e40b5	2022-09-08T13:31:37.391Z	2024-04-11T00:36:23.822Z	Night Dragon	[Night Dragon](https://attack.mitre.org/campaigns/C0002) was a cyber espionage campaign that targeted oil, energy, and petrochemical companies, along with individuals and executives in Kazakhstan, Taiwan, Greece, and the United States. The unidentified threat actors searched for information related to oil and gas field production systems, financials, and collected data from SCADA systems. Based o…	['Night Dragon']	2009-11-01T04:00:00Z	2011-02-01T05:00:00Z	[{'source_name': 'mitre-attack', 'url': 'https://attack.mitre.org/campaigns/C0002', 'external_id': 'C0002'}, {'source_name': 'McAfee Night Dragon', 'description': 'McAfee® Foundstone® Professional Services and McAfee Labs™. (2011, February 10). Global Energy Cyberattacks: “Night Dragon”. Retrieved February 19, 2018.', 'url': 'https://scadahacker.com/library/Documents/Cyber_Events/McAfee%20-%20Nig…	['marking-definition--fa42a846-8d90-4e51-bc29-71d5b4802168']	3.2.0		False	(Citation: McAfee Night Dragon)	(Citation: McAfee Night Dragon)	identity--c78cb6e5-0c4b-4611-8297-d1b8b55e40b5	1.1
campaign	2.1	campaign--add4d9de-1256-4166-83b8-57087288dced	identity--c78cb6e5-0c4b-4611-8297-d1b8b55e40b5	2024-09-16T09:05:01.249Z	2024-09-21T07:12:01.955Z	APT41 DUST	[APT41 DUST](https://attack.mitre.org/campaigns/C0040) was conducted by [APT41](https://attack.mitre.org/groups/G0096) from 2023 to July 2024 against entities in Europe, Asia, and the Middle East. [APT41 DUST](https://attack.mitre.org/campaigns/C0040) targeted sectors such as shipping, logistics, and media for information gathering purposes. [APT41](https://attack.mitre.org/groups/G0096) used pre…	['APT41 DUST']	2023-01-31T23:00:00Z	2024-06-30T22:00:00Z	[{'source_name': 'mitre-attack', 'url': 'https://attack.mitre.org/campaigns/C0040', 'external_id': 'C0040'}, {'source_name': 'Google Cloud APT41 2024', 'description': 'Mike Stokkel et al. (2024, July 18). APT41 Has Arisen From the DUST. Retrieved September 16, 2024.', 'url': 'https://cloud.google.com/blog/topics/threat-intelligence/apt41-arisen-from-dust'}]	['marking-definition--fa42a846-8d90-4e51-bc29-71d5b4802168']	3.2.0		False	(Citation: Google Cloud APT41 2024)	(Citation: Google Cloud APT41 2024)	identity--c78cb6e5-0c4b-4611-8297-d1b8b55e40b5	1.0
campaign	2.1	campaign--ab747e62-1bcb-479f-a26b-1cd39d413d81	identity--c78cb6e5-0c4b-4611-8297-d1b8b55e40b5	2022-09-21T22:16:42.003Z	2022-10-04T20:18:28.362Z	C0010	[C0010](https://attack.mitre.org/campaigns/C0010) was a cyber espionage campaign conducted by UNC3890 that targeted Israeli shipping, government, aviation, energy, and healthcare organizations. Security researcher assess UNC3890 conducts operations in support of Iranian interests, and noted several limited technical connections to Iran, including PDB strings and Farsi language artifacts. [C0010](…	['C0010']	2020-12-01T07:00:00Z	2022-08-01T06:00:00Z	[{'source_name': 'mitre-attack', 'url': 'https://attack.mitre.org/campaigns/C0010', 'external_id': 'C0010'}, {'source_name': 'Mandiant UNC3890 Aug 2022', 'description': 'Mandiant Israel Research Team. (2022, August 17). Suspected Iranian Actor Targeting Israeli Shipping, Healthcare, Government and Energy Sectors. Retrieved September 21, 2022.', 'url': 'https://www.mandiant.com/resources/blog/susp…	['marking-definition--fa42a846-8d90-4e51-bc29-71d5b4802168']	3.0.0		False	(Citation: Mandiant UNC3890 Aug 2022)	(Citation: Mandiant UNC3890 Aug 2022)	identity--c78cb6e5-0c4b-4611-8297-d1b8b55e40b5	1.0
campaign	2.1	campaign--aa73efef-1418-4dbe-b43c-87a498e97234	identity--c78cb6e5-0c4b-4611-8297-d1b8b55e40b5	2023-03-31T17:22:23.567Z	2023-04-10T21:18:24.743Z	2016 Ukraine Electric Power Attack	[2016 Ukraine Electric Power Attack](https://attack.mitre.org/campaigns/C0025) was a [Sandworm Team](https://attack.mitre.org/groups/G0034) campaign during which they used [Industroyer](https://attack.mitre.org/software/S0604) malware to target and disrupt distribution substations within the Ukrainian power grid. This campaign was the second major public attack conducted against Ukraine by [Sandw…	['2016 Ukraine Electric Power Attack']	2016-12-01T05:00:00Z	2016-12-01T05:00:00Z	[{'source_name': 'mitre-attack', 'url': 'https://attack.mitre.org/campaigns/C0025', 'external_id': 'C0025'}, {'source_name': 'ESET Industroyer', 'description': 'Anton Cherepanov. (2017, June 12). Win32/Industroyer: A new threat for industrial controls systems. Retrieved December 18, 2020.', 'url': 'https://www.welivesecurity.com/wp-content/uploads/2017/06/Win32_Industroyer.pdf'}, {'source_name': …	['marking-definition--fa42a846-8d90-4e51-bc29-71d5b4802168']	3.1.0		False	(Citation: ESET Industroyer)(Citation: Dragos Crashoverride 2018)	(Citation: ESET Industroyer)(Citation: Dragos Crashoverride 2018)	identity--c78cb6e5-0c4b-4611-8297-d1b8b55e40b5	1.0
campaign	2.1	campaign--a82bc5ad-5f95-4c6a-9f25-aaf6f476a3c4	identity--c78cb6e5-0c4b-4611-8297-d1b8b55e40b5	2024-03-28T18:00:04.123Z	2024-04-11T15:10:14.209Z	C0033	[C0033](https://attack.mitre.org/campaigns/C0033) was a [PROMETHIUM](https://attack.mitre.org/groups/G0056) campaign during which they used [StrongPity](https://attack.mitre.org/software/S0491) to target Android users. [C0033](https://attack.mitre.org/campaigns/C0033) was the first publicly documented mobile campaign for [PROMETHIUM](https://attack.mitre.org/groups/G0056), who previously used Win…	['C0033']	2016-05-01T07:00:00Z	2023-01-01T08:00:00Z	[{'source_name': 'mitre-attack', 'url': 'https://attack.mitre.org/campaigns/C0033', 'external_id': 'C0033'}, {'source_name': 'securelist_strongpity', 'description': 'Baumgartner, K. (2016, October 3). On the StrongPity Waterhole Attacks Targeting Italian and Belgian Encryption Users. Retrieved March 28, 2024.', 'url': 'https://securelist.com/on-the-strongpity-waterhole-attacks-targeting-italian-a…	['marking-definition--fa42a846-8d90-4e51-bc29-71d5b4802168']	3.2.0	['Hiroki Nagahama, NEC Corporation', 'Manikantan Srinivasan, NEC Corporation India', 'Pooja Natarajan, NEC Corporation India']	False	(Citation: securelist_strongpity)	(Citation: welivesec_strongpity)	identity--c78cb6e5-0c4b-4611-8297-d1b8b55e40b5	1.0
campaign	2.1	campaign--93c23946-49af-41f4-ac03-40f9ffc7419b	identity--c78cb6e5-0c4b-4611-8297-d1b8b55e40b5	2022-09-22T20:07:47.208Z	2023-03-22T05:06:05.468Z	Operation CuckooBees	[Operation CuckooBees](https://attack.mitre.org/campaigns/C0012) was a cyber espionage campaign targeting technology and manufacturing companies in East Asia, Western Europe, and North America since at least 2019. Security researchers noted the goal of [Operation CuckooBees](https://attack.mitre.org/campaigns/C0012), which was still ongoing as of May 2022, was likely the theft of proprietary info…	['Operation CuckooBees']	2019-12-01T07:00:00Z	2022-05-01T06:00:00Z	[{'source_name': 'mitre-attack', 'url': 'https://attack.mitre.org/campaigns/C0012', 'external_id': 'C0012'}, {'source_name': 'Cybereason OperationCuckooBees May 2022', 'description': 'Cybereason Nocturnus. (2022, May 4). Operation CuckooBees: Deep-Dive into Stealthy Winnti Techniques. Retrieved September 22, 2022.', 'url': 'https://www.cybereason.com/blog/operation-cuckoobees-deep-dive-into-steal…	['marking-definition--fa42a846-8d90-4e51-bc29-71d5b4802168']	3.1.0	['Andrea Serrano Urea, Telefónica Tech']	False	(Citation: Cybereason OperationCuckooBees May 2022)	(Citation: Cybereason OperationCuckooBees May 2022)	identity--c78cb6e5-0c4b-4611-8297-d1b8b55e40b5	1.1
campaign	2.1	campaign--8d2bc130-89fe-466e-a4f9-6bce6129c2b8	identity--c78cb6e5-0c4b-4611-8297-d1b8b55e40b5	2022-09-20T17:29:09.547Z	2022-10-10T16:19:33.560Z	FunnyDream	[FunnyDream](https://attack.mitre.org/campaigns/C0007) was a suspected Chinese cyber espionage campaign that targeted government and foreign organizations in Malaysia, the Philippines, Taiwan, Vietnam, and other parts of Southeast Asia. Security researchers linked the [FunnyDream](https://attack.mitre.org/campaigns/C0007) campaign to possible Chinese-speaking threat actors through the use of the …	['FunnyDream']	2018-07-01T05:00:00Z	2020-11-01T04:00:00Z	[{'source_name': 'mitre-attack', 'url': 'https://attack.mitre.org/campaigns/C0007', 'external_id': 'C0007'}, {'source_name': 'Kaspersky APT Trends Q1 2020', 'description': 'Global Research and Analysis Team. (2020, April 30). APT trends report Q1 2020. Retrieved September 19, 2022.', 'url': 'https://securelist.com/apt-trends-report-q1-2020/96826/'}, {'source_name': 'Recorded Future Chinese Activi…	['marking-definition--fa42a846-8d90-4e51-bc29-71d5b4802168']	3.0.0		False	(Citation: Kaspersky APT Trends Q1 2020)	(Citation: Bitdefender FunnyDream Campaign November 2020)	identity--c78cb6e5-0c4b-4611-8297-d1b8b55e40b5	1.0
campaign	2.1	campaign--808d6b30-df4e-4341-8248-724da4bac650	identity--c78cb6e5-0c4b-4611-8297-d1b8b55e40b5	2023-03-24T14:59:26.744Z	2024-09-03T18:50:55.787Z	SolarWinds Compromise	The [SolarWinds Compromise](https://attack.mitre.org/campaigns/C0024) was a sophisticated supply chain cyber operation conducted by [APT29](https://attack.mitre.org/groups/G0016) that was discovered in mid-December 2020. [APT29](https://attack.mitre.org/groups/G0016) used customized malware to inject malicious code into the SolarWinds Orion software build process that was later distributed throug…	['SolarWinds Compromise']	2019-08-01T05:00:00Z	2021-01-01T06:00:00Z	[{'source_name': 'mitre-attack', 'url': 'https://attack.mitre.org/campaigns/C0024', 'external_id': 'C0024'}, {'source_name': 'Volexity SolarWinds', 'description': 'Cash, D. et al. (2020, December 14). Dark Halo Leverages SolarWinds Compromise to Breach Organizations. Retrieved December 29, 2020.', 'url': 'https://www.volexity.com/blog/2020/12/14/dark-halo-leverages-solarwinds-compromise-to-breach…	['marking-definition--fa42a846-8d90-4e51-bc29-71d5b4802168']	3.2.0		False	(Citation: Unit 42 SolarStorm December 2020)	(Citation: MSTIC NOBELIUM May 2021)	identity--c78cb6e5-0c4b-4611-8297-d1b8b55e40b5	1.1
campaign	2.1	campaign--7ec2826c-0bf0-4b47-acae-fd683431a4ca	identity--c78cb6e5-0c4b-4611-8297-d1b8b55e40b5	2024-03-28T15:22:19.075Z	2024-04-15T21:10:00.969Z	C0032	[C0032](https://attack.mitre.org/campaigns/C0032) was an extended campaign suspected to involve the [Triton](https://attack.mitre.org/software/S1009) adversaries with related capabilities and techniques focused on gaining a foothold within IT environments. This campaign occurred in 2019 and was distinctly different from the [Triton Safety Instrumented System Attack](https://attack.mitre.org/campa…	['C0032']	2014-10-01T04:00:00Z	2017-01-01T05:00:00Z	[{'source_name': 'mitre-attack', 'url': 'https://attack.mitre.org/campaigns/C0032', 'external_id': 'C0032'}, {'source_name': 'FireEye TRITON 2019', 'description': 'Miller, S, et al. (2019, April 10). TRITON Actor TTP Profile, Custom Attack Tools, Detections, and ATT&CK Mapping. Retrieved April 16, 2019.', 'url': 'https://www.fireeye.com/blog/threat-research/2019/04/triton-actor-ttp-profile-custom…	['marking-definition--fa42a846-8d90-4e51-bc29-71d5b4802168']	3.2.0		False	(Citation: FireEye TRITON 2019)	(Citation: FireEye TRITON 2019)	identity--c78cb6e5-0c4b-4611-8297-d1b8b55e40b5	1.0
campaign	2.1	campaign--7e21077d-2589-43a7-a5f9-490061289526	identity--c78cb6e5-0c4b-4611-8297-d1b8b55e40b5	2024-08-06T20:52:19.002Z	2024-10-31T16:06:50.414Z	HomeLand Justice	[HomeLand Justice](https://attack.mitre.org/campaigns/C0038) was a disruptive campaign involving the use of ransomware, wiper malware, and sensitive information leaks conducted by Iranian state cyber actors against Albanian government networks in July and September 2022. Initial access for [HomeLand Justice](https://attack.mitre.org/campaigns/C0038) was established in May 2021 as threat actors su…	['HomeLand Justice']	2021-05-01T04:00:00Z	2022-09-01T04:00:00Z	[{'source_name': 'mitre-attack', 'url': 'https://attack.mitre.org/campaigns/C0038', 'external_id': 'C0038'}, {'source_name': 'CISA Iran Albanian Attacks September 2022', 'description': 'CISA. (2022, September 23). AA22-264A Iranian State Actors Conduct Cyber Operations Against the Government of Albania. Retrieved August 6, 2024.', 'url': 'https://www.cisa.gov/news-events/cybersecurity-advisories/…	['marking-definition--fa42a846-8d90-4e51-bc29-71d5b4802168']	3.2.0	['Aung Kyaw Min Naing, @Nolan']	False	(Citation: Mandiant ROADSWEEP August 2022)(Citation: Microsoft Albanian Government Attacks September 2022)(Citation: CISA Iran Albanian Attacks September 2022)	(Citation: CISA Iran Albanian Attacks September 2022)	identity--c78cb6e5-0c4b-4611-8297-d1b8b55e40b5	1.0
campaign	2.1	campaign--7854c1a0-f06c-4876-98a4-4bbd34751b05	identity--c78cb6e5-0c4b-4611-8297-d1b8b55e40b5	2023-03-23T17:51:58.539Z	2023-04-06T20:25:30.658Z	Operation Ghost	[Operation Ghost](https://attack.mitre.org/campaigns/C0023) was an [APT29](https://attack.mitre.org/groups/G0016) campaign starting in 2013 that included operations against ministries of foreign affairs in Europe and the Washington, D.C. embassy of a European Union country. During [Operation Ghost](https://attack.mitre.org/campaigns/C0023), [APT29](https://attack.mitre.org/groups/G0016) used new …	['Operation Ghost']	2013-09-01T04:00:00Z	2019-10-01T04:00:00Z	[{'source_name': 'mitre-attack', 'url': 'https://attack.mitre.org/campaigns/C0023', 'external_id': 'C0023'}, {'source_name': 'ESET Dukes October 2019', 'description': 'Faou, M., Tartare, M., Dupuy, T. (2019, October). OPERATION GHOST. Retrieved September 23, 2020.', 'url': 'https://www.welivesecurity.com/wp-content/uploads/2019/10/ESET_Operation_Ghost_Dukes.pdf'}]	['marking-definition--fa42a846-8d90-4e51-bc29-71d5b4802168']	3.1.0		False	(Citation: ESET Dukes October 2019)	(Citation: ESET Dukes October 2019)	identity--c78cb6e5-0c4b-4611-8297-d1b8b55e40b5	1.0
campaign	2.1	campaign--78068e68-4124-4243-b6f4-76e4e5be8a06	identity--c78cb6e5-0c4b-4611-8297-d1b8b55e40b5	2022-09-29T16:42:29.364Z	2022-09-29T20:37:46.689Z	C0015	[C0015](https://attack.mitre.org/campaigns/C0015) was a ransomware intrusion during which the unidentified attackers used [Bazar](https://attack.mitre.org/software/S0534), [Cobalt Strike](https://attack.mitre.org/software/S0154), and [Conti](https://attack.mitre.org/software/S0575), along with other tools, over a 5 day period. Security researchers assessed the actors likely used the widely-circul…	['C0015']	2021-08-01T05:00:00Z	2021-08-01T05:00:00Z	[{'source_name': 'mitre-attack', 'url': 'https://attack.mitre.org/campaigns/C0015', 'external_id': 'C0015'}, {'source_name': 'DFIR Conti Bazar Nov 2021', 'description': 'DFIR Report. (2021, November 29). CONTInuing the Bazar Ransomware Story. Retrieved September 29, 2022.', 'url': 'https://thedfirreport.com/2021/11/29/continuing-the-bazar-ransomware-story/'}]	['marking-definition--fa42a846-8d90-4e51-bc29-71d5b4802168']	3.0.0	['Matt Brenton, Zurich Insurance Group']	False	(Citation: DFIR Conti Bazar Nov 2021)	(Citation: DFIR Conti Bazar Nov 2021)	identity--c78cb6e5-0c4b-4611-8297-d1b8b55e40b5	1.0
campaign	2.1	campaign--712e38c3-a656-426a-9b3b-a6bfb63294c6	identity--c78cb6e5-0c4b-4611-8297-d1b8b55e40b5	2023-03-15T19:23:36.696Z	2023-04-05T16:50:07.875Z	C0021	[C0021](https://attack.mitre.org/campaigns/C0021) was a spearphishing campaign conducted in November 2018 that targeted public sector institutions, non-governmental organizations (NGOs), educational institutions, and private-sector corporations in the oil and gas, chemical, and hospitality industries. The majority of targets were located in the US, particularly in and around Washington D.C., with…	['C0021']	2018-11-01T05:00:00Z	2018-11-01T05:00:00Z	[{'source_name': 'mitre-attack', 'url': 'https://attack.mitre.org/campaigns/C0021', 'external_id': 'C0021'}, {'source_name': 'FireEye APT29 Nov 2018', 'description': 'Dunwoody, M., et al. (2018, November 19). Not So Cozy: An Uncomfortable Examination of a Suspected APT29 Phishing Campaign. Retrieved November 27, 2018.', 'url': 'https://www.fireeye.com/blog/threat-research/2018/11/not-so-cozy-an-u…	['marking-definition--fa42a846-8d90-4e51-bc29-71d5b4802168']	3.1.0		False	(Citation: FireEye APT29 Nov 2018)(Citation: Microsoft Unidentified Dec 2018)	(Citation: FireEye APT29 Nov 2018)(Citation: Microsoft Unidentified Dec 2018)	identity--c78cb6e5-0c4b-4611-8297-d1b8b55e40b5	1.0
campaign	2.1	campaign--57541e3b-657e-463a-a4ab-ca08d7ea9965	identity--c78cb6e5-0c4b-4611-8297-d1b8b55e40b5	2024-07-17T20:23:22.945Z	2024-10-28T19:02:30.340Z	Water Curupira Pikabot Distribution	[Pikabot](https://attack.mitre.org/software/S1145) was distributed in [Water Curupira Pikabot Distribution](https://attack.mitre.org/campaigns/C0037) throughout 2023 by an entity linked to BlackBasta ransomware deployment via email attachments. This activity followed the take-down of [QakBot](https://attack.mitre.org/software/S0650), with several technical overlaps and similarities with [QakBot](…	['Water Curupira Pikabot Distribution']	2023-01-01T05:00:00Z	2023-12-01T05:00:00Z	[{'source_name': 'mitre-attack', 'url': 'https://attack.mitre.org/campaigns/C0037', 'external_id': 'C0037'}, {'source_name': 'TrendMicro Pikabot 2024', 'description': 'Shinji Robert Arasawa, Joshua Aquino, Charles Steven Derion, Juhn Emmanuel Atanque, Francisrey Joshua Castillo, John Carlo Marquez, Henry Salcedo, John Rainier Navato, Arianne Dela Cruz, Raymart Yambot & Ian Kenefick. (2024, Januar…	['marking-definition--fa42a846-8d90-4e51-bc29-71d5b4802168']	3.2.0	['Inna Danilevich, U.S. Bank']	False	(Citation: TrendMicro Pikabot 2024)	(Citation: TrendMicro Pikabot 2024)	identity--c78cb6e5-0c4b-4611-8297-d1b8b55e40b5	1.0
campaign	2.1	campaign--519ee082-8ab6-439b-988f-a8a3f02c8d30	identity--c78cb6e5-0c4b-4611-8297-d1b8b55e40b5	2023-01-17T21:42:34.998Z	2023-02-14T16:34:50.791Z	C0018	[C0018](https://attack.mitre.org/campaigns/C0018) was a month-long ransomware intrusion that successfully deployed [AvosLocker](https://attack.mitre.org/software/S1053) onto a compromised network. The unidentified actors gained initial access to the victim network through an exposed server and used a variety of open-source tools prior to executing [AvosLocker](https://attack.mitre.org/software/S1…	['C0018']	2022-02-01T05:00:00Z	2022-03-01T05:00:00Z	[{'source_name': 'mitre-attack', 'url': 'https://attack.mitre.org/campaigns/C0018', 'external_id': 'C0018'}, {'source_name': 'Costa AvosLocker May 2022', 'description': 'Costa, F. (2022, May 1). RaaS AvosLocker Incident Response Analysis. Retrieved January 11, 2023.', 'url': 'https://www.linkedin.com/pulse/raas-avoslocker-incident-response-analysis-fl%C3%A1vio-costa?trk=articles_directory'}, {'so…	['marking-definition--fa42a846-8d90-4e51-bc29-71d5b4802168']	3.1.0	['Flavio Costa, Cisco']	False	(Citation: Cisco Talos Avos Jun 2022)	(Citation: Cisco Talos Avos Jun 2022)	identity--c78cb6e5-0c4b-4611-8297-d1b8b55e40b5	1.0
campaign	2.1	campaign--4fdd2487-26c1-494e-8702-ec5abe9aa1d9	identity--c78cb6e5-0c4b-4611-8297-d1b8b55e40b5	2024-03-01T18:21:04.698Z	2024-03-28T17:37:05.814Z	Cutting Edge	[Cutting Edge](https://attack.mitre.org/campaigns/C0029) was a campaign conducted by suspected China-nexus espionage actors, variously identified as UNC5221/UTA0178 and UNC5325, that began as early as December 2023 with the exploitation of zero-day vulnerabilities in Ivanti Connect Secure (previously Pulse Secure) VPN appliances. [Cutting Edge](https://attack.mitre.org/campaigns/C0029) targeted t…	['Cutting Edge']	2023-12-01T05:00:00Z	2024-02-01T05:00:00Z	[{'source_name': 'mitre-attack', 'url': 'https://attack.mitre.org/campaigns/C0029', 'external_id': 'C0029'}, {'source_name': 'Volexity Ivanti Global Exploitation January 2024', 'description': 'Gurkok, C. et al. (2024, January 15). Ivanti Connect Secure VPN Exploitation Goes Global. Retrieved February 27, 2024.', 'url': 'https://www.volexity.com/blog/2024/01/15/ivanti-connect-secure-vpn-exploitati…	['marking-definition--fa42a846-8d90-4e51-bc29-71d5b4802168']	3.2.0		False	(Citation: Mandiant Cutting Edge January 2024)(Citation: Volexity Ivanti Zero-Day Exploitation January 2024)	(Citation: Mandiant Cutting Edge Part 3 February 2024)	identity--c78cb6e5-0c4b-4611-8297-d1b8b55e40b5	1.0
campaign	2.1	campaign--4c840263-bbda-440d-a22b-674679ddebf1	identity--c78cb6e5-0c4b-4611-8297-d1b8b55e40b5	2022-09-16T15:32:41.893Z	2024-04-11T00:29:32.199Z	Operation Spalax	[Operation Spalax](https://attack.mitre.org/campaigns/C0005) was a campaign that primarily targeted Colombian government organizations and private companies, particularly those associated with the energy and metallurgical industries. The [Operation Spalax](https://attack.mitre.org/campaigns/C0005) threat actors distributed commodity malware and tools using generic phishing topics related to COVID…	['Operation Spalax']	2019-11-01T05:00:00Z	2021-01-01T06:00:00Z	[{'source_name': 'mitre-attack', 'url': 'https://attack.mitre.org/campaigns/C0005', 'external_id': 'C0005'}, {'source_name': 'ESET Operation Spalax Jan 2021', 'description': 'M. Porolli. (2021, January 21). Operation Spalax: Targeted malware attacks in Colombia. Retrieved September 16, 2022.', 'url': 'https://www.welivesecurity.com/2021/01/12/operation-spalax-targeted-malware-attacks-colombia/'}]	['marking-definition--fa42a846-8d90-4e51-bc29-71d5b4802168']	3.2.0		False	(Citation: ESET Operation Spalax Jan 2021)	(Citation: ESET Operation Spalax Jan 2021)	identity--c78cb6e5-0c4b-4611-8297-d1b8b55e40b5	1.1
campaign	2.1	campaign--46421788-b6e1-4256-b351-f8beffd1afba	identity--c78cb6e5-0c4b-4611-8297-d1b8b55e40b5	2023-09-27T13:11:52.340Z	2023-10-06T14:05:01.054Z	2015 Ukraine Electric Power Attack	[2015 Ukraine Electric Power Attack](https://attack.mitre.org/campaigns/C0028) was a [Sandworm Team](https://attack.mitre.org/groups/G0034) campaign during which they used [BlackEnergy](https://attack.mitre.org/software/S0089) (specifically BlackEnergy3) and [KillDisk](https://attack.mitre.org/software/S0607) to target and disrupt transmission and distribution substations within the Ukrainian pow…	['2015 Ukraine Electric Power Attack']	2015-12-01T05:00:00Z	2016-01-01T05:00:00Z	[{'source_name': 'mitre-attack', 'url': 'https://attack.mitre.org/campaigns/C0028', 'external_id': 'C0028'}, {'source_name': 'Booz Allen Hamilton', 'description': 'Booz Allen Hamilton When The Lights Went Out Retrieved. 2019/10/22 ', 'url': 'https://www.boozallen.com/content/dam/boozallen/documents/2016/09/ukraine-report-when-the-lights-went-out.pdf'}]	['marking-definition--fa42a846-8d90-4e51-bc29-71d5b4802168']	3.2.0		False	(Citation: Booz Allen Hamilton)	(Citation: Booz Allen Hamilton)	identity--c78cb6e5-0c4b-4611-8297-d1b8b55e40b5	1.0
campaign	2.1	campaign--4603cf2f-06d0-4970-9c5d-5071b08c817f	identity--c78cb6e5-0c4b-4611-8297-d1b8b55e40b5	2022-09-29T20:00:38.136Z	2024-04-11T00:30:42.003Z	Operation Dust Storm	[Operation Dust Storm](https://attack.mitre.org/campaigns/C0016) was a long-standing persistent cyber espionage campaign that targeted multiple industries in Japan, South Korea, the United States, Europe, and several Southeast Asian countries. By 2015, the [Operation Dust Storm](https://attack.mitre.org/campaigns/C0016) threat actors shifted from government and defense-related intelligence target…	['Operation Dust Storm']	2010-01-01T07:00:00Z	2016-02-01T06:00:00Z	[{'source_name': 'mitre-attack', 'url': 'https://attack.mitre.org/campaigns/C0016', 'external_id': 'C0016'}, {'source_name': 'Cylance Dust Storm', 'description': 'Gross, J. (2016, February 23). Operation Dust Storm. Retrieved December 22, 2021.', 'url': 'https://s7d2.scene7.com/is/content/cylance/prod/cylance-web/en-us/resources/knowledge-center/resource-library/reports/Op_Dust_Storm_Report.pdf'}]	['marking-definition--fa42a846-8d90-4e51-bc29-71d5b4802168']	3.2.0		False	(Citation: Cylance Dust Storm)	(Citation: Cylance Dust Storm)	identity--c78cb6e5-0c4b-4611-8297-d1b8b55e40b5	1.1
campaign	2.1	campaign--45a98f02-852f-49b2-94c0-c63207bebbbf	identity--c78cb6e5-0c4b-4611-8297-d1b8b55e40b5	2024-03-25T17:47:37.619Z	2024-04-17T16:17:07.038Z	Triton Safety Instrumented System Attack	[Triton Safety Instrumented System Attack](https://attack.mitre.org/campaigns/C0030) was a campaign employed by [TEMP.Veles](https://attack.mitre.org/groups/G0088) which leveraged the [Triton](https://attack.mitre.org/software/S1009) malware framework against a petrochemical organization.(Citation: Triton-EENews-2017) The malware and techniques used within this campaign targeted specific Triconex…	['Triton Safety Instrumented System Attack']	2017-06-01T04:00:00Z	2017-08-01T04:00:00Z	[{'source_name': 'mitre-attack', 'url': 'https://attack.mitre.org/campaigns/C0030', 'external_id': 'C0030'}, {'source_name': 'Triton-EENews-2017', 'description': 'Blake Sobczak. (2019, March 7). The inside story of the world’s most dangerous malware. Retrieved March 25, 2024.', 'url': 'https://www.eenews.net/articles/the-inside-story-of-the-worlds-most-dangerous-malware/'}, {'source_name': 'FireE…	['marking-definition--fa42a846-8d90-4e51-bc29-71d5b4802168']	3.2.0		False	(Citation: Triton-EENews-2017)	(Citation: Triton-EENews-2017)	identity--c78cb6e5-0c4b-4611-8297-d1b8b55e40b5	1.0
campaign	2.1	campaign--4553292d-12c6-4a93-934d-12160370d4e0	identity--c78cb6e5-0c4b-4611-8297-d1b8b55e40b5	2022-09-16T21:08:54.358Z	2024-04-11T00:30:09.195Z	Operation Honeybee	[Operation Honeybee](https://attack.mitre.org/campaigns/C0006) was a campaign that targeted humanitarian aid and inter-Korean affairs organizations from at least late 2017 through early 2018. [Operation Honeybee](https://attack.mitre.org/campaigns/C0006) initially targeted South Korea, but expanded to include Vietnam, Singapore, Japan, Indonesia, Argentina, and Canada. Security researchers assess…	['Operation Honeybee']	2017-08-01T05:00:00Z	2018-02-01T06:00:00Z	[{'source_name': 'mitre-attack', 'url': 'https://attack.mitre.org/campaigns/C0006', 'external_id': 'C0006'}, {'source_name': 'McAfee Honeybee', 'description': 'Sherstobitoff, R. (2018, March 02). McAfee Uncovers Operation Honeybee, a Malicious Document Campaign Targeting Humanitarian Aid Groups. Retrieved May 16, 2018.', 'url': 'https://www.mcafee.com/blogs/other-blogs/mcafee-labs/mcafee-uncovers…	['marking-definition--fa42a846-8d90-4e51-bc29-71d5b4802168']	3.2.0		False	(Citation: McAfee Honeybee)	(Citation: McAfee Honeybee)	identity--c78cb6e5-0c4b-4611-8297-d1b8b55e40b5	1.1
campaign	2.1	campaign--37764c78-2a99-46d1-a7ea-6454b9bf93a0	identity--c78cb6e5-0c4b-4611-8297-d1b8b55e40b5	2022-09-26T21:18:34.075Z	2022-10-13T17:10:55.334Z	Operation Sharpshooter	[Operation Sharpshooter](https://attack.mitre.org/campaigns/C0013) was a global cyber espionage campaign that targeted nuclear, defense, government, energy, and financial companies, with many located in Germany, Turkey, the United Kingdom, and the United States. Security researchers noted the campaign shared many similarities with previous [Lazarus Group](https://attack.mitre.org/groups/G0032) op…	['Operation Sharpshooter']	2017-09-01T05:00:00Z	2019-03-01T06:00:00Z	[{'source_name': 'mitre-attack', 'url': 'https://attack.mitre.org/campaigns/C0013', 'external_id': 'C0013'}, {'source_name': 'Bleeping Computer Op Sharpshooter March 2019', 'description': "I. Ilascu. (2019, March 3). Op 'Sharpshooter' Connected to North Korea's Lazarus Group. Retrieved September 26, 2022.", 'url': 'https://www.bleepingcomputer.com/news/security/op-sharpshooter-connected-to-north-…	['marking-definition--fa42a846-8d90-4e51-bc29-71d5b4802168']	3.0.0		False	(Citation: Threatpost New Op Sharpshooter Data March 2019)	(Citation: Threatpost New Op Sharpshooter Data March 2019)	identity--c78cb6e5-0c4b-4611-8297-d1b8b55e40b5	1.0
campaign	2.1	campaign--26d9ebae-de59-427f-ae9a-349456bae4b1	identity--c78cb6e5-0c4b-4611-8297-d1b8b55e40b5	2022-09-07T13:40:09.750Z	2023-03-22T03:55:03.775Z	Frankenstein	[Frankenstein](https://attack.mitre.org/campaigns/C0001) was described by security researchers as a highly-targeted campaign conducted by moderately sophisticated and highly resourceful threat actors in early 2019. The unidentified actors primarily relied on open source tools, including [Empire](https://attack.mitre.org/software/S0363). The campaign name refers to the actors' ability to piece tog…	['Frankenstein']	2019-01-01T06:00:00Z	2019-04-01T05:00:00Z	[{'source_name': 'mitre-attack', 'url': 'https://attack.mitre.org/campaigns/C0001', 'external_id': 'C0001'}, {'source_name': 'Talos Frankenstein June 2019', 'description': "Adamitis, D. et al. (2019, June 4). It's alive: Threat actors cobble together open-source pieces into monstrous Frankenstein campaign. Retrieved May 11, 2020.", 'url': 'https://blog.talosintelligence.com/2019/06/frankenstein-c…	['marking-definition--fa42a846-8d90-4e51-bc29-71d5b4802168']	3.1.0		False	(Citation: Talos Frankenstein June 2019)	(Citation: Talos Frankenstein June 2019)	identity--c78cb6e5-0c4b-4611-8297-d1b8b55e40b5	1.1
campaign	2.1	campaign--0c259854-4044-4f6c-ac49-118d484b3e3b	identity--c78cb6e5-0c4b-4611-8297-d1b8b55e40b5	2024-06-10T18:57:09.920Z	2024-10-03T10:11:13.072Z	KV Botnet Activity	[KV Botnet Activity](https://attack.mitre.org/campaigns/C0035) consisted of exploitation of primarily “end-of-life” small office-home office (SOHO) equipment from manufacturers such as Cisco, NETGEAR, and DrayTek. [KV Botnet Activity](https://attack.mitre.org/campaigns/C0035) was used by [Volt Typhoon](https://attack.mitre.org/groups/G1017) to obfuscate connectivity to victims in multiple critica…	['KV Botnet Activity']	2022-10-01T04:00:00Z	2024-01-01T05:00:00Z	[{'source_name': 'mitre-attack', 'url': 'https://attack.mitre.org/campaigns/C0035', 'external_id': 'C0035'}, {'source_name': 'Lumen KVBotnet 2023', 'description': 'Black Lotus Labs. (2023, December 13). Routers Roasting On An Open Firewall: The KV-Botnet Investigation. Retrieved June 10, 2024.', 'url': 'https://blog.lumen.com/routers-roasting-on-an-open-firewall-the-kv-botnet-investigation/'}, {'…	['marking-definition--fa42a846-8d90-4e51-bc29-71d5b4802168']	3.2.0		False	(Citation: Lumen KVBotnet 2023)	(Citation: DOJ KVBotnet 2024)	identity--c78cb6e5-0c4b-4611-8297-d1b8b55e40b5	1.0
campaign	2.1	campaign--0257b35b-93ef-4a70-80dd-ad5258e6045b	identity--c78cb6e5-0c4b-4611-8297-d1b8b55e40b5	2023-03-17T13:37:42.596Z	2024-04-11T00:31:21.576Z	Operation Dream Job	[Operation Dream Job](https://attack.mitre.org/campaigns/C0022) was a cyber espionage operation likely conducted by [Lazarus Group](https://attack.mitre.org/groups/G0032) that targeted the defense, aerospace, government, and other sectors in the United States, Israel, Australia, Russia, and India. In at least one case, the cyber actors tried to monetize their network access to conduct a business …	['Operation Dream Job', 'Operation North Star', 'Operation Interception']	2019-09-01T04:00:00Z	2020-08-01T04:00:00Z	[{'source_name': 'mitre-attack', 'url': 'https://attack.mitre.org/campaigns/C0022', 'external_id': 'C0022'}, {'source_name': 'Operation Interception', 'description': '(Citation: ESET Lazarus Jun 2020)'}, {'source_name': 'Operation North Star', 'description': '(Citation: McAfee Lazarus Jul 2020)(Citation: McAfee Lazarus Nov 2020)'}, {'source_name': 'McAfee Lazarus Nov 2020', 'description': 'Beek, …	['marking-definition--fa42a846-8d90-4e51-bc29-71d5b4802168']	3.2.0		False	(Citation: ESET Lazarus Jun 2020)	(Citation: ClearSky Lazarus Aug 2020)	identity--c78cb6e5-0c4b-4611-8297-d1b8b55e40b5	1.2
campaign	2.1	campaign--8fda050f-470d-4401-994e-35c1a6c301de	identity--c78cb6e5-0c4b-4611-8297-d1b8b55e40b5	2024-03-25T19:58:53.090Z	2024-04-15T19:37:46.084Z	Unitronics Defacement Campaign	The [Unitronics Defacement Campaign](https://attack.mitre.org/campaigns/C0031) was a collection of intrusions across multiple sectors by the [CyberAv3ngers](https://attack.mitre.org/groups/G1027), where threat actors engaged in a seemingly opportunistic and global targeting and defacement of Unitronics Vision Series [Programmable Logic Controller (PLC)](https://attack.mitre.org/assets/A0003) with…	['Unitronics Defacement Campaign']	2023-11-01T04:00:00Z	2023-11-01T04:00:00Z	[{'source_name': 'mitre-attack', 'url': 'https://attack.mitre.org/campaigns/C0031', 'external_id': 'C0031'}, {'source_name': 'CISA AA23-335A IRGC-Affiliated December 2023', 'description': 'DHS/CISA. (2023, December 1). IRGC-Affiliated Cyber Actors Exploit PLCs in Multiple Sectors, Including U.S. Water and Wastewater Systems Facilities. Retrieved March 25, 2024.', 'url': 'https://www.cisa.gov/news…	['marking-definition--fa42a846-8d90-4e51-bc29-71d5b4802168']	3.2.0		False	(Citation: CISA AA23-335A IRGC-Affiliated December 2023)	(Citation: Lisa Zahner December 2023)	identity--c78cb6e5-0c4b-4611-8297-d1b8b55e40b5	1.0
campaign	2.1	campaign--70cab19e-1745-425e-b3db-c02cd5ff157a	identity--c78cb6e5-0c4b-4611-8297-d1b8b55e40b5	2023-03-10T20:01:08.133Z	2023-04-05T22:00:43.353Z	Maroochy Water Breach	[Maroochy Water Breach](https://attack.mitre.org/campaigns/C0020) was an incident in 2000 where an adversary leveraged the local government’s wastewater control system and stolen engineering equipment to disrupt and eventually release 800,000 liters of raw sewage into the local community.(Citation: Marshall Abrams July 2008)	['Maroochy Water Breach']	2000-02-01T05:00:00Z	2000-04-01T05:00:00Z	[{'source_name': 'mitre-attack', 'url': 'https://attack.mitre.org/campaigns/C0020', 'external_id': 'C0020'}, {'source_name': 'Marshall Abrams July 2008', 'description': 'Marshall Abrams 2008, July 23 Malicious Control System Cyber Security Attack Case Study Maroochy Water Services, Australia Retrieved. 2018/03/27 ', 'url': 'https://www.mitre.org/sites/default/files/pdf/08_1145.pdf'}]	['marking-definition--fa42a846-8d90-4e51-bc29-71d5b4802168']	3.1.0		False	(Citation: Marshall Abrams July 2008)	(Citation: Marshall Abrams July 2008)	identity--c78cb6e5-0c4b-4611-8297-d1b8b55e40b5	1.0
