# Supplementary material for: A data-driven approach to prioritize MITRE ATT&CK techniques for active directory adversary emulation
Source: Sci Rep. 2025 Jul 30;15:27776. doi: 10.1038/s41598-025-12948-x (PMC12311202; doi:10.1038/s41598-025-12948-x)
Supplement: Supplementary file 8 — Supplementary Material 8 [file 41598_2025_12948_MOESM8_ESM.csv]

type	spec_version	id	created_by_ref	created	modified	name	description	external_references	object_marking_refs	x_mitre_attack_spec_version	x_mitre_domains	x_mitre_modified_by_ref	x_mitre_version	x_mitre_aliases	x_mitre_deprecated	x_mitre_contributors	x_mitre_platforms	is_family
tool	2.1	tool--102c3898-85e0-43ee-ae28-62a0a3ed9507	identity--c78cb6e5-0c4b-4611-8297-d1b8b55e40b5	2017-05-31T21:33:09.047Z	2022-04-25T14:00:00.188Z	UACMe	[UACMe](https://attack.mitre.org/software/S0116) is an open source assessment tool that contains many methods for bypassing Windows User Account Control on multiple versions of the operating system. (Citation: Github UACMe)	[{'source_name': 'mitre-attack', 'url': 'https://attack.mitre.org/software/S0116', 'external_id': 'S0116'}, {'source_name': 'Github UACMe', 'description': 'UACME Project. (2016, June 16). UACMe. Retrieved July 26, 2016.', 'url': 'https://github.com/hfiref0x/UACME'}]	['marking-definition--fa42a846-8d90-4e51-bc29-71d5b4802168']	2.1.0	['enterprise-attack']	identity--c78cb6e5-0c4b-4611-8297-d1b8b55e40b5	1.0
tool	2.1	tool--294e2560-bd48-44b2-9da2-833b5588ad11	identity--c78cb6e5-0c4b-4611-8297-d1b8b55e40b5	2017-05-31T21:33:02.863Z	2022-10-12T21:28:49.335Z	ipconfig	[ipconfig](https://attack.mitre.org/software/S0100) is a Windows utility that can be used to find information about a system's TCP/IP, DNS, DHCP, and adapter configuration. (Citation: TechNet Ipconfig)	[{'source_name': 'mitre-attack', 'url': 'https://attack.mitre.org/software/S0100', 'external_id': 'S0100'}, {'source_name': 'TechNet Ipconfig', 'description': 'Microsoft. (n.d.). Ipconfig. Retrieved April 17, 2016.', 'url': 'https://technet.microsoft.com/en-us/library/bb490921.aspx'}]	['marking-definition--fa42a846-8d90-4e51-bc29-71d5b4802168']	2.1.0	['enterprise-attack']	identity--c78cb6e5-0c4b-4611-8297-d1b8b55e40b5	1.1	['ipconfig']	False
tool	2.1	tool--26c87906-d750-42c5-946c-d4162c73fc7b	identity--c78cb6e5-0c4b-4611-8297-d1b8b55e40b5	2019-01-31T01:39:56.283Z	2024-10-07T19:08:53.273Z	Impacket	[Impacket](https://attack.mitre.org/software/S0357) is an open source collection of modules written in Python for programmatically constructing and manipulating network protocols. [Impacket](https://attack.mitre.org/software/S0357) contains several tools for remote service execution, Kerberos manipulation, Windows credential dumping, packet sniffing, and relay attacks.(Citation: Impacket Tools)	[{'source_name': 'mitre-attack', 'url': 'https://attack.mitre.org/software/S0357', 'external_id': 'S0357'}, {'source_name': 'Impacket Tools', 'description': 'SecureAuth. (n.d.). Retrieved January 15, 2019.', 'url': 'https://www.secureauth.com/labs/open-source-tools/impacket'}]	['marking-definition--fa42a846-8d90-4e51-bc29-71d5b4802168']	3.2.0	['enterprise-attack']	identity--c78cb6e5-0c4b-4611-8297-d1b8b55e40b5	1.7	['Impacket']	False	['Jacob Wilkin, Trustwave, SpiderLabs']	['Linux', 'macOS', 'Windows']
tool	2.1	tool--242f3da3-4425-4d11-8f5c-b842886da966	identity--c78cb6e5-0c4b-4611-8297-d1b8b55e40b5	2017-05-31T21:32:12.684Z	2024-09-12T15:17:22.004Z	Windows Credential Editor	[Windows Credential Editor](https://attack.mitre.org/software/S0005) is a password dumping tool. (Citation: Amplia WCE)	[{'source_name': 'mitre-attack', 'url': 'https://attack.mitre.org/software/S0005', 'external_id': 'S0005'}, {'source_name': 'Amplia WCE', 'description': 'Amplia Security. (n.d.). Windows Credentials Editor (WCE) F.A.Q.. Retrieved September 12, 2024.', 'url': 'https://web.archive.org/web/20240904163410/https://www.ampliasecurity.com/research/wcefaq.html'}]	['marking-definition--fa42a846-8d90-4e51-bc29-71d5b4802168']	3.2.0	['enterprise-attack']	identity--c78cb6e5-0c4b-4611-8297-d1b8b55e40b5	1.1	['Windows Credential Editor', 'WCE']	False		['Windows']
tool	2.1	tool--1b3b8f96-43b1-4460-8e02-1f53d7802fb9	identity--c78cb6e5-0c4b-4611-8297-d1b8b55e40b5	2023-09-28T13:21:49.652Z	2023-10-19T12:18:43.123Z	Pacu	Pacu is an open-source AWS exploitation framework. The tool is written in Python and publicly available on GitHub.(Citation: GitHub Pacu)	[{'source_name': 'mitre-attack', 'url': 'https://attack.mitre.org/software/S1091', 'external_id': 'S1091'}, {'source_name': 'GitHub Pacu', 'description': 'Rhino Security Labs. (2019, August 22). Pacu. Retrieved October 17, 2019.', 'url': 'https://github.com/RhinoSecurityLabs/pacu'}]	['marking-definition--fa42a846-8d90-4e51-bc29-71d5b4802168']	3.2.0	['enterprise-attack']	identity--c78cb6e5-0c4b-4611-8297-d1b8b55e40b5	1.0	['Pacu']	False	['Thanabodi Phrakhun, @naikordian']	['IaaS']
tool	2.1	tool--13cd9151-83b7-410d-9f98-25d0f0d1d80d	identity--c78cb6e5-0c4b-4611-8297-d1b8b55e40b5	2018-04-18T17:59:24.739Z	2023-08-17T19:50:17.832Z	PowerSploit	[PowerSploit](https://attack.mitre.org/software/S0194) is an open source, offensive security framework comprised of [PowerShell](https://attack.mitre.org/techniques/T1059/001) modules and scripts that perform a wide range of tasks related to penetration testing such as code execution, persistence, bypassing anti-virus, recon, and exfiltration. (Citation: GitHub PowerSploit May 2012) (Citation: Po…	[{'source_name': 'mitre-attack', 'url': 'https://attack.mitre.org/software/S0194', 'external_id': 'S0194'}, {'source_name': 'PowerShellMagazine PowerSploit July 2014', 'description': 'Graeber, M. (2014, July 8). PowerSploit. Retrieved February 6, 2018.', 'url': 'http://www.powershellmagazine.com/2014/07/08/powersploit/'}, {'source_name': 'GitHub PowerSploit May 2012', 'description': 'PowerShellMa…	['marking-definition--fa42a846-8d90-4e51-bc29-71d5b4802168']	3.1.0	['enterprise-attack']	identity--c78cb6e5-0c4b-4611-8297-d1b8b55e40b5	1.6	['PowerSploit']	False		['Windows']
tool	2.1	tool--1244e058-fa10-48cb-b484-0bcf671107ae	identity--c78cb6e5-0c4b-4611-8297-d1b8b55e40b5	2022-03-23T19:34:30.486Z	2024-09-23T14:18:53.140Z	SILENTTRINITY	[SILENTTRINITY](https://attack.mitre.org/software/S0692) is an open source remote administration and post-exploitation framework primarily written in Python that includes stagers written in Powershell, C, and Boo. [SILENTTRINITY](https://attack.mitre.org/software/S0692) was used in a 2019 campaign against Croatian government agencies by unidentified cyber actors.(Citation: GitHub SILENTTRINITY Ma…	[{'source_name': 'mitre-attack', 'url': 'https://attack.mitre.org/software/S0692', 'external_id': 'S0692'}, {'source_name': 'SILENTTRINITY', 'description': '(Citation: GitHub SILENTTRINITY March 2022)'}, {'source_name': 'Security Affairs SILENTTRINITY July 2019', 'description': 'Paganini, P. (2019, July 7). Croatia government agencies targeted with news SilentTrinity malware. Retrieved March 23, …	['marking-definition--fa42a846-8d90-4e51-bc29-71d5b4802168']	3.2.0	['enterprise-attack']	identity--c78cb6e5-0c4b-4611-8297-d1b8b55e40b5	1.1	['SILENTTRINITY']	False	['Daniel Acevedo, Blackbot']	['Windows']
tool	2.1	tool--11f8d7eb-1927-4806-9267-3a11d4d4d6be	identity--c78cb6e5-0c4b-4611-8297-d1b8b55e40b5	2021-07-30T15:43:17.770Z	2024-04-11T00:06:01.264Z	Sliver	[Sliver](https://attack.mitre.org/software/S0633) is an open source, cross-platform, red team command and control framework written in Golang.(Citation: Bishop Fox Sliver Framework August 2019)	[{'source_name': 'mitre-attack', 'url': 'https://attack.mitre.org/software/S0633', 'external_id': 'S0633'}, {'source_name': 'Bishop Fox Sliver Framework August 2019', 'description': 'Kervella, R. (2019, August 4). Cross-platform General Purpose Implant Framework Written in Golang. Retrieved July 30, 2021.', 'url': 'https://labs.bishopfox.com/tech-blog/sliver'}]	['marking-definition--fa42a846-8d90-4e51-bc29-71d5b4802168']	3.2.0	['enterprise-attack']	identity--c78cb6e5-0c4b-4611-8297-d1b8b55e40b5	1.2	['Sliver']	False	['Achute Sharma, Keysight', 'Ayan Saha, Keysight']	['Windows', 'Linux', 'macOS']
tool	2.1	tool--115f88dd-0618-4389-83cb-98d33ae81848	identity--c78cb6e5-0c4b-4611-8297-d1b8b55e40b5	2020-05-12T21:29:48.294Z	2022-04-25T14:00:00.188Z	ShimRatReporter	[ShimRatReporter](https://attack.mitre.org/software/S0445) is a tool used by suspected Chinese adversary [Mofang](https://attack.mitre.org/groups/G0103) to automatically conduct initial discovery. The details from this discovery are used to customize follow-on payloads (such as [ShimRat](https://attack.mitre.org/software/S0444)) as well as set up faux infrastructure which mimics the adversary's t…	[{'source_name': 'mitre-attack', 'url': 'https://attack.mitre.org/software/S0445', 'external_id': 'S0445'}, {'source_name': 'FOX-IT May 2016 Mofang', 'description': 'Yonathan Klijnsma. (2016, May 17). Mofang: A politically motivated information stealing adversary. Retrieved May 12, 2020.', 'url': 'https://foxitsecurity.files.wordpress.com/2016/06/fox-it_mofang_threatreport_tlp-white.pdf'}]	['marking-definition--fa42a846-8d90-4e51-bc29-71d5b4802168']	2.1.0	['enterprise-attack']	identity--c78cb6e5-0c4b-4611-8297-d1b8b55e40b5	1.0	['ShimRatReporter']			['Windows']
tool	2.1	tool--0c8465c0-d0b4-4670-992e-4eee8d7ff952	identity--c78cb6e5-0c4b-4611-8297-d1b8b55e40b5	2017-05-31T21:33:06.824Z	2022-09-22T20:56:56.049Z	at	[at](https://attack.mitre.org/software/S0110) is used to schedule tasks on a system to run at a specified date or time.(Citation: TechNet At)(Citation: Linux at)	[{'source_name': 'mitre-attack', 'url': 'https://attack.mitre.org/software/S0110', 'external_id': 'S0110'}, {'source_name': 'Linux at', 'description': 'IEEE/The Open Group. (2017). at(1p) — Linux manual page. Retrieved February 25, 2022.', 'url': 'https://man7.org/linux/man-pages/man1/at.1p.html'}, {'source_name': 'TechNet At', 'description': 'Microsoft. (n.d.). At. Retrieved April 28, 2016.', 'u…	['marking-definition--fa42a846-8d90-4e51-bc29-71d5b4802168']	2.1.0	['enterprise-attack']	identity--c78cb6e5-0c4b-4611-8297-d1b8b55e40b5	1.3	['at', 'at.exe']	False		['Linux', 'Windows', 'macOS']
tool	2.1	tool--0a68f1f1-da74-4d28-8d9a-696c082706cc	identity--c78cb6e5-0c4b-4611-8297-d1b8b55e40b5	2017-12-14T16:46:06.044Z	2023-07-27T15:28:27.482Z	certutil	[certutil](https://attack.mitre.org/software/S0160) is a command-line utility that can be used to obtain certificate authority information and configure Certificate Services. (Citation: TechNet Certutil)	[{'source_name': 'mitre-attack', 'url': 'https://attack.mitre.org/software/S0160', 'external_id': 'S0160'}, {'source_name': 'TechNet Certutil', 'description': 'Microsoft. (2012, November 14). Certutil. Retrieved July 3, 2017.', 'url': 'https://technet.microsoft.com/library/cc732443.aspx'}]	['marking-definition--fa42a846-8d90-4e51-bc29-71d5b4802168']	3.1.0	['enterprise-attack']	identity--c78cb6e5-0c4b-4611-8297-d1b8b55e40b5	1.4	['certutil', 'certutil.exe']	False		['Windows']
tool	2.1	tool--066b057c-944e-4cfc-b654-e3dfba04b926	identity--c78cb6e5-0c4b-4611-8297-d1b8b55e40b5	2020-10-28T12:51:29.358Z	2024-09-25T20:33:37.892Z	BloodHound	[BloodHound](https://attack.mitre.org/software/S0521) is an Active Directory (AD) reconnaissance tool that can reveal hidden relationships and identify attack paths within an AD environment.(Citation: GitHub Bloodhound)(Citation: CrowdStrike BloodHound April 2018)(Citation: FoxIT Wocao December 2019)	[{'source_name': 'mitre-attack', 'url': 'https://attack.mitre.org/software/S0521', 'external_id': 'S0521'}, {'source_name': 'FoxIT Wocao December 2019', 'description': 'Dantzig, M. v., Schamper, E. (2019, December 19). Operation Wocao: Shining a light on one of China’s hidden hacking groups. Retrieved October 8, 2020.', 'url': 'https://www.fox-it.com/media/kadlze5c/201912_report_operation_wocao.p…	['marking-definition--fa42a846-8d90-4e51-bc29-71d5b4802168']	3.2.0	['enterprise-attack']	identity--c78cb6e5-0c4b-4611-8297-d1b8b55e40b5	1.6	['BloodHound']	False		['Windows']
tool	2.1	tool--0630d1a7-54da-4a48-a6af-eb8a62b13c17	identity--c78cb6e5-0c4b-4611-8297-d1b8b55e40b5	2024-05-17T18:49:15.318Z	2024-10-28T19:00:14.732Z	NPPSPY	NPPSPY is an implementation of a theoretical mechanism first presented in 2004 for capturing credentials submitted to a Windows system via a rogue Network Provider API item. NPPSPY captures credentials following submission and writes them to a file on the victim system for follow-on exfiltration.(Citation: Huntress NPPSPY 2022)(Citation: Polak NPPSPY 2004)	[{'source_name': 'mitre-attack', 'url': 'https://attack.mitre.org/software/S1131', 'external_id': 'S1131'}, {'source_name': 'Huntress NPPSPY 2022', 'description': 'Dray Agha. (2022, August 16). Cleartext Shenanigans: Gifting User Passwords to Adversaries With NPPSPY. Retrieved May 17, 2024.', 'url': 'https://www.huntress.com/blog/cleartext-shenanigans-gifting-user-passwords-to-adversaries-with-np…	['marking-definition--fa42a846-8d90-4e51-bc29-71d5b4802168']	3.2.0	['enterprise-attack']	identity--c78cb6e5-0c4b-4611-8297-d1b8b55e40b5	1.0	['NPPSPY']	False	['Dray Agha, @Purp1eW0lf, Huntress Labs']	['Windows']
tool	2.1	tool--05fb53c8-e2ac-4e17-a0c9-a0825e1198bf	identity--c78cb6e5-0c4b-4611-8297-d1b8b55e40b5	2024-09-04T17:08:08.985Z	2024-09-06T18:11:55.619Z	Covenant	[Covenant](https://attack.mitre.org/software/S1155) is a multi-platform command and control framework written in .NET. While designed for penetration testing and security research, the tool has also been used by threat actors such as [HAFNIUM](https://attack.mitre.org/groups/G0125) during operations. [Covenant](https://attack.mitre.org/software/S1155) functions through a central listener managing…	[{'source_name': 'mitre-attack', 'url': 'https://attack.mitre.org/software/S1155', 'external_id': 'S1155'}, {'source_name': 'Github Covenant', 'description': 'cobbr. (2021, April 21). Covenant. Retrieved September 4, 2024.', 'url': 'https://github.com/cobbr/Covenant'}, {'source_name': 'Microsoft HAFNIUM March 2020', 'description': 'MSTIC. (2021, March 2). HAFNIUM targeting Exchange Servers with 0…	['marking-definition--fa42a846-8d90-4e51-bc29-71d5b4802168']	3.2.0	['enterprise-attack']	identity--c78cb6e5-0c4b-4611-8297-d1b8b55e40b5	1.0	['Covenant']	False	['Subhash Thapa']	['Linux', 'macOS', 'Windows']
tool	2.1	tool--03c6e0ea-96d3-4b23-9afb-05055663cf4b	identity--c78cb6e5-0c4b-4611-8297-d1b8b55e40b5	2021-03-18T14:57:34.628Z	2022-04-25T14:00:00.188Z	RemoteUtilities	[RemoteUtilities](https://attack.mitre.org/software/S0592) is a legitimate remote administration tool that has been used by [MuddyWater](https://attack.mitre.org/groups/G0069) since at least 2021 for execution on target machines.(Citation: Trend Micro Muddy Water March 2021)	[{'source_name': 'mitre-attack', 'url': 'https://attack.mitre.org/software/S0592', 'external_id': 'S0592'}, {'source_name': 'Trend Micro Muddy Water March 2021', 'description': 'Peretz, A. and Theck, E. (2021, March 5). Earth Vetala – MuddyWater Continues to Target Organizations in the Middle East. Retrieved March 18, 2021.', 'url': 'https://www.trendmicro.com/en_us/research/21/c/earth-vetala---m…	['marking-definition--fa42a846-8d90-4e51-bc29-71d5b4802168']	2.1.0	['enterprise-attack']	identity--c78cb6e5-0c4b-4611-8297-d1b8b55e40b5	1.0	['RemoteUtilities']			['Windows']
tool	2.1	tool--03342581-f790-4f03-ba41-e82e67392e23	identity--c78cb6e5-0c4b-4611-8297-d1b8b55e40b5	2017-05-31T21:32:31.601Z	2024-02-01T04:34:30.855Z	Net	The [Net](https://attack.mitre.org/software/S0039) utility is a component of the Windows operating system. It is used in command-line operations for control of users, groups, services, and network connections. (Citation: Microsoft Net Utility) [Net](https://attack.mitre.org/software/S0039) has a great deal of functionality, (Citation: Savill 1999) much of which is useful for an adversary, such as…	[{'source_name': 'mitre-attack', 'url': 'https://attack.mitre.org/software/S0039', 'external_id': 'S0039'}, {'source_name': 'Microsoft Net Utility', 'description': 'Microsoft. (2006, October 18). Net.exe Utility. Retrieved September 22, 2015.', 'url': 'https://msdn.microsoft.com/en-us/library/aa939914'}, {'source_name': 'Savill 1999', 'description': 'Savill, J. (1999, March 4). Net.exe reference.…	['marking-definition--fa42a846-8d90-4e51-bc29-71d5b4802168']	3.2.0	['enterprise-attack']	identity--c78cb6e5-0c4b-4611-8297-d1b8b55e40b5	2.6	['Net', 'net.exe']	False	['David Ferguson, CyberSponse']	['Windows']
tool	2.1	tool--2c5281dd-b5fd-4531-8aea-c1bf8a0f8756	identity--c78cb6e5-0c4b-4611-8297-d1b8b55e40b5	2022-02-01T15:08:45.007Z	2024-10-14T22:11:30.271Z	AADInternals	[AADInternals](https://attack.mitre.org/software/S0677) is a PowerShell-based framework for administering, enumerating, and exploiting Azure Active Directory. The tool is publicly available on GitHub.(Citation: AADInternals Github)(Citation: AADInternals Documentation)	[{'source_name': 'mitre-attack', 'url': 'https://attack.mitre.org/software/S0677', 'external_id': 'S0677'}, {'source_name': 'AADInternals', 'description': 'Dr. Nestori Syynimaa. (2018, October 25). AADInternals. Retrieved February 1, 2022.', 'url': 'https://o365blog.com/aadinternals/'}, {'source_name': 'AADInternals Documentation', 'description': 'Dr. Nestori Syynimaa. (2018, October 25). AADInte…	['marking-definition--fa42a846-8d90-4e51-bc29-71d5b4802168']	3.1.0	['enterprise-attack']	identity--c78cb6e5-0c4b-4611-8297-d1b8b55e40b5	1.2	['AADInternals']	False		['Windows', 'Office Suite', 'Identity Provider']
tool	2.1	tool--b1595ddd-a783-482a-90e1-8afc8d48467e	identity--c78cb6e5-0c4b-4611-8297-d1b8b55e40b5	2021-02-24T21:28:44.175Z	2024-04-11T02:14:36.791Z	IronNetInjector	[IronNetInjector](https://attack.mitre.org/software/S0581) is a [Turla](https://attack.mitre.org/groups/G0010) toolchain that utilizes scripts from the open-source IronPython implementation of Python with a .NET injector to drop one or more payloads including [ComRAT](https://attack.mitre.org/software/S0126).(Citation: Unit 42 IronNetInjector February 2021 )	[{'source_name': 'mitre-attack', 'url': 'https://attack.mitre.org/software/S0581', 'external_id': 'S0581'}, {'source_name': 'Unit 42 IronNetInjector February 2021 ', 'description': 'Reichel, D. (2021, February 19). IronNetInjector: Turla’s New Malware Loading Tool. Retrieved February 24, 2021.', 'url': 'https://unit42.paloaltonetworks.com/ironnetinjector/'}]	['marking-definition--fa42a846-8d90-4e51-bc29-71d5b4802168']	3.2.0	['enterprise-attack']	identity--c78cb6e5-0c4b-4611-8297-d1b8b55e40b5	1.1	['IronNetInjector']	False		['Windows']
tool	2.1	tool--c256da91-6dd5-40b2-beeb-ee3b22ab3d27	identity--c78cb6e5-0c4b-4611-8297-d1b8b55e40b5	2019-09-03T18:25:36.963Z	2023-09-28T03:45:36.045Z	esentutl	[esentutl](https://attack.mitre.org/software/S0404) is a command-line tool that provides database utilities for the Windows Extensible Storage Engine.(Citation: Microsoft Esentutl)	[{'source_name': 'mitre-attack', 'url': 'https://attack.mitre.org/software/S0404', 'external_id': 'S0404'}, {'source_name': 'Microsoft Esentutl', 'description': 'Microsoft. (2016, August 30). Esentutl. Retrieved September 3, 2019.', 'url': 'https://docs.microsoft.com/en-us/previous-versions/windows/it-pro/windows-server-2012-R2-and-2012/hh875546(v=ws.11)'}]	['marking-definition--fa42a846-8d90-4e51-bc29-71d5b4802168']	3.2.0	['enterprise-attack']	identity--c78cb6e5-0c4b-4611-8297-d1b8b55e40b5	1.3	['esentutl', 'esentutl.exe']	False	['Edward Millington', 'Matthew Demaske, Adaptforward']	['Windows']
tool	2.1	tool--c11ac61d-50f4-444f-85d8-6f006067f0de	identity--c78cb6e5-0c4b-4611-8297-d1b8b55e40b5	2017-05-31T21:33:04.151Z	2022-05-11T14:00:00.188Z	route	[route](https://attack.mitre.org/software/S0103) can be used to find or change information within the local system IP routing table. (Citation: TechNet Route)	[{'source_name': 'mitre-attack', 'url': 'https://attack.mitre.org/software/S0103', 'external_id': 'S0103'}, {'source_name': 'TechNet Route', 'description': 'Microsoft. (n.d.). Route. Retrieved April 17, 2016.', 'url': 'https://technet.microsoft.com/en-us/library/bb490991.aspx'}]	['marking-definition--fa42a846-8d90-4e51-bc29-71d5b4802168']	2.1.0	['enterprise-attack']	identity--c78cb6e5-0c4b-4611-8297-d1b8b55e40b5	1.1		False
tool	2.1	tool--bba595da-b73a-4354-aa6c-224d4de7cb4e	identity--c78cb6e5-0c4b-4611-8297-d1b8b55e40b5	2017-05-31T21:33:05.319Z	2022-10-13T20:24:11.194Z	cmd	[cmd](https://attack.mitre.org/software/S0106) is the Windows command-line interpreter that can be used to interact with systems and execute other processes and utilities. (Citation: TechNet Cmd) Cmd.exe contains native functionality to perform many operations to interact with the system, including listing files in a directory (e.g., <code>dir</code> (Citation: TechNet Dir)), deleting files (e.g.…	[{'source_name': 'mitre-attack', 'url': 'https://attack.mitre.org/software/S0106', 'external_id': 'S0106'}, {'source_name': 'TechNet Cmd', 'description': 'Microsoft. (n.d.). Cmd. Retrieved April 18, 2016.', 'url': 'https://technet.microsoft.com/en-us/library/bb490880.aspx'}, {'source_name': 'TechNet Copy', 'description': 'Microsoft. (n.d.). Copy. Retrieved April 26, 2016.', 'url': 'https://techne…	['marking-definition--fa42a846-8d90-4e51-bc29-71d5b4802168']	2.1.0	['enterprise-attack']	identity--c78cb6e5-0c4b-4611-8297-d1b8b55e40b5	1.2	['cmd', 'cmd.exe']	False		['Windows']
tool	2.1	tool--b77b563c-34bb-4fb8-86a3-3694338f7b47	identity--c78cb6e5-0c4b-4611-8297-d1b8b55e40b5	2017-05-31T21:33:01.483Z	2023-09-06T15:12:11.358Z	Ping	[Ping](https://attack.mitre.org/software/S0097) is an operating system utility commonly used to troubleshoot and verify network connections. (Citation: TechNet Ping)	[{'source_name': 'mitre-attack', 'url': 'https://attack.mitre.org/software/S0097', 'external_id': 'S0097'}, {'source_name': 'TechNet Ping', 'description': 'Microsoft. (n.d.). Ping. Retrieved April 8, 2016.', 'url': 'https://technet.microsoft.com/en-us/library/bb490968.aspx'}]	['marking-definition--fa42a846-8d90-4e51-bc29-71d5b4802168']	3.1.0	['enterprise-attack']	identity--c78cb6e5-0c4b-4611-8297-d1b8b55e40b5	1.4	['Ping']	False
tool	2.1	tool--b76b2d94-60e4-4107-a903-4a3a7622fb3b	identity--c78cb6e5-0c4b-4611-8297-d1b8b55e40b5	2019-01-30T16:44:59.887Z	2024-04-04T03:49:27.035Z	LaZagne	[LaZagne](https://attack.mitre.org/software/S0349) is a post-exploitation, open-source tool used to recover stored passwords on a system. It has modules for Windows, Linux, and OSX, but is mainly focused on Windows systems. [LaZagne](https://attack.mitre.org/software/S0349) is publicly available on GitHub.(Citation: GitHub LaZagne Dec 2018)	[{'source_name': 'mitre-attack', 'url': 'https://attack.mitre.org/software/S0349', 'external_id': 'S0349'}, {'source_name': 'LaZagne', 'description': '(Citation: GitHub LaZange Dec 2018)'}, {'source_name': 'GitHub LaZagne Dec 2018', 'description': 'Zanni, A. (n.d.). The LaZagne Project !!!. Retrieved December 14, 2018.', 'url': 'https://github.com/AlessandroZ/LaZagne'}, {'source_name': 'GitHub La…	['marking-definition--fa42a846-8d90-4e51-bc29-71d5b4802168']	3.2.0	['enterprise-attack']	identity--c78cb6e5-0c4b-4611-8297-d1b8b55e40b5	1.6	['LaZagne']	False		['Linux', 'macOS', 'Windows']
tool	2.1	tool--b63970b7-ddfb-4aee-97b1-80d335e033a8	identity--c78cb6e5-0c4b-4611-8297-d1b8b55e40b5	2021-03-17T15:26:20.015Z	2021-04-24T20:45:08.323Z	NBTscan	[NBTscan](https://attack.mitre.org/software/S0590) is an open source tool that has been used by state groups to conduct internal reconnaissance within a compromised network.(Citation: Debian nbtscan Nov 2019)(Citation: SecTools nbtscan June 2003)(Citation: Symantec Waterbug Jun 2019)(Citation: FireEye APT39 Jan 2019)	[{'source_name': 'mitre-attack', 'url': 'https://attack.mitre.org/software/S0590', 'external_id': 'S0590'}, {'source_name': 'Debian nbtscan Nov 2019', 'description': 'Bezroutchko, A. (2019, November 19). NBTscan man page. Retrieved March 17, 2021.', 'url': 'https://manpages.debian.org/testing/nbtscan/nbtscan.1.en.html'}, {'source_name': 'SecTools nbtscan June 2003', 'description': 'SecTools. (200…	['marking-definition--fa42a846-8d90-4e51-bc29-71d5b4802168']	2.1.0	['enterprise-attack']	identity--c78cb6e5-0c4b-4611-8297-d1b8b55e40b5	1.0	['NBTscan']		['Daniyal Naeem, BT Security']	['Windows', 'Linux', 'macOS']
tool	2.1	tool--b52d6583-14a2-4ddc-8527-87fd2142558f	identity--c78cb6e5-0c4b-4611-8297-d1b8b55e40b5	2018-04-18T17:59:24.739Z	2022-10-18T22:02:48.228Z	Invoke-PSImage	[Invoke-PSImage](https://attack.mitre.org/software/S0231) takes a PowerShell script and embeds the bytes of the script into the pixels of a PNG image. It generates a one liner for executing either from a file of from the web. Example of usage is embedding the PowerShell code from the Invoke-Mimikatz module and embed it into an image file. By calling the image file from a macro for example, the ma…	[{'source_name': 'mitre-attack', 'url': 'https://attack.mitre.org/software/S0231', 'external_id': 'S0231'}, {'source_name': 'GitHub Invoke-PSImage', 'description': 'Adams, B. (2017, December 17). Invoke-PSImage. Retrieved April 10, 2018.', 'url': 'https://github.com/peewpw/Invoke-PSImage'}]	['marking-definition--fa42a846-8d90-4e51-bc29-71d5b4802168']	2.1.0	['enterprise-attack']	identity--c78cb6e5-0c4b-4611-8297-d1b8b55e40b5	1.1	['Invoke-PSImage']	False
tool	2.1	tool--b35068ec-107a-4266-bda8-eb7036267aea	identity--c78cb6e5-0c4b-4611-8297-d1b8b55e40b5	2017-05-31T21:33:03.773Z	2022-04-25T14:00:00.188Z	nbtstat	[nbtstat](https://attack.mitre.org/software/S0102) is a utility used to troubleshoot NetBIOS name resolution. (Citation: TechNet Nbtstat)	[{'source_name': 'mitre-attack', 'url': 'https://attack.mitre.org/software/S0102', 'external_id': 'S0102'}, {'source_name': 'TechNet Nbtstat', 'description': 'Microsoft. (n.d.). Nbtstat. Retrieved April 17, 2016.', 'url': 'https://technet.microsoft.com/en-us/library/cc940106.aspx'}]	['marking-definition--fa42a846-8d90-4e51-bc29-71d5b4802168']	2.1.0	['enterprise-attack']	identity--c78cb6e5-0c4b-4611-8297-d1b8b55e40b5	1.0
tool	2.1	tool--c4810609-7da6-48ec-8057-1b70a7814db0	identity--c78cb6e5-0c4b-4611-8297-d1b8b55e40b5	2020-07-17T14:23:05.958Z	2024-03-14T17:29:49.200Z	CrackMapExec	[CrackMapExec](https://attack.mitre.org/software/S0488), or CME, is a post-exploitation tool developed in Python and designed for penetration testing against networks. [CrackMapExec](https://attack.mitre.org/software/S0488) collects Active Directory information to conduct lateral movement through targeted networks.(Citation: CME Github September 2018)	[{'source_name': 'mitre-attack', 'url': 'https://attack.mitre.org/software/S0488', 'external_id': 'S0488'}, {'source_name': 'CME Github September 2018', 'description': 'byt3bl33d3r. (2018, September 8). SMB: Command Reference. Retrieved July 17, 2020.', 'url': 'https://github.com/byt3bl33d3r/CrackMapExec/wiki/SMB-Command-Reference'}]	['marking-definition--fa42a846-8d90-4e51-bc29-71d5b4802168']	3.2.0	['enterprise-attack']	identity--c78cb6e5-0c4b-4611-8297-d1b8b55e40b5	1.1	['CrackMapExec']	False		['Windows']
tool	2.1	tool--b07c2c47-fefb-4d7c-a69e-6a3296171f54	identity--c78cb6e5-0c4b-4611-8297-d1b8b55e40b5	2017-05-31T21:32:13.755Z	2022-09-22T20:55:32.937Z	gsecdump	[gsecdump](https://attack.mitre.org/software/S0008) is a publicly-available credential dumper used to obtain password hashes and LSA secrets from Windows operating systems. (Citation: TrueSec Gsecdump)	[{'source_name': 'mitre-attack', 'url': 'https://attack.mitre.org/software/S0008', 'external_id': 'S0008'}, {'source_name': 'TrueSec Gsecdump', 'description': 'TrueSec. (n.d.). gsecdump v2.0b5. Retrieved September 29, 2015.', 'url': 'https://www.truesec.se/sakerhet/verktyg/saakerhet/gsecdump_v2.0b5'}]	['marking-definition--fa42a846-8d90-4e51-bc29-71d5b4802168']	2.1.0	['enterprise-attack']	identity--c78cb6e5-0c4b-4611-8297-d1b8b55e40b5	1.2	['gsecdump']	False		['Windows']
tool	2.1	tool--afc079f3-c0ea-4096-b75d-3f05338b7f60	identity--c78cb6e5-0c4b-4611-8297-d1b8b55e40b5	2017-05-31T21:32:11.544Z	2024-09-25T20:34:58.387Z	Mimikatz	[Mimikatz](https://attack.mitre.org/software/S0002) is a credential dumper capable of obtaining plaintext Windows account logins and passwords, along with many other features that make it useful for testing the security of networks. (Citation: Deply Mimikatz) (Citation: Adsecurity Mimikatz Guide)	[{'source_name': 'mitre-attack', 'url': 'https://attack.mitre.org/software/S0002', 'external_id': 'S0002'}, {'source_name': 'Deply Mimikatz', 'description': 'Deply, B. (n.d.). Mimikatz. Retrieved September 29, 2015.', 'url': 'https://github.com/gentilkiwi/mimikatz'}, {'source_name': 'Adsecurity Mimikatz Guide', 'description': 'Metcalf, S. (2015, November 13). Unofficial Guide to Mimikatz & Comman…	['marking-definition--fa42a846-8d90-4e51-bc29-71d5b4802168']	3.2.0	['enterprise-attack']	identity--c78cb6e5-0c4b-4611-8297-d1b8b55e40b5	1.9	['Mimikatz']	False	['Vincent Le Toux']	['Windows']
tool	2.1	tool--a7b5df47-73bb-4d47-b701-869f185633a6	identity--c78cb6e5-0c4b-4611-8297-d1b8b55e40b5	2022-03-25T13:35:46.781Z	2022-04-18T15:31:34.662Z	Donut	[Donut](https://attack.mitre.org/software/S0695) is an open source framework used to generate position-independent shellcode.(Citation: Donut Github)(Citation: Introducing Donut) [Donut](https://attack.mitre.org/software/S0695) generated code has been used by multiple threat actors to inject and load malicious payloads into memory.(Citation: NCC Group WastedLocker June 2020)	[{'source_name': 'mitre-attack', 'url': 'https://attack.mitre.org/software/S0695', 'external_id': 'S0695'}, {'source_name': 'NCC Group WastedLocker June 2020', 'description': 'Antenucci, S., Pantazopoulos, N., Sandee, M. (2020, June 23). WastedLocker: A New Ransomware Variant Developed By The Evil Corp Group. Retrieved September 14, 2021.', 'url': 'https://research.nccgroup.com/2020/06/23/wastedl…	['marking-definition--fa42a846-8d90-4e51-bc29-71d5b4802168']	2.1.0	['enterprise-attack']	identity--c78cb6e5-0c4b-4611-8297-d1b8b55e40b5	1.0	['Donut']	False	['The Wover, @TheRealWover']	['Windows']
tool	2.1	tool--a52edc76-328d-4596-85e7-d56ef5a9eb69	identity--c78cb6e5-0c4b-4611-8297-d1b8b55e40b5	2017-05-31T21:33:11.426Z	2022-04-25T14:00:00.188Z	Pass-The-Hash Toolkit	[Pass-The-Hash Toolkit](https://attack.mitre.org/software/S0122) is a toolkit that allows an adversary to "pass" a password hash (without knowing the original password) to log in to systems. (Citation: Mandiant APT1)	[{'source_name': 'mitre-attack', 'url': 'https://attack.mitre.org/software/S0122', 'external_id': 'S0122'}, {'source_name': 'Mandiant APT1', 'description': 'Mandiant. (n.d.). APT1 Exposing One of China’s Cyber Espionage Units. Retrieved July 18, 2016.', 'url': 'https://www.fireeye.com/content/dam/fireeye-www/services/pdfs/mandiant-apt1-report.pdf'}]	['marking-definition--fa42a846-8d90-4e51-bc29-71d5b4802168']	2.1.0	['enterprise-attack']	identity--c78cb6e5-0c4b-4611-8297-d1b8b55e40b5	1.0
tool	2.1	tool--a1dd2dbd-1550-44bf-abcc-1a4c52e97719	identity--c78cb6e5-0c4b-4611-8297-d1b8b55e40b5	2018-01-16T16:13:52.465Z	2023-03-17T14:01:57.617Z	Responder	Responder is an open source tool used for LLMNR, NBT-NS and MDNS poisoning, with built-in HTTP/SMB/MSSQL/FTP/LDAP rogue authentication server supporting NTLMv1/NTLMv2/LMv2, Extended Security NTLMSSP and Basic HTTP authentication. (Citation: GitHub Responder)	[{'source_name': 'mitre-attack', 'url': 'https://attack.mitre.org/software/S0174', 'external_id': 'S0174'}, {'source_name': 'GitHub Responder', 'description': 'Gaffie, L. (2016, August 25). Responder. Retrieved November 17, 2017.', 'url': 'https://github.com/SpiderLabs/Responder'}]	['marking-definition--fa42a846-8d90-4e51-bc29-71d5b4802168']	3.1.0	['enterprise-attack']	identity--c78cb6e5-0c4b-4611-8297-d1b8b55e40b5	1.2	['Responder']	False
tool	2.1	tool--9de2308e-7bed-43a3-8e58-f194b3586700	identity--c78cb6e5-0c4b-4611-8297-d1b8b55e40b5	2017-05-31T21:32:13.051Z	2022-04-25T14:00:00.188Z	pwdump	[pwdump](https://attack.mitre.org/software/S0006) is a credential dumper. (Citation: Wikipedia pwdump)	[{'source_name': 'mitre-attack', 'url': 'https://attack.mitre.org/software/S0006', 'external_id': 'S0006'}, {'source_name': 'Wikipedia pwdump', 'description': 'Wikipedia. (2007, August 9). pwdump. Retrieved June 22, 2016.', 'url': 'https://en.wikipedia.org/wiki/Pwdump'}]	['marking-definition--fa42a846-8d90-4e51-bc29-71d5b4802168']	2.1.0	['enterprise-attack']	identity--c78cb6e5-0c4b-4611-8297-d1b8b55e40b5	1.1	['pwdump']			['Windows']
tool	2.1	tool--9a2640c2-9f43-46fe-b13f-bde881e55555	identity--c78cb6e5-0c4b-4611-8297-d1b8b55e40b5	2018-04-18T17:59:24.739Z	2022-04-25T14:00:00.188Z	sqlmap	[sqlmap](https://attack.mitre.org/software/S0225) is an open source penetration testing tool that can be used to automate the process of detecting and exploiting SQL injection flaws. (Citation: sqlmap Introduction)	[{'source_name': 'mitre-attack', 'url': 'https://attack.mitre.org/software/S0225', 'external_id': 'S0225'}, {'source_name': 'sqlmap Introduction', 'description': 'Damele, B., Stampar, M. (n.d.). sqlmap. Retrieved March 19, 2018.', 'url': 'http://sqlmap.org/'}]	['marking-definition--fa42a846-8d90-4e51-bc29-71d5b4802168']	2.1.0	['enterprise-attack']	identity--c78cb6e5-0c4b-4611-8297-d1b8b55e40b5	1.0
tool	2.1	tool--999c4e6e-b8dc-4b4f-8d6e-1b829f29997e	identity--c78cb6e5-0c4b-4611-8297-d1b8b55e40b5	2019-10-05T02:34:01.189Z	2024-10-14T22:11:30.271Z	MailSniper	MailSniper is a penetration testing tool for searching through email in a Microsoft Exchange environment for specific terms (passwords, insider intel, network architecture information, etc.). It can be used by a non-administrative user to search their own email, or by an Exchange administrator to search the mailboxes of every user in a domain.(Citation: GitHub MailSniper)	[{'source_name': 'mitre-attack', 'url': 'https://attack.mitre.org/software/S0413', 'external_id': 'S0413'}, {'source_name': 'GitHub MailSniper', 'description': 'Bullock, B., . (2018, November 20). MailSniper. Retrieved October 4, 2019.', 'url': 'https://github.com/dafthack/MailSniper'}]	['marking-definition--fa42a846-8d90-4e51-bc29-71d5b4802168']	3.2.0	['enterprise-attack']	identity--c78cb6e5-0c4b-4611-8297-d1b8b55e40b5	1.1	['MailSniper']	False		['Windows', 'Office Suite']
tool	2.1	tool--d5e96a35-7b0b-4c6a-9533-d63ecbda563e	identity--c78cb6e5-0c4b-4611-8297-d1b8b55e40b5	2017-05-31T21:32:32.011Z	2022-04-25T14:00:00.188Z	HTRAN	[HTRAN](https://attack.mitre.org/software/S0040) is a tool that proxies connections through intermediate hops and aids users in disguising their true geographical location. It can be used by adversaries to hide their location when interacting with the victim networks. (Citation: Operation Quantum Entanglement)(Citation: NCSC Joint Report Public Tools)	[{'source_name': 'mitre-attack', 'url': 'https://attack.mitre.org/software/S0040', 'external_id': 'S0040'}, {'source_name': 'HUC Packet Transmit Tool', 'description': '(Citation: Operation Quantum Entanglement)'}, {'source_name': 'Operation Quantum Entanglement', 'description': 'Haq, T., Moran, N., Vashisht, S., Scott, M. (2014, September). OPERATION QUANTUM ENTANGLEMENT. Retrieved November 4, 20…	['marking-definition--fa42a846-8d90-4e51-bc29-71d5b4802168']	2.1.0	['enterprise-attack']	identity--c78cb6e5-0c4b-4611-8297-d1b8b55e40b5	1.2	['HTRAN', 'HUC Packet Transmit Tool']			['Linux', 'Windows']
tool	2.1	tool--ff6caf67-ea1f-4895-b80e-4bb0fc31c6db	identity--c78cb6e5-0c4b-4611-8297-d1b8b55e40b5	2017-05-31T21:32:21.771Z	2024-09-25T20:31:21.768Z	PsExec	[PsExec](https://attack.mitre.org/software/S0029) is a free Microsoft tool that can be used to execute a program on another computer. It is used by IT administrators and attackers.(Citation: Russinovich Sysinternals)(Citation: SANS PsExec)	[{'source_name': 'mitre-attack', 'url': 'https://attack.mitre.org/software/S0029', 'external_id': 'S0029'}, {'source_name': 'SANS PsExec', 'description': 'Pilkington, M. (2012, December 17). Protecting Privileged Domain Accounts: PsExec Deep-Dive. Retrieved August 17, 2016.', 'url': 'https://www.sans.org/blog/protecting-privileged-domain-accounts-psexec-deep-dive/'}, {'source_name': 'Russinovich …	['marking-definition--fa42a846-8d90-4e51-bc29-71d5b4802168']	3.2.0	['enterprise-attack']	identity--c78cb6e5-0c4b-4611-8297-d1b8b55e40b5	1.7	['PsExec']	False	['Janantha Marasinghe']	['Windows']
tool	2.1	tool--fbd727ea-c0dc-42a9-8448-9e12962d1ab5	identity--c78cb6e5-0c4b-4611-8297-d1b8b55e40b5	2018-04-18T17:59:24.739Z	2022-04-25T14:00:00.188Z	Havij	[Havij](https://attack.mitre.org/software/S0224) is an automatic SQL Injection tool distributed by the Iranian ITSecTeam security company. Havij has been used by penetration testers and adversaries. (Citation: Check Point Havij Analysis)	[{'source_name': 'mitre-attack', 'url': 'https://attack.mitre.org/software/S0224', 'external_id': 'S0224'}, {'source_name': 'Check Point Havij Analysis', 'description': 'Ganani, M. (2015, May 14). Analysis of the Havij SQL Injection tool. Retrieved March 19, 2018.', 'url': 'https://blog.checkpoint.com/2015/05/14/analysis-havij-sql-injection-tool/'}]	['marking-definition--fa42a846-8d90-4e51-bc29-71d5b4802168']	2.1.0	['enterprise-attack']	identity--c78cb6e5-0c4b-4611-8297-d1b8b55e40b5	1.0
tool	2.1	tool--f91162cc-1686-4ff8-8115-bf3f61a4cc7a	identity--c78cb6e5-0c4b-4611-8297-d1b8b55e40b5	2021-09-14T21:45:30.280Z	2024-09-25T20:32:25.006Z	Wevtutil	[Wevtutil](https://attack.mitre.org/software/S0645) is a Windows command-line utility that enables administrators to retrieve information about event logs and publishers.(Citation: Wevtutil Microsoft Documentation)	[{'source_name': 'mitre-attack', 'url': 'https://attack.mitre.org/software/S0645', 'external_id': 'S0645'}, {'source_name': 'Wevtutil Microsoft Documentation', 'description': 'Microsoft. (n.d.). wevtutil. Retrieved September 14, 2021.', 'url': 'https://docs.microsoft.com/en-us/windows-server/administration/windows-commands/wevtutil'}]	['marking-definition--fa42a846-8d90-4e51-bc29-71d5b4802168']	3.2.0	['enterprise-attack']	identity--c78cb6e5-0c4b-4611-8297-d1b8b55e40b5	1.2	['Wevtutil']	False	['Viren Chaudhari, Qualys', 'Harshal Tupsamudre, Qualys']	['Windows']
tool	2.1	tool--f59508a6-3615-47c3-b493-6676e1a39a87	identity--c78cb6e5-0c4b-4611-8297-d1b8b55e40b5	2020-12-28T18:35:50.244Z	2024-09-25T15:21:53.462Z	AdFind	[AdFind](https://attack.mitre.org/software/S0552) is a free command-line query tool that can be used for gathering information from Active Directory.(Citation: Red Canary Hospital Thwarted Ryuk October 2020)(Citation: FireEye FIN6 Apr 2019)(Citation: FireEye Ryuk and Trickbot January 2019)	[{'source_name': 'mitre-attack', 'url': 'https://attack.mitre.org/software/S0552', 'external_id': 'S0552'}, {'source_name': 'Red Canary Hospital Thwarted Ryuk October 2020', 'description': 'Brian Donohue, Katie Nickels, Paul Michaud, Adina Bodkins, Taylor Chapman, Tony Lambert, Jeff Felling, Kyle Rainey, Mike Haag, Matt Graeber, Aaron Didier.. (2020, October 29). A Bazar start: How one hospital t…	['marking-definition--fa42a846-8d90-4e51-bc29-71d5b4802168']	3.2.0	['enterprise-attack']	identity--c78cb6e5-0c4b-4611-8297-d1b8b55e40b5	1.5	['AdFind']	False		['Windows']
tool	2.1	tool--ed7d0cb1-87a6-43b4-9f46-ef1bc56d6c68	identity--c78cb6e5-0c4b-4611-8297-d1b8b55e40b5	2018-01-16T16:13:52.465Z	2022-10-05T16:37:49.999Z	Tor	[Tor](https://attack.mitre.org/software/S0183) is a software suite and network that provides increased anonymity on the Internet. It creates a multi-hop proxy network and utilizes multilayer encryption to protect both the message and routing information. [Tor](https://attack.mitre.org/software/S0183) utilizes "Onion Routing," in which messages are encrypted with multiple layers of encryption; at …	[{'source_name': 'mitre-attack', 'url': 'https://attack.mitre.org/software/S0183', 'external_id': 'S0183'}, {'source_name': 'Tor', 'description': '(Citation: Dingledine Tor The Second-Generation Onion Router)'}, {'source_name': 'Dingledine Tor The Second-Generation Onion Router', 'description': 'Roger Dingledine, Nick Mathewson and Paul Syverson. (2004). Tor: The Second-Generation Onion Router. R…	['marking-definition--fa42a846-8d90-4e51-bc29-71d5b4802168']	2.1.0	['enterprise-attack']	identity--c78cb6e5-0c4b-4611-8297-d1b8b55e40b5	1.2	['Tor']	False		['Linux', 'Windows', 'macOS']
tool	2.1	tool--e33267fe-099f-4af2-8730-63d49f8813b2	identity--c78cb6e5-0c4b-4611-8297-d1b8b55e40b5	2023-03-29T20:19:26.940Z	2023-08-03T18:30:05.885Z	Rubeus	[Rubeus](https://attack.mitre.org/software/S1071) is a C# toolset designed for raw Kerberos interaction that has been used since at least 2020, including in ransomware operations.(Citation: GitHub Rubeus March 2023)(Citation: FireEye KEGTAP SINGLEMALT October 2020)(Citation: DFIR Ryuk's Return October 2020)(Citation: DFIR Ryuk 2 Hour Speed Run November 2020)	[{'source_name': 'mitre-attack', 'url': 'https://attack.mitre.org/software/S1071', 'external_id': 'S1071'}, {'source_name': 'GitHub Rubeus March 2023', 'description': 'Harmj0y. (n.d.). Rubeus. Retrieved March 29, 2023.', 'url': 'https://github.com/GhostPack/Rubeus'}, {'source_name': 'FireEye KEGTAP SINGLEMALT October 2020', 'description': 'Kimberly Goody, Jeremy Kennelly, Joshua Shilko, Steve Elo…	['marking-definition--fa42a846-8d90-4e51-bc29-71d5b4802168']	3.1.0	['enterprise-attack']	identity--c78cb6e5-0c4b-4611-8297-d1b8b55e40b5	1.1	['Rubeus']	False	['Mayuresh Dani, Qualys', 'Akshat Pradhan, Qualys']	['Windows']
tool	2.1	tool--da04ac30-27da-4959-a67d-450ce47d9470	identity--c78cb6e5-0c4b-4611-8297-d1b8b55e40b5	2018-10-17T00:14:20.652Z	2024-05-07T19:10:03.843Z	QuasarRAT	[QuasarRAT](https://attack.mitre.org/software/S0262) is an open-source, remote access tool that has been publicly available on GitHub since at least 2014. [QuasarRAT](https://attack.mitre.org/software/S0262) is developed in the C# language.(Citation: GitHub QuasarRAT)(Citation: Volexity Patchwork June 2018)	[{'source_name': 'mitre-attack', 'url': 'https://attack.mitre.org/software/S0262', 'external_id': 'S0262'}, {'source_name': 'QuasarRAT', 'description': '(Citation: GitHub QuasarRAT) (Citation: Volexity Patchwork June 2018) (Citation: TrendMicro Patchwork Dec 2017)'}, {'source_name': 'xRAT', 'description': '(Citation: TrendMicro Patchwork Dec 2017)(Citation: Securelist APT10 March 2021)'}, {'sourc…	['marking-definition--fa42a846-8d90-4e51-bc29-71d5b4802168']	3.2.0	['enterprise-attack']	identity--c78cb6e5-0c4b-4611-8297-d1b8b55e40b5	2.1	['QuasarRAT', 'xRAT']	False	['Kyaw Pyiyt Htet, @KyawPyiytHtet']	['Windows']
tool	2.1	tool--d8d19e33-94fd-4aa3-b94a-08ee801a2153	identity--c78cb6e5-0c4b-4611-8297-d1b8b55e40b5	2018-04-18T17:59:24.739Z	2022-04-25T14:00:00.188Z	SDelete	[SDelete](https://attack.mitre.org/software/S0195) is an application that securely deletes data in a way that makes it unrecoverable. It is part of the Microsoft Sysinternals suite of tools. (Citation: Microsoft SDelete July 2016)	[{'source_name': 'mitre-attack', 'url': 'https://attack.mitre.org/software/S0195', 'external_id': 'S0195'}, {'source_name': 'SDelete', 'description': '(Citation: Microsoft SDelete July 2016)'}, {'source_name': 'Microsoft SDelete July 2016', 'description': 'Russinovich, M. (2016, July 4). SDelete v2.0. Retrieved February 8, 2018.', 'url': 'https://docs.microsoft.com/en-us/sysinternals/downloads/sd…	['marking-definition--fa42a846-8d90-4e51-bc29-71d5b4802168']	2.1.0	['enterprise-attack']	identity--c78cb6e5-0c4b-4611-8297-d1b8b55e40b5	1.2	['SDelete']			['Windows']
tool	2.1	tool--981acc4c-2ede-4b56-be6e-fa1a75f37acf	identity--c78cb6e5-0c4b-4611-8297-d1b8b55e40b5	2019-02-14T17:08:55.176Z	2024-09-25T20:27:04.356Z	Nltest	[Nltest](https://attack.mitre.org/software/S0359) is a Windows command-line utility used to list domain controllers and enumerate domain trusts.(Citation: Nltest Manual)	[{'source_name': 'mitre-attack', 'url': 'https://attack.mitre.org/software/S0359', 'external_id': 'S0359'}, {'source_name': 'Nltest Manual', 'description': 'ss64. (n.d.). NLTEST.exe - Network Location Test. Retrieved February 14, 2019.', 'url': 'https://ss64.com/nt/nltest.html'}]	['marking-definition--fa42a846-8d90-4e51-bc29-71d5b4802168']	3.2.0	['enterprise-attack']	identity--c78cb6e5-0c4b-4611-8297-d1b8b55e40b5	1.3	['Nltest']	False		['Windows']
tool	2.1	tool--d505fc8b-2e64-46eb-96d6-9ef7ffca5b66	identity--c78cb6e5-0c4b-4611-8297-d1b8b55e40b5	2022-03-26T01:38:12.966Z	2022-04-18T15:41:53.146Z	Mythic	[Mythic](https://attack.mitre.org/software/S0699) is an open source, cross-platform post-exploitation/command and control platform. [Mythic](https://attack.mitre.org/software/S0699) is designed to "plug-n-play" with various agents and communication channels.(Citation: Mythic Github)(Citation: Mythic SpecterOps)(Citation: Mythc Documentation) Deployed [Mythic](https://attack.mitre.org/software/S06…	[{'source_name': 'mitre-attack', 'url': 'https://attack.mitre.org/software/S0699', 'external_id': 'S0699'}, {'source_name': 'RecordedFuture 2021 Ad Infra', 'description': 'Insikt Group. (2022, January 18). 2021 Adversary Infrastructure Report. Retrieved March 25, 2022.', 'url': 'https://go.recordedfuture.com/hubfs/reports/cta-2022-0118.pdf'}, {'source_name': 'Mythic Github', 'description': 'Thoma…	['marking-definition--fa42a846-8d90-4e51-bc29-71d5b4802168']	2.1.0	['enterprise-attack']	identity--c78cb6e5-0c4b-4611-8297-d1b8b55e40b5	1.0	['Mythic']	False	['Cody Thomas, SpecterOps']	['Windows', 'Linux', 'macOS']
tool	2.1	tool--cf23bf4a-e003-4116-bbae-1ea6c558d565	identity--c78cb6e5-0c4b-4611-8297-d1b8b55e40b5	2017-05-31T21:33:00.565Z	2024-08-14T15:21:48.196Z	ftp	[ftp](https://attack.mitre.org/software/S0095) is a utility commonly available with operating systems to transfer information over the File Transfer Protocol (FTP). Adversaries can use it to transfer other tools onto a system or to exfiltrate data.(Citation: Microsoft FTP)(Citation: Linux FTP)	[{'source_name': 'mitre-attack', 'url': 'https://attack.mitre.org/software/S0095', 'external_id': 'S0095'}, {'source_name': 'Microsoft FTP', 'description': 'Microsoft. (2021, July 21). ftp. Retrieved February 25, 2022.', 'url': 'https://docs.microsoft.com/en-us/windows-server/administration/windows-commands/ftp'}, {'source_name': 'Linux FTP', 'description': 'N/A. (n.d.). ftp(1) - Linux man page. …	['marking-definition--fa42a846-8d90-4e51-bc29-71d5b4802168']	3.2.0	['enterprise-attack']	identity--c78cb6e5-0c4b-4611-8297-d1b8b55e40b5	2.1	['ftp', 'ftp.exe']	False		['Linux', 'Windows', 'macOS']
tool	2.1	tool--cde2d700-9ed1-46cf-9bce-07364fe8b24f	identity--c78cb6e5-0c4b-4611-8297-d1b8b55e40b5	2017-05-31T21:32:49.000Z	2022-10-13T20:23:35.333Z	Reg	[Reg](https://attack.mitre.org/software/S0075) is a Windows utility used to interact with the Windows Registry. It can be used at the command-line interface to query, add, modify, and remove information. (Citation: Microsoft Reg) Utilities such as [Reg](https://attack.mitre.org/software/S0075) are known to be used by persistent threats. (Citation: Windows Commands JPCERT)	[{'source_name': 'mitre-attack', 'url': 'https://attack.mitre.org/software/S0075', 'external_id': 'S0075'}, {'source_name': 'Microsoft Reg', 'description': 'Microsoft. (2012, April 17). Reg. Retrieved May 1, 2015.', 'url': 'https://technet.microsoft.com/en-us/library/cc732643.aspx'}, {'source_name': 'Windows Commands JPCERT', 'description': 'Tomonaga, S. (2016, January 26). Windows Commands Abuse…	['marking-definition--fa42a846-8d90-4e51-bc29-71d5b4802168']	2.1.0	['enterprise-attack']	identity--c78cb6e5-0c4b-4611-8297-d1b8b55e40b5	1.1	['Reg', 'reg.exe']	False		['Windows']
tool	2.1	tool--cb69b20d-56d0-41ab-8440-4a4b251614d4	identity--c78cb6e5-0c4b-4611-8297-d1b8b55e40b5	2018-04-18T17:59:24.739Z	2023-09-28T21:08:47.128Z	Pupy	[Pupy](https://attack.mitre.org/software/S0192) is an open source, cross-platform (Windows, Linux, OSX, Android) remote administration and post-exploitation tool. (Citation: GitHub Pupy) It is written in Python and can be generated as a payload in several different ways (Windows exe, Python file, PowerShell oneliner/file, Linux elf, APK, Rubber Ducky, etc.). (Citation: GitHub Pupy) [Pupy](https:/…	[{'source_name': 'mitre-attack', 'url': 'https://attack.mitre.org/software/S0192', 'external_id': 'S0192'}, {'source_name': 'GitHub Pupy', 'description': 'Nicolas Verdier. (n.d.). Retrieved January 29, 2018.', 'url': 'https://github.com/n1nj4sec/pupy'}]	['marking-definition--fa42a846-8d90-4e51-bc29-71d5b4802168']	3.2.0	['enterprise-attack']	identity--c78cb6e5-0c4b-4611-8297-d1b8b55e40b5	1.3	['Pupy']	False		['Linux', 'Windows', 'macOS', 'Android']
tool	2.1	tool--ca656c25-44f1-471b-9d9f-e2a3bbb84973	identity--c78cb6e5-0c4b-4611-8297-d1b8b55e40b5	2019-02-19T19:17:14.971Z	2020-03-20T18:43:16.989Z	Expand	[Expand](https://attack.mitre.org/software/S0361) is a Windows utility used to expand one or more compressed CAB files.(Citation: Microsoft Expand Utility) It has been used by [BBSRAT](https://attack.mitre.org/software/S0127) to decompress a CAB file into executable content.(Citation: Palo Alto Networks BBSRAT)	[{'source_name': 'mitre-attack', 'url': 'https://attack.mitre.org/software/S0361', 'external_id': 'S0361'}, {'source_name': 'Microsoft Expand Utility', 'description': 'Microsoft. (2017, October 15). Expand. Retrieved February 19, 2019.', 'url': 'https://docs.microsoft.com/en-us/windows-server/administration/windows-commands/expand'}, {'source_name': 'Palo Alto Networks BBSRAT', 'description': 'Le…	['marking-definition--fa42a846-8d90-4e51-bc29-71d5b4802168']	2.1.0	['enterprise-attack']	identity--c78cb6e5-0c4b-4611-8297-d1b8b55e40b5	1.1	['Expand']		['Matthew Demaske, Adaptforward']	['Windows']
tool	2.1	tool--c9cd7ec9-40b7-49db-80be-1399eddd9c52	identity--c78cb6e5-0c4b-4611-8297-d1b8b55e40b5	2017-05-31T21:33:10.197Z	2022-04-25T14:00:00.188Z	Cachedump	[Cachedump](https://attack.mitre.org/software/S0119) is a publicly-available tool that program extracts cached password hashes from a system’s registry. (Citation: Mandiant APT1)	[{'source_name': 'mitre-attack', 'url': 'https://attack.mitre.org/software/S0119', 'external_id': 'S0119'}, {'source_name': 'Mandiant APT1', 'description': 'Mandiant. (n.d.). APT1 Exposing One of China’s Cyber Espionage Units. Retrieved July 18, 2016.', 'url': 'https://www.fireeye.com/content/dam/fireeye-www/services/pdfs/mandiant-apt1-report.pdf'}]	['marking-definition--fa42a846-8d90-4e51-bc29-71d5b4802168']	2.1.0	['enterprise-attack']	identity--c78cb6e5-0c4b-4611-8297-d1b8b55e40b5	1.1	['Cachedump']			['Windows']
tool	2.1	tool--c9703cd3-141c-43a0-a926-380082be5d04	identity--c78cb6e5-0c4b-4611-8297-d1b8b55e40b5	2017-05-31T21:33:07.218Z	2022-05-11T14:00:00.188Z	schtasks	[schtasks](https://attack.mitre.org/software/S0111) is used to schedule execution of programs or scripts on a Windows system to run at a specific date and time. (Citation: TechNet Schtasks)	[{'source_name': 'mitre-attack', 'url': 'https://attack.mitre.org/software/S0111', 'external_id': 'S0111'}, {'source_name': 'TechNet Schtasks', 'description': 'Microsoft. (n.d.). Schtasks. Retrieved April 28, 2016.', 'url': 'https://technet.microsoft.com/en-us/library/bb490996.aspx'}]	['marking-definition--fa42a846-8d90-4e51-bc29-71d5b4802168']	2.1.0	['enterprise-attack']	identity--c78cb6e5-0c4b-4611-8297-d1b8b55e40b5	1.2	['schtasks', 'schtasks.exe']	False		['Windows']
tool	2.1	tool--c8655260-9f4b-44e3-85e1-6538a5f6e4f4	identity--c78cb6e5-0c4b-4611-8297-d1b8b55e40b5	2018-10-17T00:14:20.652Z	2024-09-27T18:36:30.831Z	Koadic	[Koadic](https://attack.mitre.org/software/S0250) is a Windows post-exploitation framework and penetration testing tool that is publicly available on GitHub. [Koadic](https://attack.mitre.org/software/S0250) has several options for staging payloads and creating implants, and performs most of its operations using Windows Script Host.(Citation: Github Koadic)(Citation: Palo Alto Sofacy 06-2018)(Cit…	[{'source_name': 'mitre-attack', 'url': 'https://attack.mitre.org/software/S0250', 'external_id': 'S0250'}, {'source_name': 'Koadic', 'description': '(Citation: Github Koadic)(Citation: MalwareBytes LazyScripter Feb 2021)'}, {'source_name': 'MalwareBytes LazyScripter Feb 2021', 'description': 'Jazi, H. (2021, February). LazyScripter: From Empire to double RAT. Retrieved November 24, 2021.', 'url'…	['marking-definition--fa42a846-8d90-4e51-bc29-71d5b4802168']	3.2.0	['enterprise-attack']	identity--c78cb6e5-0c4b-4611-8297-d1b8b55e40b5	2.0	['Koadic']	False		['Windows']
tool	2.1	tool--38952eac-cb1b-4a71-bad2-ee8223a1c8fe	identity--c78cb6e5-0c4b-4611-8297-d1b8b55e40b5	2017-05-31T21:33:04.937Z	2023-01-04T18:56:27.812Z	dsquery	[dsquery](https://attack.mitre.org/software/S0105) is a command-line utility that can be used to query Active Directory for information from a system within a domain. (Citation: TechNet Dsquery) It is typically installed only on Windows Server versions but can be installed on non-server variants through the Microsoft-provided Remote Server Administration Tools bundle.	[{'source_name': 'mitre-attack', 'url': 'https://attack.mitre.org/software/S0105', 'external_id': 'S0105'}, {'source_name': 'TechNet Dsquery', 'description': 'Microsoft. (n.d.). Dsquery. Retrieved April 18, 2016.', 'url': 'https://technet.microsoft.com/en-us/library/cc732952.aspx'}]	['marking-definition--fa42a846-8d90-4e51-bc29-71d5b4802168']	3.1.0	['enterprise-attack']	identity--c78cb6e5-0c4b-4611-8297-d1b8b55e40b5	1.4	['dsquery', 'dsquery.exe']	False		['Windows']
tool	2.1	tool--59096109-a1dd-463b-87e7-a8d110fe3a79	identity--c78cb6e5-0c4b-4611-8297-d1b8b55e40b5	2022-08-30T13:02:36.422Z	2024-04-04T03:50:32.975Z	Rclone	[Rclone](https://attack.mitre.org/software/S1040) is a command line program for syncing files with cloud storage services such as Dropbox, Google Drive, Amazon S3, and MEGA. [Rclone](https://attack.mitre.org/software/S1040) has been used in a number of ransomware campaigns, including those associated with the [Conti](https://attack.mitre.org/software/S0575) and DarkSide Ransomware-as-a-Service op…	[{'source_name': 'mitre-attack', 'url': 'https://attack.mitre.org/software/S1040', 'external_id': 'S1040'}, {'source_name': 'Detecting Rclone', 'description': ' Aaron Greetham. (2021, May 27). Detecting Rclone – An Effective Tool for Exfiltration. Retrieved August 30, 2022.', 'url': 'https://research.nccgroup.com/2021/05/27/detecting-rclone-an-effective-tool-for-exfiltration/'}, {'source_name': '…	['marking-definition--fa42a846-8d90-4e51-bc29-71d5b4802168']	3.2.0	['enterprise-attack']	identity--c78cb6e5-0c4b-4611-8297-d1b8b55e40b5	1.1	['Rclone']	False	['Edward Millington', 'Ian McKay']	['Linux', 'Windows', 'macOS']
tool	2.1	tool--5256c0f8-9108-4c92-8b09-482dfacdcd94	identity--c78cb6e5-0c4b-4611-8297-d1b8b55e40b5	2020-11-09T14:30:35.202Z	2022-10-18T23:14:56.867Z	CSPY Downloader	[CSPY Downloader](https://attack.mitre.org/software/S0527) is a tool designed to evade analysis and download additional payloads used by [Kimsuky](https://attack.mitre.org/groups/G0094).(Citation: Cybereason Kimsuky November 2020)	[{'source_name': 'mitre-attack', 'url': 'https://attack.mitre.org/software/S0527', 'external_id': 'S0527'}, {'source_name': 'Cybereason Kimsuky November 2020', 'description': 'Dahan, A. et al. (2020, November 2). Back to the Future: Inside the Kimsuky KGH Spyware Suite. Retrieved November 6, 2020.', 'url': 'https://www.cybereason.com/blog/back-to-the-future-inside-the-kimsuky-kgh-spyware-suite'}]	['marking-definition--fa42a846-8d90-4e51-bc29-71d5b4802168']	2.1.0	['enterprise-attack']	identity--c78cb6e5-0c4b-4611-8297-d1b8b55e40b5	1.0	['CSPY Downloader']	False		['Windows']
tool	2.1	tool--4fa49fc0-9162-4bdb-a37e-7aa3dcb6d38b	identity--c78cb6e5-0c4b-4611-8297-d1b8b55e40b5	2017-05-31T21:33:11.941Z	2022-04-25T14:00:00.188Z	xCmd	[xCmd](https://attack.mitre.org/software/S0123) is an open source tool that is similar to [PsExec](https://attack.mitre.org/software/S0029) and allows the user to execute applications on remote systems. (Citation: xCmd)	[{'source_name': 'mitre-attack', 'url': 'https://attack.mitre.org/software/S0123', 'external_id': 'S0123'}, {'source_name': 'xCmd', 'description': 'Rayaprolu, A.. (2011, April 12). xCmd an Alternative to PsExec. Retrieved August 10, 2016.', 'url': 'https://ashwinrayaprolu.wordpress.com/2011/04/12/xcmd-an-alternative-to-psexec/'}]	['marking-definition--fa42a846-8d90-4e51-bc29-71d5b4802168']	2.1.0	['enterprise-attack']	identity--c78cb6e5-0c4b-4611-8297-d1b8b55e40b5	1.0
tool	2.1	tool--4f45dfeb-fe51-4df0-8db3-edf7dd0513fe	identity--c78cb6e5-0c4b-4611-8297-d1b8b55e40b5	2017-05-31T21:33:10.569Z	2022-04-25T14:00:00.188Z	Fgdump	[Fgdump](https://attack.mitre.org/software/S0120) is a Windows password hash dumper. (Citation: Mandiant APT1)	[{'source_name': 'mitre-attack', 'url': 'https://attack.mitre.org/software/S0120', 'external_id': 'S0120'}, {'source_name': 'Mandiant APT1', 'description': 'Mandiant. (n.d.). APT1 Exposing One of China’s Cyber Espionage Units. Retrieved July 18, 2016.', 'url': 'https://www.fireeye.com/content/dam/fireeye-www/services/pdfs/mandiant-apt1-report.pdf'}]	['marking-definition--fa42a846-8d90-4e51-bc29-71d5b4802168']	2.1.0	['enterprise-attack']	identity--c78cb6e5-0c4b-4611-8297-d1b8b55e40b5	1.1	['Fgdump']			['Windows']
tool	2.1	tool--4b57c098-f043-4da2-83ef-7588a6d426bc	identity--c78cb6e5-0c4b-4611-8297-d1b8b55e40b5	2019-04-23T12:31:58.125Z	2022-06-03T17:45:36.186Z	PoshC2	[PoshC2](https://attack.mitre.org/software/S0378) is an open source remote administration and post-exploitation framework that is publicly available on GitHub. The server-side components of the tool are primarily written in Python, while the implants are written in [PowerShell](https://attack.mitre.org/techniques/T1059/001). Although [PoshC2](https://attack.mitre.org/software/S0378) is primarily …	[{'source_name': 'mitre-attack', 'url': 'https://attack.mitre.org/software/S0378', 'external_id': 'S0378'}, {'source_name': 'GitHub PoshC2', 'description': 'Nettitude. (2018, July 23). Python Server for PoshC2. Retrieved April 23, 2019.', 'url': 'https://github.com/nettitude/PoshC2_Python'}]	['marking-definition--fa42a846-8d90-4e51-bc29-71d5b4802168']	2.1.0	['enterprise-attack']	identity--c78cb6e5-0c4b-4611-8297-d1b8b55e40b5	1.3	['PoshC2']	False		['Windows', 'Linux', 'macOS']
tool	2.1	tool--4664b683-f578-434f-919b-1c1aad2a1111	identity--c78cb6e5-0c4b-4611-8297-d1b8b55e40b5	2017-05-31T21:33:04.545Z	2024-01-23T19:57:39.135Z	netstat	[netstat](https://attack.mitre.org/software/S0104) is an operating system utility that displays active TCP connections, listening ports, and network statistics. (Citation: TechNet Netstat)	[{'source_name': 'mitre-attack', 'url': 'https://attack.mitre.org/software/S0104', 'external_id': 'S0104'}, {'source_name': 'TechNet Netstat', 'description': 'Microsoft. (n.d.). Netstat. Retrieved April 17, 2016.', 'url': 'https://technet.microsoft.com/en-us/library/bb490947.aspx'}]	['marking-definition--fa42a846-8d90-4e51-bc29-71d5b4802168']	3.2.0	['enterprise-attack']	identity--c78cb6e5-0c4b-4611-8297-d1b8b55e40b5	1.3	['netstat']	False
tool	2.1	tool--3ffbdc1f-d2bf-41ab-91a2-c7b857e98079	identity--c78cb6e5-0c4b-4611-8297-d1b8b55e40b5	2019-03-25T12:30:40.919Z	2024-08-14T15:22:38.134Z	RawDisk	[RawDisk](https://attack.mitre.org/software/S0364) is a legitimate commercial driver from the EldoS Corporation that is used for interacting with files, disks, and partitions. The driver allows for direct modification of data on a local computer's hard drive. In some cases, the tool can enact these raw disk modifications from user-mode processes, circumventing Windows operating system security fe…	[{'source_name': 'mitre-attack', 'url': 'https://attack.mitre.org/software/S0364', 'external_id': 'S0364'}, {'source_name': 'EldoS RawDisk ITpro', 'description': 'Edwards, M. (2007, March 14). EldoS Provides Raw Disk Access for Vista and XP. Retrieved March 26, 2019.', 'url': 'https://www.itprotoday.com/windows-78/eldos-provides-raw-disk-access-vista-and-xp'}, {'source_name': 'Novetta Blockbuster…	['marking-definition--fa42a846-8d90-4e51-bc29-71d5b4802168']	3.2.0	['enterprise-attack']	identity--c78cb6e5-0c4b-4611-8297-d1b8b55e40b5	1.1	['RawDisk']	False		['Windows']
tool	2.1	tool--3a53b207-aba2-4a2b-9cdb-273d633669e7	identity--c78cb6e5-0c4b-4611-8297-d1b8b55e40b5	2022-10-13T14:07:52.541Z	2024-04-11T00:28:17.175Z	PcShare	[PcShare](https://attack.mitre.org/software/S1050) is an open source remote access tool that has been modified and used by Chinese threat actors, most notably during the FunnyDream campaign since late 2018.(Citation: Bitdefender FunnyDream Campaign November 2020)(Citation: GitHub PcShare 2014)	[{'source_name': 'mitre-attack', 'url': 'https://attack.mitre.org/software/S1050', 'external_id': 'S1050'}, {'source_name': 'GitHub PcShare 2014', 'description': 'LiveMirror. (2014, September 17). PcShare. Retrieved October 11, 2022.', 'url': 'https://github.com/LiveMirror/pcshare'}, {'source_name': 'Bitdefender FunnyDream Campaign November 2020', 'description': 'Vrabie, V. (2020, November). Diss…	['marking-definition--fa42a846-8d90-4e51-bc29-71d5b4802168']	3.2.0	['enterprise-attack']	identity--c78cb6e5-0c4b-4611-8297-d1b8b55e40b5	1.1	['PcShare']	False		['Windows']
tool	2.1	tool--5a33468d-844d-4b1f-98c9-0e786c556b27	identity--c78cb6e5-0c4b-4611-8297-d1b8b55e40b5	2018-01-16T16:13:52.465Z	2021-10-15T16:57:34.776Z	MimiPenguin	[MimiPenguin](https://attack.mitre.org/software/S0179) is a credential dumper, similar to [Mimikatz](https://attack.mitre.org/software/S0002), designed specifically for Linux platforms. (Citation: MimiPenguin GitHub May 2017)	[{'source_name': 'mitre-attack', 'url': 'https://attack.mitre.org/software/S0179', 'external_id': 'S0179'}, {'source_name': 'MimiPenguin GitHub May 2017', 'description': 'Gregal, H. (2017, May 12). MimiPenguin. Retrieved December 5, 2017.', 'url': 'https://github.com/huntergregal/mimipenguin'}]	['marking-definition--fa42a846-8d90-4e51-bc29-71d5b4802168']	2.1.0	['enterprise-attack']	identity--c78cb6e5-0c4b-4611-8297-d1b8b55e40b5	1.2	['MimiPenguin']		['Vincent Le Toux']	['Linux']
tool	2.1	tool--36dd807e-b5bc-4c3e-91ed-80682360148c	identity--c78cb6e5-0c4b-4611-8297-d1b8b55e40b5	2024-07-10T18:46:33.555Z	2024-07-30T18:17:09.725Z	FRP	[FRP](https://attack.mitre.org/software/S1144), which stands for Fast Reverse Proxy, is an openly available tool that is capable of exposing a server located behind a firewall or Network Address Translation (NAT) to the Internet. [FRP](https://attack.mitre.org/software/S1144) can support multiple protocols including TCP, UDP, and HTTP(S) and has been abused by threat actors to proxy command and c…	[{'source_name': 'mitre-attack', 'url': 'https://attack.mitre.org/software/S1144', 'external_id': 'S1144'}, {'source_name': 'DFIR Phosphorus November 2021', 'description': 'DFIR Report. (2021, November 15). Exchange Exploit Leads to Domain Wide Ransomware. Retrieved January 5, 2023.', 'url': 'https://thedfirreport.com/2021/11/15/exchange-exploit-leads-to-domain-wide-ransomware/'}, {'source_name':…	['marking-definition--fa42a846-8d90-4e51-bc29-71d5b4802168']	3.2.0	['enterprise-attack']	identity--c78cb6e5-0c4b-4611-8297-d1b8b55e40b5	1.0	['FRP']	False		['Linux', 'macOS', 'Windows']
tool	2.1	tool--362dc67f-4e85-4562-9dac-1b6b7f3ec4b5	identity--c78cb6e5-0c4b-4611-8297-d1b8b55e40b5	2017-05-31T21:33:03.377Z	2022-04-25T14:00:00.188Z	ifconfig	[ifconfig](https://attack.mitre.org/software/S0101) is a Unix-based utility used to gather information about and interact with the TCP/IP settings on a system. (Citation: Wikipedia Ifconfig)	[{'source_name': 'mitre-attack', 'url': 'https://attack.mitre.org/software/S0101', 'external_id': 'S0101'}, {'source_name': 'Wikipedia Ifconfig', 'description': 'Wikipedia. (2016, January 26). ifconfig. Retrieved April 17, 2016.', 'url': 'https://en.wikipedia.org/wiki/Ifconfig'}]	['marking-definition--fa42a846-8d90-4e51-bc29-71d5b4802168']	2.1.0	['enterprise-attack']	identity--c78cb6e5-0c4b-4611-8297-d1b8b55e40b5	1.0
tool	2.1	tool--3433a9e8-1c47-4320-b9bf-ed449061d1c3	identity--c78cb6e5-0c4b-4611-8297-d1b8b55e40b5	2019-03-11T14:13:40.648Z	2024-09-25T20:32:02.152Z	Empire	[Empire](https://attack.mitre.org/software/S0363) is an open source, cross-platform remote administration and post-exploitation framework that is publicly available on GitHub. While the tool itself is primarily written in Python, the post-exploitation agents are written in pure [PowerShell](https://attack.mitre.org/techniques/T1059/001) for Windows and Python for Linux/macOS. [Empire](https://att…	[{'source_name': 'mitre-attack', 'url': 'https://attack.mitre.org/software/S0363', 'external_id': 'S0363'}, {'source_name': 'EmPyre', 'description': '(Citation: Github PowerShell Empire)'}, {'source_name': 'PowerShell Empire', 'description': '(Citation: Github PowerShell Empire)'}, {'source_name': 'Github PowerShell Empire', 'description': 'Schroeder, W., Warner, J., Nelson, M. (n.d.). Github Pow…	['marking-definition--fa42a846-8d90-4e51-bc29-71d5b4802168']	3.2.0	['enterprise-attack']	identity--c78cb6e5-0c4b-4611-8297-d1b8b55e40b5	1.8	['Empire', 'EmPyre', 'PowerShell Empire']	False		['Linux', 'macOS', 'Windows']
tool	2.1	tool--33b9e38f-103c-412d-bdcf-904a91fff1e4	identity--c78cb6e5-0c4b-4611-8297-d1b8b55e40b5	2018-04-18T17:59:24.739Z	2022-04-25T14:00:00.188Z	spwebmember	[spwebmember](https://attack.mitre.org/software/S0227) is a Microsoft SharePoint enumeration and data dumping tool written in .NET. (Citation: NCC Group APT15 Alive and Strong)	[{'source_name': 'mitre-attack', 'url': 'https://attack.mitre.org/software/S0227', 'external_id': 'S0227'}, {'source_name': 'spwebmember', 'description': '(Citation: NCC Group APT15 Alive and Strong)'}, {'source_name': 'NCC Group APT15 Alive and Strong', 'description': 'Smallridge, R. (2018, March 10). APT15 is alive and strong: An analysis of RoyalCli and RoyalDNS. Retrieved April 4, 2018.', 'ur…	['marking-definition--fa42a846-8d90-4e51-bc29-71d5b4802168']	2.1.0	['enterprise-attack']	identity--c78cb6e5-0c4b-4611-8297-d1b8b55e40b5	1.1	['spwebmember']			['Windows']
tool	2.1	tool--30489451-5886-4c46-90c9-0dff9adc5252	identity--c78cb6e5-0c4b-4611-8297-d1b8b55e40b5	2017-05-31T21:33:02.428Z	2023-07-25T19:24:08.305Z	Arp	[Arp](https://attack.mitre.org/software/S0099) displays and modifies information about a system's Address Resolution Protocol (ARP) cache. (Citation: TechNet Arp)	[{'source_name': 'mitre-attack', 'url': 'https://attack.mitre.org/software/S0099', 'external_id': 'S0099'}, {'source_name': 'TechNet Arp', 'description': 'Microsoft. (n.d.). Arp. Retrieved April 17, 2016.', 'url': 'https://technet.microsoft.com/en-us/library/bb490864.aspx'}]	['marking-definition--fa42a846-8d90-4e51-bc29-71d5b4802168']	3.1.0	['enterprise-attack']	identity--c78cb6e5-0c4b-4611-8297-d1b8b55e40b5	1.2	['Arp', 'arp.exe']	False		['Linux', 'Windows', 'macOS']
tool	2.1	tool--2fab555f-7664-4623-b4e0-1675ae38190b	identity--c78cb6e5-0c4b-4611-8297-d1b8b55e40b5	2017-05-31T21:33:10.962Z	2022-04-25T14:00:00.188Z	Lslsass	[Lslsass](https://attack.mitre.org/software/S0121) is a publicly-available tool that can dump active logon session password hashes from the lsass process. (Citation: Mandiant APT1)	[{'source_name': 'mitre-attack', 'url': 'https://attack.mitre.org/software/S0121', 'external_id': 'S0121'}, {'source_name': 'Mandiant APT1', 'description': 'Mandiant. (n.d.). APT1 Exposing One of China’s Cyber Espionage Units. Retrieved July 18, 2016.', 'url': 'https://www.fireeye.com/content/dam/fireeye-www/services/pdfs/mandiant-apt1-report.pdf'}]	['marking-definition--fa42a846-8d90-4e51-bc29-71d5b4802168']	2.1.0	['enterprise-attack']	identity--c78cb6e5-0c4b-4611-8297-d1b8b55e40b5	1.1	['Lslsass']			['Windows']
tool	2.1	tool--2f7f03bb-f367-4a5a-ad9b-310a12a48906	identity--c78cb6e5-0c4b-4611-8297-d1b8b55e40b5	2023-09-14T18:56:34.771Z	2023-09-25T18:54:49.773Z	ngrok	[ngrok](https://attack.mitre.org/software/S0508) is a legitimate reverse proxy tool that can create a secure tunnel to servers located behind firewalls or on local machines that do not have a public IP. [ngrok](https://attack.mitre.org/software/S0508) has been leveraged by threat actors in several campaigns including use for lateral movement and data exfiltration.(Citation: Zdnet Ngrok September …	[{'source_name': 'mitre-attack', 'url': 'https://attack.mitre.org/software/S0508', 'external_id': 'S0508'}, {'source_name': 'Zdnet Ngrok September 2018', 'description': 'Cimpanu, C. (2018, September 13). Sly malware author hides cryptomining botnet behind ever-shifting proxy service. Retrieved September 15, 2020.', 'url': 'https://www.zdnet.com/article/sly-malware-author-hides-cryptomining-botnet…	['marking-definition--fa42a846-8d90-4e51-bc29-71d5b4802168']	3.1.0	['enterprise-attack']	identity--c78cb6e5-0c4b-4611-8297-d1b8b55e40b5	1.2	['ngrok']	False	['Janantha Marasinghe']	['Windows']
tool	2.1	tool--2e45723a-31da-4a7e-aaa6-e01998a6788f	identity--c78cb6e5-0c4b-4611-8297-d1b8b55e40b5	2017-05-31T21:32:39.233Z	2024-02-12T19:14:37.984Z	Tasklist	The [Tasklist](https://attack.mitre.org/software/S0057) utility displays a list of applications and services with their Process IDs (PID) for all tasks running on either a local or a remote computer. It is packaged with Windows operating systems and can be executed from the command-line interface. (Citation: Microsoft Tasklist)	[{'source_name': 'mitre-attack', 'url': 'https://attack.mitre.org/software/S0057', 'external_id': 'S0057'}, {'source_name': 'Microsoft Tasklist', 'description': 'Microsoft. (n.d.). Tasklist. Retrieved December 23, 2015.', 'url': 'https://technet.microsoft.com/en-us/library/bb491010.aspx'}]	['marking-definition--fa42a846-8d90-4e51-bc29-71d5b4802168']	3.2.0	['enterprise-attack']	identity--c78cb6e5-0c4b-4611-8297-d1b8b55e40b5	1.2	['Tasklist']	False
tool	2.1	tool--7cd0bc75-055b-4098-a00e-83dc8beaff14	identity--c78cb6e5-0c4b-4611-8297-d1b8b55e40b5	2019-01-29T18:55:20.245Z	2022-12-23T14:07:20.658Z	Remcos	[Remcos](https://attack.mitre.org/software/S0332) is a closed-source tool that is marketed as a remote control and surveillance software by a company called Breaking Security. [Remcos](https://attack.mitre.org/software/S0332) has been observed being used in malware campaigns.(Citation: Riskiq Remcos Jan 2018)(Citation: Talos Remcos Aug 2018)	[{'source_name': 'mitre-attack', 'url': 'https://attack.mitre.org/software/S0332', 'external_id': 'S0332'}, {'source_name': 'Remcos', 'description': '(Citation: Riskiq Remcos Jan 2018)(Citation: Fortinet Remcos Feb 2017)(Citation: Talos Remcos Aug 2018)'}, {'source_name': 'Fortinet Remcos Feb 2017', 'description': 'Bacurio, F., Salvio, J. (2017, February 14). REMCOS: A New RAT In The Wild. Retrie…	['marking-definition--fa42a846-8d90-4e51-bc29-71d5b4802168']	3.1.0	['enterprise-attack']	identity--c78cb6e5-0c4b-4611-8297-d1b8b55e40b5	1.3	['Remcos']	False		['Windows']
tool	2.1	tool--975737f1-b10d-476f-8bda-3ec26ea57172	identity--c78cb6e5-0c4b-4611-8297-d1b8b55e40b5	2020-08-13T17:15:25.702Z	2022-07-29T19:48:28.725Z	MCMD	[MCMD](https://attack.mitre.org/software/S0500) is a remote access tool that provides remote command shell capability used by [Dragonfly 2.0](https://attack.mitre.org/groups/G0074).(Citation: Secureworks MCMD July 2019)	[{'source_name': 'mitre-attack', 'url': 'https://attack.mitre.org/software/S0500', 'external_id': 'S0500'}, {'source_name': 'Secureworks MCMD July 2019', 'description': 'Secureworks. (2019, July 24). MCMD Malware Analysis. Retrieved August 13, 2020.', 'url': 'https://www.secureworks.com/research/mcmd-malware-analysis'}]	['marking-definition--fa42a846-8d90-4e51-bc29-71d5b4802168']	2.1.0	['enterprise-attack']	identity--c78cb6e5-0c4b-4611-8297-d1b8b55e40b5	1.1	['MCMD']	False		['Windows']
tool	2.1	tool--96fd6cc4-a693-4118-83ec-619e5352d07d	identity--c78cb6e5-0c4b-4611-8297-d1b8b55e40b5	2018-04-18T17:59:24.739Z	2024-09-04T21:09:10.255Z	Winexe	[Winexe](https://attack.mitre.org/software/S0191) is a lightweight, open source tool similar to [PsExec](https://attack.mitre.org/software/S0029) designed to allow system administrators to execute commands on remote servers. (Citation: Winexe Github Sept 2013) [Winexe](https://attack.mitre.org/software/S0191) is unique in that it is a GNU/Linux based client. (Citation: Überwachung APT28 Forfiles …	[{'source_name': 'mitre-attack', 'url': 'https://attack.mitre.org/software/S0191', 'external_id': 'S0191'}, {'source_name': 'Überwachung APT28 Forfiles June 2015', 'description': 'Guarnieri, C. (2015, June 19). Digital Attack on German Parliament: Investigative Report on the Hack of the Left Party Infrastructure in Bundestag. Retrieved January 22, 2018.', 'url': 'https://netzpolitik.org/2015/digi…	['marking-definition--fa42a846-8d90-4e51-bc29-71d5b4802168']	3.2.0	['enterprise-attack']	identity--c78cb6e5-0c4b-4611-8297-d1b8b55e40b5	1.0	['Winexe']	False
tool	2.1	tool--90ec2b22-7061-4469-b539-0989ec4f96c2	identity--c78cb6e5-0c4b-4611-8297-d1b8b55e40b5	2018-04-18T17:59:24.739Z	2022-04-25T14:00:00.188Z	Forfiles	[Forfiles](https://attack.mitre.org/software/S0193) is a Windows utility commonly used in batch jobs to execute commands on one or more selected files or directories (ex: list all directories in a drive, read the first line of all files created yesterday, etc.). Forfiles can be executed from either the command line, Run window, or batch files/scripts. (Citation: Microsoft Forfiles Aug 2016)	[{'source_name': 'mitre-attack', 'url': 'https://attack.mitre.org/software/S0193', 'external_id': 'S0193'}, {'source_name': 'Microsoft Forfiles Aug 2016', 'description': 'Microsoft. (2016, August 31). Forfiles. Retrieved January 22, 2018.', 'url': 'https://docs.microsoft.com/previous-versions/windows/it-pro/windows-server-2012-R2-and-2012/cc753551(v=ws.11)'}]	['marking-definition--fa42a846-8d90-4e51-bc29-71d5b4802168']	2.1.0	['enterprise-attack']	identity--c78cb6e5-0c4b-4611-8297-d1b8b55e40b5	1.0
tool	2.1	tool--90ac9266-68ce-46f2-b24f-5eb3b2a8ea38	identity--c78cb6e5-0c4b-4611-8297-d1b8b55e40b5	2019-02-04T18:27:00.501Z	2024-10-14T22:11:30.271Z	Ruler	[Ruler](https://attack.mitre.org/software/S0358) is a tool to abuse Microsoft Exchange services. It is publicly available on GitHub and the tool is executed via the command line. The creators of [Ruler](https://attack.mitre.org/software/S0358) have also released a defensive tool, NotRuler, to detect its usage.(Citation: SensePost Ruler GitHub)(Citation: SensePost NotRuler)	[{'source_name': 'mitre-attack', 'url': 'https://attack.mitre.org/software/S0358', 'external_id': 'S0358'}, {'source_name': 'SensePost Ruler GitHub', 'description': 'SensePost. (2016, August 18). Ruler: A tool to abuse Exchange services. Retrieved February 4, 2019.', 'url': 'https://github.com/sensepost/ruler'}, {'source_name': 'SensePost NotRuler', 'description': 'SensePost. (2017, September 21)…	['marking-definition--fa42a846-8d90-4e51-bc29-71d5b4802168']	2.1.0	['enterprise-attack']	identity--c78cb6e5-0c4b-4611-8297-d1b8b55e40b5	1.1	['Ruler']			['Windows', 'Office Suite']
tool	2.1	tool--8f8cd191-902c-4e83-bf20-b57c8c4640e9	identity--c78cb6e5-0c4b-4611-8297-d1b8b55e40b5	2020-05-05T18:45:36.358Z	2023-10-03T19:35:03.646Z	Imminent Monitor	[Imminent Monitor](https://attack.mitre.org/software/S0434) was a commodity remote access tool (RAT) offered for sale from 2012 until 2019, when an operation was conducted to take down the Imminent Monitor infrastructure. Various cracked versions and variations of this RAT are still in circulation.(Citation: Imminent Unit42 Dec2019)	[{'source_name': 'mitre-attack', 'url': 'https://attack.mitre.org/software/S0434', 'external_id': 'S0434'}, {'source_name': 'Imminent Unit42 Dec2019', 'description': 'Unit 42. (2019, December 2). Imminent Monitor – a RAT Down Under. Retrieved May 5, 2020.', 'url': 'https://unit42.paloaltonetworks.com/imminent-monitor-a-rat-down-under/'}]	['marking-definition--fa42a846-8d90-4e51-bc29-71d5b4802168']	3.2.0	['enterprise-attack']	identity--c78cb6e5-0c4b-4611-8297-d1b8b55e40b5	1.1	['Imminent Monitor']	False	['Jose Luis Sánchez Martinez']	['Windows']
tool	2.1	tool--842976c7-f9c8-41b2-8371-41dc64fbe261	identity--c78cb6e5-0c4b-4611-8297-d1b8b55e40b5	2021-03-18T13:39:27.676Z	2023-04-13T13:09:38.786Z	ConnectWise	[ConnectWise](https://attack.mitre.org/software/S0591) is a legitimate remote administration tool that has been used since at least 2016 by threat actors including [MuddyWater](https://attack.mitre.org/groups/G0069) and [GOLD SOUTHFIELD](https://attack.mitre.org/groups/G0115) to connect to and conduct lateral movement in target environments.(Citation: Anomali Static Kitten February 2021)(Citation…	[{'source_name': 'mitre-attack', 'url': 'https://attack.mitre.org/software/S0591', 'external_id': 'S0591'}, {'source_name': 'ScreenConnect', 'description': '(Citation: Anomali Static Kitten February 2021)'}, {'source_name': 'Anomali Static Kitten February 2021', 'description': 'Mele, G. et al. (2021, February 10). Probable Iranian Cyber Actors, Static Kitten, Conducting Cyberespionage Campaign Ta…	['marking-definition--fa42a846-8d90-4e51-bc29-71d5b4802168']	3.1.0	['enterprise-attack']	identity--c78cb6e5-0c4b-4611-8297-d1b8b55e40b5	1.0	['ConnectWise', 'ScreenConnect']	False		['Windows']
tool	2.1	tool--80c815bb-b24a-4b9c-9d73-ff4c075a278d	identity--c78cb6e5-0c4b-4611-8297-d1b8b55e40b5	2021-03-19T13:11:50.666Z	2022-04-25T14:00:00.188Z	Out1	[Out1](https://attack.mitre.org/software/S0594) is a remote access tool written in python and used by [MuddyWater](https://attack.mitre.org/groups/G0069) since at least 2021.(Citation: Trend Micro Muddy Water March 2021)	[{'source_name': 'mitre-attack', 'url': 'https://attack.mitre.org/software/S0594', 'external_id': 'S0594'}, {'source_name': 'Trend Micro Muddy Water March 2021', 'description': 'Peretz, A. and Theck, E. (2021, March 5). Earth Vetala – MuddyWater Continues to Target Organizations in the Middle East. Retrieved March 18, 2021.', 'url': 'https://www.trendmicro.com/en_us/research/21/c/earth-vetala---m…	['marking-definition--fa42a846-8d90-4e51-bc29-71d5b4802168']	2.1.0	['enterprise-attack']	identity--c78cb6e5-0c4b-4611-8297-d1b8b55e40b5	1.0	['Out1']			['Windows']
tool	2.1	tool--7fcbc4e8-1989-441f-9ac5-e7b6ff5806f1	identity--c78cb6e5-0c4b-4611-8297-d1b8b55e40b5	2017-05-31T21:33:00.969Z	2023-03-07T13:03:30.781Z	Systeminfo	[Systeminfo](https://attack.mitre.org/software/S0096) is a Windows utility that can be used to gather detailed information about a computer. (Citation: TechNet Systeminfo)	[{'source_name': 'mitre-attack', 'url': 'https://attack.mitre.org/software/S0096', 'external_id': 'S0096'}, {'source_name': 'TechNet Systeminfo', 'description': 'Microsoft. (n.d.). Systeminfo. Retrieved April 8, 2016.', 'url': 'https://technet.microsoft.com/en-us/library/bb491007.aspx'}]	['marking-definition--fa42a846-8d90-4e51-bc29-71d5b4802168']	3.1.0	['enterprise-attack']	identity--c78cb6e5-0c4b-4611-8297-d1b8b55e40b5	1.2	['Systeminfo']	False
tool	2.1	tool--79dd477a-8226-4b3d-ad15-28623675f221	identity--c78cb6e5-0c4b-4611-8297-d1b8b55e40b5	2022-02-08T16:11:38.528Z	2022-05-11T14:00:00.188Z	Peirates	[Peirates](https://attack.mitre.org/software/S0683) is a post-exploitation Kubernetes exploitation framework with a focus on gathering service account tokens for lateral movement and privilege escalation. The tool is written in GoLang and publicly available on GitHub.(Citation: Peirates GitHub)	[{'source_name': 'mitre-attack', 'url': 'https://attack.mitre.org/software/S0683', 'external_id': 'S0683'}, {'source_name': 'Peirates GitHub', 'description': 'InGuardians. (2022, January 5). Peirates GitHub. Retrieved February 8, 2022.', 'url': 'https://github.com/inguardians/peirates'}]	['marking-definition--fa42a846-8d90-4e51-bc29-71d5b4802168']	2.1.0	['enterprise-attack']	identity--c78cb6e5-0c4b-4611-8297-d1b8b55e40b5	1.0	['Peirates']	False		['Containers']
tool	2.1	tool--75d8b521-6b6a-42ff-8af3-d97e20ce12a5	identity--c78cb6e5-0c4b-4611-8297-d1b8b55e40b5	2023-02-07T20:26:58.792Z	2024-09-19T15:46:58.008Z	Brute Ratel C4	[Brute Ratel C4](https://attack.mitre.org/software/S1063) is a commercial red-teaming and adversarial attack simulation tool that first appeared in December 2020. [Brute Ratel C4](https://attack.mitre.org/software/S1063) was specifically designed to avoid detection by endpoint detection and response (EDR) and antivirus (AV) capabilities, and deploys agents called badgers to enable arbitrary comma…	[{'source_name': 'mitre-attack', 'url': 'https://attack.mitre.org/software/S1063', 'external_id': 'S1063'}, {'source_name': 'BRc4', 'description': '(Citation: Palo Alto Brute Ratel July 2022)'}, {'source_name': 'MDSec Brute Ratel August 2022', 'description': 'Chell, D. PART 3: How I Met Your Beacon – Brute Ratel. Retrieved February 6, 2023.', 'url': 'https://www.mdsec.co.uk/2022/08/part-3-how-i-m…	['marking-definition--fa42a846-8d90-4e51-bc29-71d5b4802168']	3.2.0	['enterprise-attack']	identity--c78cb6e5-0c4b-4611-8297-d1b8b55e40b5	1.1	['Brute Ratel C4', 'BRc4']	False	['Sittikorn Sangrattanapitak', 'Daniel Acevedo, @darmad0, ARMADO']	['Windows']
tool	2.1	tool--6dbdc657-d8e0-4f2f-909b-7251b3e72c6d	identity--c78cb6e5-0c4b-4611-8297-d1b8b55e40b5	2022-02-18T13:29:23.577Z	2024-09-16T17:02:37.377Z	ROADTools	[ROADTools](https://attack.mitre.org/software/S0684) is a framework for enumerating Azure Active Directory environments. The tool is written in Python and publicly available on GitHub.(Citation: ROADtools Github)	[{'source_name': 'mitre-attack', 'url': 'https://attack.mitre.org/software/S0684', 'external_id': 'S0684'}, {'source_name': 'ROADtools Github', 'description': 'Dirk-jan Mollema. (2022, January 31). ROADtools. Retrieved January 31, 2022.', 'url': 'https://github.com/dirkjanm/ROADtools'}]	['marking-definition--fa42a846-8d90-4e51-bc29-71d5b4802168']	3.2.0	['enterprise-attack']	identity--c78cb6e5-0c4b-4611-8297-d1b8b55e40b5	1.0	['ROADTools']	False		['Identity Provider']
tool	2.1	tool--6a5947f3-1a36-4653-8734-526df3e1d28d	identity--c78cb6e5-0c4b-4611-8297-d1b8b55e40b5	2023-09-20T17:32:59.932Z	2023-10-10T17:19:12.868Z	AsyncRAT	[AsyncRAT](https://attack.mitre.org/software/S1087) is an open-source remote access tool originally available through the NYANxCAT Github repository that has been used in malicious campaigns.(Citation: Morphisec Snip3 May 2021)(Citation: Cisco Operation Layover September 2021)(Citation: Telefonica Snip3 December 2021)	[{'source_name': 'mitre-attack', 'url': 'https://attack.mitre.org/software/S1087', 'external_id': 'S1087'}, {'source_name': 'Telefonica Snip3 December 2021', 'description': 'Jornet, A. (2021, December 23). Snip3, an investigation into malware. Retrieved September 19, 2023.', 'url': 'https://telefonicatech.com/blog/snip3-investigacion-malware'}, {'source_name': 'Morphisec Snip3 May 2021', 'descrip…	['marking-definition--fa42a846-8d90-4e51-bc29-71d5b4802168']	3.2.0	['enterprise-attack']	identity--c78cb6e5-0c4b-4611-8297-d1b8b55e40b5	1.0	['AsyncRAT']	False	['Aaron Jornet']	['Windows']
tool	2.1	tool--65370d0b-3bd4-4653-8cf9-daf56f6be830	identity--c78cb6e5-0c4b-4611-8297-d1b8b55e40b5	2018-01-16T16:13:52.465Z	2022-04-25T14:00:00.188Z	meek	[meek](https://attack.mitre.org/software/S0175) is an open-source Tor plugin that tunnels Tor traffic through HTTPS connections.	[{'source_name': 'mitre-attack', 'url': 'https://attack.mitre.org/software/S0175', 'external_id': 'S0175'}]	['marking-definition--fa42a846-8d90-4e51-bc29-71d5b4802168']	2.1.0	['enterprise-attack']	identity--c78cb6e5-0c4b-4611-8297-d1b8b55e40b5	1.0	['meek']			['Linux', 'Windows', 'macOS']
tool	2.1	tool--64764dc6-a032-495f-8250-1e4c06bdc163	identity--c78cb6e5-0c4b-4611-8297-d1b8b55e40b5	2018-04-18T17:59:24.739Z	2023-08-03T18:31:04.851Z	BITSAdmin	[BITSAdmin](https://attack.mitre.org/software/S0190) is a command line tool used to create and manage [BITS Jobs](https://attack.mitre.org/techniques/T1197). (Citation: Microsoft BITSAdmin)	[{'source_name': 'mitre-attack', 'url': 'https://attack.mitre.org/software/S0190', 'external_id': 'S0190'}, {'source_name': 'Microsoft BITSAdmin', 'description': 'Microsoft. (n.d.). BITSAdmin Tool. Retrieved January 12, 2018.', 'url': 'https://msdn.microsoft.com/library/aa362813.aspx'}]	['marking-definition--fa42a846-8d90-4e51-bc29-71d5b4802168']	3.1.0	['enterprise-attack']	identity--c78cb6e5-0c4b-4611-8297-d1b8b55e40b5	1.4	['BITSAdmin']	False	['Edward Millington']	['Windows']
tool	2.1	tool--5fc81b43-62b5-41b1-9113-c79ae5f030c4	identity--c78cb6e5-0c4b-4611-8297-d1b8b55e40b5	2020-06-02T19:10:29.513Z	2022-04-25T14:00:00.188Z	CARROTBALL	[CARROTBALL](https://attack.mitre.org/software/S0465) is an FTP downloader utility that has been in use since at least 2019. [CARROTBALL](https://attack.mitre.org/software/S0465) has been used as a downloader to install [SYSCON](https://attack.mitre.org/software/S0464).(Citation: Unit 42 CARROTBAT January 2020)	[{'source_name': 'mitre-attack', 'url': 'https://attack.mitre.org/software/S0465', 'external_id': 'S0465'}, {'source_name': 'Unit 42 CARROTBAT January 2020', 'description': 'McCabe, A. (2020, January 23). The Fractured Statue Campaign: U.S. Government Agency Targeted in Spear-Phishing Attacks. Retrieved June 2, 2020.', 'url': 'https://unit42.paloaltonetworks.com/the-fractured-statue-campaign-u-s-…	['marking-definition--fa42a846-8d90-4e51-bc29-71d5b4802168']	2.1.0	['enterprise-attack']	identity--c78cb6e5-0c4b-4611-8297-d1b8b55e40b5	1.0	['CARROTBALL']			['Windows']
tool	2.1	tool--5a63f900-5e7e-4928-a746-dd4558e1df71	identity--c78cb6e5-0c4b-4611-8297-d1b8b55e40b5	2017-05-31T21:33:06.083Z	2023-01-17T22:14:55.797Z	netsh	[netsh](https://attack.mitre.org/software/S0108) is a scripting utility used to interact with networking components on local or remote systems. (Citation: TechNet Netsh)	[{'source_name': 'mitre-attack', 'url': 'https://attack.mitre.org/software/S0108', 'external_id': 'S0108'}, {'source_name': 'TechNet Netsh', 'description': 'Microsoft. (n.d.). Using Netsh. Retrieved February 13, 2017.', 'url': 'https://technet.microsoft.com/library/bb490939.aspx'}]	['marking-definition--fa42a846-8d90-4e51-bc29-71d5b4802168']	3.1.0	['enterprise-attack']	identity--c78cb6e5-0c4b-4611-8297-d1b8b55e40b5	1.2	['netsh', 'netsh.exe']	False		['Windows']
tool	2.1	tool--da21929e-40c0-443d-bdf4-6b60d15448b4	identity--c78cb6e5-0c4b-4611-8297-d1b8b55e40b5	2017-10-25T14:48:48.609Z	2022-10-24T15:09:07.609Z	Xbot	[Xbot](https://attack.mitre.org/software/S0298) is an Android malware family that was observed in 2016 primarily targeting Android users in Russia and Australia. (Citation: PaloAlto-Xbot)	[{'source_name': 'mitre-attack', 'url': 'https://attack.mitre.org/software/S0298', 'external_id': 'S0298'}, {'source_name': 'Xbot', 'description': '(Citation: PaloAlto-Xbot)'}, {'source_name': 'PaloAlto-Xbot', 'description': 'Cong Zheng, Claud Xiao and Zhi Xu. (2016, February 18). New Android Trojan “Xbot” Phishes Credit Cards and Bank Accounts, Encrypts Devices for Ransom. Retrieved December 21,…	['marking-definition--fa42a846-8d90-4e51-bc29-71d5b4802168']	2.1.0	['mobile-attack']	identity--c78cb6e5-0c4b-4611-8297-d1b8b55e40b5	1.0
tool	2.1	tool--1622fd3d-fcfc-4d02-ac49-f2d786f79b81	identity--c78cb6e5-0c4b-4611-8297-d1b8b55e40b5	2019-09-04T15:38:56.070Z	2019-10-14T18:08:28.349Z	FlexiSpy	[FlexiSpy](https://attack.mitre.org/software/S0408) is sophisticated surveillanceware for iOS and Android. Publicly-available, comprehensive analysis has only been found for the Android version.(Citation: FortiGuard-FlexiSpy)(Citation: CyberMerchants-FlexiSpy) [FlexiSpy](https://attack.mitre.org/software/S0408) markets itself as a parental control and employee monitoring application.(Citation: Fl…	[{'source_name': 'mitre-attack', 'url': 'https://attack.mitre.org/software/S0408', 'external_id': 'S0408'}, {'source_name': 'FortiGuard-FlexiSpy', 'description': 'K. Lu. (n.d.). Deep Technical Analysis of the Spyware FlexiSpy for Android. Retrieved September 10, 2019.', 'url': 'https://d3gpjj9d20n0p3.cloudfront.net/fortiguard/research/Dig%20Deep%20into%20FlexiSpy%20for%20Android%28white%20paper%2…	['marking-definition--fa42a846-8d90-4e51-bc29-71d5b4802168']	2.1.0	['mobile-attack']	identity--c78cb6e5-0c4b-4611-8297-d1b8b55e40b5	1.0	['FlexiSpy']		['Emily Ratliff, IBM']	['Android']
malware	2.1	malware--3161d76a-e2b2-4b97-9906-24909b735386	identity--c78cb6e5-0c4b-4611-8297-d1b8b55e40b5	2020-05-26T19:36:04.663Z	2024-04-11T02:58:53.131Z	Aria-body	[Aria-body](https://attack.mitre.org/software/S0456) is a custom backdoor that has been used by [Naikon](https://attack.mitre.org/groups/G0019) since approximately 2017.(Citation: CheckPoint Naikon May 2020)	[{'source_name': 'mitre-attack', 'url': 'https://attack.mitre.org/software/S0456', 'external_id': 'S0456'}, {'source_name': 'CheckPoint Naikon May 2020', 'description': 'CheckPoint. (2020, May 7). Naikon APT: Cyber Espionage Reloaded. Retrieved May 26, 2020.', 'url': 'https://research.checkpoint.com/2020/naikon-apt-cyber-espionage-reloaded/'}]	['marking-definition--fa42a846-8d90-4e51-bc29-71d5b4802168']	3.2.0	['enterprise-attack']	identity--c78cb6e5-0c4b-4611-8297-d1b8b55e40b5	1.2	['Aria-body']	False		['Windows']	True
malware	2.1	malware--32066e94-3112-48ca-b9eb-ba2b59d2f023	identity--c78cb6e5-0c4b-4611-8297-d1b8b55e40b5	2019-03-25T18:35:14.353Z	2024-07-09T16:04:18.570Z	Emotet	[Emotet](https://attack.mitre.org/software/S0367) is a modular malware variant which is primarily used as a downloader for other malware variants such as [TrickBot](https://attack.mitre.org/software/S0266) and [IcedID](https://attack.mitre.org/software/S0483). Emotet first emerged in June 2014, initially targeting the financial sector, and has expanded to multiple verticals over time.(Citation: T…	[{'source_name': 'mitre-attack', 'url': 'https://attack.mitre.org/software/S0367', 'external_id': 'S0367'}, {'source_name': 'Emotet', 'description': '(Citation: Trend Micro Banking Malware Jan 2019)(Citation: Kaspersky Emotet Jan 2019)(Citation: CIS Emotet Apr 2017)(Citation: Malwarebytes Emotet Dec 2017)(Citation: Symantec Emotet Jul 2018)(Citation: US-CERT Emotet Jul 2018)(Citation: ESET Emotet…	['marking-definition--fa42a846-8d90-4e51-bc29-71d5b4802168']	3.2.0	['enterprise-attack']	identity--c78cb6e5-0c4b-4611-8297-d1b8b55e40b5	1.6	['Emotet', 'Geodo']	False	['Omkar Gudhate']	['Windows']	True
malware	2.1	malware--3240cbe4-c550-443b-aa76-cc2a7058b870	identity--c78cb6e5-0c4b-4611-8297-d1b8b55e40b5	2017-12-14T16:46:06.044Z	2022-04-25T14:00:00.188Z	SNUGRIDE	[SNUGRIDE](https://attack.mitre.org/software/S0159) is a backdoor that has been used by [menuPass](https://attack.mitre.org/groups/G0045) as first stage malware. (Citation: FireEye APT10 April 2017)	[{'source_name': 'mitre-attack', 'url': 'https://attack.mitre.org/software/S0159', 'external_id': 'S0159'}, {'source_name': 'SNUGRIDE', 'description': '(Citation: FireEye APT10 April 2017)'}, {'source_name': 'FireEye APT10 April 2017', 'description': 'FireEye iSIGHT Intelligence. (2017, April 6). APT10 (MenuPass Group): New Tools, Global Campaign Latest Manifestation of Longstanding Threat. Retri…	['marking-definition--fa42a846-8d90-4e51-bc29-71d5b4802168']	2.1.0	['enterprise-attack']	identity--c78cb6e5-0c4b-4611-8297-d1b8b55e40b5	1.1	['SNUGRIDE']			['Windows']	True
malware	2.1	malware--3249e92a-870b-426d-8790-ba311c1abfb4	identity--c78cb6e5-0c4b-4611-8297-d1b8b55e40b5	2019-03-25T14:07:22.547Z	2022-04-25T14:00:00.188Z	Olympic Destroyer	[Olympic Destroyer](https://attack.mitre.org/software/S0365) is malware that was used by [Sandworm Team](https://attack.mitre.org/groups/G0034) against the 2018 Winter Olympics, held in Pyeongchang, South Korea. The main purpose of the malware was to render infected computer systems inoperable. The malware leverages various native Windows utilities and API calls to carry out its destructive tasks…	[{'source_name': 'mitre-attack', 'url': 'https://attack.mitre.org/software/S0365', 'external_id': 'S0365'}, {'source_name': 'Talos Olympic Destroyer 2018', 'description': 'Mercer, W. and Rascagneres, P. (2018, February 12). Olympic Destroyer Takes Aim At Winter Olympics. Retrieved March 14, 2019.', 'url': 'https://blog.talosintelligence.com/2018/02/olympic-destroyer.html'}, {'source_name': 'US Di…	['marking-definition--fa42a846-8d90-4e51-bc29-71d5b4802168']	2.1.0	['enterprise-attack']	identity--c78cb6e5-0c4b-4611-8297-d1b8b55e40b5	2.0	['Olympic Destroyer']			['Windows']	True
malware	2.1	malware--326af1cd-78e7-45b7-a326-125d2f7ef8f2	identity--c78cb6e5-0c4b-4611-8297-d1b8b55e40b5	2017-05-31T21:33:08.679Z	2023-03-26T18:39:01.095Z	Crimson	[Crimson](https://attack.mitre.org/software/S0115) is a remote access Trojan that has been used by [Transparent Tribe](https://attack.mitre.org/groups/G0134) since at least 2016.(Citation: Proofpoint Operation Transparent Tribe March 2016)(Citation: Kaspersky Transparent Tribe August 2020)	[{'source_name': 'mitre-attack', 'url': 'https://attack.mitre.org/software/S0115', 'external_id': 'S0115'}, {'source_name': 'MSIL/Crimson', 'description': '(Citation: Proofpoint Operation Transparent Tribe March 2016)'}, {'source_name': 'Kaspersky Transparent Tribe August 2020', 'description': 'Dedola, G. (2020, August 20). Transparent Tribe: Evolution analysis, part 1. Retrieved September 2, 202…	['marking-definition--fa42a846-8d90-4e51-bc29-71d5b4802168']	3.1.0	['enterprise-attack']	identity--c78cb6e5-0c4b-4611-8297-d1b8b55e40b5	1.3	['Crimson', 'MSIL/Crimson']	False		['Windows']	True
malware	2.1	malware--327b3a25-9e60-4431-b3b6-93b9c64eacbc	identity--c78cb6e5-0c4b-4611-8297-d1b8b55e40b5	2021-12-29T14:47:19.862Z	2022-05-11T14:00:00.188Z	Tomiris	[Tomiris](https://attack.mitre.org/software/S0671) is a backdoor written in Go that continuously queries its C2 server for executables to download and execute on a victim system. It was first reported in September 2021 during an investigation of a successful DNS hijacking campaign against a Commonwealth of Independent States (CIS) member. Security researchers assess there are similarities between…	[{'source_name': 'mitre-attack', 'url': 'https://attack.mitre.org/software/S0671', 'external_id': 'S0671'}, {'source_name': 'Kaspersky Tomiris Sep 2021', 'description': 'Kwiatkoswki, I. and Delcher, P. (2021, September 29). DarkHalo After SolarWinds: the Tomiris connection. Retrieved December 27, 2021.', 'url': 'https://securelist.com/darkhalo-after-solarwinds-the-tomiris-connection/104311/'}]	['marking-definition--fa42a846-8d90-4e51-bc29-71d5b4802168']	2.1.0	['enterprise-attack']	identity--c78cb6e5-0c4b-4611-8297-d1b8b55e40b5	1.0	['Tomiris']	False	['Craig Smith, BT Security']		True
malware	2.1	malware--32f49626-87f4-4d6c-8f59-a0dca953fe26	identity--c78cb6e5-0c4b-4611-8297-d1b8b55e40b5	2021-01-06T17:34:43.835Z	2023-03-27T19:55:35.688Z	TEARDROP	[TEARDROP](https://attack.mitre.org/software/S0560) is a memory-only dropper that was discovered on some victim machines during investigations related to the [SolarWinds Compromise](https://attack.mitre.org/campaigns/C0024). It was likely used by [APT29](https://attack.mitre.org/groups/G0016) since at least May 2020.(Citation: FireEye SUNBURST Backdoor December 2020)(Citation: Microsoft Deep Dive…	[{'source_name': 'mitre-attack', 'url': 'https://attack.mitre.org/software/S0560', 'external_id': 'S0560'}, {'source_name': 'FireEye SUNBURST Backdoor December 2020', 'description': 'FireEye. (2020, December 13). Highly Evasive Attacker Leverages SolarWinds Supply Chain to Compromise Multiple Global Victims With SUNBURST Backdoor. Retrieved January 4, 2021.', 'url': 'https://www.fireeye.com/blog/…	['marking-definition--fa42a846-8d90-4e51-bc29-71d5b4802168']	3.1.0	['enterprise-attack']	identity--c78cb6e5-0c4b-4611-8297-d1b8b55e40b5	1.2	['TEARDROP']	False		['Windows']	True
malware	2.1	malware--33139388-de0c-49ff-862a-041c315b142d	identity--c78cb6e5-0c4b-4611-8297-d1b8b55e40b5	2024-09-16T08:38:41.404Z	2024-09-21T07:20:52.417Z	DUSTTRAP	[DUSTTRAP](https://attack.mitre.org/software/S1159) is a multi-stage plugin framework associated with [APT41](https://attack.mitre.org/groups/G0096) operations with multiple components.(Citation: Google Cloud APT41 2024)	[{'source_name': 'mitre-attack', 'url': 'https://attack.mitre.org/software/S1159', 'external_id': 'S1159'}, {'source_name': 'Google Cloud APT41 2024', 'description': 'Mike Stokkel et al. (2024, July 18). APT41 Has Arisen From the DUST. Retrieved September 16, 2024.', 'url': 'https://cloud.google.com/blog/topics/threat-intelligence/apt41-arisen-from-dust'}]	['marking-definition--fa42a846-8d90-4e51-bc29-71d5b4802168']	3.2.0	['enterprise-attack']	identity--c78cb6e5-0c4b-4611-8297-d1b8b55e40b5	1.0	['DUSTTRAP']	False		['Windows']	True
malware	2.1	malware--350f12cf-fd3b-4dad-b323-14b943090df4	identity--c78cb6e5-0c4b-4611-8297-d1b8b55e40b5	2021-09-21T15:21:31.795Z	2021-10-18T13:19:48.020Z	Turian	[Turian](https://attack.mitre.org/software/S0647) is a backdoor that has been used by [BackdoorDiplomacy](https://attack.mitre.org/groups/G0135) to target Ministries of Foreign Affairs, telecommunication companies, and charities in Africa, Europe, the Middle East, and Asia. First reported in 2021, [Turian](https://attack.mitre.org/software/S0647) is likely related to Quarian, an older backdoor th…	[{'source_name': 'mitre-attack', 'url': 'https://attack.mitre.org/software/S0647', 'external_id': 'S0647'}, {'source_name': 'ESET BackdoorDiplomacy Jun 2021', 'description': 'Adam Burgher. (2021, June 10). BackdoorDiplomacy: Upgrading from Quarian to Turian. Retrieved September 1, 2021', 'url': 'https://www.welivesecurity.com/2021/06/10/backdoordiplomacy-upgrading-quarian-turian/'}]	['marking-definition--fa42a846-8d90-4e51-bc29-71d5b4802168']	2.1.0	['enterprise-attack']	identity--c78cb6e5-0c4b-4611-8297-d1b8b55e40b5	1.0	['Turian']		['Zaw Min Htun, @Z3TAE']	['Windows', 'Linux']	True
malware	2.1	malware--3553b49d-d4ae-4fb6-ab17-0adbc520c888	identity--c78cb6e5-0c4b-4611-8297-d1b8b55e40b5	2023-08-01T18:07:26.353Z	2024-04-11T02:55:51.310Z	BADHATCH	[BADHATCH](https://attack.mitre.org/software/S1081) is a backdoor that has been utilized by [FIN8](https://attack.mitre.org/groups/G0061) since at least 2019. [BADHATCH](https://attack.mitre.org/software/S1081) has been used to target the insurance, retail, technology, and chemical industries in the United States, Canada, South Africa, Panama, and Italy.(Citation: Gigamon BADHATCH Jul 2019)(Citat…	[{'source_name': 'mitre-attack', 'url': 'https://attack.mitre.org/software/S1081', 'external_id': 'S1081'}, {'source_name': 'Gigamon BADHATCH Jul 2019', 'description': "Savelesky, K., et al. (2019, July 23). ABADBABE 8BADFOOD: Discovering BADHATCH and a Detailed Look at FIN8's Tooling. Retrieved September 8, 2021.", 'url': 'https://blog.gigamon.com/2019/07/23/abadbabe-8badf00d-discovering-badhatc…	['marking-definition--fa42a846-8d90-4e51-bc29-71d5b4802168']	3.2.0	['enterprise-attack']	identity--c78cb6e5-0c4b-4611-8297-d1b8b55e40b5	1.1	['BADHATCH']	False	['Serhii Melnyk, Trustwave SpiderLabs']	['Windows']	True
malware	2.1	malware--35cd1d01-1ede-44d2-b073-a264d727bc04	identity--c78cb6e5-0c4b-4611-8297-d1b8b55e40b5	2019-09-13T13:17:25.718Z	2023-03-22T04:52:58.843Z	Machete	[Machete](https://attack.mitre.org/software/S0409) is a cyber espionage toolset used by [Machete](https://attack.mitre.org/groups/G0095). It is a Python-based backdoor targeting Windows machines that was first observed in 2010.(Citation: ESET Machete July 2019)(Citation: Securelist Machete Aug 2014)(Citation: 360 Machete Sep 2020)	[{'source_name': 'mitre-attack', 'url': 'https://attack.mitre.org/software/S0409', 'external_id': 'S0409'}, {'source_name': 'Pyark', 'description': '(Citation: 360 Machete Sep 2020)'}, {'source_name': 'Machete', 'description': '(Citation: Securelist Machete Aug 2014)'}, {'source_name': 'ESET Machete July 2019', 'description': 'ESET. (2019, July). MACHETE JUST GOT SHARPER Venezuelan government ins…	['marking-definition--fa42a846-8d90-4e51-bc29-71d5b4802168']	3.1.0	['enterprise-attack']	identity--c78cb6e5-0c4b-4611-8297-d1b8b55e40b5	2.1	['Machete', 'Pyark']	False	['Matias Nicolas Porolli, ESET']	['Windows']	True
malware	2.1	malware--35ee9bf3-264b-4411-8a8f-b58cec8f35e4	identity--c78cb6e5-0c4b-4611-8297-d1b8b55e40b5	2022-06-01T20:20:02.166Z	2023-03-28T17:21:55.473Z	PowerLess	[PowerLess](https://attack.mitre.org/software/S1012) is a PowerShell-based modular backdoor that has been used by [Magic Hound](https://attack.mitre.org/groups/G0059) since at least 2022.(Citation: Cybereason PowerLess February 2022)	[{'source_name': 'mitre-attack', 'url': 'https://attack.mitre.org/software/S1012', 'external_id': 'S1012'}, {'source_name': 'Cybereason PowerLess February 2022', 'description': 'Cybereason Nocturnus. (2022, February 1). PowerLess Trojan: Iranian APT Phosphorus Adds New PowerShell Backdoor for Espionage. Retrieved June 1, 2022.', 'url': 'https://www.cybereason.com/blog/research/powerless-trojan-ir…	['marking-definition--fa42a846-8d90-4e51-bc29-71d5b4802168']	3.1.0	['enterprise-attack']	identity--c78cb6e5-0c4b-4611-8297-d1b8b55e40b5	1.1	['PowerLess']	False		['Windows']	True
malware	2.1	malware--36801ffb-5c85-4c50-9121-6122e389366d	identity--c78cb6e5-0c4b-4611-8297-d1b8b55e40b5	2022-08-07T14:57:28.124Z	2022-08-24T16:33:12.503Z	Action RAT	[Action RAT](https://attack.mitre.org/software/S1028) is a remote access tool written in Delphi that has been used by [SideCopy](https://attack.mitre.org/groups/G1008) since at least December 2021 against Indian and Afghani government personnel.(Citation: MalwareBytes SideCopy Dec 2021)	[{'source_name': 'mitre-attack', 'url': 'https://attack.mitre.org/software/S1028', 'external_id': 'S1028'}, {'source_name': 'MalwareBytes SideCopy Dec 2021', 'description': 'Threat Intelligence Team. (2021, December 2). SideCopy APT: Connecting lures victims, payloads to infrastructure. Retrieved June 13, 2022.', 'url': 'https://www.malwarebytes.com/blog/news/2021/12/sidecopy-apt-connecting-lures…	['marking-definition--fa42a846-8d90-4e51-bc29-71d5b4802168']	2.1.0	['enterprise-attack']	identity--c78cb6e5-0c4b-4611-8297-d1b8b55e40b5	1.0	['Action RAT']	False		['Windows']	True
malware	2.1	malware--36ede314-7db4-4d09-b53d-81bbfbe5f6f8	identity--c78cb6e5-0c4b-4611-8297-d1b8b55e40b5	2020-06-11T15:24:48.709Z	2024-04-11T02:56:34.181Z	Avenger	[Avenger](https://attack.mitre.org/software/S0473) is a downloader that has been used by [BRONZE BUTLER](https://attack.mitre.org/groups/G0060) since at least 2019.(Citation: Trend Micro Tick November 2019)	[{'source_name': 'mitre-attack', 'url': 'https://attack.mitre.org/software/S0473', 'external_id': 'S0473'}, {'source_name': 'Trend Micro Tick November 2019', 'description': 'Chen, J. et al. (2019, November). Operation ENDTRADE: TICK’s Multi-Stage Backdoors for Attacking Industries and Stealing Classified Data. Retrieved June 9, 2020.', 'url': 'https://documents.trendmicro.com/assets/pdf/Operation…	['marking-definition--fa42a846-8d90-4e51-bc29-71d5b4802168']	3.2.0	['enterprise-attack']	identity--c78cb6e5-0c4b-4611-8297-d1b8b55e40b5	1.1	['Avenger']	False		['Windows']	True
malware	2.1	malware--37487ff6-de2a-4c14-9e8b-ba3b97f78aaf	identity--c78cb6e5-0c4b-4611-8297-d1b8b55e40b5	2024-09-16T08:29:07.124Z	2024-09-21T07:18:26.370Z	DUSTPAN	[DUSTPAN](https://attack.mitre.org/software/S1158) is an in-memory dropper written in C/C++ used by [APT41](https://attack.mitre.org/groups/G0096) since 2021 that decrypts and executes an embedded payload.(Citation: Google Cloud APT41 2024)(Citation: Google Cloud APT41 2022)	[{'source_name': 'mitre-attack', 'url': 'https://attack.mitre.org/software/S1158', 'external_id': 'S1158'}, {'source_name': 'Google Cloud APT41 2024', 'description': 'Mike Stokkel et al. (2024, July 18). APT41 Has Arisen From the DUST. Retrieved September 16, 2024.', 'url': 'https://cloud.google.com/blog/topics/threat-intelligence/apt41-arisen-from-dust'}, {'source_name': 'Google Cloud APT41 2022…	['marking-definition--fa42a846-8d90-4e51-bc29-71d5b4802168']	3.2.0	['enterprise-attack']	identity--c78cb6e5-0c4b-4611-8297-d1b8b55e40b5	1.0	['DUSTPAN']	False		['Windows']	True
malware	2.1	malware--308b3d68-a084-4dfb-885a-3125e1a9c1e8	identity--c78cb6e5-0c4b-4611-8297-d1b8b55e40b5	2019-01-30T13:53:14.264Z	2024-04-11T02:24:46.255Z	GreyEnergy	[GreyEnergy](https://attack.mitre.org/software/S0342) is a backdoor written in C and compiled in Visual Studio. [GreyEnergy](https://attack.mitre.org/software/S0342) shares similarities with the [BlackEnergy](https://attack.mitre.org/software/S0089) malware and is thought to be the successor of it.(Citation: ESET GreyEnergy Oct 2018)	[{'source_name': 'mitre-attack', 'url': 'https://attack.mitre.org/software/S0342', 'external_id': 'S0342'}, {'source_name': 'GreyEnergy', 'description': '(Citation: ESET GreyEnergy Oct 2018)'}, {'source_name': 'ESET GreyEnergy Oct 2018', 'description': 'Cherepanov, A. (2018, October). GREYENERGY A successor to BlackEnergy. Retrieved November 15, 2018.', 'url': 'https://www.welivesecurity.com/wp-c…	['marking-definition--fa42a846-8d90-4e51-bc29-71d5b4802168']	3.2.0	['enterprise-attack']	identity--c78cb6e5-0c4b-4611-8297-d1b8b55e40b5	1.2	['GreyEnergy']	False		['Windows']	True
malware	2.1	malware--3058b264-fe6b-46be-8948-2d1fadaf8adf	identity--c78cb6e5-0c4b-4611-8297-d1b8b55e40b5	2024-08-14T22:12:17.650Z	2024-10-02T12:20:43.866Z	IMAPLoader	[IMAPLoader](https://attack.mitre.org/software/S1152) is a .NET-based loader malware exclusively associated with [CURIUM](https://attack.mitre.org/groups/G1012) operations since at least 2022. [IMAPLoader](https://attack.mitre.org/software/S1152) leverages email protocols for command and control and payload delivery.(Citation: PWC Yellow Liderc 2023)	[{'source_name': 'mitre-attack', 'url': 'https://attack.mitre.org/software/S1152', 'external_id': 'S1152'}, {'source_name': 'PWC Yellow Liderc 2023', 'description': 'PwC Threat Intelligence. (2023, October 25). Yellow Liderc ships its scripts and delivers IMAPLoader malware. Retrieved August 14, 2024.', 'url': 'https://www.pwc.com/gx/en/issues/cybersecurity/cyber-threat-intelligence/yellow-liderc…	['marking-definition--fa42a846-8d90-4e51-bc29-71d5b4802168']	3.2.0	['enterprise-attack']	identity--c78cb6e5-0c4b-4611-8297-d1b8b55e40b5	1.0	['IMAPLoader']	False	['Wirapong Petshagun']	['Windows']	True
malware	2.1	malware--2fb26586-2b53-4b9a-ad4f-2b3bcb9a2421	identity--c78cb6e5-0c4b-4611-8297-d1b8b55e40b5	2017-05-31T21:32:39.606Z	2022-04-25T14:00:00.188Z	SslMM	[SslMM](https://attack.mitre.org/software/S0058) is a full-featured backdoor used by [Naikon](https://attack.mitre.org/groups/G0019) that has multiple variants. (Citation: Baumgartner Naikon 2015)	[{'source_name': 'mitre-attack', 'url': 'https://attack.mitre.org/software/S0058', 'external_id': 'S0058'}, {'source_name': 'Baumgartner Naikon 2015', 'description': 'Baumgartner, K., Golovkin, M.. (2015, May). The MsnMM Campaigns: The Earliest Naikon APT Campaigns. Retrieved April 10, 2019.', 'url': 'https://media.kasperskycontenthub.com/wp-content/uploads/sites/43/2018/03/07205555/TheNaikonAPT-…	['marking-definition--fa42a846-8d90-4e51-bc29-71d5b4802168']	2.1.0	['enterprise-attack']	identity--c78cb6e5-0c4b-4611-8297-d1b8b55e40b5	1.1	['SslMM']			['Windows']	True
malware	2.1	malware--2f8229dc-da94-41c6-89ba-b5b6c32f6b7d	identity--c78cb6e5-0c4b-4611-8297-d1b8b55e40b5	2021-08-02T15:31:32.397Z	2024-04-11T02:34:42.912Z	EnvyScout	[EnvyScout](https://attack.mitre.org/software/S0634) is a dropper that has been used by [APT29](https://attack.mitre.org/groups/G0016) since at least 2021.(Citation: MSTIC Nobelium Toolset May 2021)	[{'source_name': 'mitre-attack', 'url': 'https://attack.mitre.org/software/S0634', 'external_id': 'S0634'}, {'source_name': 'MSTIC Nobelium Toolset May 2021', 'description': 'MSTIC. (2021, May 28). Breaking down NOBELIUM’s latest early-stage toolset. Retrieved August 4, 2021.', 'url': 'https://www.microsoft.com/security/blog/2021/05/28/breaking-down-nobeliums-latest-early-stage-toolset/'}]	['marking-definition--fa42a846-8d90-4e51-bc29-71d5b4802168']	3.2.0	['enterprise-attack']	identity--c78cb6e5-0c4b-4611-8297-d1b8b55e40b5	1.1	['EnvyScout']	False		['Windows']	True
malware	2.1	malware--2f1a9fd0-3b7c-4d77-a358-78db13adbe78	identity--c78cb6e5-0c4b-4611-8297-d1b8b55e40b5	2017-12-14T16:46:06.044Z	2023-03-23T15:14:18.597Z	EvilGrab	[EvilGrab](https://attack.mitre.org/software/S0152) is a malware family with common reconnaissance capabilities. It has been deployed by [menuPass](https://attack.mitre.org/groups/G0045) via malicious Microsoft Office documents as part of spearphishing campaigns. (Citation: PWC Cloud Hopper Technical Annex April 2017)	[{'source_name': 'mitre-attack', 'url': 'https://attack.mitre.org/software/S0152', 'external_id': 'S0152'}, {'source_name': 'PWC Cloud Hopper Technical Annex April 2017', 'description': 'PwC and BAE Systems. (2017, April). Operation Cloud Hopper: Technical Annex. Retrieved April 13, 2017.', 'url': 'https://www.pwc.co.uk/cyber-security/pdf/pwc-uk-operation-cloud-hopper-technical-annex-april-2017.p…	['marking-definition--fa42a846-8d90-4e51-bc29-71d5b4802168']	3.1.0	['enterprise-attack']	identity--c78cb6e5-0c4b-4611-8297-d1b8b55e40b5	1.1	['EvilGrab']	False		['Windows']	True
malware	2.1	malware--2eb9b131-d333-4a48-9eb4-d8dec46c19ee	identity--c78cb6e5-0c4b-4611-8297-d1b8b55e40b5	2017-05-31T21:32:36.550Z	2022-04-25T14:00:00.188Z	CosmicDuke	[CosmicDuke](https://attack.mitre.org/software/S0050) is malware that was used by [APT29](https://attack.mitre.org/groups/G0016) from 2010 to 2015. (Citation: F-Secure The Dukes)	[{'source_name': 'mitre-attack', 'url': 'https://attack.mitre.org/software/S0050', 'external_id': 'S0050'}, {'source_name': 'F-Secure The Dukes', 'description': 'F-Secure Labs. (2015, September 17). The Dukes: 7 years of Russian cyberespionage. Retrieved December 10, 2015.', 'url': 'https://www.f-secure.com/documents/996508/1030745/dukes_whitepaper.pdf'}]	['marking-definition--fa42a846-8d90-4e51-bc29-71d5b4802168']	2.1.0	['enterprise-attack']	identity--c78cb6e5-0c4b-4611-8297-d1b8b55e40b5	1.1	['CosmicDuke', 'TinyBaron', 'BotgenStudios', 'NemesisGemina']			['Windows']	True
malware	2.1	malware--2eaa5319-5e1e-4dd7-bbc4-566fced3964a	identity--c78cb6e5-0c4b-4611-8297-d1b8b55e40b5	2021-02-09T14:35:39.455Z	2022-10-12T17:29:57.200Z	Bad Rabbit	[Bad Rabbit](https://attack.mitre.org/software/S0606) is a self-propagating ransomware that affected the Ukrainian transportation sector in 2017. [Bad Rabbit](https://attack.mitre.org/software/S0606) has also targeted organizations and consumers in Russia. (Citation: Secure List Bad Rabbit)(Citation: ESET Bad Rabbit)(Citation: Dragos IT ICS Ransomware)	[{'source_name': 'mitre-attack', 'url': 'https://attack.mitre.org/software/S0606', 'external_id': 'S0606'}, {'source_name': 'ESET Bad Rabbit', 'description': 'M.Léveille, M-E.. (2017, October 24). Bad Rabbit: Not‑Petya is back with improved ransomware. Retrieved January 28, 2021.', 'url': 'https://www.welivesecurity.com/2017/10/24/bad-rabbit-not-petya-back/'}, {'source_name': 'Secure List Bad Rab…	['marking-definition--fa42a846-8d90-4e51-bc29-71d5b4802168']	2.1.0	['enterprise-attack', 'ics-attack']	identity--c78cb6e5-0c4b-4611-8297-d1b8b55e40b5	1.0	['Bad Rabbit', 'Win32/Diskcoder.D']	False		['Windows']	True
malware	2.1	malware--2dd34b01-6110-4aac-835d-b5e7b936b0be	identity--c78cb6e5-0c4b-4611-8297-d1b8b55e40b5	2017-05-31T21:33:18.946Z	2023-03-26T17:51:20.402Z	OLDBAIT	[OLDBAIT](https://attack.mitre.org/software/S0138) is a credential harvester used by [APT28](https://attack.mitre.org/groups/G0007). (Citation: FireEye APT28) (Citation: FireEye APT28 January 2017)	[{'source_name': 'mitre-attack', 'url': 'https://attack.mitre.org/software/S0138', 'external_id': 'S0138'}, {'source_name': 'FireEye APT28 January 2017', 'description': 'FireEye iSIGHT Intelligence. (2017, January 11). APT28: At the Center of the Storm. Retrieved January 11, 2017.', 'url': 'https://www2.fireeye.com/rs/848-DID-242/images/APT28-Center-of-Storm-2017.pdf'}, {'source_name': 'FireEye A…	['marking-definition--fa42a846-8d90-4e51-bc29-71d5b4802168']	3.1.0	['enterprise-attack']	identity--c78cb6e5-0c4b-4611-8297-d1b8b55e40b5	1.1	['OLDBAIT', 'Sasfis']	False		['Windows']	True
malware	2.1	malware--2daa14d6-cbf3-4308-bb8e-213c324a08e4	identity--c78cb6e5-0c4b-4611-8297-d1b8b55e40b5	2017-05-31T21:32:29.203Z	2022-04-25T14:00:00.188Z	HAMMERTOSS	[HAMMERTOSS](https://attack.mitre.org/software/S0037) is a backdoor that was used by [APT29](https://attack.mitre.org/groups/G0016) in 2015. (Citation: FireEye APT29) (Citation: F-Secure The Dukes)	[{'source_name': 'mitre-attack', 'url': 'https://attack.mitre.org/software/S0037', 'external_id': 'S0037'}, {'source_name': 'FireEye APT29', 'description': 'FireEye Labs. (2015, July). HAMMERTOSS: Stealthy Tactics Define a Russian Cyber Threat Group. Retrieved September 17, 2015.', 'url': 'https://www2.fireeye.com/rs/848-DID-242/images/rpt-apt29-hammertoss.pdf'}, {'source_name': 'F-Secure The Duk…	['marking-definition--fa42a846-8d90-4e51-bc29-71d5b4802168']	2.1.0	['enterprise-attack']	identity--c78cb6e5-0c4b-4611-8297-d1b8b55e40b5	1.2	['HAMMERTOSS', 'HammerDuke', 'NetDuke']			['Windows']	True
malware	2.1	malware--2cfe8a26-5be7-4a09-8915-ea3d9e787513	identity--c78cb6e5-0c4b-4611-8297-d1b8b55e40b5	2018-10-17T00:14:20.652Z	2022-04-25T14:00:00.188Z	iKitten	[iKitten](https://attack.mitre.org/software/S0278) is a macOS exfiltration agent (Citation: objsee mac malware 2017).	[{'source_name': 'mitre-attack', 'url': 'https://attack.mitre.org/software/S0278', 'external_id': 'S0278'}, {'source_name': 'iKitten', 'description': '(Citation: objsee mac malware 2017).'}, {'source_name': 'OSX/MacDownloader', 'description': '(Citation: objsee mac malware 2017).'}, {'source_name': 'objsee mac malware 2017', 'description': 'Patrick Wardle. (n.d.). Mac Malware of 2017. Retrieved S…	['marking-definition--fa42a846-8d90-4e51-bc29-71d5b4802168']	2.1.0	['enterprise-attack']	identity--c78cb6e5-0c4b-4611-8297-d1b8b55e40b5	1.1	['iKitten', 'OSX/MacDownloader']			['macOS']	True
malware	2.1	malware--2cf7dec3-66fc-423f-b2c7-58f1de243b4e	identity--c78cb6e5-0c4b-4611-8297-d1b8b55e40b5	2020-12-02T20:48:23.462Z	2022-04-25T14:00:00.188Z	HyperStack	[HyperStack](https://attack.mitre.org/software/S0537) is a RPC-based backdoor used by [Turla](https://attack.mitre.org/groups/G0010) since at least 2018. [HyperStack](https://attack.mitre.org/software/S0537) has similarities to other backdoors used by [Turla](https://attack.mitre.org/groups/G0010) including [Carbon](https://attack.mitre.org/software/S0335).(Citation: Accenture HyperStack October …	[{'source_name': 'mitre-attack', 'url': 'https://attack.mitre.org/software/S0537', 'external_id': 'S0537'}, {'source_name': 'Accenture HyperStack October 2020', 'description': 'Accenture. (2020, October). Turla uses HyperStack, Carbon, and Kazuar to compromise government entity. Retrieved December 2, 2020.', 'url': 'https://www.accenture.com/us-en/blogs/cyber-defense/turla-belugasturgeon-compromi…	['marking-definition--fa42a846-8d90-4e51-bc29-71d5b4802168']	2.1.0	['enterprise-attack']	identity--c78cb6e5-0c4b-4611-8297-d1b8b55e40b5	1.0	['HyperStack']			['Windows']	True
malware	2.1	malware--2ac41e8b-4865-4ced-839d-78e7852c47f3	identity--c78cb6e5-0c4b-4611-8297-d1b8b55e40b5	2022-08-11T22:00:20.194Z	2024-04-11T00:23:58.415Z	PyDCrypt	[PyDCrypt](https://attack.mitre.org/software/S1032) is malware written in Python designed to deliver [DCSrv](https://attack.mitre.org/software/S1033). It has been used by [Moses Staff](https://attack.mitre.org/groups/G1009) since at least September 2021, with each sample tailored for its intended victim organization.(Citation: Checkpoint MosesStaff Nov 2021)	[{'source_name': 'mitre-attack', 'url': 'https://attack.mitre.org/software/S1032', 'external_id': 'S1032'}, {'source_name': 'Checkpoint MosesStaff Nov 2021', 'description': 'Checkpoint Research. (2021, November 15). Uncovering MosesStaff techniques: Ideology over Money. Retrieved August 11, 2022.', 'url': 'https://research.checkpoint.com/2021/mosesstaff-targeting-israeli-companies/'}]	['marking-definition--fa42a846-8d90-4e51-bc29-71d5b4802168']	3.2.0	['enterprise-attack']	identity--c78cb6e5-0c4b-4611-8297-d1b8b55e40b5	1.1	['PyDCrypt']	False	['Pooja Natarajan, NEC Corporation India', 'Hiroki Nagahama, NEC Corporation', 'Manikantan Srinivasan, NEC Corporation India']	['Windows']	True
malware	2.1	malware--2a7c1bb7-cd12-456e-810d-ab3bf8457bab	identity--c78cb6e5-0c4b-4611-8297-d1b8b55e40b5	2021-12-02T15:09:20.899Z	2023-03-26T20:20:44.580Z	TinyTurla	[TinyTurla](https://attack.mitre.org/software/S0668) is a backdoor that has been used by [Turla](https://attack.mitre.org/groups/G0010) against targets in the US, Germany, and Afghanistan since at least 2020.(Citation: Talos TinyTurla September 2021)	[{'source_name': 'mitre-attack', 'url': 'https://attack.mitre.org/software/S0668', 'external_id': 'S0668'}, {'source_name': 'Talos TinyTurla September 2021', 'description': 'Cisco Talos. (2021, September 21). TinyTurla - Turla deploys new malware to keep a secret backdoor on victim machines. Retrieved December 2, 2021.', 'url': 'https://blog.talosintelligence.com/2021/09/tinyturla.html'}]	['marking-definition--fa42a846-8d90-4e51-bc29-71d5b4802168']	3.1.0	['enterprise-attack']	identity--c78cb6e5-0c4b-4611-8297-d1b8b55e40b5	1.1	['TinyTurla']	False	['Kyaw Pyiyt Htet, @KyawPyiytHtet', 'Massimiliano Romano, BT Security']	['Windows']	True
malware	2.1	malware--2a70812b-f1ef-44db-8578-a496a227aef2	identity--c78cb6e5-0c4b-4611-8297-d1b8b55e40b5	2018-04-18T17:59:24.739Z	2023-09-20T20:04:20.149Z	NETWIRE	[NETWIRE](https://attack.mitre.org/software/S0198) is a publicly available, multiplatform remote administration tool (RAT) that has been used by criminal and APT groups since at least 2012.(Citation: FireEye APT33 Sept 2017)(Citation: McAfee Netwire Mar 2015)(Citation: FireEye APT33 Webinar Sept 2017)	[{'source_name': 'mitre-attack', 'url': 'https://attack.mitre.org/software/S0198', 'external_id': 'S0198'}, {'source_name': 'NETWIRE', 'description': '(Citation: FireEye APT33 Sept 2017) (Citation: FireEye APT33 Webinar Sept 2017) (Citation: McAfee Netwire Mar 2015)'}, {'source_name': 'FireEye APT33 Webinar Sept 2017', 'description': 'Davis, S. and Carr, N. (2017, September 21). APT33: New Insigh…	['marking-definition--fa42a846-8d90-4e51-bc29-71d5b4802168']	3.1.0	['enterprise-attack']	identity--c78cb6e5-0c4b-4611-8297-d1b8b55e40b5	1.6	['NETWIRE']	False	['Tony Lambert, Red Canary']	['Windows', 'Linux', 'macOS']	True
malware	2.1	malware--463f68f1-5cde-4dc2-a831-68b73488f8f4	identity--c78cb6e5-0c4b-4611-8297-d1b8b55e40b5	2017-05-31T21:32:53.681Z	2022-04-25T14:00:00.188Z	MobileOrder	[MobileOrder](https://attack.mitre.org/software/S0079) is a Trojan intended to compromise Android mobile devices. It has been used by [Scarlet Mimic](https://attack.mitre.org/groups/G0029). (Citation: Scarlet Mimic Jan 2016)	[{'source_name': 'mitre-attack', 'url': 'https://attack.mitre.org/software/S0079', 'external_id': 'S0079'}, {'source_name': 'Scarlet Mimic Jan 2016', 'description': 'Falcone, R. and Miller-Osborn, J.. (2016, January 24). Scarlet Mimic: Years-Long Espionage Campaign Targets Minority Activists. Retrieved February 10, 2016.', 'url': 'http://researchcenter.paloaltonetworks.com/2016/01/scarlet-mimic-y…	['marking-definition--fa42a846-8d90-4e51-bc29-71d5b4802168']	2.1.0	['enterprise-attack']	identity--c78cb6e5-0c4b-4611-8297-d1b8b55e40b5	1.0					True
malware	2.1	malware--2a6f4c7b-e690-4cc7-ab6b-1f821fb6b80b	identity--c78cb6e5-0c4b-4611-8297-d1b8b55e40b5	2017-05-31T21:32:33.348Z	2022-04-25T14:00:00.188Z	LOWBALL	[LOWBALL](https://attack.mitre.org/software/S0042) is malware used by [admin@338](https://attack.mitre.org/groups/G0018). It was used in August 2015 in email messages targeting Hong Kong-based media organizations. (Citation: FireEye admin@338)	[{'source_name': 'mitre-attack', 'url': 'https://attack.mitre.org/software/S0042', 'external_id': 'S0042'}, {'source_name': 'FireEye admin@338', 'description': 'FireEye Threat Intelligence. (2015, December 1). China-based Cyber Threat Group Uses Dropbox for Malware Communications and Targets Hong Kong Media Outlets. Retrieved December 4, 2015.', 'url': 'https://www.fireeye.com/blog/threat-researc…	['marking-definition--fa42a846-8d90-4e51-bc29-71d5b4802168']	2.1.0	['enterprise-attack']	identity--c78cb6e5-0c4b-4611-8297-d1b8b55e40b5	1.1	['LOWBALL']			['Windows']	True
malware	2.1	malware--40d3e230-ed32-469f-ba89-be70cc08ab39	identity--c78cb6e5-0c4b-4611-8297-d1b8b55e40b5	2017-05-31T21:32:59.153Z	2022-04-25T14:00:00.188Z	Agent.btz	[Agent.btz](https://attack.mitre.org/software/S0092) is a worm that primarily spreads itself via removable devices such as USB drives. It reportedly infected U.S. military networks in 2008. (Citation: Securelist Agent.btz)	[{'source_name': 'mitre-attack', 'url': 'https://attack.mitre.org/software/S0092', 'external_id': 'S0092'}, {'source_name': 'Securelist Agent.btz', 'description': 'Gostev, A.. (2014, March 12). Agent.btz: a Source of Inspiration?. Retrieved April 8, 2016.', 'url': 'https://securelist.com/agent-btz-a-source-of-inspiration/58551/'}]	['marking-definition--fa42a846-8d90-4e51-bc29-71d5b4802168']	2.1.0	['enterprise-attack']	identity--c78cb6e5-0c4b-4611-8297-d1b8b55e40b5	1.1	['Agent.btz']			['Windows']	True
malware	2.1	malware--0945a1a5-a79a-47c8-9079-10c16cdfcb5d	identity--c78cb6e5-0c4b-4611-8297-d1b8b55e40b5	2023-01-11T21:17:36.149Z	2023-02-15T17:03:59.324Z	AvosLocker	[AvosLocker](https://attack.mitre.org/software/S1053) is ransomware written in C++ that has been offered via the Ransomware-as-a-Service (RaaS) model. It was first observed in June 2021 and has been used against financial services, critical manufacturing, government facilities, and other critical infrastructure sectors in the United States. As of March 2022, [AvosLocker](https://attack.mitre.org/…	[{'source_name': 'mitre-attack', 'url': 'https://attack.mitre.org/software/S1053', 'external_id': 'S1053'}, {'source_name': 'Joint CSA AvosLocker Mar 2022', 'description': 'FBI, FinCEN, Treasury. (2022, March 17). Indicators of Compromise Associated with AvosLocker Ransomware. Retrieved January 11, 2023.', 'url': 'https://www.ic3.gov/Media/News/2022/220318.pdf'}, {'source_name': 'Malwarebytes Avo…	['marking-definition--fa42a846-8d90-4e51-bc29-71d5b4802168']	3.1.0	['enterprise-attack']	identity--c78cb6e5-0c4b-4611-8297-d1b8b55e40b5	1.0	['AvosLocker']	False	['Flavio Costa, Cisco']	['Linux', 'Windows']	True
malware	2.1	malware--45c759ac-b490-48bb-80d4-c8eee3431027	identity--c78cb6e5-0c4b-4611-8297-d1b8b55e40b5	2021-01-11T20:49:20.832Z	2021-10-15T19:14:33.244Z	GuLoader	[GuLoader](https://attack.mitre.org/software/S0561) is a file downloader that has been used since at least December 2019 to distribute a variety of remote administration tool (RAT) malware, including [NETWIRE](https://attack.mitre.org/software/S0198), [Agent Tesla](https://attack.mitre.org/software/S0331), [NanoCore](https://attack.mitre.org/software/S0336), FormBook, and Parallax RAT.(Citation: …	[{'source_name': 'mitre-attack', 'url': 'https://attack.mitre.org/software/S0561', 'external_id': 'S0561'}, {'source_name': 'Unit 42 NETWIRE April 2020', 'description': 'Duncan, B. (2020, April 3). GuLoader: Malspam Campaign Installing NetWire RAT. Retrieved January 7, 2021.', 'url': 'https://unit42.paloaltonetworks.com/guloader-installing-netwire-rat/'}, {'source_name': 'Medium Eli Salem GuLoade…	['marking-definition--fa42a846-8d90-4e51-bc29-71d5b4802168']	2.1.0	['enterprise-attack']	identity--c78cb6e5-0c4b-4611-8297-d1b8b55e40b5	2.0	['GuLoader']		['Eli Salem, @elisalem9']	['Windows']	True
malware	2.1	malware--457a5e8d-d964-4130-bde3-c07bb41a093e	identity--c78cb6e5-0c4b-4611-8297-d1b8b55e40b5	2024-08-20T19:39:35.337Z	2024-10-28T16:22:59.359Z	Cuckoo Stealer	[Cuckoo Stealer](https://attack.mitre.org/software/S1153) is a macOS malware with characteristics of spyware and an infostealer that has been in use since at least 2024. [Cuckoo Stealer](https://attack.mitre.org/software/S1153) is a universal Mach-O binary that can run on Intel or ARM-based Macs and has been spread through trojanized versions of various potentially unwanted programs or PUP's such…	[{'source_name': 'mitre-attack', 'url': 'https://attack.mitre.org/software/S1153', 'external_id': 'S1153'}, {'source_name': 'Kandji Cuckoo April 2024', 'description': 'Kohler, A. and Lopez, C. (2024, April 30). Malware: Cuckoo Behaves Like Cross Between Infostealer and Spyware. Retrieved August 20, 2024.', 'url': 'https://www.kandji.io/blog/malware-cuckoo-infostealer-spyware'}, {'source_name': 'S…	['marking-definition--fa42a846-8d90-4e51-bc29-71d5b4802168']	3.2.0	['enterprise-attack']	identity--c78cb6e5-0c4b-4611-8297-d1b8b55e40b5	1.0	['Cuckoo Stealer']	False	['Takemasa Kamatani, NEC Corporation', 'Sareena Karapoola, NEC Corporation India', 'Pooja Natarajan, NEC Corporation India']	['macOS']	True
malware	2.1	malware--454fe82d-6fd2-4ac6-91ab-28a33fe01369	identity--c78cb6e5-0c4b-4611-8297-d1b8b55e40b5	2019-04-19T15:30:36.593Z	2024-02-09T19:24:50.164Z	HOPLIGHT	[HOPLIGHT](https://attack.mitre.org/software/S0376) is a backdoor Trojan that has reportedly been used by the North Korean government.(Citation: US-CERT HOPLIGHT Apr 2019)	[{'source_name': 'mitre-attack', 'url': 'https://attack.mitre.org/software/S0376', 'external_id': 'S0376'}, {'source_name': 'HOPLIGHT', 'description': '(Citation: US-CERT HOPLIGHT Apr 2019)'}, {'source_name': 'US-CERT HOPLIGHT Apr 2019', 'description': 'US-CERT. (2019, April 10). MAR-10135536-8 – North Korean Trojan: HOPLIGHT. Retrieved April 19, 2019.', 'url': 'https://www.us-cert.gov/ncas/analy…	['marking-definition--fa42a846-8d90-4e51-bc29-71d5b4802168']	3.2.0	['enterprise-attack']	identity--c78cb6e5-0c4b-4611-8297-d1b8b55e40b5	1.3	['HOPLIGHT']	False		['Windows']	True
malware	2.1	malware--452da2d9-706c-4185-ad6f-f5edaf4b9f48	identity--c78cb6e5-0c4b-4611-8297-d1b8b55e40b5	2024-01-19T21:08:29.427Z	2024-01-19T21:09:35.017Z	LoFiSe	[LoFiSe](https://attack.mitre.org/software/S1101) has been used by [ToddyCat](https://attack.mitre.org/groups/G1022) since at least 2023 to identify and collect files of interest on targeted systems.(Citation: Kaspersky ToddyCat Check Logs October 2023)	[{'source_name': 'mitre-attack', 'url': 'https://attack.mitre.org/software/S1101', 'external_id': 'S1101'}, {'source_name': 'Kaspersky ToddyCat Check Logs October 2023', 'description': 'Dedola, G. et al. (2023, October 12). ToddyCat: Keep calm and check logs. Retrieved January 3, 2024.', 'url': 'https://securelist.com/toddycat-keep-calm-and-check-logs/110696/'}]	['marking-definition--fa42a846-8d90-4e51-bc29-71d5b4802168']	3.2.0	['enterprise-attack']	identity--c78cb6e5-0c4b-4611-8297-d1b8b55e40b5	1.0	['LoFiSe']	False		['Windows']	True
malware	2.1	malware--44e2a842-415b-47f4-8549-83fbdb8a5674	identity--c78cb6e5-0c4b-4611-8297-d1b8b55e40b5	2022-10-04T21:48:00.086Z	2022-10-04T21:50:36.241Z	SUGARUSH	[SUGARUSH](https://attack.mitre.org/software/S1049) is a small custom backdoor that can establish a reverse shell over TCP to a hard coded C2 address. [SUGARUSH](https://attack.mitre.org/software/S1049) was first identified during analysis of UNC3890's [C0010](https://attack.mitre.org/campaigns/C0010) campaign targeting Israeli companies, which began in late 2020.(Citation: Mandiant UNC3890 Aug 2…	[{'source_name': 'mitre-attack', 'url': 'https://attack.mitre.org/software/S1049', 'external_id': 'S1049'}, {'source_name': 'Mandiant UNC3890 Aug 2022', 'description': 'Mandiant Israel Research Team. (2022, August 17). Suspected Iranian Actor Targeting Israeli Shipping, Healthcare, Government and Energy Sectors. Retrieved September 21, 2022.', 'url': 'https://www.mandiant.com/resources/blog/suspe…	['marking-definition--fa42a846-8d90-4e51-bc29-71d5b4802168']	2.1.0	['enterprise-attack']	identity--c78cb6e5-0c4b-4611-8297-d1b8b55e40b5	1.0	['SUGARUSH']	False		['Windows']	True
malware	2.1	malware--44c75271-0e4d-496f-ae0a-a6d883a42a65	identity--c78cb6e5-0c4b-4611-8297-d1b8b55e40b5	2020-05-05T14:03:11.359Z	2024-04-11T00:14:59.199Z	Rifdoor	[Rifdoor](https://attack.mitre.org/software/S0433) is a remote access trojan (RAT) that shares numerous code similarities with [HotCroissant](https://attack.mitre.org/software/S0431).(Citation: Carbon Black HotCroissant April 2020)	[{'source_name': 'mitre-attack', 'url': 'https://attack.mitre.org/software/S0433', 'external_id': 'S0433'}, {'source_name': 'Carbon Black HotCroissant April 2020', 'description': 'Knight, S.. (2020, April 16). VMware Carbon Black TAU Threat Analysis: The Evolution of Lazarus. Retrieved May 1, 2020.', 'url': 'https://www.carbonblack.com/2020/04/16/vmware-carbon-black-tau-threat-analysis-the-evolut…	['marking-definition--fa42a846-8d90-4e51-bc29-71d5b4802168']	3.2.0	['enterprise-attack']	identity--c78cb6e5-0c4b-4611-8297-d1b8b55e40b5	1.1	['Rifdoor']	False		['Windows']	True
malware	2.1	malware--434ba392-ebdc-488b-b1ef-518deea65774	identity--c78cb6e5-0c4b-4611-8297-d1b8b55e40b5	2021-06-22T14:20:30.164Z	2022-04-25T14:00:00.188Z	FYAnti	[FYAnti](https://attack.mitre.org/software/S0628) is a loader that has been used by [menuPass](https://attack.mitre.org/groups/G0045) since at least 2020, including to deploy [QuasarRAT](https://attack.mitre.org/software/S0262).(Citation: Securelist APT10 March 2021)	[{'source_name': 'mitre-attack', 'url': 'https://attack.mitre.org/software/S0628', 'external_id': 'S0628'}, {'source_name': 'DILLJUICE stage2', 'description': '(Citation: Securelist APT10 March 2021)'}, {'source_name': 'Securelist APT10 March 2021', 'description': 'GREAT. (2021, March 30). APT10: sophisticated multi-layered loader Ecipekac discovered in A41APT campaign. Retrieved June 17, 2021.',…	['marking-definition--fa42a846-8d90-4e51-bc29-71d5b4802168']	2.1.0	['enterprise-attack']	identity--c78cb6e5-0c4b-4611-8297-d1b8b55e40b5	1.0	['FYAnti', 'DILLJUICE stage2']			['Windows']	True
malware	2.1	malware--4327aff5-f194-440c-b499-4d9730cc1eab	identity--c78cb6e5-0c4b-4611-8297-d1b8b55e40b5	2023-09-13T18:52:15.552Z	2023-10-10T17:18:52.857Z	Snip3	[Snip3](https://attack.mitre.org/software/S1086) is a sophisticated crypter-as-a-service that has been used since at least 2021 to obfuscate and load numerous strains of malware including [AsyncRAT](https://attack.mitre.org/software/S1087), [Revenge RAT](https://attack.mitre.org/software/S0379), [Agent Tesla](https://attack.mitre.org/software/S0331), and [NETWIRE](https://attack.mitre.org/softwar…	[{'source_name': 'mitre-attack', 'url': 'https://attack.mitre.org/software/S1086', 'external_id': 'S1086'}, {'source_name': 'Telefonica Snip3 December 2021', 'description': 'Jornet, A. (2021, December 23). Snip3, an investigation into malware. Retrieved September 19, 2023.', 'url': 'https://telefonicatech.com/blog/snip3-investigacion-malware'}, {'source_name': 'Morphisec Snip3 May 2021', 'descrip…	['marking-definition--fa42a846-8d90-4e51-bc29-71d5b4802168']	3.2.0	['enterprise-attack']	identity--c78cb6e5-0c4b-4611-8297-d1b8b55e40b5	1.0	['Snip3']	False	['Aaron Jornet']	['Windows']	True
malware	2.1	malware--432555de-63bf-4f2a-a3fa-f720a4561078	identity--c78cb6e5-0c4b-4611-8297-d1b8b55e40b5	2019-05-28T19:07:29.816Z	2022-07-18T15:59:26.387Z	FlawedAmmyy	[FlawedAmmyy](https://attack.mitre.org/software/S0381) is a remote access tool (RAT) that was first seen in early 2016. The code for [FlawedAmmyy](https://attack.mitre.org/software/S0381) was based on leaked source code for a version of Ammyy Admin, a remote access software.(Citation: Proofpoint TA505 Mar 2018)	[{'source_name': 'mitre-attack', 'url': 'https://attack.mitre.org/software/S0381', 'external_id': 'S0381'}, {'source_name': 'Proofpoint TA505 Mar 2018', 'description': 'Proofpoint Staff. (2018, March 7). Leaked Ammyy Admin Source Code Turned into Malware. Retrieved May 28, 2019.', 'url': 'https://www.proofpoint.com/us/threat-insight/post/leaked-ammyy-admin-source-code-turned-malware'}]	['marking-definition--fa42a846-8d90-4e51-bc29-71d5b4802168']	2.1.0	['enterprise-attack']	identity--c78cb6e5-0c4b-4611-8297-d1b8b55e40b5	1.2	['FlawedAmmyy']	False		['Windows']	True
malware	2.1	malware--43213480-78f7-4fb3-976f-d48f5f6a4c2a	identity--c78cb6e5-0c4b-4611-8297-d1b8b55e40b5	2017-05-31T21:32:28.754Z	2022-04-25T14:00:00.188Z	FLASHFLOOD	[FLASHFLOOD](https://attack.mitre.org/software/S0036) is malware developed by [APT30](https://attack.mitre.org/groups/G0013) that allows propagation and exfiltration of data over removable devices. [APT30](https://attack.mitre.org/groups/G0013) may use this capability to exfiltrate data across air-gaps. (Citation: FireEye APT30)	[{'source_name': 'mitre-attack', 'url': 'https://attack.mitre.org/software/S0036', 'external_id': 'S0036'}, {'source_name': 'FireEye APT30', 'description': 'FireEye Labs. (2015, April). APT30 AND THE MECHANICS OF A LONG-RUNNING CYBER ESPIONAGE OPERATION. Retrieved May 1, 2015.', 'url': 'https://www2.fireeye.com/rs/fireye/images/rpt-apt30.pdf'}]	['marking-definition--fa42a846-8d90-4e51-bc29-71d5b4802168']	2.1.0	['enterprise-attack']	identity--c78cb6e5-0c4b-4611-8297-d1b8b55e40b5	1.1	['FLASHFLOOD']			['Windows']	True
malware	2.1	malware--43155329-3edf-47a6-9a14-7dac899b01e4	identity--c78cb6e5-0c4b-4611-8297-d1b8b55e40b5	2019-05-29T14:33:04.253Z	2024-04-11T02:32:31.883Z	FlawedGrace	[FlawedGrace](https://attack.mitre.org/software/S0383) is a fully featured remote access tool (RAT) written in C++ that was first observed in late 2017.(Citation: Proofpoint TA505 Jan 2019)	[{'source_name': 'mitre-attack', 'url': 'https://attack.mitre.org/software/S0383', 'external_id': 'S0383'}, {'source_name': 'Proofpoint TA505 Jan 2019', 'description': 'Schwarz, D. and Proofpoint Staff. (2019, January 9). ServHelper and FlawedGrace - New malware introduced by TA505. Retrieved May 28, 2019.', 'url': 'https://www.proofpoint.com/us/threat-insight/post/servhelper-and-flawedgrace-new-…	['marking-definition--fa42a846-8d90-4e51-bc29-71d5b4802168']	3.2.0	['enterprise-attack']	identity--c78cb6e5-0c4b-4611-8297-d1b8b55e40b5	1.1	['FlawedGrace']	False		['Windows']	True
malware	2.1	malware--425771c5-48b4-4ecd-9f95-74ed3fc9da59	identity--c78cb6e5-0c4b-4611-8297-d1b8b55e40b5	2021-05-26T13:13:43.366Z	2022-10-05T16:33:54.170Z	SombRAT	[SombRAT](https://attack.mitre.org/software/S0615) is a modular backdoor written in C++ that has been used since at least 2019 to download and execute malicious payloads, including [FIVEHANDS](https://attack.mitre.org/software/S0618) ransomware.(Citation: BlackBerry CostaRicto November 2020)(Citation: FireEye FiveHands April 2021)(Citation: CISA AR21-126A FIVEHANDS May 2021)	[{'source_name': 'mitre-attack', 'url': 'https://attack.mitre.org/software/S0615', 'external_id': 'S0615'}, {'source_name': 'CISA AR21-126A FIVEHANDS May 2021', 'description': 'CISA. (2021, May 6). Analysis Report (AR21-126A) FiveHands Ransomware. Retrieved June 7, 2021.', 'url': 'https://us-cert.cisa.gov/ncas/analysis-reports/ar21-126a'}, {'source_name': 'FireEye FiveHands April 2021', 'descript…	['marking-definition--fa42a846-8d90-4e51-bc29-71d5b4802168']	2.1.0	['enterprise-attack']	identity--c78cb6e5-0c4b-4611-8297-d1b8b55e40b5	1.2	['SombRAT']	False		['Windows']	True
malware	2.1	malware--4189a679-72ed-4a89-a57c-7f689712ecf8	identity--c78cb6e5-0c4b-4611-8297-d1b8b55e40b5	2018-04-18T17:59:24.739Z	2024-09-04T21:36:27.669Z	SHUTTERSPEED	[SHUTTERSPEED](https://attack.mitre.org/software/S0217) is a backdoor used by [APT37](https://attack.mitre.org/groups/G0067). (Citation: FireEye APT37 Feb 2018)	[{'source_name': 'mitre-attack', 'url': 'https://attack.mitre.org/software/S0217', 'external_id': 'S0217'}, {'source_name': 'FireEye APT37 Feb 2018', 'description': 'FireEye. (2018, February 20). APT37 (Reaper): The Overlooked North Korean Actor. Retrieved March 1, 2018.', 'url': 'https://www2.fireeye.com/rs/848-DID-242/images/rpt_APT37.pdf'}]	['marking-definition--fa42a846-8d90-4e51-bc29-71d5b4802168']	3.2.0	['enterprise-attack']	identity--c78cb6e5-0c4b-4611-8297-d1b8b55e40b5	1.0	['SHUTTERSPEED']	False			True
malware	2.1	malware--414dc555-c79e-4b24-a2da-9b607f7eaf16	identity--c78cb6e5-0c4b-4611-8297-d1b8b55e40b5	2018-04-18T17:59:24.739Z	2022-04-25T14:00:00.188Z	SLOWDRIFT	[SLOWDRIFT](https://attack.mitre.org/software/S0218) is a backdoor used by [APT37](https://attack.mitre.org/groups/G0067) against academic and strategic victims in South Korea. (Citation: FireEye APT37 Feb 2018)	[{'source_name': 'mitre-attack', 'url': 'https://attack.mitre.org/software/S0218', 'external_id': 'S0218'}, {'source_name': 'SLOWDRIFT', 'description': '(Citation: FireEye APT37 Feb 2018)'}, {'source_name': 'FireEye APT37 Feb 2018', 'description': 'FireEye. (2018, February 20). APT37 (Reaper): The Overlooked North Korean Actor. Retrieved March 1, 2018.', 'url': 'https://www2.fireeye.com/rs/848-DI…	['marking-definition--fa42a846-8d90-4e51-bc29-71d5b4802168']	2.1.0	['enterprise-attack']	identity--c78cb6e5-0c4b-4611-8297-d1b8b55e40b5	1.1	['SLOWDRIFT']			['Windows']	True
malware	2.1	malware--37cc7eb6-12e3-467b-82e8-f20f2cc73c69	identity--c78cb6e5-0c4b-4611-8297-d1b8b55e40b5	2017-05-31T21:33:07.943Z	2024-04-11T00:25:44.638Z	Prikormka	[Prikormka](https://attack.mitre.org/software/S0113) is a malware family used in a campaign known as Operation Groundbait. It has predominantly been observed in Ukraine and was used as early as 2008. (Citation: ESET Operation Groundbait)	[{'source_name': 'mitre-attack', 'url': 'https://attack.mitre.org/software/S0113', 'external_id': 'S0113'}, {'source_name': 'ESET Operation Groundbait', 'description': 'Cherepanov, A.. (2016, May 17). Operation Groundbait: Analysis of a surveillance toolkit. Retrieved May 18, 2016.', 'url': 'http://www.welivesecurity.com/wp-content/uploads/2016/05/Operation-Groundbait.pdf'}]	['marking-definition--fa42a846-8d90-4e51-bc29-71d5b4802168']	3.2.0	['enterprise-attack']	identity--c78cb6e5-0c4b-4611-8297-d1b8b55e40b5	1.4	['Prikormka']	False		['Windows']	True
malware	2.1	malware--40a1b8ec-7295-416c-a6b1-68181d86f120	identity--c78cb6e5-0c4b-4611-8297-d1b8b55e40b5	2021-04-07T18:07:47.604Z	2024-04-11T02:18:41.342Z	Hildegard	[Hildegard](https://attack.mitre.org/software/S0601) is malware that targets misconfigured kubelets for initial access and runs cryptocurrency miner operations. The malware was first observed in January 2021. The TeamTNT activity group is believed to be behind [Hildegard](https://attack.mitre.org/software/S0601). (Citation: Unit 42 Hildegard Malware)	[{'source_name': 'mitre-attack', 'url': 'https://attack.mitre.org/software/S0601', 'external_id': 'S0601'}, {'source_name': 'Unit 42 Hildegard Malware', 'description': 'Chen, J. et al. (2021, February 3). Hildegard: New TeamTNT Cryptojacking Malware Targeting Kubernetes. Retrieved April 5, 2021.', 'url': 'https://unit42.paloaltonetworks.com/hildegard-malware-teamtnt/'}]	['marking-definition--fa42a846-8d90-4e51-bc29-71d5b4802168']	3.2.0	['enterprise-attack']	identity--c78cb6e5-0c4b-4611-8297-d1b8b55e40b5	1.2	['Hildegard']	False	['Center for Threat-Informed Defense (CTID)']	['Linux', 'Containers', 'IaaS']	True
malware	2.1	malware--3e4e2c79-2b27-4245-a5c1-5586a3cbd8f5	identity--c78cb6e5-0c4b-4611-8297-d1b8b55e40b5	2022-08-07T15:31:14.540Z	2022-08-24T16:37:25.008Z	AuTo Stealer	[AuTo Stealer](https://attack.mitre.org/software/S1029) is malware written in C++ has been used by [SideCopy](https://attack.mitre.org/groups/G1008) since at least December 2021 to target government agencies and personnel in India and Afghanistan.(Citation: MalwareBytes SideCopy Dec 2021)	[{'source_name': 'mitre-attack', 'url': 'https://attack.mitre.org/software/S1029', 'external_id': 'S1029'}, {'source_name': 'MalwareBytes SideCopy Dec 2021', 'description': 'Threat Intelligence Team. (2021, December 2). SideCopy APT: Connecting lures victims, payloads to infrastructure. Retrieved June 13, 2022.', 'url': 'https://www.malwarebytes.com/blog/news/2021/12/sidecopy-apt-connecting-lures…	['marking-definition--fa42a846-8d90-4e51-bc29-71d5b4802168']	2.1.0	['enterprise-attack']	identity--c78cb6e5-0c4b-4611-8297-d1b8b55e40b5	1.0	['AuTo Stealer']	False		['Windows']	True
malware	2.1	malware--3d8e547d-9456-4f32-a895-dc86134e282f	identity--c78cb6e5-0c4b-4611-8297-d1b8b55e40b5	2018-04-18T17:59:24.739Z	2022-04-25T14:00:00.188Z	Umbreon	A Linux rootkit that provides backdoor access and hides from defenders.	[{'source_name': 'mitre-attack', 'url': 'https://attack.mitre.org/software/S0221', 'external_id': 'S0221'}, {'source_name': 'Umbreon', 'description': '(Citation: Umbreon Trend Micro)'}, {'source_name': 'Umbreon Trend Micro', 'description': 'Fernando Mercês. (2016, September 5). Pokémon-themed Umbreon Linux Rootkit Hits x86, ARM Systems. Retrieved March 5, 2018.', 'url': 'https://blog.trendmicro.c…	['marking-definition--fa42a846-8d90-4e51-bc29-71d5b4802168']	2.1.0	['enterprise-attack']	identity--c78cb6e5-0c4b-4611-8297-d1b8b55e40b5	1.1	['Umbreon']			['Linux']	True
malware	2.1	malware--3d57dcc4-be99-4613-9482-d5218f5ec13e	identity--c78cb6e5-0c4b-4611-8297-d1b8b55e40b5	2020-09-23T15:42:59.822Z	2023-03-26T19:42:34.359Z	PolyglotDuke	[PolyglotDuke](https://attack.mitre.org/software/S0518) is a downloader that has been used by [APT29](https://attack.mitre.org/groups/G0016) since at least 2013. [PolyglotDuke](https://attack.mitre.org/software/S0518) has been used to drop [MiniDuke](https://attack.mitre.org/software/S0051).(Citation: ESET Dukes October 2019)	[{'source_name': 'mitre-attack', 'url': 'https://attack.mitre.org/software/S0518', 'external_id': 'S0518'}, {'source_name': 'ESET Dukes October 2019', 'description': 'Faou, M., Tartare, M., Dupuy, T. (2019, October). OPERATION GHOST. Retrieved September 23, 2020.', 'url': 'https://www.welivesecurity.com/wp-content/uploads/2019/10/ESET_Operation_Ghost_Dukes.pdf'}]	['marking-definition--fa42a846-8d90-4e51-bc29-71d5b4802168']	3.1.0	['enterprise-attack']	identity--c78cb6e5-0c4b-4611-8297-d1b8b55e40b5	1.1	['PolyglotDuke']	False		['Windows']	True
malware	2.1	malware--3cab1b76-2f40-4cd0-8d2c-7ed16eeb909c	identity--c78cb6e5-0c4b-4611-8297-d1b8b55e40b5	2017-05-31T21:32:43.237Z	2022-07-26T23:33:26.355Z	ELMER	[ELMER](https://attack.mitre.org/software/S0064) is a non-persistent, proxy-aware HTTP backdoor written in Delphi that has been used by [APT16](https://attack.mitre.org/groups/G0023). (Citation: FireEye EPS Awakens Part 2)	[{'source_name': 'mitre-attack', 'url': 'https://attack.mitre.org/software/S0064', 'external_id': 'S0064'}, {'source_name': 'FireEye EPS Awakens Part 2', 'description': 'Winters, R. (2015, December 20). The EPS Awakens - Part 2. Retrieved January 22, 2016.', 'url': 'https://web.archive.org/web/20151226205946/https://www.fireeye.com/blog/threat-research/2015/12/the-eps-awakens-part-two.html'}]	['marking-definition--fa42a846-8d90-4e51-bc29-71d5b4802168']	2.1.0	['enterprise-attack']	identity--c78cb6e5-0c4b-4611-8297-d1b8b55e40b5	1.1	['ELMER']	False		['Windows']	True
malware	2.1	malware--3c18ad16-9eaf-4649-984e-68551bff0d47	identity--c78cb6e5-0c4b-4611-8297-d1b8b55e40b5	2022-08-09T16:45:36.234Z	2024-04-11T00:02:15.805Z	Squirrelwaffle	[Squirrelwaffle](https://attack.mitre.org/software/S1030) is a loader that was first seen in September 2021. It has been used in spam email campaigns to deliver additional malware such as [Cobalt Strike](https://attack.mitre.org/software/S0154) and the [QakBot](https://attack.mitre.org/software/S0650) banking trojan.(Citation: ZScaler Squirrelwaffle Sep 2021)(Citation: Netskope Squirrelwaffle Oct…	[{'source_name': 'mitre-attack', 'url': 'https://attack.mitre.org/software/S1030', 'external_id': 'S1030'}, {'source_name': 'ZScaler Squirrelwaffle Sep 2021', 'description': 'Kumar, A., Stone-Gross, Brett. (2021, September 28). Squirrelwaffle: New Loader Delivering Cobalt Strike. Retrieved August 9, 2022.', 'url': 'https://www.zscaler.com/blogs/security-research/squirrelwaffle-new-loader-deliveri…	['marking-definition--fa42a846-8d90-4e51-bc29-71d5b4802168']	3.2.0	['enterprise-attack']	identity--c78cb6e5-0c4b-4611-8297-d1b8b55e40b5	1.1	['Squirrelwaffle']	False	['Sebastian Showell-Westrip, BT Security', 'Harry Hill, BT Security', 'Catherine Williams, BT Security']	['Windows']	True
malware	2.1	malware--3c02fb1f-cbdb-48f5-abaf-8c81d6e0c322	identity--c78cb6e5-0c4b-4611-8297-d1b8b55e40b5	2018-04-18T17:59:24.739Z	2022-04-25T14:00:00.188Z	KARAE	[KARAE](https://attack.mitre.org/software/S0215) is a backdoor typically used by [APT37](https://attack.mitre.org/groups/G0067) as first-stage malware. (Citation: FireEye APT37 Feb 2018)	[{'source_name': 'mitre-attack', 'url': 'https://attack.mitre.org/software/S0215', 'external_id': 'S0215'}, {'source_name': 'KARAE', 'description': '(Citation: FireEye APT37 Feb 2018)'}, {'source_name': 'FireEye APT37 Feb 2018', 'description': 'FireEye. (2018, February 20). APT37 (Reaper): The Overlooked North Korean Actor. Retrieved March 1, 2018.', 'url': 'https://www2.fireeye.com/rs/848-DID-24…	['marking-definition--fa42a846-8d90-4e51-bc29-71d5b4802168']	2.1.0	['enterprise-attack']	identity--c78cb6e5-0c4b-4611-8297-d1b8b55e40b5	1.1	['KARAE']			['Windows']	True
malware	2.1	malware--3be1fb7a-0f7e-415e-8e3a-74a80d596e68	identity--c78cb6e5-0c4b-4611-8297-d1b8b55e40b5	2023-01-26T01:21:43.409Z	2024-04-11T00:49:47.226Z	Mafalda	[Mafalda](https://attack.mitre.org/software/S1060) is a flexible interactive implant that has been used by [Metador](https://attack.mitre.org/groups/G1013). Security researchers assess the [Mafalda](https://attack.mitre.org/software/S1060) name may be inspired by an Argentinian cartoon character that has been popular as a means of political commentary since the 1960s. (Citation: SentinelLabs Meta…	[{'source_name': 'mitre-attack', 'url': 'https://attack.mitre.org/software/S1060', 'external_id': 'S1060'}, {'source_name': 'SentinelLabs Metador Sept 2022', 'description': 'Ehrlich, A., et al. (2022, September). THE MYSTERY OF METADOR | AN UNATTRIBUTED THREAT HIDING IN TELCOS, ISPS, AND UNIVERSITIES. Retrieved January 23, 2023.', 'url': 'https://assets.sentinelone.com/sentinellabs22/metador#page…	['marking-definition--fa42a846-8d90-4e51-bc29-71d5b4802168']	3.2.0	['enterprise-attack']	identity--c78cb6e5-0c4b-4611-8297-d1b8b55e40b5	1.1	['Mafalda']	False	['Massimiliano Romano, BT Security']	['Windows']	True
malware	2.1	malware--3bc7e862-5610-4c02-9c48-15b2e2dc1ddb	identity--c78cb6e5-0c4b-4611-8297-d1b8b55e40b5	2023-02-14T16:52:39.925Z	2024-04-10T20:34:14.166Z	Woody RAT	[Woody RAT](https://attack.mitre.org/software/S1065) is a remote access trojan (RAT) that has been used since at least August 2021 against Russian organizations.(Citation: MalwareBytes WoodyRAT Aug 2022)	[{'source_name': 'mitre-attack', 'url': 'https://attack.mitre.org/software/S1065', 'external_id': 'S1065'}, {'source_name': 'MalwareBytes WoodyRAT Aug 2022', 'description': 'MalwareBytes Threat Intelligence Team. (2022, August 3). Woody RAT: A new feature-rich malware spotted in the wild. Retrieved December 6, 2022.', 'url': 'https://www.malwarebytes.com/blog/threat-intelligence/2022/08/woody-rat…	['marking-definition--fa42a846-8d90-4e51-bc29-71d5b4802168']	3.2.0	['enterprise-attack']	identity--c78cb6e5-0c4b-4611-8297-d1b8b55e40b5	1.1	['Woody RAT']	False	['Yoshihiro Kori, NEC Corporation', 'Pooja Natarajan, NEC Corporation India', 'Manikantan Srinivasan, NEC Corporation India', 'Adam Lichters']	['Windows']	True
malware	2.1	malware--3ae6097d-d700-46c6-8b21-42fc0bcb48fa	identity--c78cb6e5-0c4b-4611-8297-d1b8b55e40b5	2020-12-22T18:36:12.214Z	2022-04-25T14:00:00.188Z	DropBook	[DropBook](https://attack.mitre.org/software/S0547) is a Python-based backdoor compiled with PyInstaller.(Citation: Cybereason Molerats Dec 2020)	[{'source_name': 'mitre-attack', 'url': 'https://attack.mitre.org/software/S0547', 'external_id': 'S0547'}, {'source_name': 'DropBook', 'description': '(Citation: Cybereason Molerats Dec 2020)(Citation: BleepingComputer Molerats Dec 2020)'}, {'source_name': 'Cybereason Molerats Dec 2020', 'description': 'Cybereason Nocturnus Team. (2020, December 9). MOLERATS IN THE CLOUD: New Malware Arsenal Abu…	['marking-definition--fa42a846-8d90-4e51-bc29-71d5b4802168']	2.1.0	['enterprise-attack']	identity--c78cb6e5-0c4b-4611-8297-d1b8b55e40b5	1.1	['DropBook']			['Windows']	True
malware	2.1	malware--3aa169f8-bbf6-44bb-b57d-7f6ada5c2128	identity--c78cb6e5-0c4b-4611-8297-d1b8b55e40b5	2020-08-07T14:53:56.534Z	2024-04-11T02:43:00.252Z	Dacls	[Dacls](https://attack.mitre.org/software/S0497) is a multi-platform remote access tool used by [Lazarus Group](https://attack.mitre.org/groups/G0032) since at least December 2019.(Citation: TrendMicro macOS Dacls May 2020)(Citation: SentinelOne Lazarus macOS July 2020)	[{'source_name': 'mitre-attack', 'url': 'https://attack.mitre.org/software/S0497', 'external_id': 'S0497'}, {'source_name': 'TrendMicro macOS Dacls May 2020', 'description': 'Mabutas, G. (2020, May 11). New MacOS Dacls RAT Backdoor Shows Lazarus’ Multi-Platform Attack Capability. Retrieved August 10, 2020.', 'url': 'https://blog.trendmicro.com/trendlabs-security-intelligence/new-macos-dacls-rat-b…	['marking-definition--fa42a846-8d90-4e51-bc29-71d5b4802168']	3.2.0	['enterprise-attack']	identity--c78cb6e5-0c4b-4611-8297-d1b8b55e40b5	1.1	['Dacls']	False		['macOS', 'Linux', 'Windows']	True
malware	2.1	malware--3a4197ae-ec63-4162-907b-9a073d1157e4	identity--c78cb6e5-0c4b-4611-8297-d1b8b55e40b5	2020-09-24T19:39:44.392Z	2021-03-22T18:45:19.504Z	WellMess	[WellMess](https://attack.mitre.org/software/S0514) is lightweight malware family with variants written in .NET and Golang that has been in use since at least 2018 by [APT29](https://attack.mitre.org/groups/G0016).(Citation: CISA WellMess July 2020)(Citation: PWC WellMess July 2020)(Citation: NCSC APT29 July 2020)	[{'source_name': 'mitre-attack', 'url': 'https://attack.mitre.org/software/S0514', 'external_id': 'S0514'}, {'source_name': 'CISA WellMess July 2020', 'description': 'CISA. (2020, July 16). MAR-10296782-2.v1 – WELLMESS. Retrieved September 24, 2020.', 'url': 'https://us-cert.cisa.gov/ncas/analysis-reports/ar20-198b'}, {'source_name': 'PWC WellMess July 2020', 'description': 'PWC. (2020, July 16).…	['marking-definition--fa42a846-8d90-4e51-bc29-71d5b4802168']	2.1.0	['enterprise-attack']	identity--c78cb6e5-0c4b-4611-8297-d1b8b55e40b5	1.0	['WellMess']		['Daniyal Naeem, BT Security']	['Windows']	True
malware	2.1	malware--3a0f6128-0a01-421d-8eca-e57d8671b1f1	identity--c78cb6e5-0c4b-4611-8297-d1b8b55e40b5	2022-08-09T18:21:24.739Z	2022-10-24T18:51:58.072Z	PingPull	[PingPull](https://attack.mitre.org/software/S1031) is a remote access Trojan (RAT) written in Visual C++ that has been used by [GALLIUM](https://attack.mitre.org/groups/G0093) since at least June 2022. [PingPull](https://attack.mitre.org/software/S1031) has been used to target telecommunications companies, financial institutions, and government entities in Afghanistan, Australia, Belgium, Cambod…	[{'source_name': 'mitre-attack', 'url': 'https://attack.mitre.org/software/S1031', 'external_id': 'S1031'}, {'source_name': 'Unit 42 PingPull Jun 2022', 'description': 'Unit 42. (2022, June 13). GALLIUM Expands Targeting Across Telecommunications, Government and Finance Sectors With New PingPull Tool. Retrieved August 7, 2022.', 'url': 'https://unit42.paloaltonetworks.com/pingpull-gallium/'}]	['marking-definition--fa42a846-8d90-4e51-bc29-71d5b4802168']	3.0.0	['enterprise-attack']	identity--c78cb6e5-0c4b-4611-8297-d1b8b55e40b5	1.0	['PingPull']	False	['Yoshihiro Kori, NEC Corporation', 'Pooja Natarajan, NEC Corporation India', 'Manikantan Srinivasan, NEC Corporation India']	['Windows']	True
malware	2.1	malware--396c18b9-26fb-4435-8589-fb856502e4c4	identity--c78cb6e5-0c4b-4611-8297-d1b8b55e40b5	2024-05-28T20:39:16.453Z	2024-06-19T20:03:19.442Z	Gootloader	[Gootloader](https://attack.mitre.org/software/S1138) is a Javascript-based infection framework that has been used since at least 2020 as a delivery method for the Gootkit banking trojan, [Cobalt Strike](https://attack.mitre.org/software/S0154), [REvil](https://attack.mitre.org/software/S0496), and others. [Gootloader](https://attack.mitre.org/software/S1138) operates on an "Initial Access as a S…	[{'source_name': 'mitre-attack', 'url': 'https://attack.mitre.org/software/S1138', 'external_id': 'S1138'}, {'source_name': 'SentinelOne Gootloader June 2021', 'description': 'Pirozzi, A. (2021, June 16). Gootloader: ‘Initial Access as a Service’ Platform Expands Its Search for High Value Targets. Retrieved May 28, 2024.', 'url': 'https://www.sentinelone.com/labs/gootloader-initial-access-as-a-se…	['marking-definition--fa42a846-8d90-4e51-bc29-71d5b4802168']	3.2.0	['enterprise-attack']	identity--c78cb6e5-0c4b-4611-8297-d1b8b55e40b5	1.0	['Gootloader']	False	['Pooja Natarajan, NEC Corporation India']	['Windows']	True
malware	2.1	malware--0d1f9f5b-11ea-42c3-b5f4-63cce0122541	identity--c78cb6e5-0c4b-4611-8297-d1b8b55e40b5	2020-06-04T19:01:53.566Z	2024-04-10T20:39:43.747Z	WindTail	[WindTail](https://attack.mitre.org/software/S0466) is a macOS surveillance implant used by [Windshift](https://attack.mitre.org/groups/G0112). [WindTail](https://attack.mitre.org/software/S0466) shares code similarities with Hack Back aka KitM OSX.(Citation: SANS Windshift August 2018)(Citation: objective-see windtail1 dec 2018)(Citation: objective-see windtail2 jan 2019)	[{'source_name': 'mitre-attack', 'url': 'https://attack.mitre.org/software/S0466', 'external_id': 'S0466'}, {'source_name': 'SANS Windshift August 2018', 'description': 'Karim, T. (2018, August). TRAILS OF WINDSHIFT. Retrieved June 25, 2020.', 'url': 'https://www.sans.org/cyber-security-summit/archives/file/summit-archive-1554718868.pdf'}, {'source_name': 'objective-see windtail1 dec 2018', 'desc…	['marking-definition--fa42a846-8d90-4e51-bc29-71d5b4802168']	3.2.0	['enterprise-attack']	identity--c78cb6e5-0c4b-4611-8297-d1b8b55e40b5	1.1	['WindTail']	False		['macOS']	True
malware	2.1	malware--17dec760-9c8f-4f1b-9b4b-0ac47a453234	identity--c78cb6e5-0c4b-4611-8297-d1b8b55e40b5	2017-05-31T21:33:16.315Z	2024-09-12T15:19:00.433Z	Miner-C	[Miner-C](https://attack.mitre.org/software/S0133) is malware that mines victims for the Monero cryptocurrency. It has targeted FTP servers and Network Attached Storage (NAS) devices to spread. (Citation: Softpedia MinerC)	[{'source_name': 'mitre-attack', 'url': 'https://attack.mitre.org/software/S0133', 'external_id': 'S0133'}, {'source_name': 'Softpedia MinerC', 'description': 'Cimpanu, C.. (2016, September 9). Cryptocurrency Mining Malware Discovered Targeting Seagate NAS Hard Drives. Retrieved September 12, 2024.', 'url': 'https://news.softpedia.com/news/cryptocurrency-mining-malware-discovered-targeting-seagat…	['marking-definition--fa42a846-8d90-4e51-bc29-71d5b4802168']	3.2.0	['enterprise-attack']	identity--c78cb6e5-0c4b-4611-8297-d1b8b55e40b5	1.0	['Miner-C']	False			True
malware	2.1	malware--17b40f60-729f-4fe8-8aea-cc9ee44a95d5	identity--c78cb6e5-0c4b-4611-8297-d1b8b55e40b5	2017-12-14T16:46:06.044Z	2024-09-12T19:32:28.614Z	RedLeaves	[RedLeaves](https://attack.mitre.org/software/S0153) is a malware family used by [menuPass](https://attack.mitre.org/groups/G0045). The code overlaps with [PlugX](https://attack.mitre.org/software/S0013) and may be based upon the open source tool Trochilus. (Citation: PWC Cloud Hopper Technical Annex April 2017) (Citation: FireEye APT10 April 2017)	[{'source_name': 'mitre-attack', 'url': 'https://attack.mitre.org/software/S0153', 'external_id': 'S0153'}, {'source_name': 'RedLeaves', 'description': '(Citation: PWC Cloud Hopper Technical Annex April 2017)'}, {'source_name': 'BUGJUICE', 'description': 'Based on similarities in reported malware behavior and open source reporting, it is assessed that the malware named BUGJUICE by FireEye is like…	['marking-definition--fa42a846-8d90-4e51-bc29-71d5b4802168']	3.2.0	['enterprise-attack']	identity--c78cb6e5-0c4b-4611-8297-d1b8b55e40b5	1.2	['RedLeaves', 'BUGJUICE']	False	['Edward Millington']	['Windows']	True
malware	2.1	malware--166c0eca-02fd-424a-92c0-6b5106994d31	identity--c78cb6e5-0c4b-4611-8297-d1b8b55e40b5	2017-05-31T21:32:56.394Z	2022-09-30T20:52:00.462Z	ZLib	[ZLib](https://attack.mitre.org/software/S0086) is a full-featured backdoor that was used as a second-stage implant during [Operation Dust Storm](https://attack.mitre.org/campaigns/C0016) since at least 2014. [ZLib](https://attack.mitre.org/software/S0086) is malware and should not be confused with the legitimate compression library from which its name is derived.(Citation: Cylance Dust Storm)	[{'source_name': 'mitre-attack', 'url': 'https://attack.mitre.org/software/S0086', 'external_id': 'S0086'}, {'source_name': 'Cylance Dust Storm', 'description': 'Gross, J. (2016, February 23). Operation Dust Storm. Retrieved December 22, 2021.', 'url': 'https://s7d2.scene7.com/is/content/cylance/prod/cylance-web/en-us/resources/knowledge-center/resource-library/reports/Op_Dust_Storm_Report.pdf'}]	['marking-definition--fa42a846-8d90-4e51-bc29-71d5b4802168']	2.1.0	['enterprise-attack']	identity--c78cb6e5-0c4b-4611-8297-d1b8b55e40b5	1.2	['ZLib']	False		['Windows']	True
malware	2.1	malware--16040b1c-ed28-4850-9d8f-bb8b81c42092	identity--c78cb6e5-0c4b-4611-8297-d1b8b55e40b5	2021-11-30T15:46:36.159Z	2024-04-10T22:32:30.915Z	ThreatNeedle	[ThreatNeedle](https://attack.mitre.org/software/S0665) is a backdoor that has been used by [Lazarus Group](https://attack.mitre.org/groups/G0032) since at least 2019 to target cryptocurrency, defense, and mobile gaming organizations. It is considered to be an advanced cluster of [Lazarus Group](https://attack.mitre.org/groups/G0032)'s Manuscrypt (a.k.a. NukeSped) malware family.(Citation: Kasper…	[{'source_name': 'mitre-attack', 'url': 'https://attack.mitre.org/software/S0665', 'external_id': 'S0665'}, {'source_name': 'Kaspersky ThreatNeedle Feb 2021', 'description': 'Vyacheslav Kopeytsev and Seongsu Park. (2021, February 25). Lazarus targets defense industry with ThreatNeedle. Retrieved October 27, 2021.', 'url': 'https://securelist.com/lazarus-threatneedle/100803/'}]	['marking-definition--fa42a846-8d90-4e51-bc29-71d5b4802168']	3.2.0	['enterprise-attack']	identity--c78cb6e5-0c4b-4611-8297-d1b8b55e40b5	1.2	['ThreatNeedle']	False		['Windows']	True
malware	2.1	malware--1492d0f8-7e14-4af3-9239-bc3fe10d3407	identity--c78cb6e5-0c4b-4611-8297-d1b8b55e40b5	2019-06-04T18:42:22.552Z	2024-09-12T19:50:37.023Z	Ursnif	[Ursnif](https://attack.mitre.org/software/S0386) is a banking trojan and variant of the Gozi malware observed being spread through various automated exploit kits, [Spearphishing Attachment](https://attack.mitre.org/techniques/T1566/001)s, and malicious links.(Citation: NJCCIC Ursnif Sept 2016)(Citation: ProofPoint Ursnif Aug 2016) [Ursnif](https://attack.mitre.org/software/S0386) is associated p…	[{'source_name': 'mitre-attack', 'url': 'https://attack.mitre.org/software/S0386', 'external_id': 'S0386'}, {'source_name': 'Gozi-ISFB', 'description': '(Citation: FireEye Ursnif Nov 2017)(Citation: ProofPoint Ursnif Aug 2016)'}, {'source_name': 'Ursnif', 'description': '(Citation: NJCCIC Ursnif Sept 2016)'}, {'source_name': 'Dreambot', 'description': '(Citation: NJCCIC Ursnif Sept 2016)(Citation…	['marking-definition--fa42a846-8d90-4e51-bc29-71d5b4802168']	3.2.0	['enterprise-attack']	identity--c78cb6e5-0c4b-4611-8297-d1b8b55e40b5	1.5	['Ursnif', 'Gozi-ISFB', 'PE_URSNIF', 'Dreambot']	False		['Windows']	True
malware	2.1	malware--13183cdf-280b-46be-913a-5c6df47831e7	identity--c78cb6e5-0c4b-4611-8297-d1b8b55e40b5	2021-05-24T14:55:59.316Z	2024-04-11T00:25:13.397Z	PS1	[PS1](https://attack.mitre.org/software/S0613) is a loader that was used to deploy 64-bit backdoors in the [CostaRicto](https://attack.mitre.org/groups/G0132) campaign.(Citation: BlackBerry CostaRicto November 2020)	[{'source_name': 'mitre-attack', 'url': 'https://attack.mitre.org/software/S0613', 'external_id': 'S0613'}, {'source_name': 'BlackBerry CostaRicto November 2020', 'description': 'The BlackBerry Research and Intelligence Team. (2020, November 12). The CostaRicto Campaign: Cyber-Espionage Outsourced. Retrieved May 24, 2021.', 'url': 'https://blogs.blackberry.com/en/2020/11/the-costaricto-campaign-c…	['marking-definition--fa42a846-8d90-4e51-bc29-71d5b4802168']	3.2.0	['enterprise-attack']	identity--c78cb6e5-0c4b-4611-8297-d1b8b55e40b5	1.2	['PS1']	False		['Windows']	True
malware	2.1	malware--12a7450d-b03e-4990-a5b8-b405ab9c803b	identity--c78cb6e5-0c4b-4611-8297-d1b8b55e40b5	2019-06-20T14:52:45.057Z	2024-04-11T02:23:13.352Z	HAWKBALL	[HAWKBALL](https://attack.mitre.org/software/S0391) is a backdoor that was observed in targeting of the government sector in Central Asia.(Citation: FireEye HAWKBALL Jun 2019)	[{'source_name': 'mitre-attack', 'url': 'https://attack.mitre.org/software/S0391', 'external_id': 'S0391'}, {'source_name': 'HAWKBALL', 'description': '(Citation: FireEye HAWKBALL Jun 2019)'}, {'source_name': 'FireEye HAWKBALL Jun 2019', 'description': 'Patil, S. and Williams, M.. (2019, June 5). Government Sector in Central Asia Targeted With New HAWKBALL Backdoor Delivered via Microsoft Office …	['marking-definition--fa42a846-8d90-4e51-bc29-71d5b4802168']	3.2.0	['enterprise-attack']	identity--c78cb6e5-0c4b-4611-8297-d1b8b55e40b5	1.2	['HAWKBALL']	False		['Windows']	True
malware	2.1	malware--123bd7b3-675c-4b1a-8482-c55782b20e2b	identity--c78cb6e5-0c4b-4611-8297-d1b8b55e40b5	2017-05-31T21:32:33.738Z	2022-04-25T14:00:00.188Z	BUBBLEWRAP	[BUBBLEWRAP](https://attack.mitre.org/software/S0043) is a full-featured, second-stage backdoor used by the [admin@338](https://attack.mitre.org/groups/G0018) group. It is set to run when the system boots and includes functionality to check, upload, and register plug-ins that can further enhance its capabilities. (Citation: FireEye admin@338)	[{'source_name': 'mitre-attack', 'url': 'https://attack.mitre.org/software/S0043', 'external_id': 'S0043'}, {'source_name': 'FireEye admin@338', 'description': 'FireEye Threat Intelligence. (2015, December 1). China-based Cyber Threat Group Uses Dropbox for Malware Communications and Targets Hong Kong Media Outlets. Retrieved December 4, 2015.', 'url': 'https://www.fireeye.com/blog/threat-researc…	['marking-definition--fa42a846-8d90-4e51-bc29-71d5b4802168']	2.1.0	['enterprise-attack']	identity--c78cb6e5-0c4b-4611-8297-d1b8b55e40b5	1.1	['BUBBLEWRAP', 'Backdoor.APT.FakeWinHTTPHelper']			['Windows']	True
malware	2.1	malware--11e36d5b-6a92-4bf9-8eb7-85eb24f59e22	identity--c78cb6e5-0c4b-4611-8297-d1b8b55e40b5	2018-10-17T00:14:20.652Z	2022-04-25T14:00:00.188Z	KEYMARBLE	[KEYMARBLE](https://attack.mitre.org/software/S0271) is a Trojan that has reportedly been used by the North Korean government. (Citation: US-CERT KEYMARBLE Aug 2018)	[{'source_name': 'mitre-attack', 'url': 'https://attack.mitre.org/software/S0271', 'external_id': 'S0271'}, {'source_name': 'KEYMARBLE', 'description': '(Citation: US-CERT KEYMARBLE Aug 2018)'}, {'source_name': 'US-CERT KEYMARBLE Aug 2018', 'description': 'US-CERT. (2018, August 09). MAR-10135536-17 – North Korean Trojan: KEYMARBLE. Retrieved August 16, 2018.', 'url': 'https://www.us-cert.gov/nca…	['marking-definition--fa42a846-8d90-4e51-bc29-71d5b4802168']	2.1.0	['enterprise-attack']	identity--c78cb6e5-0c4b-4611-8297-d1b8b55e40b5	1.1	['KEYMARBLE']			['Windows']	True
malware	2.1	malware--11194d8b-fdce-45d2-8047-df15bb8f16bd	identity--c78cb6e5-0c4b-4611-8297-d1b8b55e40b5	2019-08-26T13:02:46.378Z	2024-04-11T02:34:14.304Z	Exaramel for Linux	[Exaramel for Linux](https://attack.mitre.org/software/S0401) is a backdoor written in the Go Programming Language and compiled as a 64-bit ELF binary. The Windows version is tracked separately under [Exaramel for Windows](https://attack.mitre.org/software/S0343).(Citation: ESET TeleBots Oct 2018)	[{'source_name': 'mitre-attack', 'url': 'https://attack.mitre.org/software/S0401', 'external_id': 'S0401'}, {'source_name': 'Exaramel for Linux', 'description': '(Citation: ESET TeleBots Oct 2018)'}, {'source_name': 'ESET TeleBots Oct 2018', 'description': 'Cherepanov, A., Lipovsky, R. (2018, October 11). New TeleBots backdoor: First evidence linking Industroyer to NotPetya. Retrieved November 27…	['marking-definition--fa42a846-8d90-4e51-bc29-71d5b4802168']	3.2.0	['enterprise-attack']	identity--c78cb6e5-0c4b-4611-8297-d1b8b55e40b5	1.3	['Exaramel for Linux']	False		['Linux']	True
malware	2.1	malware--0f862b01-99da-47cc-9bdb-db4a86a95bb1	identity--c78cb6e5-0c4b-4611-8297-d1b8b55e40b5	2017-05-31T21:32:54.772Z	2024-04-11T02:35:14.040Z	Emissary	[Emissary](https://attack.mitre.org/software/S0082) is a Trojan that has been used by [Lotus Blossom](https://attack.mitre.org/groups/G0030). It shares code with [Elise](https://attack.mitre.org/software/S0081), with both Trojans being part of a malware group referred to as LStudio. (Citation: Lotus Blossom Dec 2015)	[{'source_name': 'mitre-attack', 'url': 'https://attack.mitre.org/software/S0082', 'external_id': 'S0082'}, {'source_name': 'Emissary', 'description': '(Citation: Lotus Blossom Dec 2015)'}, {'source_name': 'Lotus Blossom Dec 2015', 'description': 'Falcone, R. and Miller-Osborn, J.. (2015, December 18). Attack on French Diplomat Linked to Operation Lotus Blossom. Retrieved February 15, 2016.', 'ur…	['marking-definition--fa42a846-8d90-4e51-bc29-71d5b4802168']	3.2.0	['enterprise-attack']	identity--c78cb6e5-0c4b-4611-8297-d1b8b55e40b5	1.3	['Emissary']	False		['Windows']	True
malware	2.1	malware--0f1ad2ef-41d4-4b7a-9304-ddae68ea3005	identity--c78cb6e5-0c4b-4611-8297-d1b8b55e40b5	2018-04-18T17:59:24.739Z	2020-03-30T18:33:31.623Z	adbupd	[adbupd](https://attack.mitre.org/software/S0202) is a backdoor used by [PLATINUM](https://attack.mitre.org/groups/G0068) that is similar to [Dipsind](https://attack.mitre.org/software/S0200). (Citation: Microsoft PLATINUM April 2016)	[{'source_name': 'mitre-attack', 'url': 'https://attack.mitre.org/software/S0202', 'external_id': 'S0202'}, {'source_name': 'adbupd', 'description': '(Citation: Microsoft PLATINUM April 2016)'}, {'source_name': 'Microsoft PLATINUM April 2016', 'description': 'Windows Defender Advanced Threat Hunting Team. (2016, April 29). PLATINUM: Targeted attacks in South and Southeast Asia. Retrieved February…	['marking-definition--fa42a846-8d90-4e51-bc29-71d5b4802168']	2.1.0	['enterprise-attack']	identity--c78cb6e5-0c4b-4611-8297-d1b8b55e40b5	1.1	['adbupd']		['Ryan Becwar']	['Windows']	True
malware	2.1	malware--0efefea5-78da-4022-92bc-d726139e8883	identity--c78cb6e5-0c4b-4611-8297-d1b8b55e40b5	2019-03-04T17:12:37.586Z	2022-04-25T14:00:00.188Z	Linux Rabbit	[Linux Rabbit](https://attack.mitre.org/software/S0362) is malware that targeted Linux servers and IoT devices in a campaign lasting from August to October 2018. It shares code with another strain of malware known as Rabbot. The goal of the campaign was to install cryptocurrency miners onto the targeted servers and devices.(Citation: Anomali Linux Rabbit 2018)	[{'source_name': 'mitre-attack', 'url': 'https://attack.mitre.org/software/S0362', 'external_id': 'S0362'}, {'source_name': 'anomali-linux-rabbit', 'description': 'Anomali Threat Research. (2018, December 6). Pulling Linux Rabbit/Rabbot Malware Out of a Hat. Retrieved December 17, 2020.', 'url': 'https://www.anomali.com/blog/pulling-linux-rabbit-rabbot-malware-out-of-a-hat'}, {'source_name': 'Ano…	['marking-definition--fa42a846-8d90-4e51-bc29-71d5b4802168']	2.1.0	['enterprise-attack']	identity--c78cb6e5-0c4b-4611-8297-d1b8b55e40b5	1.2	['Linux Rabbit']			['Linux']	True
malware	2.1	malware--0e18b800-906c-4e44-a143-b11c72b3448b	identity--c78cb6e5-0c4b-4611-8297-d1b8b55e40b5	2018-01-16T16:13:52.465Z	2022-04-25T14:00:00.188Z	FLIPSIDE	[FLIPSIDE](https://attack.mitre.org/software/S0173) is a simple tool similar to Plink that is used by [FIN5](https://attack.mitre.org/groups/G0053) to maintain access to victims. (Citation: Mandiant FIN5 GrrCON Oct 2016)	[{'source_name': 'mitre-attack', 'url': 'https://attack.mitre.org/software/S0173', 'external_id': 'S0173'}, {'source_name': 'FLIPSIDE', 'description': '(Citation: Mandiant FIN5 GrrCON Oct 2016)'}, {'source_name': 'Mandiant FIN5 GrrCON Oct 2016', 'description': 'Bromiley, M. and Lewis, P. (2016, October 7). Attacking the Hospitality and Gaming Industries: Tracking an Attacker Around the World in 7…	['marking-definition--fa42a846-8d90-4e51-bc29-71d5b4802168']	2.1.0	['enterprise-attack']	identity--c78cb6e5-0c4b-4611-8297-d1b8b55e40b5	1.1	['FLIPSIDE']			['Windows']	True
malware	2.1	malware--0db09158-6e48-4e7c-8ce7-2b10b9c0c039	identity--c78cb6e5-0c4b-4611-8297-d1b8b55e40b5	2017-05-31T21:32:55.126Z	2022-09-30T21:01:41.137Z	Misdat	[Misdat](https://attack.mitre.org/software/S0083) is a backdoor that was used in [Operation Dust Storm](https://attack.mitre.org/campaigns/C0016) from 2010 to 2011.(Citation: Cylance Dust Storm)	[{'source_name': 'mitre-attack', 'url': 'https://attack.mitre.org/software/S0083', 'external_id': 'S0083'}, {'source_name': 'Cylance Dust Storm', 'description': 'Gross, J. (2016, February 23). Operation Dust Storm. Retrieved December 22, 2021.', 'url': 'https://s7d2.scene7.com/is/content/cylance/prod/cylance-web/en-us/resources/knowledge-center/resource-library/reports/Op_Dust_Storm_Report.pdf'}]	['marking-definition--fa42a846-8d90-4e51-bc29-71d5b4802168']	2.1.0	['enterprise-attack']	identity--c78cb6e5-0c4b-4611-8297-d1b8b55e40b5	1.2	['Misdat']	False		['Windows']	True
malware	2.1	malware--17e919aa-4a49-445c-b103-dbb8df9e7351	identity--c78cb6e5-0c4b-4611-8297-d1b8b55e40b5	2017-05-31T21:33:24.739Z	2022-07-20T20:06:44.707Z	POWERSOURCE	[POWERSOURCE](https://attack.mitre.org/software/S0145) is a PowerShell backdoor that is a heavily obfuscated and modified version of the publicly available tool DNS_TXT_Pwnage. It was observed in February 2017 in spearphishing campaigns against personnel involved with United States Securities and Exchange Commission (SEC) filings at various organizations. The malware was delivered when macros wer…	[{'source_name': 'mitre-attack', 'url': 'https://attack.mitre.org/software/S0145', 'external_id': 'S0145'}, {'source_name': 'POWERSOURCE', 'description': '(Citation: FireEye FIN7 March 2017)'}, {'source_name': 'DNSMessenger', 'description': "Based on similar descriptions of functionality, it appears S0145, as named by FireEye, is the same as the first stages of a backdoor named DNSMessenger by Ci…	['marking-definition--fa42a846-8d90-4e51-bc29-71d5b4802168']	2.1.0	['enterprise-attack']	identity--c78cb6e5-0c4b-4611-8297-d1b8b55e40b5	1.1	['POWERSOURCE', 'DNSMessenger']	False		['Windows']	True
malware	2.1	malware--0ced8926-914e-4c78-bc93-356fb90dbd1f	identity--c78cb6e5-0c4b-4611-8297-d1b8b55e40b5	2017-12-14T16:46:06.044Z	2022-04-25T14:00:00.188Z	HALFBAKED	[HALFBAKED](https://attack.mitre.org/software/S0151) is a malware family consisting of multiple components intended to establish persistence in victim networks. (Citation: FireEye FIN7 April 2017)	[{'source_name': 'mitre-attack', 'url': 'https://attack.mitre.org/software/S0151', 'external_id': 'S0151'}, {'source_name': 'FireEye FIN7 April 2017', 'description': 'Carr, N., et al. (2017, April 24). FIN7 Evolution and the Phishing LNK. Retrieved April 24, 2017.', 'url': 'https://www.fireeye.com/blog/threat-research/2017/04/fin7-phishing-lnk.html'}]	['marking-definition--fa42a846-8d90-4e51-bc29-71d5b4802168']	2.1.0	['enterprise-attack']	identity--c78cb6e5-0c4b-4611-8297-d1b8b55e40b5	1.0					True
malware	2.1	malware--0c824410-58ff-49b2-9cf2-1c96b182bdf0	identity--c78cb6e5-0c4b-4611-8297-d1b8b55e40b5	2018-04-18T17:59:24.739Z	2024-04-11T00:04:55.094Z	Smoke Loader	[Smoke Loader](https://attack.mitre.org/software/S0226) is a malicious bot application that can be used to load other malware. [Smoke Loader](https://attack.mitre.org/software/S0226) has been seen in the wild since at least 2011 and has included a number of different payloads. It is notorious for its use of deception and self-protection. It also comes with several plug-ins. (Citation: Malwarebyte…	[{'source_name': 'mitre-attack', 'url': 'https://attack.mitre.org/software/S0226', 'external_id': 'S0226'}, {'source_name': 'Smoke Loader', 'description': '(Citation: Malwarebytes SmokeLoader 2016) (Citation: Microsoft Dofoil 2018)'}, {'source_name': 'Dofoil', 'description': '(Citation: Malwarebytes SmokeLoader 2016) (Citation: Microsoft Dofoil 2018)'}, {'source_name': 'Malwarebytes SmokeLoader 2…	['marking-definition--fa42a846-8d90-4e51-bc29-71d5b4802168']	3.2.0	['enterprise-attack']	identity--c78cb6e5-0c4b-4611-8297-d1b8b55e40b5	1.3	['Smoke Loader', 'Dofoil']	False		['Windows']	True
malware	2.1	malware--0c52f5bc-557d-4083-bd27-66d7cdb794bb	identity--c78cb6e5-0c4b-4611-8297-d1b8b55e40b5	2023-09-05T15:56:46.250Z	2023-10-04T15:36:06.160Z	Sardonic	[Sardonic](https://attack.mitre.org/software/S1085) is a backdoor written in C and C++ that is known to be used by [FIN8](https://attack.mitre.org/groups/G0061), as early as August 2021 to target a financial institution in the United States. [Sardonic](https://attack.mitre.org/software/S1085) has a plugin system that can load specially made DLLs and execute their functions.(Citation: Bitdefender …	[{'source_name': 'mitre-attack', 'url': 'https://attack.mitre.org/software/S1085', 'external_id': 'S1085'}, {'source_name': 'Bitdefender Sardonic Aug 2021', 'description': 'Budaca, E., et al. (2021, August 25). FIN8 Threat Actor Goes Agile with New Sardonic Backdoor. Retrieved August 9, 2023.', 'url': 'https://www.bitdefender.com/files/News/CaseStudies/study/401/Bitdefender-PR-Whitepaper-FIN8-cre…	['marking-definition--fa42a846-8d90-4e51-bc29-71d5b4802168']	3.2.0	['enterprise-attack']	identity--c78cb6e5-0c4b-4611-8297-d1b8b55e40b5	1.0	['Sardonic']	False	['Serhii Melnyk, Trustwave SpiderLabs']	['Windows']	True
malware	2.1	malware--0c242cc5-58d3-4fe3-a866-b00a4b6fb817	identity--c78cb6e5-0c4b-4611-8297-d1b8b55e40b5	2024-02-07T18:33:18.551Z	2024-04-05T15:31:04.915Z	COATHANGER	[COATHANGER](https://attack.mitre.org/software/S1105) is a remote access tool (RAT) targeting FortiGate networking appliances. First used in 2023 in targeted intrusions against military and government entities in the Netherlands along with other victims, [COATHANGER](https://attack.mitre.org/software/S1105) was disclosed in early 2024, with a high confidence assessment linking this malware to a s…	[{'source_name': 'mitre-attack', 'url': 'https://attack.mitre.org/software/S1105', 'external_id': 'S1105'}, {'source_name': 'NCSC-NL COATHANGER Feb 2024', 'description': 'Dutch Military Intelligence and Security Service (MIVD) & Dutch General Intelligence and Security Service (AIVD). (2024, February 6). Ministry of Defense of the Netherlands uncovers COATHANGER, a stealthy Chinese FortiGate RAT. …	['marking-definition--fa42a846-8d90-4e51-bc29-71d5b4802168']	3.2.0	['enterprise-attack']	identity--c78cb6e5-0c4b-4611-8297-d1b8b55e40b5	1.0	['COATHANGER']	False		['Linux', 'Network']	True
malware	2.1	malware--0ba9281c-93fa-4b29-8e9e-7ef918c7b13a	identity--c78cb6e5-0c4b-4611-8297-d1b8b55e40b5	2020-12-22T17:02:52.954Z	2022-04-25T14:00:00.188Z	SharpStage	[SharpStage](https://attack.mitre.org/software/S0546) is a .NET malware with backdoor capabilities.(Citation: Cybereason Molerats Dec 2020)(Citation: BleepingComputer Molerats Dec 2020)	[{'source_name': 'mitre-attack', 'url': 'https://attack.mitre.org/software/S0546', 'external_id': 'S0546'}, {'source_name': 'SharpStage', 'description': '(Citation: Cybereason Molerats Dec 2020)(Citation: BleepingComputer Molerats Dec 2020)'}, {'source_name': 'Cybereason Molerats Dec 2020', 'description': 'Cybereason Nocturnus Team. (2020, December 9). MOLERATS IN THE CLOUD: New Malware Arsenal A…	['marking-definition--fa42a846-8d90-4e51-bc29-71d5b4802168']	2.1.0	['enterprise-attack']	identity--c78cb6e5-0c4b-4611-8297-d1b8b55e40b5	1.1	['SharpStage']			['Windows']	True
malware	2.1	malware--0b639373-5f03-430e-b8f9-2fe8c8faad8e	identity--c78cb6e5-0c4b-4611-8297-d1b8b55e40b5	2022-09-21T16:46:22.726Z	2024-04-11T02:46:10.914Z	Chinoxy	[Chinoxy](https://attack.mitre.org/software/S1041) is a backdoor that has been used since at least November 2018, during the [FunnyDream](https://attack.mitre.org/campaigns/C0007) campaign, to gain persistence and drop additional payloads. According to security researchers, [Chinoxy](https://attack.mitre.org/software/S1041) has been used by Chinese-speaking threat actors.(Citation: Bitdefender Fu…	[{'source_name': 'mitre-attack', 'url': 'https://attack.mitre.org/software/S1041', 'external_id': 'S1041'}, {'source_name': 'Bitdefender FunnyDream Campaign November 2020', 'description': 'Vrabie, V. (2020, November). Dissecting a Chinese APT Targeting South Eastern Asian Government Institutions. Retrieved September 19, 2022.', 'url': 'https://www.bitdefender.com/files/News/CaseStudies/study/379/…	['marking-definition--fa42a846-8d90-4e51-bc29-71d5b4802168']	3.2.0	['enterprise-attack']	identity--c78cb6e5-0c4b-4611-8297-d1b8b55e40b5	1.1	['Chinoxy']	False		['Windows']	True
malware	2.1	malware--0b32ec39-ba61-4864-9ebe-b4b0b73caf9a	identity--c78cb6e5-0c4b-4611-8297-d1b8b55e40b5	2018-01-16T16:13:52.465Z	2022-04-25T14:00:00.188Z	TDTESS	[TDTESS](https://attack.mitre.org/software/S0164) is a 64-bit .NET binary backdoor used by [CopyKittens](https://attack.mitre.org/groups/G0052). (Citation: ClearSky Wilted Tulip July 2017)	[{'source_name': 'mitre-attack', 'url': 'https://attack.mitre.org/software/S0164', 'external_id': 'S0164'}, {'source_name': 'TDTESS', 'description': '(Citation: ClearSky Wilted Tulip July 2017)'}, {'source_name': 'ClearSky Wilted Tulip July 2017', 'description': 'ClearSky Cyber Security and Trend Micro. (2017, July). Operation Wilted Tulip: Exposing a cyber espionage apparatus. Retrieved August 2…	['marking-definition--fa42a846-8d90-4e51-bc29-71d5b4802168']	2.1.0	['enterprise-attack']	identity--c78cb6e5-0c4b-4611-8297-d1b8b55e40b5	1.1	['TDTESS']			['Windows']	True
malware	2.1	malware--0a9c51e0-825d-4b9b-969d-ce86ed8ce3c3	identity--c78cb6e5-0c4b-4611-8297-d1b8b55e40b5	2018-01-16T16:13:52.465Z	2022-04-25T14:00:00.188Z	Power Loader	[Power Loader](https://attack.mitre.org/software/S0177) is modular code sold in the cybercrime market used as a downloader in malware families such as Carberp, Redyms and Gapz. (Citation: MalwareTech Power Loader Aug 2013) (Citation: WeLiveSecurity Gapz and Redyms Mar 2013)	[{'source_name': 'mitre-attack', 'url': 'https://attack.mitre.org/software/S0177', 'external_id': 'S0177'}, {'source_name': 'MalwareTech Power Loader Aug 2013', 'description': 'MalwareTech. (2013, August 13). PowerLoader Injection – Something truly amazing. Retrieved December 16, 2017.', 'url': 'https://www.malwaretech.com/2013/08/powerloader-injection-something-truly.html'}, {'source_name': 'WeL…	['marking-definition--fa42a846-8d90-4e51-bc29-71d5b4802168']	2.1.0	['enterprise-attack']	identity--c78cb6e5-0c4b-4611-8297-d1b8b55e40b5	1.0					True
malware	2.1	malware--0a6ec267-83a9-41a5-98c7-57c3ff81e11f	identity--c78cb6e5-0c4b-4611-8297-d1b8b55e40b5	2024-08-27T19:00:38.548Z	2024-09-28T09:58:35.558Z	VersaMem	[VersaMem](https://attack.mitre.org/software/S1154) is a web shell designed for deployment to Versa Director servers following exploitation. Discovered in August 2024, [VersaMem](https://attack.mitre.org/software/S1154) was used during [Versa Director Zero Day Exploitation](https://attack.mitre.org/campaigns/C0039) by [Volt Typhoon](https://attack.mitre.org/groups/G1017) to target ISPs and MSPs. …	[{'source_name': 'mitre-attack', 'url': 'https://attack.mitre.org/software/S1154', 'external_id': 'S1154'}, {'source_name': 'Lumen Versa 2024', 'description': 'Black Lotus Labs. (2024, August 27). Taking The Crossroads: The Versa Director Zero-Day Exploitaiton. Retrieved August 27, 2024.', 'url': 'https://blog.lumen.com/taking-the-crossroads-the-versa-director-zero-day-exploitation/'}]	['marking-definition--fa42a846-8d90-4e51-bc29-71d5b4802168']	3.2.0	['enterprise-attack']	identity--c78cb6e5-0c4b-4611-8297-d1b8b55e40b5	1.0	['VersaMem']	False		['Network']	True
malware	2.1	malware--0a607c53-df52-45da-a75d-0e53df4dad5f	identity--c78cb6e5-0c4b-4611-8297-d1b8b55e40b5	2019-07-29T14:27:18.204Z	2022-04-25T14:00:00.188Z	RobbinHood	[RobbinHood](https://attack.mitre.org/software/S0400) is ransomware that was first observed being used in an attack against the Baltimore city government's computer network.(Citation: CarbonBlack RobbinHood May 2019)(Citation: BaltimoreSun RobbinHood May 2019)	[{'source_name': 'mitre-attack', 'url': 'https://attack.mitre.org/software/S0400', 'external_id': 'S0400'}, {'source_name': 'CarbonBlack RobbinHood May 2019', 'description': 'Lee, S. (2019, May 17). CB TAU Threat Intelligence Notification: RobbinHood Ransomware Stops 181 Windows Services Before Encryption. Retrieved July 29, 2019.', 'url': 'https://www.carbonblack.com/2019/05/17/cb-tau-threat-int…	['marking-definition--fa42a846-8d90-4e51-bc29-71d5b4802168']	2.1.0	['enterprise-attack']	identity--c78cb6e5-0c4b-4611-8297-d1b8b55e40b5	1.1	['RobbinHood']			['Windows']	True
malware	2.1	malware--09fcc02f-f9d4-43fa-8609-5e5e186b7103	identity--c78cb6e5-0c4b-4611-8297-d1b8b55e40b5	2023-05-17T18:49:25.528Z	2023-07-25T20:02:07.578Z	KOPILUWAK	[KOPILUWAK](https://attack.mitre.org/software/S1075) is a JavaScript-based reconnaissance tool that has been used for victim profiling and C2 since at least 2017.(Citation: Mandiant Suspected Turla Campaign February 2023)	[{'source_name': 'mitre-attack', 'url': 'https://attack.mitre.org/software/S1075', 'external_id': 'S1075'}, {'source_name': 'Mandiant Suspected Turla Campaign February 2023', 'description': 'Hawley, S. et al. (2023, February 2). Turla: A Galaxy of Opportunity. Retrieved May 15, 2023.', 'url': 'https://www.mandiant.com/resources/blog/turla-galaxy-opportunity'}]	['marking-definition--fa42a846-8d90-4e51-bc29-71d5b4802168']	3.1.0	['enterprise-attack']	identity--c78cb6e5-0c4b-4611-8297-d1b8b55e40b5	1.0	['KOPILUWAK']	False	['Yoshihiro Kori, NEC Corporation', 'Manikantan Srinivasan, NEC Corporation India', 'Pooja Natarajan, NEC Corporation India']	['Windows']	True
malware	2.1	malware--09b2cd76-c674-47cc-9f57-d2f2ad150a46	identity--c78cb6e5-0c4b-4611-8297-d1b8b55e40b5	2018-01-16T16:13:52.465Z	2022-04-25T14:00:00.188Z	POWRUNER	[POWRUNER](https://attack.mitre.org/software/S0184) is a PowerShell script that sends and receives commands to and from the C2 server. (Citation: FireEye APT34 Dec 2017)	[{'source_name': 'mitre-attack', 'url': 'https://attack.mitre.org/software/S0184', 'external_id': 'S0184'}, {'source_name': 'POWRUNER', 'description': '(Citation: FireEye APT34 Dec 2017)'}, {'source_name': 'FireEye APT34 Dec 2017', 'description': 'Sardiwal, M, et al. (2017, December 7). New Targeted Attack in the Middle East by APT34, a Suspected Iranian Threat Group, Using CVE-2017-11882 Exploit…	['marking-definition--fa42a846-8d90-4e51-bc29-71d5b4802168']	2.1.0	['enterprise-attack']	identity--c78cb6e5-0c4b-4611-8297-d1b8b55e40b5	1.1	['POWRUNER']			['Windows']	True
malware	2.1	malware--099ecff2-41b8-436d-843c-038a9aa9aa69	identity--c78cb6e5-0c4b-4611-8297-d1b8b55e40b5	2020-05-29T20:32:42.686Z	2021-04-29T14:49:39.188Z	Get2	[Get2](https://attack.mitre.org/software/S0460) is a downloader written in C++ that has been used by [TA505](https://attack.mitre.org/groups/G0092) to deliver [FlawedGrace](https://attack.mitre.org/software/S0383), [FlawedAmmyy](https://attack.mitre.org/software/S0381), Snatch and [SDBbot](https://attack.mitre.org/software/S0461).(Citation: Proofpoint TA505 October 2019)	[{'source_name': 'mitre-attack', 'url': 'https://attack.mitre.org/software/S0460', 'external_id': 'S0460'}, {'source_name': 'Proofpoint TA505 October 2019', 'description': 'Schwarz, D. et al. (2019, October 16). TA505 Distributes New SDBbot Remote Access Trojan with Get2 Downloader. Retrieved May 29, 2020.', 'url': 'https://www.proofpoint.com/us/threat-insight/post/ta505-distributes-new-sdbbot-re…	['marking-definition--fa42a846-8d90-4e51-bc29-71d5b4802168']	2.1.0	['enterprise-attack']	identity--c78cb6e5-0c4b-4611-8297-d1b8b55e40b5	1.0	['Get2']			['Windows']	True
malware	2.1	malware--0998045d-f96e-4284-95ce-3c8219707486	identity--c78cb6e5-0c4b-4611-8297-d1b8b55e40b5	2018-01-16T16:13:52.465Z	2022-04-25T14:00:00.188Z	SEASHARPEE	[SEASHARPEE](https://attack.mitre.org/software/S0185) is a Web shell that has been used by [OilRig](https://attack.mitre.org/groups/G0049). (Citation: FireEye APT34 Webinar Dec 2017)	[{'source_name': 'mitre-attack', 'url': 'https://attack.mitre.org/software/S0185', 'external_id': 'S0185'}, {'source_name': 'SEASHARPEE', 'description': '(Citation: FireEye APT34 Webinar Dec 2017)'}, {'source_name': 'FireEye APT34 Webinar Dec 2017', 'description': 'Davis, S. and Caban, D. (2017, December 19). APT34 - New Targeted Attack in the Middle East. Retrieved December 20, 2017.', 'url': 'h…	['marking-definition--fa42a846-8d90-4e51-bc29-71d5b4802168']	2.1.0	['enterprise-attack']	identity--c78cb6e5-0c4b-4611-8297-d1b8b55e40b5	2.0	['SEASHARPEE']			['Windows']	True
malware	2.1	malware--6f6b2353-4b39-40ce-9d6d-d00b7a61e656	identity--c78cb6e5-0c4b-4611-8297-d1b8b55e40b5	2024-04-04T17:59:46.698Z	2024-04-08T17:17:49.947Z	Akira	[Akira](https://attack.mitre.org/software/S1129) ransomware, written in C++, is most prominently (but not exclusively) associated with the a ransomware-as-a-service entity [Akira](https://attack.mitre.org/groups/G1024).(Citation: Kersten Akira 2023)	[{'source_name': 'mitre-attack', 'url': 'https://attack.mitre.org/software/S1129', 'external_id': 'S1129'}, {'source_name': 'Kersten Akira 2023', 'description': 'Max Kersten & Alexandre Mundo. (2023, November 29). Akira Ransomware. Retrieved April 4, 2024.', 'url': 'https://www.trellix.com/blogs/research/akira-ransomware/'}]	['marking-definition--fa42a846-8d90-4e51-bc29-71d5b4802168']	3.2.0	['enterprise-attack']	identity--c78cb6e5-0c4b-4611-8297-d1b8b55e40b5	1.0	['Akira']	False		['Windows']	True
malware	2.1	malware--21583311-6321-4891-8a37-3eb4e57b0fb1	identity--c78cb6e5-0c4b-4611-8297-d1b8b55e40b5	2021-09-29T00:04:26.906Z	2021-10-16T02:20:16.562Z	xCaon	[xCaon](https://attack.mitre.org/software/S0653) is an HTTP variant of the [BoxCaon](https://attack.mitre.org/software/S0651) malware family that has used by [IndigoZebra](https://attack.mitre.org/groups/G0136) since at least 2014. [xCaon](https://attack.mitre.org/software/S0653) has been used to target political entities in Central Asia, including Kyrgyzstan and Uzbekistan.(Citation: Checkpoint …	[{'source_name': 'mitre-attack', 'url': 'https://attack.mitre.org/software/S0653', 'external_id': 'S0653'}, {'source_name': 'xCaon', 'description': '(Citation: Checkpoint IndigoZebra July 2021)'}, {'source_name': 'Checkpoint IndigoZebra July 2021', 'description': 'CheckPoint Research. (2021, July 1). IndigoZebra APT continues to attack Central Asia with evolving tools. Retrieved September 24, 202…	['marking-definition--fa42a846-8d90-4e51-bc29-71d5b4802168']	2.1.0	['enterprise-attack']	identity--c78cb6e5-0c4b-4611-8297-d1b8b55e40b5	1.0	['xCaon']		['Pooja Natarajan, NEC Corporation India', 'Yoshihiro Kori, NEC Corporation', 'Manikantan Srinivasan, NEC Corporation India']	['Windows']	True
malware	2.1	malware--29a0bb87-1162-4c83-9834-2a98a876051b	identity--c78cb6e5-0c4b-4611-8297-d1b8b55e40b5	2024-03-07T20:16:36.898Z	2024-03-28T19:04:24.485Z	BUSHWALK	[BUSHWALK](https://attack.mitre.org/software/S1118) is a web shell written in Perl that was inserted into the legitimate querymanifest.cgi file on compromised Ivanti Connect Secure VPNs during [Cutting Edge](https://attack.mitre.org/campaigns/C0029).(Citation: Mandiant Cutting Edge Part 2 January 2024)(Citation: Mandiant Cutting Edge Part 3 February 2024)	[{'source_name': 'mitre-attack', 'url': 'https://attack.mitre.org/software/S1118', 'external_id': 'S1118'}, {'source_name': 'Mandiant Cutting Edge Part 3 February 2024', 'description': 'Lin, M. et al. (2024, February 27). Cutting Edge, Part 3: Investigating Ivanti Connect Secure VPN Exploitation and Persistence Attempts. Retrieved March 1, 2024.', 'url': 'https://www.mandiant.com/resources/blog/i…	['marking-definition--fa42a846-8d90-4e51-bc29-71d5b4802168']	3.2.0	['enterprise-attack']	identity--c78cb6e5-0c4b-4611-8297-d1b8b55e40b5	1.0	['BUSHWALK']	False		['Network']	True
malware	2.1	malware--295721d2-ee20-4fa3-ade3-37f4146b4570	identity--c78cb6e5-0c4b-4611-8297-d1b8b55e40b5	2021-06-10T14:53:49.448Z	2022-05-11T14:00:00.188Z	AppleSeed	[AppleSeed](https://attack.mitre.org/software/S0622) is a backdoor that has been used by [Kimsuky](https://attack.mitre.org/groups/G0094) to target South Korean government, academic, and commercial targets since at least 2021.(Citation: Malwarebytes Kimsuky June 2021)	[{'source_name': 'mitre-attack', 'url': 'https://attack.mitre.org/software/S0622', 'external_id': 'S0622'}, {'source_name': 'Malwarebytes Kimsuky June 2021', 'description': 'Jazi, H. (2021, June 1). Kimsuky APT continues to target South Korean government using AppleSeed backdoor. Retrieved June 10, 2021.', 'url': 'https://blog.malwarebytes.com/threat-analysis/2021/06/kimsuky-apt-continues-to-targ…	['marking-definition--fa42a846-8d90-4e51-bc29-71d5b4802168']	2.1.0	['enterprise-attack']	identity--c78cb6e5-0c4b-4611-8297-d1b8b55e40b5	1.1	['AppleSeed']			['Windows', 'Android']	True
malware	2.1	malware--292eb0c5-b8e8-4af6-9e8f-0fda6b4528d3	identity--c78cb6e5-0c4b-4611-8297-d1b8b55e40b5	2021-06-18T18:56:41.244Z	2022-04-25T14:00:00.188Z	Ecipekac	[Ecipekac](https://attack.mitre.org/software/S0624) is a multi-layer loader that has been used by [menuPass](https://attack.mitre.org/groups/G0045) since at least 2019 including use as a loader for [P8RAT](https://attack.mitre.org/software/S0626), [SodaMaster](https://attack.mitre.org/software/S0627), and [FYAnti](https://attack.mitre.org/software/S0628).(Citation: Securelist APT10 March 2021)	[{'source_name': 'mitre-attack', 'url': 'https://attack.mitre.org/software/S0624', 'external_id': 'S0624'}, {'source_name': 'HEAVYHAND', 'description': '(Citation: Securelist APT10 March 2021)'}, {'source_name': 'SigLoader', 'description': '(Citation: Securelist APT10 March 2021)'}, {'source_name': 'DESLoader', 'description': '(Citation: Securelist APT10 March 2021)'}, {'source_name': 'Securelist…	['marking-definition--fa42a846-8d90-4e51-bc29-71d5b4802168']	2.1.0	['enterprise-attack']	identity--c78cb6e5-0c4b-4611-8297-d1b8b55e40b5	1.0	['Ecipekac', 'HEAVYHAND', 'SigLoader', 'DESLoader']			['Windows']	True
malware	2.1	malware--29231689-5837-4a7a-aafc-1b65b3f50cc7	identity--c78cb6e5-0c4b-4611-8297-d1b8b55e40b5	2021-06-29T14:46:45.468Z	2024-04-11T00:22:35.591Z	RainyDay	[RainyDay](https://attack.mitre.org/software/S0629) is a backdoor tool that has been used by [Naikon](https://attack.mitre.org/groups/G0019) since at least 2020.(Citation: Bitdefender Naikon April 2021)	[{'source_name': 'mitre-attack', 'url': 'https://attack.mitre.org/software/S0629', 'external_id': 'S0629'}, {'source_name': 'Bitdefender Naikon April 2021', 'description': 'Vrabie, V. (2021, April 23). NAIKON – Traces from a Military Cyber-Espionage Operation. Retrieved June 29, 2021.', 'url': 'https://www.bitdefender.com/files/News/CaseStudies/study/396/Bitdefender-PR-Whitepaper-NAIKON-creat5397…	['marking-definition--fa42a846-8d90-4e51-bc29-71d5b4802168']	3.2.0	['enterprise-attack']	identity--c78cb6e5-0c4b-4611-8297-d1b8b55e40b5	1.1	['RainyDay']	False		['Windows']	True
malware	2.1	malware--28b97733-ef07-4414-aaa5-df50b2d30cc5	identity--c78cb6e5-0c4b-4611-8297-d1b8b55e40b5	2018-10-17T00:14:20.652Z	2022-05-11T14:00:00.188Z	Brave Prince	[Brave Prince](https://attack.mitre.org/software/S0252) is a Korean-language implant that was first observed in the wild in December 2017. It contains similar code and behavior to [Gold Dragon](https://attack.mitre.org/software/S0249), and was seen along with [Gold Dragon](https://attack.mitre.org/software/S0249) and [RunningRAT](https://attack.mitre.org/software/S0253) in operations surrounding …	[{'source_name': 'mitre-attack', 'url': 'https://attack.mitre.org/software/S0252', 'external_id': 'S0252'}, {'source_name': 'Brave Prince', 'description': '(Citation: McAfee Gold Dragon)'}, {'source_name': 'McAfee Gold Dragon', 'description': 'Sherstobitoff, R., Saavedra-Morales, J. (2018, February 02). Gold Dragon Widens Olympics Malware Attacks, Gains Permanent Presence on Victims’ Systems. Ret…	['marking-definition--fa42a846-8d90-4e51-bc29-71d5b4802168']	2.1.0	['enterprise-attack']	identity--c78cb6e5-0c4b-4611-8297-d1b8b55e40b5	1.2	['Brave Prince']	False		['Windows']	True
malware	2.1	malware--28ad4983-151e-4e30-9792-768470e92b3e	identity--c78cb6e5-0c4b-4611-8297-d1b8b55e40b5	2024-09-25T17:16:06.149Z	2024-10-02T05:37:59.575Z	Playcrypt	[Playcrypt](https://attack.mitre.org/software/S1162) is a ransomware that has been used by [Play](https://attack.mitre.org/groups/G1040) since at least 2022 in attacks against against the business, government, critical infrastructure, healthcare, and media sectors in North America, South America, and Europe. [Playcrypt](https://attack.mitre.org/software/S1162) derives its name from adding the .pl…	[{'source_name': 'mitre-attack', 'url': 'https://attack.mitre.org/software/S1162', 'external_id': 'S1162'}, {'source_name': 'Play', 'description': '(Citation: CISA Play Ransomware Advisory December 2023)(Citation: Trend Micro Ransomware Spotlight Play July 2023)'}, {'source_name': 'CISA Play Ransomware Advisory December 2023', 'description': 'CISA. (2023, December 18). #StopRansomware: Play Ranso…	['marking-definition--fa42a846-8d90-4e51-bc29-71d5b4802168']	3.2.0	['enterprise-attack']	identity--c78cb6e5-0c4b-4611-8297-d1b8b55e40b5	1.0	['Playcrypt', 'Play']	False	['Marco Pedrinazzi, @pedrinazziM']	['Windows']	True
malware	2.1	malware--288fa242-e894-4c7e-ac86-856deedf5cea	identity--c78cb6e5-0c4b-4611-8297-d1b8b55e40b5	2019-01-30T15:43:19.105Z	2022-04-25T14:00:00.188Z	OceanSalt	[OceanSalt](https://attack.mitre.org/software/S0346) is a Trojan that was used in a campaign targeting victims in South Korea, United States, and Canada. [OceanSalt](https://attack.mitre.org/software/S0346) shares code similarity with [SpyNote RAT](https://attack.mitre.org/software/S0305), which has been linked to [APT1](https://attack.mitre.org/groups/G0006).(Citation: McAfee Oceansalt Oct 2018)	[{'source_name': 'mitre-attack', 'url': 'https://attack.mitre.org/software/S0346', 'external_id': 'S0346'}, {'source_name': 'OceanSalt', 'description': '(Citation: McAfee Oceansalt Oct 2018)'}, {'source_name': 'McAfee Oceansalt Oct 2018', 'description': 'Sherstobitoff, R., Malhotra, A. (2018, October 18). ‘Operation Oceansalt’ Attacks South Korea, U.S., and Canada With Source Code From Chinese Ha…	['marking-definition--fa42a846-8d90-4e51-bc29-71d5b4802168']	2.1.0	['enterprise-attack']	identity--c78cb6e5-0c4b-4611-8297-d1b8b55e40b5	1.1	['OceanSalt']			['Windows']	True
malware	2.1	malware--26fed817-e7bf-41f9-829a-9075ffac45c2	identity--c78cb6e5-0c4b-4611-8297-d1b8b55e40b5	2017-05-31T21:32:57.344Z	2022-04-25T14:00:00.188Z	Kasidet	[Kasidet](https://attack.mitre.org/software/S0088) is a backdoor that has been dropped by using malicious VBA macros. (Citation: Zscaler Kasidet)	[{'source_name': 'mitre-attack', 'url': 'https://attack.mitre.org/software/S0088', 'external_id': 'S0088'}, {'source_name': 'Zscaler Kasidet', 'description': 'Yadav, A., et al. (2016, January 29). Malicious Office files dropping Kasidet and Dridex. Retrieved March 24, 2016.', 'url': 'http://research.zscaler.com/2016/01/malicious-office-files-dropping-kasidet.html'}]	['marking-definition--fa42a846-8d90-4e51-bc29-71d5b4802168']	2.1.0	['enterprise-attack']	identity--c78cb6e5-0c4b-4611-8297-d1b8b55e40b5	1.1	['Kasidet']			['Windows']	True
malware	2.1	malware--251fbae2-78f6-4de7-84f6-194c727a64ad	identity--c78cb6e5-0c4b-4611-8297-d1b8b55e40b5	2017-05-31T21:32:14.527Z	2022-04-25T14:00:00.188Z	Lurid	[Lurid](https://attack.mitre.org/software/S0010) is a malware family that has been used by several groups, including [PittyTiger](https://attack.mitre.org/groups/G0011), in targeted attacks as far back as 2006. (Citation: Villeneuve 2014) (Citation: Villeneuve 2011)	[{'source_name': 'mitre-attack', 'url': 'https://attack.mitre.org/software/S0010', 'external_id': 'S0010'}, {'source_name': 'Villeneuve 2014', 'description': 'Villeneuve, N., Homan, J. (2014, July 31). Spy of the Tiger. Retrieved September 29, 2015.', 'url': 'https://www.fireeye.com/blog/threat-research/2014/07/spy-of-the-tiger.html'}, {'source_name': 'Villeneuve 2011', 'description': 'Villeneuve…	['marking-definition--fa42a846-8d90-4e51-bc29-71d5b4802168']	2.1.0	['enterprise-attack']	identity--c78cb6e5-0c4b-4611-8297-d1b8b55e40b5	1.1	['Lurid', 'Enfal']			['Windows']	True
malware	2.1	malware--24b4ce59-eaac-4c8b-8634-9b093b7ccd92	identity--c78cb6e5-0c4b-4611-8297-d1b8b55e40b5	2019-01-30T15:47:41.018Z	2024-04-11T02:57:01.302Z	AuditCred	[AuditCred](https://attack.mitre.org/software/S0347) is a malicious DLL that has been used by [Lazarus Group](https://attack.mitre.org/groups/G0032) during their 2018 attacks.(Citation: TrendMicro Lazarus Nov 2018)	[{'source_name': 'mitre-attack', 'url': 'https://attack.mitre.org/software/S0347', 'external_id': 'S0347'}, {'source_name': 'AuditCred', 'description': '(Citation: TrendMicro Lazarus Nov 2018)'}, {'source_name': 'Roptimizer', 'description': '(Citation: TrendMicro Lazarus Nov 2018)'}, {'source_name': 'TrendMicro Lazarus Nov 2018', 'description': 'Trend Micro. (2018, November 20). Lazarus Continues…	['marking-definition--fa42a846-8d90-4e51-bc29-71d5b4802168']	3.2.0	['enterprise-attack']	identity--c78cb6e5-0c4b-4611-8297-d1b8b55e40b5	1.2	['AuditCred', 'Roptimizer']	False		['Windows']	True
malware	2.1	malware--234e7770-99b0-4f65-b983-d3230f76a60b	identity--c78cb6e5-0c4b-4611-8297-d1b8b55e40b5	2017-12-14T16:46:06.044Z	2024-09-12T19:07:36.511Z	Janicab	[Janicab](https://attack.mitre.org/software/S0163) is an OS X trojan that relied on a valid developer ID and oblivious users to install it. (Citation: Janicab)	[{'source_name': 'mitre-attack', 'url': 'https://attack.mitre.org/software/S0163', 'external_id': 'S0163'}, {'source_name': 'Janicab', 'description': 'Thomas. (2013, July 15). New signed malware called Janicab. Retrieved July 17, 2017.', 'url': 'https://web.archive.org/web/20230331162455/https://www.thesafemac.com/new-signed-malware-called-janicab/'}]	['marking-definition--fa42a846-8d90-4e51-bc29-71d5b4802168']	3.2.0	['enterprise-attack']	identity--c78cb6e5-0c4b-4611-8297-d1b8b55e40b5	1.1	['Janicab']	False		['macOS']	True
malware	2.1	malware--22b17791-45bf-45c0-9322-ff1a0af5cf2b	identity--c78cb6e5-0c4b-4611-8297-d1b8b55e40b5	2021-06-30T14:44:35.055Z	2022-04-25T14:00:00.188Z	Nebulae	[Nebulae](https://attack.mitre.org/software/S0630) Is a backdoor that has been used by [Naikon](https://attack.mitre.org/groups/G0019) since at least 2020.(Citation: Bitdefender Naikon April 2021)	[{'source_name': 'mitre-attack', 'url': 'https://attack.mitre.org/software/S0630', 'external_id': 'S0630'}, {'source_name': 'Bitdefender Naikon April 2021', 'description': 'Vrabie, V. (2021, April 23). NAIKON – Traces from a Military Cyber-Espionage Operation. Retrieved June 29, 2021.', 'url': 'https://www.bitdefender.com/files/News/CaseStudies/study/396/Bitdefender-PR-Whitepaper-NAIKON-creat5397…	['marking-definition--fa42a846-8d90-4e51-bc29-71d5b4802168']	2.1.0	['enterprise-attack']	identity--c78cb6e5-0c4b-4611-8297-d1b8b55e40b5	1.0	['Nebulae']			['Windows']	True
malware	2.1	malware--22addc7b-b39f-483d-979a-1b35147da5de	identity--c78cb6e5-0c4b-4611-8297-d1b8b55e40b5	2017-05-31T21:32:40.004Z	2022-04-25T14:00:00.188Z	WinMM	[WinMM](https://attack.mitre.org/software/S0059) is a full-featured, simple backdoor used by [Naikon](https://attack.mitre.org/groups/G0019). (Citation: Baumgartner Naikon 2015)	[{'source_name': 'mitre-attack', 'url': 'https://attack.mitre.org/software/S0059', 'external_id': 'S0059'}, {'source_name': 'Baumgartner Naikon 2015', 'description': 'Baumgartner, K., Golovkin, M.. (2015, May). The MsnMM Campaigns: The Earliest Naikon APT Campaigns. Retrieved April 10, 2019.', 'url': 'https://media.kasperskycontenthub.com/wp-content/uploads/sites/43/2018/03/07205555/TheNaikonAPT-…	['marking-definition--fa42a846-8d90-4e51-bc29-71d5b4802168']	2.1.0	['enterprise-attack']	identity--c78cb6e5-0c4b-4611-8297-d1b8b55e40b5	1.1	['WinMM']			['Windows']	True
malware	2.1	malware--222ba512-32d9-49ac-aefd-50ce981ce2ce	identity--c78cb6e5-0c4b-4611-8297-d1b8b55e40b5	2020-05-21T21:03:35.244Z	2020-06-25T21:57:40.642Z	Pony	[Pony](https://attack.mitre.org/software/S0453) is a credential stealing malware, though has also been used among adversaries for its downloader capabilities. The source code for Pony Loader 1.0 and 2.0 were leaked online, leading to their use by various threat actors.(Citation: Malwarebytes Pony April 2016)	[{'source_name': 'mitre-attack', 'url': 'https://attack.mitre.org/software/S0453', 'external_id': 'S0453'}, {'source_name': 'Malwarebytes Pony April 2016', 'description': 'hasherezade. (2016, April 11). No money, but Pony! From a mail to a trojan horse. Retrieved May 21, 2020.', 'url': 'https://blog.malwarebytes.com/threat-analysis/2015/11/no-money-but-pony-from-a-mail-to-a-trojan-horse/'}]	['marking-definition--fa42a846-8d90-4e51-bc29-71d5b4802168']	2.1.0	['enterprise-attack']	identity--c78cb6e5-0c4b-4611-8297-d1b8b55e40b5	1.0	['Pony']		['Arie Olshtein, Check Point', 'Kobi Eisenkraft, Check Point']	['Windows']	True
malware	2.1	malware--21c0b55b-5ff3-4654-a05e-e3fc1ee1ce1b	identity--c78cb6e5-0c4b-4611-8297-d1b8b55e40b5	2018-10-17T00:14:20.652Z	2022-04-25T14:00:00.188Z	PLAINTEE	[PLAINTEE](https://attack.mitre.org/software/S0254) is a malware sample that has been used by [Rancor](https://attack.mitre.org/groups/G0075) in targeted attacks in Singapore and Cambodia. (Citation: Rancor Unit42 June 2018)	[{'source_name': 'mitre-attack', 'url': 'https://attack.mitre.org/software/S0254', 'external_id': 'S0254'}, {'source_name': 'PLAINTEE', 'description': '(Citation: Rancor Unit42 June 2018)'}, {'source_name': 'Rancor Unit42 June 2018', 'description': 'Ash, B., et al. (2018, June 26). RANCOR: Targeted Attacks in South East Asia Using PLAINTEE and DDKONG Malware Families. Retrieved July 2, 2018.', 'u…	['marking-definition--fa42a846-8d90-4e51-bc29-71d5b4802168']	2.1.0	['enterprise-attack']	identity--c78cb6e5-0c4b-4611-8297-d1b8b55e40b5	1.1	['PLAINTEE']			['Windows']	True
malware	2.1	malware--2a59a237-1530-4d55-91f9-2aebf961cc37	identity--c78cb6e5-0c4b-4611-8297-d1b8b55e40b5	2022-10-04T06:35:40.506Z	2022-10-19T21:01:46.587Z	macOS.OSAMiner	[macOS.OSAMiner](https://attack.mitre.org/software/S1048) is a Monero mining trojan that was first observed in 2018; security researchers assessed [macOS.OSAMiner](https://attack.mitre.org/software/S1048) may have been circulating since at least 2015. [macOS.OSAMiner](https://attack.mitre.org/software/S1048) is known for embedding one run-only AppleScript into another, which helped the malware ev…	[{'source_name': 'mitre-attack', 'url': 'https://attack.mitre.org/software/S1048', 'external_id': 'S1048'}, {'source_name': 'SentinelLabs reversing run-only applescripts 2021', 'description': 'Phil Stokes. (2021, January 11). FADE DEAD | Adventures in Reversing Malicious Run-Only AppleScripts. Retrieved September 29, 2022.', 'url': 'https://www.sentinelone.com/labs/fade-dead-adventures-in-reversi…	['marking-definition--fa42a846-8d90-4e51-bc29-71d5b4802168']	2.1.0	['enterprise-attack']	identity--c78cb6e5-0c4b-4611-8297-d1b8b55e40b5	1.0	['macOS.OSAMiner']	False		['macOS']	True
malware	2.1	malware--211cfe9f-2676-4e1c-a5f5-2c8091da2a68	identity--c78cb6e5-0c4b-4611-8297-d1b8b55e40b5	2018-04-18T17:59:24.739Z	2024-09-04T20:44:43.949Z	HAPPYWORK	[HAPPYWORK](https://attack.mitre.org/software/S0214) is a downloader used by [APT37](https://attack.mitre.org/groups/G0067) to target South Korean government and financial victims in November 2016. (Citation: FireEye APT37 Feb 2018)	[{'source_name': 'mitre-attack', 'url': 'https://attack.mitre.org/software/S0214', 'external_id': 'S0214'}, {'source_name': 'FireEye APT37 Feb 2018', 'description': 'FireEye. (2018, February 20). APT37 (Reaper): The Overlooked North Korean Actor. Retrieved March 1, 2018.', 'url': 'https://www2.fireeye.com/rs/848-DID-242/images/rpt_APT37.pdf'}]	['marking-definition--fa42a846-8d90-4e51-bc29-71d5b4802168']	3.2.0	['enterprise-attack']	identity--c78cb6e5-0c4b-4611-8297-d1b8b55e40b5	1.0	['HAPPYWORK']	False			True
malware	2.1	malware--20945359-3b39-4542-85ef-08ecb4e1c174	identity--c78cb6e5-0c4b-4611-8297-d1b8b55e40b5	2020-07-20T17:41:19.690Z	2024-04-10T23:47:16.416Z	StrongPity	[StrongPity](https://attack.mitre.org/software/S0491) is an information stealing malware used by [PROMETHIUM](https://attack.mitre.org/groups/G0056).(Citation: Bitdefender StrongPity June 2020)(Citation: Talos Promethium June 2020)	[{'source_name': 'mitre-attack', 'url': 'https://attack.mitre.org/software/S0491', 'external_id': 'S0491'}, {'source_name': 'Talos Promethium June 2020', 'description': 'Mercer, W. et al. (2020, June 29). PROMETHIUM extends global reach with StrongPity3 APT. Retrieved July 20, 2020.', 'url': 'https://blog.talosintelligence.com/2020/06/promethium-extends-with-strongpity3.html'}, {'source_name': 'B…	['marking-definition--fa42a846-8d90-4e51-bc29-71d5b4802168']	3.2.0	['enterprise-attack']	identity--c78cb6e5-0c4b-4611-8297-d1b8b55e40b5	1.1	['StrongPity']	False		['Windows']	True
malware	2.1	malware--1fefb062-feda-484a-8f10-0cebf65e20e3	identity--c78cb6e5-0c4b-4611-8297-d1b8b55e40b5	2023-09-26T20:19:15.106Z	2023-09-26T20:19:38.859Z	SharpDisco	[SharpDisco](https://attack.mitre.org/software/S1089) is a dropper developed in C# that has been used by [MoustachedBouncer](https://attack.mitre.org/groups/G1019) since at least 2020 to load malicious plugins.(Citation: MoustachedBouncer ESET August 2023)	[{'source_name': 'mitre-attack', 'url': 'https://attack.mitre.org/software/S1089', 'external_id': 'S1089'}, {'source_name': 'MoustachedBouncer ESET August 2023', 'description': 'Faou, M. (2023, August 10). MoustachedBouncer: Espionage against foreign diplomats in Belarus. Retrieved September 25, 2023.', 'url': 'https://www.welivesecurity.com/en/eset-research/moustachedbouncer-espionage-against-fo…	['marking-definition--fa42a846-8d90-4e51-bc29-71d5b4802168']	3.1.0	['enterprise-attack']	identity--c78cb6e5-0c4b-4611-8297-d1b8b55e40b5	1.0	['SharpDisco']	False		['Windows']	True
malware	2.1	malware--1f6e3702-7ca1-4582-b2e7-4591297d05a8	identity--c78cb6e5-0c4b-4611-8297-d1b8b55e40b5	2018-10-17T00:14:20.652Z	2022-04-25T14:00:00.188Z	Bankshot	[Bankshot](https://attack.mitre.org/software/S0239) is a remote access tool (RAT) that was first reported by the Department of Homeland Security in December of 2017. In 2018, [Lazarus Group](https://attack.mitre.org/groups/G0032) used the [Bankshot](https://attack.mitre.org/software/S0239) implant in attacks against the Turkish financial sector. (Citation: McAfee Bankshot)	[{'source_name': 'mitre-attack', 'url': 'https://attack.mitre.org/software/S0239', 'external_id': 'S0239'}, {'source_name': 'Bankshot', 'description': '(Citation: McAfee Bankshot)'}, {'source_name': 'Trojan Manuscript', 'description': '(Citation: McAfee Bankshot)'}, {'source_name': 'McAfee Bankshot', 'description': 'Sherstobitoff, R. (2018, March 08). Hidden Cobra Targets Turkish Financial Sector…	['marking-definition--fa42a846-8d90-4e51-bc29-71d5b4802168']	2.1.0	['enterprise-attack']	identity--c78cb6e5-0c4b-4611-8297-d1b8b55e40b5	1.1	['Bankshot', 'Trojan Manuscript']			['Windows']	True
malware	2.1	malware--1da748a5-875d-4212-9222-b4c23ab861be	identity--c78cb6e5-0c4b-4611-8297-d1b8b55e40b5	2023-01-20T18:43:05.682Z	2023-02-24T22:25:15.162Z	Prestige	[Prestige](https://attack.mitre.org/software/S1058) ransomware has been used by [Sandworm Team](https://attack.mitre.org/groups/G0034) since at least March 2022, including against transportation and related logistics industries in Ukraine and Poland in October 2022.(Citation: Microsoft Prestige ransomware October 2022)	[{'source_name': 'mitre-attack', 'url': 'https://attack.mitre.org/software/S1058', 'external_id': 'S1058'}, {'source_name': 'Microsoft Prestige ransomware October 2022', 'description': 'MSTIC. (2022, October 14). New “Prestige” ransomware impacts organizations in Ukraine and Poland. Retrieved January 19, 2023.', 'url': 'https://www.microsoft.com/en-us/security/blog/2022/10/14/new-prestige-ransomw…	['marking-definition--fa42a846-8d90-4e51-bc29-71d5b4802168']	3.1.0	['enterprise-attack']	identity--c78cb6e5-0c4b-4611-8297-d1b8b55e40b5	1.0	['Prestige']	False	['Mindaugas Gudzis, BT Security']	['Windows']	True
malware	2.1	malware--1d808f62-cf63-4063-9727-ff6132514c22	identity--c78cb6e5-0c4b-4611-8297-d1b8b55e40b5	2017-05-31T21:33:06.433Z	2023-12-26T19:55:54.848Z	WEBC2	[WEBC2](https://attack.mitre.org/software/S0109) is a family of backdoor malware used by [APT1](https://attack.mitre.org/groups/G0006) as early as July 2006. [WEBC2](https://attack.mitre.org/software/S0109) backdoors are designed to retrieve a webpage, with commands hidden in HTML comments or special tags, from a predetermined C2 server. (Citation: Mandiant APT1 Appendix)(Citation: Mandiant APT1)	[{'source_name': 'mitre-attack', 'url': 'https://attack.mitre.org/software/S0109', 'external_id': 'S0109'}, {'source_name': 'WEBC2', 'description': '(Citation: Mandiant APT1)'}, {'source_name': 'Mandiant APT1 Appendix', 'description': 'Mandiant. (n.d.). Appendix C (Digital) - The Malware Arsenal. Retrieved July 18, 2016.', 'url': 'https://www.mandiant.com/sites/default/files/2021-09/mandiant-apt1…	['marking-definition--fa42a846-8d90-4e51-bc29-71d5b4802168']	3.2.0	['enterprise-attack']	identity--c78cb6e5-0c4b-4611-8297-d1b8b55e40b5	2.0	['WEBC2']	False	['Wes Hurd']	['Windows']	True
malware	2.1	malware--1d1fce2f-0db5-402b-9843-4278a0694637	identity--c78cb6e5-0c4b-4611-8297-d1b8b55e40b5	2018-10-17T00:14:20.652Z	2024-04-11T02:25:20.119Z	GravityRAT	[GravityRAT](https://attack.mitre.org/software/S0237) is a remote access tool (RAT) and has been in ongoing development since 2016. The actor behind the tool remains unknown, but two usernames have been recovered that link to the author, which are "TheMartian" and "The Invincible." According to the National Computer Emergency Response Team (CERT) of India, the malware has been identified in attac…	[{'source_name': 'mitre-attack', 'url': 'https://attack.mitre.org/software/S0237', 'external_id': 'S0237'}, {'source_name': 'GravityRAT', 'description': '(Citation: Talos GravityRAT)'}, {'source_name': 'Talos GravityRAT', 'description': 'Mercer, W., Rascagneres, P. (2018, April 26). GravityRAT - The Two-Year Evolution Of An APT Targeting India. Retrieved May 16, 2018.', 'url': 'https://blog.talos…	['marking-definition--fa42a846-8d90-4e51-bc29-71d5b4802168']	3.2.0	['enterprise-attack']	identity--c78cb6e5-0c4b-4611-8297-d1b8b55e40b5	1.3	['GravityRAT']	False		['Windows']	True
malware	2.1	malware--1cdbbcab-903a-414d-8eb0-439a97343737	identity--c78cb6e5-0c4b-4611-8297-d1b8b55e40b5	2020-09-08T14:55:46.094Z	2022-04-25T14:00:00.188Z	FrameworkPOS	[FrameworkPOS](https://attack.mitre.org/software/S0503) is a point of sale (POS) malware used by [FIN6](https://attack.mitre.org/groups/G0037) to steal payment card data from sytems that run physical POS devices.(Citation: SentinelOne FrameworkPOS September 2019)	[{'source_name': 'mitre-attack', 'url': 'https://attack.mitre.org/software/S0503', 'external_id': 'S0503'}, {'source_name': 'Trinity', 'description': '(Citation: SentinelOne FrameworkPOS September 2019)'}, {'source_name': 'SentinelOne FrameworkPOS September 2019', 'description': 'Kremez, V. (2019, September 19). FIN6 “FrameworkPOS”: Point-of-Sale Malware Analysis & Internals. Retrieved September …	['marking-definition--fa42a846-8d90-4e51-bc29-71d5b4802168']	2.1.0	['enterprise-attack']	identity--c78cb6e5-0c4b-4611-8297-d1b8b55e40b5	1.0	['FrameworkPOS', 'Trinity']		['Center for Threat-Informed Defense (CTID)']		True
malware	2.1	malware--1cc934e4-b01d-4543-a011-b988dfc1a458	identity--c78cb6e5-0c4b-4611-8297-d1b8b55e40b5	2018-01-16T16:13:52.465Z	2022-04-25T14:00:00.188Z	Matryoshka	[Matryoshka](https://attack.mitre.org/software/S0167) is a malware framework used by [CopyKittens](https://attack.mitre.org/groups/G0052) that consists of a dropper, loader, and RAT. It has multiple versions; v1 was seen in the wild from July 2016 until January 2017. v2 has fewer commands and other minor differences. (Citation: ClearSky Wilted Tulip July 2017) (Citation: CopyKittens Nov 2015)	[{'source_name': 'mitre-attack', 'url': 'https://attack.mitre.org/software/S0167', 'external_id': 'S0167'}, {'source_name': 'Matryoshka', 'description': '(Citation: ClearSky Wilted Tulip July 2017)'}, {'source_name': 'ClearSky Wilted Tulip July 2017', 'description': 'ClearSky Cyber Security and Trend Micro. (2017, July). Operation Wilted Tulip: Exposing a cyber espionage apparatus. Retrieved Augu…	['marking-definition--fa42a846-8d90-4e51-bc29-71d5b4802168']	2.1.0	['enterprise-attack']	identity--c78cb6e5-0c4b-4611-8297-d1b8b55e40b5	2.0	['Matryoshka']			['Windows']	True
malware	2.1	malware--1b9f0800-035e-4ed1-9648-b18294cc5bc8	identity--c78cb6e5-0c4b-4611-8297-d1b8b55e40b5	2020-06-02T14:11:40.581Z	2024-04-11T02:46:42.264Z	CARROTBAT	[CARROTBAT](https://attack.mitre.org/software/S0462) is a customized dropper that has been in use since at least 2017. [CARROTBAT](https://attack.mitre.org/software/S0462) has been used to install [SYSCON](https://attack.mitre.org/software/S0464) and has infrastructure overlap with [KONNI](https://attack.mitre.org/software/S0356).(Citation: Unit 42 CARROTBAT November 2018)(Citation: Unit 42 CARRO…	[{'source_name': 'mitre-attack', 'url': 'https://attack.mitre.org/software/S0462', 'external_id': 'S0462'}, {'source_name': 'Unit 42 CARROTBAT November 2018', 'description': 'Grunzweig, J. and Wilhoit, K. (2018, November 29). The Fractured Block Campaign: CARROTBAT Used to Deliver Malware Targeting Southeast Asia. Retrieved June 2, 2020.', 'url': 'https://unit42.paloaltonetworks.com/unit42-the-fr…	['marking-definition--fa42a846-8d90-4e51-bc29-71d5b4802168']	3.2.0	['enterprise-attack']	identity--c78cb6e5-0c4b-4611-8297-d1b8b55e40b5	1.2	['CARROTBAT']	False		['Windows']	True
malware	2.1	malware--199463de-d9be-46d6-bb41-07234c1dd5a6	identity--c78cb6e5-0c4b-4611-8297-d1b8b55e40b5	2017-05-31T21:32:36.177Z	2022-04-25T14:00:00.188Z	GeminiDuke	[GeminiDuke](https://attack.mitre.org/software/S0049) is malware that was used by [APT29](https://attack.mitre.org/groups/G0016) from 2009 to 2012. (Citation: F-Secure The Dukes)	[{'source_name': 'mitre-attack', 'url': 'https://attack.mitre.org/software/S0049', 'external_id': 'S0049'}, {'source_name': 'F-Secure The Dukes', 'description': 'F-Secure Labs. (2015, September 17). The Dukes: 7 years of Russian cyberespionage. Retrieved December 10, 2015.', 'url': 'https://www.f-secure.com/documents/996508/1030745/dukes_whitepaper.pdf'}]	['marking-definition--fa42a846-8d90-4e51-bc29-71d5b4802168']	2.1.0	['enterprise-attack']	identity--c78cb6e5-0c4b-4611-8297-d1b8b55e40b5	1.1	['GeminiDuke']			['Windows']	True
malware	2.1	malware--198db886-47af-4f4c-bff5-11b891f85946	identity--c78cb6e5-0c4b-4611-8297-d1b8b55e40b5	2019-01-29T17:59:43.600Z	2024-04-10T20:31:00.234Z	Zeus Panda	[Zeus Panda](https://attack.mitre.org/software/S0330) is a Trojan designed to steal banking information and other sensitive credentials for exfiltration. [Zeus Panda](https://attack.mitre.org/software/S0330)’s original source code was leaked in 2011, allowing threat actors to use its source code as a basis for new malware variants. It is mainly used to target Windows operating systems ranging fro…	[{'source_name': 'mitre-attack', 'url': 'https://attack.mitre.org/software/S0330', 'external_id': 'S0330'}, {'source_name': 'Zeus Panda', 'description': '(Citation: Talos Zeus Panda Nov 2017)(Citation: GDATA Zeus Panda June 2017)'}, {'source_name': 'Talos Zeus Panda Nov 2017', 'description': 'Brumaghin, E., et al. (2017, November 02). Poisoning the Well: Banking Trojan Targets Google Search Resul…	['marking-definition--fa42a846-8d90-4e51-bc29-71d5b4802168']	3.2.0	['enterprise-attack']	identity--c78cb6e5-0c4b-4611-8297-d1b8b55e40b5	1.4	['Zeus Panda']	False		['Windows']	True
malware	2.1	malware--196f1f32-e0c2-4d46-99cd-234d4b6befe1	identity--c78cb6e5-0c4b-4611-8297-d1b8b55e40b5	2018-01-16T16:13:52.465Z	2022-04-25T14:00:00.188Z	Felismus	[Felismus](https://attack.mitre.org/software/S0171) is a modular backdoor that has been used by [Sowbug](https://attack.mitre.org/groups/G0054). (Citation: Symantec Sowbug Nov 2017) (Citation: Forcepoint Felismus Mar 2017)	[{'source_name': 'mitre-attack', 'url': 'https://attack.mitre.org/software/S0171', 'external_id': 'S0171'}, {'source_name': 'Felismus', 'description': '(Citation: Symantec Sowbug Nov 2017) (Citation: Forcepoint Felismus Mar 2017)'}, {'source_name': 'Symantec Sowbug Nov 2017', 'description': 'Symantec Security Response. (2017, November 7). Sowbug: Cyber espionage group targets South American and S…	['marking-definition--fa42a846-8d90-4e51-bc29-71d5b4802168']	2.1.0	['enterprise-attack']	identity--c78cb6e5-0c4b-4611-8297-d1b8b55e40b5	1.1	['Felismus']			['Windows']	True
malware	2.1	malware--19256855-65e9-48f2-8b74-9f3d0a994428	identity--c78cb6e5-0c4b-4611-8297-d1b8b55e40b5	2024-03-13T18:41:57.589Z	2024-04-17T20:47:19.566Z	LITTLELAMB.WOOLTEA	[LITTLELAMB.WOOLTEA](https://attack.mitre.org/software/S1121) is a backdoor that was used by UNC5325 during [Cutting Edge](https://attack.mitre.org/campaigns/C0029) to deploy malware on targeted Ivanti Connect Secure VPNs and to establish persistence across system upgrades and patches.(Citation: Mandiant Cutting Edge Part 3 February 2024)	[{'source_name': 'mitre-attack', 'url': 'https://attack.mitre.org/software/S1121', 'external_id': 'S1121'}, {'source_name': 'Mandiant Cutting Edge Part 3 February 2024', 'description': 'Lin, M. et al. (2024, February 27). Cutting Edge, Part 3: Investigating Ivanti Connect Secure VPN Exploitation and Persistence Attempts. Retrieved March 1, 2024.', 'url': 'https://www.mandiant.com/resources/blog/i…	['marking-definition--fa42a846-8d90-4e51-bc29-71d5b4802168']	3.2.0	['enterprise-attack']	identity--c78cb6e5-0c4b-4611-8297-d1b8b55e40b5	1.0	['LITTLELAMB.WOOLTEA']	False		['Network']	True
malware	2.1	malware--5d11d418-95dd-4377-b782-23160dfa17b4	identity--c78cb6e5-0c4b-4611-8297-d1b8b55e40b5	2021-06-03T20:07:21.788Z	2022-04-25T14:00:00.188Z	HELLOKITTY	[HELLOKITTY](https://attack.mitre.org/software/S0617) is a ransomware written in C++ that shares similar code structure and functionality with [DEATHRANSOM](https://attack.mitre.org/software/S0616) and [FIVEHANDS](https://attack.mitre.org/software/S0618). [HELLOKITTY](https://attack.mitre.org/software/S0617) has been used since at least 2020, targets have included a Polish video game developer an…	[{'source_name': 'mitre-attack', 'url': 'https://attack.mitre.org/software/S0617', 'external_id': 'S0617'}, {'source_name': 'FireEye FiveHands April 2021', 'description': 'McLellan, T. and Moore, J. et al. (2021, April 29). UNC2447 SOMBRAT and FIVEHANDS Ransomware: A Sophisticated Financial Threat. Retrieved June 2, 2021.', 'url': 'https://www.fireeye.com/blog/threat-research/2021/04/unc2447-somb…	['marking-definition--fa42a846-8d90-4e51-bc29-71d5b4802168']	2.1.0	['enterprise-attack']	identity--c78cb6e5-0c4b-4611-8297-d1b8b55e40b5	1.0	['HELLOKITTY']			['Windows']	True
malware	2.1	malware--61c7a91a-0b83-461d-ad32-75d96eed4a09	identity--c78cb6e5-0c4b-4611-8297-d1b8b55e40b5	2021-08-11T17:36:46.197Z	2021-10-13T14:29:38.795Z	Babuk	[Babuk](https://attack.mitre.org/software/S0638) is a Ransomware-as-a-service (RaaS) malware that has been used since at least 2021. The operators of [Babuk](https://attack.mitre.org/software/S0638) employ a "Big Game Hunting" approach to targeting major enterprises and operate a leak site to post stolen data as part of their extortion scheme.(Citation: Sogeti CERT ESEC Babuk March 2021)(Citation…	[{'source_name': 'mitre-attack', 'url': 'https://attack.mitre.org/software/S0638', 'external_id': 'S0638'}, {'source_name': 'Babyk', 'description': '(Citation: Sogeti CERT ESEC Babuk March 2021)(Citation: McAfee Babuk February 2021)(Citation: Trend Micro Ransomware February 2021)'}, {'source_name': 'Vasa Locker', 'description': '(Citation: Sogeti CERT ESEC Babuk March 2021)(Citation: McAfee Babuk…	['marking-definition--fa42a846-8d90-4e51-bc29-71d5b4802168']	2.1.0	['enterprise-attack']	identity--c78cb6e5-0c4b-4611-8297-d1b8b55e40b5	1.0	['Babuk', 'Babyk', 'Vasa Locker']		['Hiroki Nagahama, NEC Corporation', 'Pooja Natarajan, NEC Corporation India', 'Manikantan Srinivasan, NEC Corporation India', 'Daniyal Naeem, BT Security']	['Windows', 'Linux']	True
malware	2.1	malware--6108f800-10b8-4090-944e-be579f01263d	identity--c78cb6e5-0c4b-4611-8297-d1b8b55e40b5	2019-03-26T15:02:14.907Z	2024-08-15T22:01:22.169Z	VPNFilter	[VPNFilter](https://attack.mitre.org/software/S1010) is a multi-stage, modular platform with versatile capabilities to support both intelligence-collection and destructive cyber attack operations. [VPNFilter](https://attack.mitre.org/software/S1010) modules such as its packet sniffer ('ps') can collect traffic that passes through an infected device, allowing the theft of website credentials and m…	[{'source_name': 'mitre-attack', 'url': 'https://attack.mitre.org/software/S1010', 'external_id': 'S1010'}, {'source_name': 'Carl Hurd March 2019', 'description': 'Carl Hurd 2019, March 26 VPNFilter Deep Dive Retrieved. 2019/03/28 ', 'url': 'https://www.youtube.com/watch?v=yuZazP22rpI'}, {'source_name': 'NCSC CISA Cyclops Blink Advisory February 2022', 'description': 'NCSC, CISA, FBI, NSA. (2022,…	['marking-definition--fa42a846-8d90-4e51-bc29-71d5b4802168']	3.2.0	['ics-attack', 'enterprise-attack']	identity--c78cb6e5-0c4b-4611-8297-d1b8b55e40b5	2.0	['VPNFilter']	False		['Network', 'Linux']	True
malware	2.1	malware--60d50676-459a-47dd-92e9-a827a9fe9c58	identity--c78cb6e5-0c4b-4611-8297-d1b8b55e40b5	2018-10-17T00:14:20.652Z	2022-04-25T14:00:00.188Z	RunningRAT	[RunningRAT](https://attack.mitre.org/software/S0253) is a remote access tool that appeared in operations surrounding the 2018 Pyeongchang Winter Olympics along with [Gold Dragon](https://attack.mitre.org/software/S0249) and [Brave Prince](https://attack.mitre.org/software/S0252). (Citation: McAfee Gold Dragon)	[{'source_name': 'mitre-attack', 'url': 'https://attack.mitre.org/software/S0253', 'external_id': 'S0253'}, {'source_name': 'RunningRAT', 'description': '(Citation: McAfee Gold Dragon)'}, {'source_name': 'McAfee Gold Dragon', 'description': 'Sherstobitoff, R., Saavedra-Morales, J. (2018, February 02). Gold Dragon Widens Olympics Malware Attacks, Gains Permanent Presence on Victims’ Systems. Retri…	['marking-definition--fa42a846-8d90-4e51-bc29-71d5b4802168']	2.1.0	['enterprise-attack']	identity--c78cb6e5-0c4b-4611-8297-d1b8b55e40b5	1.1	['RunningRAT']			['Windows']	True
malware	2.1	malware--60c18d06-7b91-4742-bae3-647845cd9d81	identity--c78cb6e5-0c4b-4611-8297-d1b8b55e40b5	2017-05-31T21:33:18.506Z	2023-03-26T17:51:20.402Z	CORESHELL	[CORESHELL](https://attack.mitre.org/software/S0137) is a downloader used by [APT28](https://attack.mitre.org/groups/G0007). The older versions of this malware are known as SOURFACE and newer versions as CORESHELL.(Citation: FireEye APT28) (Citation: FireEye APT28 January 2017)	[{'source_name': 'mitre-attack', 'url': 'https://attack.mitre.org/software/S0137', 'external_id': 'S0137'}, {'source_name': 'CORESHELL', 'description': '(Citation: FireEye APT28) (Citation: FireEye APT28 January 2017)'}, {'source_name': 'SOURFACE', 'description': '(Citation: FireEye APT28) (Citation: FireEye APT28 January 2017)(Citation: Securelist Sofacy Feb 2018)'}, {'source_name': 'FireEye APT…	['marking-definition--fa42a846-8d90-4e51-bc29-71d5b4802168']	3.1.0	['enterprise-attack']	identity--c78cb6e5-0c4b-4611-8297-d1b8b55e40b5	2.1	['CORESHELL', 'Sofacy', 'SOURFACE']	False		['Windows']	True
malware	2.1	malware--60a9c2f0-b7a5-4e8e-959c-e1a3ff314a5f	identity--c78cb6e5-0c4b-4611-8297-d1b8b55e40b5	2018-10-17T00:14:20.652Z	2022-05-11T14:00:00.188Z	ROKRAT	[ROKRAT](https://attack.mitre.org/software/S0240) is a cloud-based remote access tool (RAT) used by [APT37](https://attack.mitre.org/groups/G0067) to target victims in South Korea. [APT37](https://attack.mitre.org/groups/G0067) has used ROKRAT during several campaigns from 2016 through 2021.(Citation: Talos ROKRAT)(Citation: Talos Group123)(Citation: Volexity InkySquid RokRAT August 2021)	[{'source_name': 'mitre-attack', 'url': 'https://attack.mitre.org/software/S0240', 'external_id': 'S0240'}, {'source_name': 'ROKRAT', 'description': '(Citation: Talos ROKRAT 2) (Citation: Talos Group123)'}, {'source_name': 'Talos ROKRAT', 'description': 'Mercer, W., Rascagneres, P. (2017, April 03). Introducing ROKRAT. Retrieved May 21, 2018.', 'url': 'https://blog.talosintelligence.com/2017/04/i…	['marking-definition--fa42a846-8d90-4e51-bc29-71d5b4802168']	2.1.0	['enterprise-attack']	identity--c78cb6e5-0c4b-4611-8297-d1b8b55e40b5	2.3	['ROKRAT']			['Windows']	True
malware	2.1	malware--5faaf81a-aa5b-4a4b-bae5-522439e068f8	identity--c78cb6e5-0c4b-4611-8297-d1b8b55e40b5	2023-02-16T13:57:53.205Z	2023-03-06T21:19:39.591Z	DarkTortilla	[DarkTortilla](https://attack.mitre.org/software/S1066) is a highly configurable .NET-based crypter that has been possibly active since at least August 2015. [DarkTortilla](https://attack.mitre.org/software/S1066) has been used to deliver popular information stealers, RATs, and payloads such as [Agent Tesla](https://attack.mitre.org/software/S0331), AsyncRat, [NanoCore](https://attack.mitre.org/s…	[{'source_name': 'mitre-attack', 'url': 'https://attack.mitre.org/software/S1066', 'external_id': 'S1066'}, {'source_name': 'Secureworks DarkTortilla Aug 2022', 'description': 'Secureworks Counter Threat Unit Research Team. (2022, August 17). DarkTortilla Malware Analysis. Retrieved November 3, 2022.', 'url': 'https://www.secureworks.com/research/darktortilla-malware-analysis'}]	['marking-definition--fa42a846-8d90-4e51-bc29-71d5b4802168']	3.1.0	['enterprise-attack']	identity--c78cb6e5-0c4b-4611-8297-d1b8b55e40b5	1.0	['DarkTortilla']	False	['Mindaugas Gudzis, BT Security']	['Windows']	True
malware	2.1	malware--5f9f7648-04ba-4a9f-bb4c-2a13e74572bd	identity--c78cb6e5-0c4b-4611-8297-d1b8b55e40b5	2017-05-31T21:33:26.084Z	2022-08-23T15:25:11.145Z	Pteranodon	[Pteranodon](https://attack.mitre.org/software/S0147) is a custom backdoor used by [Gamaredon Group](https://attack.mitre.org/groups/G0047). (Citation: Palo Alto Gamaredon Feb 2017)	[{'source_name': 'mitre-attack', 'url': 'https://attack.mitre.org/software/S0147', 'external_id': 'S0147'}, {'source_name': 'Pterodo', 'description': '(Citation: Symantec Shuckworm January 2022)(Citation: Secureworks IRON TILDEN Profile)'}, {'source_name': 'Palo Alto Gamaredon Feb 2017', 'description': 'Kasza, A. and Reichel, D. (2017, February 27). The Gamaredon Group Toolset Evolution. Retrieve…	['marking-definition--fa42a846-8d90-4e51-bc29-71d5b4802168']	2.1.0	['enterprise-attack']	identity--c78cb6e5-0c4b-4611-8297-d1b8b55e40b5	2.1	['Pteranodon', 'Pterodo']	False		['Windows']	True
malware	2.1	malware--5f1d4579-4e8f-48e7-860e-2da773ae432e	identity--c78cb6e5-0c4b-4611-8297-d1b8b55e40b5	2020-09-10T15:54:21.805Z	2023-12-04T20:02:47.052Z	Anchor	[Anchor](https://attack.mitre.org/software/S0504) is one of a family of backdoor malware that has been used in conjunction with [TrickBot](https://attack.mitre.org/software/S0266) on selected high profile targets since at least 2018.(Citation: Cyberreason Anchor December 2019)(Citation: Medium Anchor DNS July 2020)	[{'source_name': 'mitre-attack', 'url': 'https://attack.mitre.org/software/S0504', 'external_id': 'S0504'}, {'source_name': 'Anchor_DNS', 'description': '(Citation: Cyberreason Anchor December 2019)(Citation: Medium Anchor DNS July 2020)'}, {'source_name': 'Cyberreason Anchor December 2019', 'description': 'Dahan, A. et al. (2019, December 11). DROPPING ANCHOR: FROM A TRICKBOT INFECTION TO THE DI…	['marking-definition--fa42a846-8d90-4e51-bc29-71d5b4802168']	3.2.0	['enterprise-attack']	identity--c78cb6e5-0c4b-4611-8297-d1b8b55e40b5	1.1	['Anchor', 'Anchor_DNS']	False	['Cybereason Nocturnus, @nocturnus']	['Linux', 'Windows']	True
malware	2.1	malware--5e814485-012d-423d-b769-026bfed0f451	identity--c78cb6e5-0c4b-4611-8297-d1b8b55e40b5	2019-07-09T17:42:44.777Z	2024-04-11T02:16:42.727Z	HyperBro	[HyperBro](https://attack.mitre.org/software/S0398) is a custom in-memory backdoor used by [Threat Group-3390](https://attack.mitre.org/groups/G0027).(Citation: Unit42 Emissary Panda May 2019)(Citation: Securelist LuckyMouse June 2018)(Citation: Hacker News LuckyMouse June 2018)	[{'source_name': 'mitre-attack', 'url': 'https://attack.mitre.org/software/S0398', 'external_id': 'S0398'}, {'source_name': 'HyperBro', 'description': '(Citation: Unit42 Emissary Panda May 2019)'}, {'source_name': 'Unit42 Emissary Panda May 2019', 'description': 'Falcone, R. and Lancaster, T. (2019, May 28). Emissary Panda Attacks Middle East Government Sharepoint Servers. Retrieved July 9, 2019.…	['marking-definition--fa42a846-8d90-4e51-bc29-71d5b4802168']	3.2.0	['enterprise-attack']	identity--c78cb6e5-0c4b-4611-8297-d1b8b55e40b5	1.3	['HyperBro']	False		['Windows']	True
malware	2.1	malware--5e7ef1dc-7fb6-4913-ac75-e06113b59e0c	identity--c78cb6e5-0c4b-4611-8297-d1b8b55e40b5	2017-05-31T21:32:36.919Z	2022-04-25T14:00:00.188Z	MiniDuke	[MiniDuke](https://attack.mitre.org/software/S0051) is malware that was used by [APT29](https://attack.mitre.org/groups/G0016) from 2010 to 2015. The [MiniDuke](https://attack.mitre.org/software/S0051) toolset consists of multiple downloader and backdoor components. The loader has been used with other [MiniDuke](https://attack.mitre.org/software/S0051) components as well as in conjunction with [C…	[{'source_name': 'mitre-attack', 'url': 'https://attack.mitre.org/software/S0051', 'external_id': 'S0051'}, {'source_name': 'F-Secure The Dukes', 'description': 'F-Secure Labs. (2015, September 17). The Dukes: 7 years of Russian cyberespionage. Retrieved December 10, 2015.', 'url': 'https://www.f-secure.com/documents/996508/1030745/dukes_whitepaper.pdf'}]	['marking-definition--fa42a846-8d90-4e51-bc29-71d5b4802168']	2.1.0	['enterprise-attack']	identity--c78cb6e5-0c4b-4611-8297-d1b8b55e40b5	1.3	['MiniDuke']			['Windows']	True
malware	2.1	malware--5e595477-2e78-4ce7-ae42-e0b059b17808	identity--c78cb6e5-0c4b-4611-8297-d1b8b55e40b5	2017-12-14T16:46:06.044Z	2022-04-25T14:00:00.188Z	POSHSPY	[POSHSPY](https://attack.mitre.org/software/S0150) is a backdoor that has been used by [APT29](https://attack.mitre.org/groups/G0016) since at least 2015. It appears to be used as a secondary backdoor used if the actors lost access to their primary backdoors. (Citation: FireEye POSHSPY April 2017)	[{'source_name': 'mitre-attack', 'url': 'https://attack.mitre.org/software/S0150', 'external_id': 'S0150'}, {'source_name': 'POSHSPY', 'description': '(Citation: FireEye POSHSPY April 2017)'}, {'source_name': 'FireEye POSHSPY April 2017', 'description': 'Dunwoody, M.. (2017, April 3). Dissecting One of APT29’s Fileless WMI and PowerShell Backdoors (POSHSPY). Retrieved April 5, 2017.', 'url': 'htt…	['marking-definition--fa42a846-8d90-4e51-bc29-71d5b4802168']	2.1.0	['enterprise-attack']	identity--c78cb6e5-0c4b-4611-8297-d1b8b55e40b5	1.2	['POSHSPY']			['Windows']	True
malware	2.1	malware--5dd649c0-bca4-488b-bd85-b180474ec62e	identity--c78cb6e5-0c4b-4611-8297-d1b8b55e40b5	2019-06-14T16:45:33.729Z	2024-04-18T18:25:18.520Z	KeyBoy	[KeyBoy](https://attack.mitre.org/software/S0387) is malware that has been used in targeted campaigns against members of the Tibetan Parliament in 2016.(Citation: CitizenLab KeyBoy Nov 2016)(Citation: PWC KeyBoys Feb 2017)	[{'source_name': 'mitre-attack', 'url': 'https://attack.mitre.org/software/S0387', 'external_id': 'S0387'}, {'source_name': 'KeyBoy', 'description': '(Citation: PWC KeyBoys Feb 2017)(Citation: CitizenLab KeyBoy Nov 2016)(Citation: Rapid7 KeyBoy Jun 2013)'}, {'source_name': 'Rapid7 KeyBoy Jun 2013', 'description': 'Guarnieri, C., Schloesser M. (2013, June 7). KeyBoy, Targeted Attacks against Vietn…	['marking-definition--fa42a846-8d90-4e51-bc29-71d5b4802168']	3.2.0	['enterprise-attack']	identity--c78cb6e5-0c4b-4611-8297-d1b8b55e40b5	1.3	['KeyBoy']	False		['Windows']	True
malware	2.1	malware--5dc9e8ec-9917-4de7-b8ab-16007899dd80	identity--c78cb6e5-0c4b-4611-8297-d1b8b55e40b5	2024-03-07T20:52:41.463Z	2024-03-28T19:18:39.684Z	LIGHTWIRE	[LIGHTWIRE](https://attack.mitre.org/software/S1119) is a web shell written in Perl that was used during [Cutting Edge](https://attack.mitre.org/campaigns/C0029) to maintain access and enable command execution by imbedding into the legitimate compcheckresult.cgi component of Ivanti Secure Connect VPNs.(Citation: Mandiant Cutting Edge Part 2 January 2024)(Citation: Mandiant Cutting Edge January 20…	[{'source_name': 'mitre-attack', 'url': 'https://attack.mitre.org/software/S1119', 'external_id': 'S1119'}, {'source_name': 'Mandiant Cutting Edge Part 2 January 2024', 'description': 'Lin, M. et al. (2024, January 31). Cutting Edge, Part 2: Investigating Ivanti Connect Secure VPN Zero-Day Exploitation. Retrieved February 27, 2024.', 'url': 'https://www.mandiant.com/resources/blog/investigating-i…	['marking-definition--fa42a846-8d90-4e51-bc29-71d5b4802168']	3.2.0	['enterprise-attack']	identity--c78cb6e5-0c4b-4611-8297-d1b8b55e40b5	1.0	['LIGHTWIRE']	False		['Network']	True
malware	2.1	malware--5d3fa1db-5041-4560-b87b-8f61cc225c52	identity--c78cb6e5-0c4b-4611-8297-d1b8b55e40b5	2023-12-18T20:24:33.641Z	2024-04-15T23:22:28.176Z	Cheerscrypt	[Cheerscrypt](https://attack.mitre.org/software/S1096) is a ransomware that was developed by [Cinnamon Tempest](https://attack.mitre.org/groups/G1021) and has been used in attacks against ESXi and Windows environments since at least 2022. [Cheerscrypt](https://attack.mitre.org/software/S1096) was derived from the leaked [Babuk](https://attack.mitre.org/software/S0638) source code and has infrastr…	[{'source_name': 'mitre-attack', 'url': 'https://attack.mitre.org/software/S1096', 'external_id': 'S1096'}, {'source_name': 'Sygnia Emperor Dragonfly October 2022', 'description': 'Biderman, O. et al. (2022, October 3). REVEALING EMPEROR DRAGONFLY: NIGHT SKY AND CHEERSCRYPT - A SINGLE RANSOMWARE GROUP. Retrieved December 6, 2023.', 'url': 'https://blog.sygnia.co/revealing-emperor-dragonfly-a-chin…	['marking-definition--fa42a846-8d90-4e51-bc29-71d5b4802168']	3.2.0	['enterprise-attack']	identity--c78cb6e5-0c4b-4611-8297-d1b8b55e40b5	1.0	['Cheerscrypt']	False		['Windows']	True
malware	2.1	malware--5d342981-5194-41e7-b33f-8e91998d7d88	identity--c78cb6e5-0c4b-4611-8297-d1b8b55e40b5	2021-05-24T15:56:18.522Z	2022-10-05T16:34:18.865Z	CostaBricks	[CostaBricks](https://attack.mitre.org/software/S0614) is a loader that was used to deploy 32-bit backdoors in the [CostaRicto](https://attack.mitre.org/groups/G0132) campaign.(Citation: BlackBerry CostaRicto November 2020)	[{'source_name': 'mitre-attack', 'url': 'https://attack.mitre.org/software/S0614', 'external_id': 'S0614'}, {'source_name': 'BlackBerry CostaRicto November 2020', 'description': 'The BlackBerry Research and Intelligence Team. (2020, November 12). The CostaRicto Campaign: Cyber-Espionage Outsourced. Retrieved May 24, 2021.', 'url': 'https://blogs.blackberry.com/en/2020/11/the-costaricto-campaign-c…	['marking-definition--fa42a846-8d90-4e51-bc29-71d5b4802168']	2.1.0	['enterprise-attack']	identity--c78cb6e5-0c4b-4611-8297-d1b8b55e40b5	1.1	['CostaBricks']	False		['Windows']	True
malware	2.1	malware--63686509-069b-4143-99ea-4e59cad6cb2a	identity--c78cb6e5-0c4b-4611-8297-d1b8b55e40b5	2022-01-10T19:43:47.281Z	2024-08-26T16:28:39.922Z	DarkWatchman	[DarkWatchman](https://attack.mitre.org/software/S0673) is a lightweight JavaScript-based remote access tool (RAT) that avoids file operations; it was first observed in November 2021.(Citation: Prevailion DarkWatchman 2021)	[{'source_name': 'mitre-attack', 'url': 'https://attack.mitre.org/software/S0673', 'external_id': 'S0673'}, {'source_name': 'Prevailion DarkWatchman 2021', 'description': 'Smith, S., Stafford, M. (2021, December 14). DarkWatchman: A new evolution in fileless techniques. Retrieved January 10, 2022.', 'url': 'https://web.archive.org/web/20220629230035/https://www.prevailion.com/darkwatchman-new-fil…	['marking-definition--fa42a846-8d90-4e51-bc29-71d5b4802168']	3.2.0	['enterprise-attack']	identity--c78cb6e5-0c4b-4611-8297-d1b8b55e40b5	1.2	['DarkWatchman']	False		['Windows']	True
malware	2.1	malware--5c747acd-47f0-4c5a-b9e5-213541fc01e0	identity--c78cb6e5-0c4b-4611-8297-d1b8b55e40b5	2021-03-12T16:10:45.416Z	2024-04-11T02:26:45.606Z	GoldMax	[GoldMax](https://attack.mitre.org/software/S0588) is a second-stage C2 backdoor written in Go with Windows and Linux variants that are nearly identical in functionality. [GoldMax](https://attack.mitre.org/software/S0588) was discovered in early 2021 during the investigation into the [SolarWinds Compromise](https://attack.mitre.org/campaigns/C0024), and has likely been used by [APT29](https://att…	[{'source_name': 'mitre-attack', 'url': 'https://attack.mitre.org/software/S0588', 'external_id': 'S0588'}, {'source_name': 'SUNSHUTTLE', 'description': '(Citation: FireEye SUNSHUTTLE Mar 2021)'}, {'source_name': 'GoldMax', 'description': '(Citation: MSTIC NOBELIUM Mar 2021)'}, {'source_name': 'CrowdStrike StellarParticle January 2022', 'description': 'CrowdStrike. (2022, January 27). Early Bird …	['marking-definition--fa42a846-8d90-4e51-bc29-71d5b4802168']	3.2.0	['enterprise-attack']	identity--c78cb6e5-0c4b-4611-8297-d1b8b55e40b5	2.3	['GoldMax', 'SUNSHUTTLE']	False		['Windows', 'Linux']	True
malware	2.1	malware--5c6ed2dc-37f4-40ea-b2e1-4c76140a388c	identity--c78cb6e5-0c4b-4611-8297-d1b8b55e40b5	2018-04-18T17:59:24.739Z	2023-09-19T13:31:34.134Z	PUNCHBUGGY	[PUNCHBUGGY](https://attack.mitre.org/software/S0196) is a backdoor malware used by [FIN8](https://attack.mitre.org/groups/G0061) that has been observed targeting POS networks in the hospitality industry. (Citation: Morphisec ShellTea June 2019)(Citation: FireEye Fin8 May 2016) (Citation: FireEye Know Your Enemy FIN8 Aug 2016)	[{'source_name': 'mitre-attack', 'url': 'https://attack.mitre.org/software/S0196', 'external_id': 'S0196'}, {'source_name': 'PUNCHBUGGY', 'description': '(Citation: FireEye Fin8 May 2016) (Citation: FireEye Know Your Enemy FIN8 Aug 2016)'}, {'source_name': 'ShellTea', 'description': '(Citation: Morphisec ShellTea June 2019)'}, {'source_name': 'FireEye Know Your Enemy FIN8 Aug 2016', 'description'…	['marking-definition--fa42a846-8d90-4e51-bc29-71d5b4802168']	3.1.0	['enterprise-attack']	identity--c78cb6e5-0c4b-4611-8297-d1b8b55e40b5	2.1	['PUNCHBUGGY', 'ShellTea']	False		['Windows']	True
malware	2.1	malware--5be33fef-39c0-4532-84ee-bea31e1b5324	identity--c78cb6e5-0c4b-4611-8297-d1b8b55e40b5	2018-01-16T16:13:52.465Z	2020-03-31T12:38:41.115Z	ISMInjector	[ISMInjector](https://attack.mitre.org/software/S0189) is a Trojan used to install another [OilRig](https://attack.mitre.org/groups/G0049) backdoor, ISMAgent. (Citation: OilRig New Delivery Oct 2017)	[{'source_name': 'mitre-attack', 'url': 'https://attack.mitre.org/software/S0189', 'external_id': 'S0189'}, {'source_name': 'ISMInjector', 'description': '(Citation: OilRig New Delivery Oct 2017)'}, {'source_name': 'OilRig New Delivery Oct 2017', 'description': 'Falcone, R. and Lee, B. (2017, October 9). OilRig Group Steps Up Attacks with New Delivery Documents and New Injector Trojan. Retrieved …	['marking-definition--fa42a846-8d90-4e51-bc29-71d5b4802168']	2.1.0	['enterprise-attack']	identity--c78cb6e5-0c4b-4611-8297-d1b8b55e40b5	1.1	['ISMInjector']		['Robert Falcone']	['Windows']	True
malware	2.1	malware--5bcd5511-6756-4824-a692-e8bb109364af	identity--c78cb6e5-0c4b-4611-8297-d1b8b55e40b5	2018-04-18T17:59:24.739Z	2022-04-25T14:00:00.188Z	Chaos	[Chaos](https://attack.mitre.org/software/S0220) is Linux malware that compromises systems by brute force attacks against SSH services. Once installed, it provides a reverse shell to its controllers, triggered by unsolicited packets. (Citation: Chaos Stolen Backdoor)	[{'source_name': 'mitre-attack', 'url': 'https://attack.mitre.org/software/S0220', 'external_id': 'S0220'}, {'source_name': 'Chaos', 'description': '(Citation: Chaos Stolen Backdoor)'}, {'source_name': 'Chaos Stolen Backdoor', 'description': 'Sebastian Feldmann. (2018, February 14). Chaos: a Stolen Backdoor Rising Again. Retrieved March 5, 2018.', 'url': 'http://gosecure.net/2018/02/14/chaos-stol…	['marking-definition--fa42a846-8d90-4e51-bc29-71d5b4802168']	2.1.0	['enterprise-attack']	identity--c78cb6e5-0c4b-4611-8297-d1b8b55e40b5	1.1	['Chaos']			['Linux']	True
malware	2.1	malware--5af7a825-2d9f-400d-931a-e00eb9e27f48	identity--c78cb6e5-0c4b-4611-8297-d1b8b55e40b5	2019-04-16T19:00:49.435Z	2023-10-17T20:05:34.648Z	LockerGoga	[LockerGoga](https://attack.mitre.org/software/S0372) is ransomware that was first reported in January 2019, and has been tied to various attacks on European companies, including industrial and manufacturing firms.(Citation: Unit42 LockerGoga 2019)(Citation: CarbonBlack LockerGoga 2019)	[{'source_name': 'mitre-attack', 'url': 'https://attack.mitre.org/software/S0372', 'external_id': 'S0372'}, {'source_name': 'CarbonBlack LockerGoga 2019', 'description': 'CarbonBlack Threat Analysis Unit. (2019, March 22). TAU Threat Intelligence Notification – LockerGoga Ransomware. Retrieved April 16, 2019.', 'url': 'https://www.carbonblack.com/2019/03/22/tau-threat-intelligence-notification-lo…	['marking-definition--fa42a846-8d90-4e51-bc29-71d5b4802168']	3.2.0	['enterprise-attack', 'ics-attack']	identity--c78cb6e5-0c4b-4611-8297-d1b8b55e40b5	2.0	['LockerGoga']	False	['Joe Slowik - Dragos']	['Windows']	True
malware	2.1	malware--5a84dc36-df0d-4053-9b7c-f0c388a57283	identity--c78cb6e5-0c4b-4611-8297-d1b8b55e40b5	2017-05-31T21:32:20.137Z	2022-04-25T14:00:00.188Z	CALENDAR	[CALENDAR](https://attack.mitre.org/software/S0025) is malware used by [APT1](https://attack.mitre.org/groups/G0006) that mimics legitimate Gmail Calendar traffic. (Citation: Mandiant APT1)	[{'source_name': 'mitre-attack', 'url': 'https://attack.mitre.org/software/S0025', 'external_id': 'S0025'}, {'source_name': 'Mandiant APT1', 'description': 'Mandiant. (n.d.). APT1 Exposing One of China’s Cyber Espionage Units. Retrieved July 18, 2016.', 'url': 'https://www.fireeye.com/content/dam/fireeye-www/services/pdfs/mandiant-apt1-report.pdf'}]	['marking-definition--fa42a846-8d90-4e51-bc29-71d5b4802168']	2.1.0	['enterprise-attack']	identity--c78cb6e5-0c4b-4611-8297-d1b8b55e40b5	1.2	['CALENDAR']			['Windows']	True
malware	2.1	malware--59c8a28c-200c-4565-9af1-cbdb24870ba0	identity--c78cb6e5-0c4b-4611-8297-d1b8b55e40b5	2022-03-21T20:55:40.638Z	2022-04-20T18:12:24.193Z	Green Lambert	[Green Lambert](https://attack.mitre.org/software/S0690) is a modular backdoor that security researchers assess has been used by an advanced threat group referred to as Longhorn and The Lamberts. First reported in 2017, the Windows variant of [Green Lambert](https://attack.mitre.org/software/S0690) may have been used as early as 2008; a macOS version was uploaded to a multiscanner service in Sept…	[{'source_name': 'mitre-attack', 'url': 'https://attack.mitre.org/software/S0690', 'external_id': 'S0690'}, {'source_name': 'Green Lambert', 'description': '(Citation: Kaspersky Lamberts Toolkit April 2017)'}, {'source_name': 'Kaspersky Lamberts Toolkit April 2017', 'description': 'GREAT. (2017, April 11). Unraveling the Lamberts Toolkit. Retrieved March 21, 2022.', 'url': 'https://securelist.com…	['marking-definition--fa42a846-8d90-4e51-bc29-71d5b4802168']	2.1.0	['enterprise-attack']	identity--c78cb6e5-0c4b-4611-8297-d1b8b55e40b5	1.0	['Green Lambert']	False	['Runa Sandvik']	['Windows', 'iOS', 'macOS', 'Linux']	True
malware	2.1	malware--59a97b15-8189-4d51-9404-e1ce8ea4a069	identity--c78cb6e5-0c4b-4611-8297-d1b8b55e40b5	2017-12-14T16:46:06.044Z	2022-04-25T14:00:00.188Z	XAgentOSX	[XAgentOSX](https://attack.mitre.org/software/S0161) is a trojan that has been used by [APT28](https://attack.mitre.org/groups/G0007) on OS X and appears to be a port of their standard [CHOPSTICK](https://attack.mitre.org/software/S0023) or XAgent trojan. (Citation: XAgentOSX 2017)	[{'source_name': 'mitre-attack', 'url': 'https://attack.mitre.org/software/S0161', 'external_id': 'S0161'}, {'source_name': 'XAgentOSX', 'description': '(Citation: XAgentOSX 2017)'}, {'source_name': 'OSX.Sofacy', 'description': '(Citation: Symantec APT28 Oct 2018)'}, {'source_name': 'XAgentOSX 2017', 'description': "Robert Falcone. (2017, February 14). XAgentOSX: Sofacy's Xagent macOS Tool. Retri…	['marking-definition--fa42a846-8d90-4e51-bc29-71d5b4802168']	2.1.0	['enterprise-attack']	identity--c78cb6e5-0c4b-4611-8297-d1b8b55e40b5	1.3	['XAgentOSX', 'OSX.Sofacy']			['macOS']	True
malware	2.1	malware--599cd7b5-37b5-4cdd-8174-2811531ce9d0	identity--c78cb6e5-0c4b-4611-8297-d1b8b55e40b5	2021-09-21T14:55:00.996Z	2022-04-25T14:00:00.188Z	SpicyOmelette	[SpicyOmelette](https://attack.mitre.org/software/S0646) is a JavaScript based remote access tool that has been used by [Cobalt Group](https://attack.mitre.org/groups/G0080) since at least 2018.(Citation: Secureworks GOLD KINGSWOOD September 2018)	[{'source_name': 'mitre-attack', 'url': 'https://attack.mitre.org/software/S0646', 'external_id': 'S0646'}, {'source_name': 'Secureworks GOLD KINGSWOOD September 2018', 'description': 'CTU. (2018, September 27). Cybercriminals Increasingly Trying to Ensnare the Big Financial Fish. Retrieved September 20, 2021.', 'url': 'https://www.secureworks.com/blog/cybercriminals-increasingly-trying-to-ensnar…	['marking-definition--fa42a846-8d90-4e51-bc29-71d5b4802168']	2.1.0	['enterprise-attack']	identity--c78cb6e5-0c4b-4611-8297-d1b8b55e40b5	1.0	['SpicyOmelette']			['Windows']	True
malware	2.1	malware--5967cc93-57c9-404a-8ffd-097edfa7bdfc	identity--c78cb6e5-0c4b-4611-8297-d1b8b55e40b5	2017-05-31T21:32:56.860Z	2024-04-11T02:20:26.551Z	Hi-Zor	[Hi-Zor](https://attack.mitre.org/software/S0087) is a remote access tool (RAT) that has characteristics similar to [Sakula](https://attack.mitre.org/software/S0074). It was used in a campaign named INOCNATION. (Citation: Fidelis Hi-Zor)	[{'source_name': 'mitre-attack', 'url': 'https://attack.mitre.org/software/S0087', 'external_id': 'S0087'}, {'source_name': 'Fidelis Hi-Zor', 'description': 'Fidelis Threat Research Team. (2016, January 27). Introducing Hi-Zor RAT. Retrieved March 24, 2016.', 'url': 'https://www.fidelissecurity.com/threatgeek/archive/introducing-hi-zor-rat/'}]	['marking-definition--fa42a846-8d90-4e51-bc29-71d5b4802168']	3.2.0	['enterprise-attack']	identity--c78cb6e5-0c4b-4611-8297-d1b8b55e40b5	1.2	['Hi-Zor']	False		['Windows']	True
malware	2.1	malware--592260fb-dd5c-4a30-8d99-106a0485be0d	identity--c78cb6e5-0c4b-4611-8297-d1b8b55e40b5	2022-03-25T14:58:24.832Z	2024-09-04T21:39:21.144Z	Flagpro	[Flagpro](https://attack.mitre.org/software/S0696) is a Windows-based, first-stage downloader that has been used by [BlackTech](https://attack.mitre.org/groups/G0098) since at least October 2020. It has primarily been used against defense, media, and communications companies in Japan.(Citation: NTT Security Flagpro new December 2021)	[{'source_name': 'mitre-attack', 'url': 'https://attack.mitre.org/software/S0696', 'external_id': 'S0696'}, {'source_name': 'NTT Security Flagpro new December 2021', 'description': 'Hada, H. (2021, December 28). Flagpro The new malware used by BlackTech. Retrieved March 25, 2022.', 'url': 'https://insight-jp.nttsecurity.com/post/102hf3q/flagpro-the-new-malware-used-by-blacktech'}]	['marking-definition--fa42a846-8d90-4e51-bc29-71d5b4802168']	3.2.0	['enterprise-attack']	identity--c78cb6e5-0c4b-4611-8297-d1b8b55e40b5	1.0	['Flagpro']	False	['Hannah Simes, BT Security']	['Windows']	True
malware	2.1	malware--5911d2ca-64f6-49b3-b94f-29b5d185085c	identity--c78cb6e5-0c4b-4611-8297-d1b8b55e40b5	2024-03-22T19:21:30.424Z	2024-04-06T00:08:07.956Z	SocGholish	[SocGholish](https://attack.mitre.org/software/S1124) is a JavaScript-based loader malware that has been used since at least 2017. It has been observed in use against multiple sectors globally for initial access, primarily through drive-by-downloads masquerading as software updates. SocGholish is operated by [Mustard Tempest](https://attack.mitre.org/groups/G1020) and its access has been sold to …	[{'source_name': 'mitre-attack', 'url': 'https://attack.mitre.org/software/S1124', 'external_id': 'S1124'}, {'source_name': 'FakeUpdates', 'description': '(Citation: Red Canary SocGholish March 2024)'}, {'source_name': 'SocGholish-update', 'description': 'Andrew Northern. (2022, November 22). SocGholish, a very real threat from a very fake update. Retrieved February 13, 2024.', 'url': 'https://ww…	['marking-definition--fa42a846-8d90-4e51-bc29-71d5b4802168']	3.2.0	['enterprise-attack']	identity--c78cb6e5-0c4b-4611-8297-d1b8b55e40b5	1.0	['SocGholish', 'FakeUpdates']	False		['Windows']	True
malware	2.1	malware--58eddbaf-7416-419a-ad7b-e65b9d4c3b55	identity--c78cb6e5-0c4b-4611-8297-d1b8b55e40b5	2021-02-23T20:50:32.845Z	2023-03-08T22:15:47.458Z	Conficker	[Conficker](https://attack.mitre.org/software/S0608) is a computer worm first detected in October 2008 that targeted Microsoft Windows using the MS08-067 Windows vulnerability to spread.(Citation: SANS Conficker) In 2016, a variant of [Conficker](https://attack.mitre.org/software/S0608) made its way on computers and removable disk drives belonging to a nuclear power plant.(Citation: Conficker Nuc…	[{'source_name': 'mitre-attack', 'url': 'https://attack.mitre.org/software/S0608', 'external_id': 'S0608'}, {'source_name': 'Kido', 'description': '(Citation: SANS Conficker) '}, {'source_name': 'Downadup', 'description': '(Citation: SANS Conficker) '}, {'source_name': 'SANS Conficker', 'description': 'Burton, K. (n.d.). The Conficker Worm. Retrieved February 18, 2021.', 'url': 'https://web.archi…	['marking-definition--fa42a846-8d90-4e51-bc29-71d5b4802168']	3.1.0	['enterprise-attack', 'ics-attack']	identity--c78cb6e5-0c4b-4611-8297-d1b8b55e40b5	1.0	['Conficker', 'Kido', 'Downadup']	False		['Windows']	True
malware	2.1	malware--58c5a3a1-928f-4094-9e98-a5a4e56dd5f3	identity--c78cb6e5-0c4b-4611-8297-d1b8b55e40b5	2021-08-23T19:38:33.073Z	2021-10-18T21:41:22.437Z	Avaddon	[Avaddon](https://attack.mitre.org/software/S0640) is ransomware written in C++ that has been offered as Ransomware-as-a-Service (RaaS) since at least June 2020.(Citation: Awake Security Avaddon)(Citation: Arxiv Avaddon Feb 2021)	[{'source_name': 'mitre-attack', 'url': 'https://attack.mitre.org/software/S0640', 'external_id': 'S0640'}, {'source_name': 'Awake Security Avaddon', 'description': 'Gahlot, A. (n.d.). Threat Hunting for Avaddon Ransomware. Retrieved August 19, 2021.', 'url': 'https://awakesecurity.com/blog/threat-hunting-for-avaddon-ransomware/'}, {'source_name': 'Arxiv Avaddon Feb 2021', 'description': 'Yuste, …	['marking-definition--fa42a846-8d90-4e51-bc29-71d5b4802168']	2.1.0	['enterprise-attack']	identity--c78cb6e5-0c4b-4611-8297-d1b8b55e40b5	1.0	['Avaddon']		['Matt Brenton, Zurich Global Information Security']	['Windows']	True
malware	2.1	malware--58adaaa8-f1e8-4606-9a08-422e568461eb	identity--c78cb6e5-0c4b-4611-8297-d1b8b55e40b5	2017-05-31T21:32:42.754Z	2022-04-25T14:00:00.188Z	SHOTPUT	[SHOTPUT](https://attack.mitre.org/software/S0063) is a custom backdoor used by [APT3](https://attack.mitre.org/groups/G0022). (Citation: FireEye Clandestine Wolf)	[{'source_name': 'mitre-attack', 'url': 'https://attack.mitre.org/software/S0063', 'external_id': 'S0063'}, {'source_name': 'Backdoor.APT.CookieCutter', 'description': '(Citation: FireEye Clandestine Fox Part 2)'}, {'source_name': 'Pirpi', 'description': '(Citation: FireEye Clandestine Fox Part 2)'}, {'source_name': 'FireEye Clandestine Wolf', 'description': 'Eng, E., Caselden, D.. (2015, June 23…	['marking-definition--fa42a846-8d90-4e51-bc29-71d5b4802168']	2.1.0	['enterprise-attack']	identity--c78cb6e5-0c4b-4611-8297-d1b8b55e40b5	1.1	['SHOTPUT', 'Backdoor.APT.CookieCutter', 'Pirpi']			['Windows']	True
malware	2.1	malware--68dca94f-c11d-421e-9287-7c501108e18c	identity--c78cb6e5-0c4b-4611-8297-d1b8b55e40b5	2017-05-31T21:32:31.188Z	2023-03-08T22:17:50.971Z	Duqu	[Duqu](https://attack.mitre.org/software/S0038) is a malware platform that uses a modular approach to extend functionality after deployment within a target network. (Citation: Symantec W32.Duqu)	[{'source_name': 'mitre-attack', 'url': 'https://attack.mitre.org/software/S0038', 'external_id': 'S0038'}, {'source_name': 'Symantec W32.Duqu', 'description': 'Symantec Security Response. (2011, November). W32.Duqu: The precursor to the next Stuxnet. Retrieved September 17, 2015.', 'url': 'https://www.symantec.com/content/en/us/enterprise/media/security_response/whitepapers/w32_duqu_the_precurso…	['marking-definition--fa42a846-8d90-4e51-bc29-71d5b4802168']	3.1.0	['enterprise-attack', 'ics-attack']	identity--c78cb6e5-0c4b-4611-8297-d1b8b55e40b5	1.2	['Duqu']	False		['Windows']	True
malware	2.1	malware--6e95feb1-78ee-48d3-b421-4d76663b5c49	identity--c78cb6e5-0c4b-4611-8297-d1b8b55e40b5	2021-11-12T20:54:55.974Z	2022-05-11T14:00:00.188Z	Clambling	[Clambling](https://attack.mitre.org/software/S0660) is a modular backdoor written in C++ that has been used by [Threat Group-3390](https://attack.mitre.org/groups/G0027) since at least 2017.(Citation: Trend Micro DRBControl February 2020)	[{'source_name': 'mitre-attack', 'url': 'https://attack.mitre.org/software/S0660', 'external_id': 'S0660'}, {'source_name': 'Trend Micro DRBControl February 2020', 'description': 'Lunghi, D. et al. (2020, February). Uncovering DRBControl. Retrieved November 12, 2021.', 'url': 'https://documents.trendmicro.com/assets/white_papers/wp-uncovering-DRBcontrol.pdf'}]	['marking-definition--fa42a846-8d90-4e51-bc29-71d5b4802168']	2.1.0	['enterprise-attack']	identity--c78cb6e5-0c4b-4611-8297-d1b8b55e40b5	1.0	['Clambling']			['Windows']	True
malware	2.1	malware--6de9cad1-eed2-4e27-b0b5-39fa29349ea0	identity--c78cb6e5-0c4b-4611-8297-d1b8b55e40b5	2021-06-02T15:48:55.838Z	2022-04-25T14:00:00.188Z	DEATHRANSOM	[DEATHRANSOM](https://attack.mitre.org/software/S0616) is ransomware written in C that has been used since at least 2020, and has potential overlap with [FIVEHANDS](https://attack.mitre.org/software/S0618) and [HELLOKITTY](https://attack.mitre.org/software/S0617).(Citation: FireEye FiveHands April 2021)	[{'source_name': 'mitre-attack', 'url': 'https://attack.mitre.org/software/S0616', 'external_id': 'S0616'}, {'source_name': 'FireEye FiveHands April 2021', 'description': 'McLellan, T. and Moore, J. et al. (2021, April 29). UNC2447 SOMBRAT and FIVEHANDS Ransomware: A Sophisticated Financial Threat. Retrieved June 2, 2021.', 'url': 'https://www.fireeye.com/blog/threat-research/2021/04/unc2447-somb…	['marking-definition--fa42a846-8d90-4e51-bc29-71d5b4802168']	2.1.0	['enterprise-attack']	identity--c78cb6e5-0c4b-4611-8297-d1b8b55e40b5	1.0	['DEATHRANSOM']			['Windows']	True
malware	2.1	malware--6cd07296-14aa-403d-9229-6343d03d4752	identity--c78cb6e5-0c4b-4611-8297-d1b8b55e40b5	2021-06-18T22:05:58.411Z	2021-10-12T21:13:50.228Z	Cuba	[Cuba](https://attack.mitre.org/software/S0625) is a Windows-based ransomware family that has been used against financial institutions, technology, and logistics organizations in North and South America as well as Europe since at least December 2019.(Citation: McAfee Cuba April 2021)	[{'source_name': 'mitre-attack', 'url': 'https://attack.mitre.org/software/S0625', 'external_id': 'S0625'}, {'source_name': 'Cuba', 'description': '(Citation: McAfee Cuba April 2021)'}, {'source_name': 'McAfee Cuba April 2021', 'description': 'Roccio, T., et al. (2021, April). Technical Analysis of Cuba Ransomware. Retrieved June 18, 2021.', 'url': 'https://www.mcafee.com/enterprise/en-us/assets/…	['marking-definition--fa42a846-8d90-4e51-bc29-71d5b4802168']	2.1.0	['enterprise-attack']	identity--c78cb6e5-0c4b-4611-8297-d1b8b55e40b5	1.0	['Cuba']		['Daniyal Naeem, BT Security']	['Windows']	True
malware	2.1	malware--6c575670-d14c-4c7f-9b9d-fd1b363e255d	identity--c78cb6e5-0c4b-4611-8297-d1b8b55e40b5	2022-12-12T15:47:08.197Z	2024-04-11T01:46:20.169Z	KEYPLUG	[KEYPLUG](https://attack.mitre.org/software/S1051) is a modular backdoor written in C++, with Windows and Linux variants, that has been used by [APT41](https://attack.mitre.org/groups/G0096) since at least June 2021.(Citation: Mandiant APT41)	[{'source_name': 'mitre-attack', 'url': 'https://attack.mitre.org/software/S1051', 'external_id': 'S1051'}, {'source_name': 'KEYPLUG.LINUX', 'description': '(Citation: Mandiant APT41)'}, {'source_name': 'Mandiant APT41', 'description': 'Rufus Brown, Van Ta, Douglas Bienstock, Geoff Ackerman, John Wolfram. (2022, March 8). Does This Look Infected? A Summary of APT41 Targeting U.S. State Government…	['marking-definition--fa42a846-8d90-4e51-bc29-71d5b4802168']	3.2.0	['enterprise-attack']	identity--c78cb6e5-0c4b-4611-8297-d1b8b55e40b5	1.1	['KEYPLUG', 'KEYPLUG.LINUX']	False		['Linux', 'Windows']	True
malware	2.1	malware--6c2550d5-a01a-4bbb-a004-6ead348ba623	identity--c78cb6e5-0c4b-4611-8297-d1b8b55e40b5	2021-09-07T15:11:17.444Z	2022-04-25T14:00:00.188Z	Peppy	[Peppy](https://attack.mitre.org/software/S0643) is a Python-based remote access Trojan, active since at least 2012, with similarities to [Crimson](https://attack.mitre.org/software/S0115).(Citation: Proofpoint Operation Transparent Tribe March 2016)	[{'source_name': 'mitre-attack', 'url': 'https://attack.mitre.org/software/S0643', 'external_id': 'S0643'}, {'source_name': 'Proofpoint Operation Transparent Tribe March 2016', 'description': 'Huss, D. (2016, March 1). Operation Transparent Tribe. Retrieved June 8, 2016.', 'url': 'https://www.proofpoint.com/sites/default/files/proofpoint-operation-transparent-tribe-threat-insight-en.pdf'}]	['marking-definition--fa42a846-8d90-4e51-bc29-71d5b4802168']	2.1.0	['enterprise-attack']	identity--c78cb6e5-0c4b-4611-8297-d1b8b55e40b5	1.0	['Peppy']			['Windows']	True
malware	2.1	malware--6ba1d7ae-d60b-43e6-9f08-a8b787e9d9cb	identity--c78cb6e5-0c4b-4611-8297-d1b8b55e40b5	2019-06-28T13:09:26.710Z	2024-04-11T01:37:19.602Z	LightNeuron	[LightNeuron](https://attack.mitre.org/software/S0395) is a sophisticated backdoor that has targeted Microsoft Exchange servers since at least 2014. [LightNeuron](https://attack.mitre.org/software/S0395) has been used by [Turla](https://attack.mitre.org/groups/G0010) to target diplomatic and foreign affairs-related organizations. The presence of certain strings in the malware suggests a Linux var…	[{'source_name': 'mitre-attack', 'url': 'https://attack.mitre.org/software/S0395', 'external_id': 'S0395'}, {'source_name': 'ESET LightNeuron May 2019', 'description': 'Faou, M. (2019, May). Turla LightNeuron: One email away from remote code execution. Retrieved June 24, 2019.', 'url': 'https://www.welivesecurity.com/wp-content/uploads/2019/05/ESET-LightNeuron.pdf'}]	['marking-definition--fa42a846-8d90-4e51-bc29-71d5b4802168']	3.2.0	['enterprise-attack']	identity--c78cb6e5-0c4b-4611-8297-d1b8b55e40b5	1.2	['LightNeuron']	False		['Windows', 'Linux']	True
malware	2.1	malware--6b62e336-176f-417b-856a-8552dd8c44e1	identity--c78cb6e5-0c4b-4611-8297-d1b8b55e40b5	2017-05-31T21:32:58.738Z	2020-10-26T14:33:46.159Z	Epic	[Epic](https://attack.mitre.org/software/S0091) is a backdoor that has been used by [Turla](https://attack.mitre.org/groups/G0010). (Citation: Kaspersky Turla)	[{'source_name': 'mitre-attack', 'url': 'https://attack.mitre.org/software/S0091', 'external_id': 'S0091'}, {'source_name': 'Epic', 'description': '(Citation: Kaspersky Turla)'}, {'source_name': 'Tavdig', 'description': '(Citation: Kaspersky Turla)'}, {'source_name': 'Wipbot', 'description': '(Citation: Kaspersky Turla)'}, {'source_name': 'WorldCupSec', 'description': '(Citation: Kaspersky Turla)…	['marking-definition--fa42a846-8d90-4e51-bc29-71d5b4802168']	2.1.0	['enterprise-attack']	identity--c78cb6e5-0c4b-4611-8297-d1b8b55e40b5	1.3	['Epic', 'Tavdig', 'Wipbot', 'WorldCupSec', 'TadjMakhal']		['Martin Smolár, ESET']	['Windows']	True
malware	2.1	malware--6b616fc1-1505-48e3-8b2c-0d19337bff38	identity--c78cb6e5-0c4b-4611-8297-d1b8b55e40b5	2017-05-31T21:32:58.226Z	2022-04-25T14:00:00.188Z	Rover	[Rover](https://attack.mitre.org/software/S0090) is malware suspected of being used for espionage purposes. It was used in 2015 in a targeted email sent to an Indian Ambassador to Afghanistan. (Citation: Palo Alto Rover)	[{'source_name': 'mitre-attack', 'url': 'https://attack.mitre.org/software/S0090', 'external_id': 'S0090'}, {'source_name': 'Palo Alto Rover', 'description': 'Ray, V., Hayashi, K. (2016, February 29). New Malware ‘Rover’ Targets Indian Ambassador to Afghanistan. Retrieved February 29, 2016.', 'url': 'http://researchcenter.paloaltonetworks.com/2016/02/new-malware-rover-targets-indian-ambassador-to…	['marking-definition--fa42a846-8d90-4e51-bc29-71d5b4802168']	2.1.0	['enterprise-attack']	identity--c78cb6e5-0c4b-4611-8297-d1b8b55e40b5	1.1	['Rover']			['Windows']	True
malware	2.1	malware--6a92d80f-cc65-45f6-aa66-3cdea6786b3c	identity--c78cb6e5-0c4b-4611-8297-d1b8b55e40b5	2019-01-30T13:28:47.452Z	2022-04-25T14:00:00.188Z	Xbash	[Xbash](https://attack.mitre.org/software/S0341) is a malware family that has targeted Linux and Microsoft Windows servers. The malware has been tied to the Iron Group, a threat actor group known for previous ransomware attacks. [Xbash](https://attack.mitre.org/software/S0341) was developed in Python and then converted into a self-contained Linux ELF executable by using PyInstaller.(Citation: Uni…	[{'source_name': 'mitre-attack', 'url': 'https://attack.mitre.org/software/S0341', 'external_id': 'S0341'}, {'source_name': 'Xbash', 'description': '(Citation: Unit42 Xbash Sept 2018)'}, {'source_name': 'Unit42 Xbash Sept 2018', 'description': 'Xiao, C. (2018, September 17). Xbash Combines Botnet, Ransomware, Coinmining in Worm that Targets Linux and Windows. Retrieved November 14, 2018.', 'url':…	['marking-definition--fa42a846-8d90-4e51-bc29-71d5b4802168']	2.1.0	['enterprise-attack']	identity--c78cb6e5-0c4b-4611-8297-d1b8b55e40b5	1.2	['Xbash']			['Windows', 'Linux']	True
malware	2.1	malware--6a21e3a4-5ffe-4581-af9a-6a54c7536f44	identity--c78cb6e5-0c4b-4611-8297-d1b8b55e40b5	2021-02-08T21:41:25.501Z	2022-04-25T14:00:00.188Z	Explosive	[Explosive](https://attack.mitre.org/software/S0569) is a custom-made remote access tool used by the group [Volatile Cedar](https://attack.mitre.org/groups/G0123). It was first identified in the wild in 2015.(Citation: CheckPoint Volatile Cedar March 2015)(Citation: ClearSky Lebanese Cedar Jan 2021)	[{'source_name': 'mitre-attack', 'url': 'https://attack.mitre.org/software/S0569', 'external_id': 'S0569'}, {'source_name': 'Explosive', 'description': '(Citation: CheckPoint Volatile Cedar March 2015)(Citation: ClearSky Lebanese Cedar Jan 2021) '}, {'source_name': 'CheckPoint Volatile Cedar March 2015', 'description': 'Threat Intelligence and Research. (2015, March 30). VOLATILE CEDAR. Retrieved…	['marking-definition--fa42a846-8d90-4e51-bc29-71d5b4802168']	2.1.0	['enterprise-attack']	identity--c78cb6e5-0c4b-4611-8297-d1b8b55e40b5	1.0	['Explosive']			['Windows']	True
malware	2.1	malware--6a0ef5d4-fc7c-4dda-85d7-592e4dbdc5d9	identity--c78cb6e5-0c4b-4611-8297-d1b8b55e40b5	2017-05-31T21:32:17.568Z	2022-04-25T14:00:00.188Z	Sykipot	[Sykipot](https://attack.mitre.org/software/S0018) is malware that has been used in spearphishing campaigns since approximately 2007 against victims primarily in the US. One variant of [Sykipot](https://attack.mitre.org/software/S0018) hijacks smart cards on victims. (Citation: Alienvault Sykipot DOD Smart Cards) The group using this malware has also been referred to as Sykipot. (Citation: Blasco…	[{'source_name': 'mitre-attack', 'url': 'https://attack.mitre.org/software/S0018', 'external_id': 'S0018'}, {'source_name': 'Alienvault Sykipot DOD Smart Cards', 'description': 'Blasco, J. (2012, January 12). Sykipot variant hijacks DOD and Windows smart cards. Retrieved January 10, 2016.', 'url': 'https://www.alienvault.com/open-threat-exchange/blog/sykipot-variant-hijacks-dod-and-windows-smart-…	['marking-definition--fa42a846-8d90-4e51-bc29-71d5b4802168']	2.1.0	['enterprise-attack']	identity--c78cb6e5-0c4b-4611-8297-d1b8b55e40b5	1.1	['Sykipot']			['Windows']	True
malware	2.1	malware--6a0d0ea9-b2c4-43fe-a552-ac41a3009dc5	identity--c78cb6e5-0c4b-4611-8297-d1b8b55e40b5	2023-03-30T19:20:45.556Z	2023-04-06T22:00:22.774Z	Industroyer2	[Industroyer2](https://attack.mitre.org/software/S1072) is a compiled and static piece of malware that has the ability to communicate over the IEC-104 protocol. It is similar to the IEC-104 module found in [Industroyer](https://attack.mitre.org/software/S0604). Security researchers assess that [Industroyer2](https://attack.mitre.org/software/S1072) was designed to cause impact to high-voltage ele…	[{'source_name': 'mitre-attack', 'url': 'https://attack.mitre.org/software/S1072', 'external_id': 'S1072'}, {'source_name': 'Industroyer2 Blackhat ESET', 'description': "Anton Cherepanov, Robert Lipovsky. (2022, August). Industroyer2: Sandworm's Cyberwarfare Targets Ukraine's Power Grid. Retrieved April 6, 2023.", 'url': 'https://www.youtube.com/watch?v=xC9iM5wVedQ'}]	['marking-definition--fa42a846-8d90-4e51-bc29-71d5b4802168']	3.1.0	['ics-attack', 'enterprise-attack']	identity--c78cb6e5-0c4b-4611-8297-d1b8b55e40b5	1.0	['Industroyer2']	False		['Field Controller/RTU/PLC/IED', 'Engineering Workstation']	True
malware	2.1	malware--69d6f4a9-fcf0-4f51-bca7-597c51ad0bb8	identity--c78cb6e5-0c4b-4611-8297-d1b8b55e40b5	2017-05-31T21:33:12.858Z	2024-08-05T18:23:59.724Z	Remsec	[Remsec](https://attack.mitre.org/software/S0125) is a modular backdoor that has been used by [Strider](https://attack.mitre.org/groups/G0041) and appears to have been designed primarily for espionage purposes. Many of its modules are written in Lua. (Citation: Symantec Strider Blog)	[{'source_name': 'mitre-attack', 'url': 'https://attack.mitre.org/software/S0125', 'external_id': 'S0125'}, {'source_name': 'Kaspersky ProjectSauron Blog', 'description': "Kaspersky Lab's Global Research & Analysis Team. (2016, August 8). ProjectSauron: top level cyber-espionage platform covertly extracts encrypted government comms. Retrieved August 17, 2016.", 'url': 'https://securelist.com/faq-…	['marking-definition--fa42a846-8d90-4e51-bc29-71d5b4802168']	3.2.0	['enterprise-attack']	identity--c78cb6e5-0c4b-4611-8297-d1b8b55e40b5	1.4	['Remsec', 'Backdoor.Remsec', 'ProjectSauron']	False		['Windows']	True
malware	2.1	malware--691c60e2-273d-4d56-9ce6-b67e0f8719ad	identity--c78cb6e5-0c4b-4611-8297-d1b8b55e40b5	2018-01-16T16:13:52.465Z	2022-04-25T14:00:00.188Z	Truvasys	[Truvasys](https://attack.mitre.org/software/S0178) is first-stage malware that has been used by [PROMETHIUM](https://attack.mitre.org/groups/G0056). It is a collection of modules written in the Delphi programming language. (Citation: Microsoft Win Defender Truvasys Sep 2017) (Citation: Microsoft NEODYMIUM Dec 2016) (Citation: Microsoft SIR Vol 21)	[{'source_name': 'mitre-attack', 'url': 'https://attack.mitre.org/software/S0178', 'external_id': 'S0178'}, {'source_name': 'Truvasys', 'description': '(Citation: Microsoft Win Defender Truvasys Sep 2017) (Citation: Microsoft NEODYMIUM Dec 2016) (Citation: Microsoft SIR Vol 21)'}, {'source_name': 'Microsoft Win Defender Truvasys Sep 2017', 'description': 'Microsoft. (2017, September 15). Backdoor…	['marking-definition--fa42a846-8d90-4e51-bc29-71d5b4802168']	2.1.0	['enterprise-attack']	identity--c78cb6e5-0c4b-4611-8297-d1b8b55e40b5	1.1	['Truvasys']			['Windows']	True
malware	2.1	malware--5864e59f-eb4c-43ad-83b2-b5e4fae056c9	identity--c78cb6e5-0c4b-4611-8297-d1b8b55e40b5	2021-09-08T19:53:27.937Z	2022-04-25T14:00:00.188Z	ObliqueRAT	[ObliqueRAT](https://attack.mitre.org/software/S0644) is a remote access trojan, similar to [Crimson](https://attack.mitre.org/software/S0115), that has been in use by [Transparent Tribe](https://attack.mitre.org/groups/G0134) since at least 2020.(Citation: Talos Oblique RAT March 2021)(Citation: Talos Transparent Tribe May 2021)	[{'source_name': 'mitre-attack', 'url': 'https://attack.mitre.org/software/S0644', 'external_id': 'S0644'}, {'source_name': 'Talos Oblique RAT March 2021', 'description': 'Malhotra, A. (2021, March 2). ObliqueRAT returns with new campaign using hijacked websites. Retrieved September 2, 2021.', 'url': 'https://blog.talosintelligence.com/2021/02/obliquerat-new-campaign.html'}, {'source_name': 'Talo…	['marking-definition--fa42a846-8d90-4e51-bc29-71d5b4802168']	2.1.0	['enterprise-attack']	identity--c78cb6e5-0c4b-4611-8297-d1b8b55e40b5	1.0	['ObliqueRAT']			['Windows']	True
malware	2.1	malware--687c23e4-4e25-4ee7-a870-c5e002511f54	identity--c78cb6e5-0c4b-4611-8297-d1b8b55e40b5	2017-05-31T21:32:41.750Z	2022-04-25T14:00:00.188Z	DustySky	[DustySky](https://attack.mitre.org/software/S0062) is multi-stage malware written in .NET that has been used by [Molerats](https://attack.mitre.org/groups/G0021) since May 2015. (Citation: DustySky) (Citation: DustySky2)(Citation: Kaspersky MoleRATs April 2019)	[{'source_name': 'mitre-attack', 'url': 'https://attack.mitre.org/software/S0062', 'external_id': 'S0062'}, {'source_name': 'DustySky', 'description': 'ClearSky. (2016, January 7). Operation DustySky. Retrieved January 8, 2016.', 'url': 'https://www.clearskysec.com/wp-content/uploads/2016/01/Operation%20DustySky_TLP_WHITE.pdf'}, {'source_name': 'DustySky2', 'description': 'ClearSky Cybersecurity.…	['marking-definition--fa42a846-8d90-4e51-bc29-71d5b4802168']	2.1.0	['enterprise-attack']	identity--c78cb6e5-0c4b-4611-8297-d1b8b55e40b5	1.1	['DustySky', 'NeD Worm']			['Windows']	True
malware	2.1	malware--67fc172a-36fa-4a35-88eb-4ba730ed52a6	identity--c78cb6e5-0c4b-4611-8297-d1b8b55e40b5	2017-05-31T21:32:15.994Z	2022-04-25T14:00:00.188Z	BS2005	[BS2005](https://attack.mitre.org/software/S0014) is malware that was used by [Ke3chang](https://attack.mitre.org/groups/G0004) in spearphishing campaigns since at least 2011. (Citation: Mandiant Operation Ke3chang November 2014)	[{'source_name': 'mitre-attack', 'url': 'https://attack.mitre.org/software/S0014', 'external_id': 'S0014'}, {'source_name': 'Mandiant Operation Ke3chang November 2014', 'description': 'Villeneuve, N., Bennett, J. T., Moran, N., Haq, T., Scott, M., & Geers, K. (2014). OPERATION “KE3CHANG”: Targeted Attacks Against Ministries of Foreign Affairs. Retrieved November 12, 2014.', 'url': 'https://www.ma…	['marking-definition--fa42a846-8d90-4e51-bc29-71d5b4802168']	2.1.0	['enterprise-attack']	identity--c78cb6e5-0c4b-4611-8297-d1b8b55e40b5	1.1	['BS2005']			['Windows']	True
malware	2.1	malware--67e6d66b-1b82-4699-b47a-e2efb6268d14	identity--c78cb6e5-0c4b-4611-8297-d1b8b55e40b5	2017-05-31T21:32:37.767Z	2022-04-25T14:00:00.188Z	SeaDuke	[SeaDuke](https://attack.mitre.org/software/S0053) is malware that was used by [APT29](https://attack.mitre.org/groups/G0016) from 2014 to 2015. It was used primarily as a secondary backdoor for victims that were already compromised with [CozyCar](https://attack.mitre.org/software/S0046). (Citation: F-Secure The Dukes)	[{'source_name': 'mitre-attack', 'url': 'https://attack.mitre.org/software/S0053', 'external_id': 'S0053'}, {'source_name': 'F-Secure The Dukes', 'description': 'F-Secure Labs. (2015, September 17). The Dukes: 7 years of Russian cyberespionage. Retrieved December 10, 2015.', 'url': 'https://www.f-secure.com/documents/996508/1030745/dukes_whitepaper.pdf'}]	['marking-definition--fa42a846-8d90-4e51-bc29-71d5b4802168']	2.1.0	['enterprise-attack']	identity--c78cb6e5-0c4b-4611-8297-d1b8b55e40b5	1.1	['SeaDuke', 'SeaDaddy', 'SeaDesk']			['Windows']	True
malware	2.1	malware--66b1dcde-17a0-4c7b-95fa-b08d430c2131	identity--c78cb6e5-0c4b-4611-8297-d1b8b55e40b5	2017-05-31T21:32:55.925Z	2023-03-10T16:02:05.568Z	S-Type	[S-Type](https://attack.mitre.org/software/S0085) is a backdoor that was used in [Operation Dust Storm](https://attack.mitre.org/campaigns/C0016) since at least 2013.(Citation: Cylance Dust Storm)	[{'source_name': 'mitre-attack', 'url': 'https://attack.mitre.org/software/S0085', 'external_id': 'S0085'}, {'source_name': 'Cylance Dust Storm', 'description': 'Gross, J. (2016, February 23). Operation Dust Storm. Retrieved December 22, 2021.', 'url': 'https://s7d2.scene7.com/is/content/cylance/prod/cylance-web/en-us/resources/knowledge-center/resource-library/reports/Op_Dust_Storm_Report.pdf'}]	['marking-definition--fa42a846-8d90-4e51-bc29-71d5b4802168']	3.1.0	['enterprise-attack']	identity--c78cb6e5-0c4b-4611-8297-d1b8b55e40b5	1.3	['S-Type']	False		['Windows']	True
malware	2.1	malware--663d7dee-5a47-459e-a5ef-e850a94a8ee5	identity--c78cb6e5-0c4b-4611-8297-d1b8b55e40b5	2024-05-22T22:30:59.178Z	2024-08-29T15:20:13.078Z	MultiLayer Wiper	[MultiLayer Wiper](https://attack.mitre.org/software/S1135) is wiper malware written in .NET associated with [Agrius](https://attack.mitre.org/groups/G1030) operations. Observed samples of [MultiLayer Wiper](https://attack.mitre.org/software/S1135) have an anomalous, future compilation date suggesting possible metadata manipulation.(Citation: Unit42 Agrius 2023)	[{'source_name': 'mitre-attack', 'url': 'https://attack.mitre.org/software/S1135', 'external_id': 'S1135'}, {'source_name': 'Unit42 Agrius 2023', 'description': 'Or Chechik, Tom Fakterman, Daniel Frank & Assaf Dahan. (2023, November 6). Agonizing Serpens (Aka Agrius) Targeting the Israeli Higher Education and Tech Sectors. Retrieved May 22, 2024.', 'url': 'https://unit42.paloaltonetworks.com/agon…	['marking-definition--fa42a846-8d90-4e51-bc29-71d5b4802168']	3.2.0	['enterprise-attack']	identity--c78cb6e5-0c4b-4611-8297-d1b8b55e40b5	1.0	['MultiLayer Wiper']	False		['Windows']	True
malware	2.1	malware--65ffc206-d7c1-45b3-b543-f6b726e7840d	identity--c78cb6e5-0c4b-4611-8297-d1b8b55e40b5	2018-10-17T00:14:20.652Z	2024-04-11T02:53:35.918Z	Bisonal	[Bisonal](https://attack.mitre.org/software/S0268) is a remote access tool (RAT) that has been used by [Tonto Team](https://attack.mitre.org/groups/G0131) against public and private sector organizations in Russia, South Korea, and Japan since at least December 2010.(Citation: Unit 42 Bisonal July 2018)(Citation: Talos Bisonal Mar 2020)	[{'source_name': 'mitre-attack', 'url': 'https://attack.mitre.org/software/S0268', 'external_id': 'S0268'}, {'source_name': 'Bisonal', 'description': '(Citation: Unit 42 Bisonal July 2018)(Citation: Talos Bisonal Mar 2020)'}, {'source_name': 'Unit 42 Bisonal July 2018', 'description': 'Hayashi, K., Ray, V. (2018, July 31). Bisonal Malware Used in Attacks Against Russia and South Korea. Retrieved …	['marking-definition--fa42a846-8d90-4e51-bc29-71d5b4802168']	3.2.0	['enterprise-attack']	identity--c78cb6e5-0c4b-4611-8297-d1b8b55e40b5	2.1	['Bisonal']	False		['Windows']	True
malware	2.1	malware--65341f30-bec6-4b1d-8abf-1a5620446c29	identity--c78cb6e5-0c4b-4611-8297-d1b8b55e40b5	2018-01-16T16:13:52.465Z	2024-04-11T00:21:09.543Z	Reaver	[Reaver](https://attack.mitre.org/software/S0172) is a malware family that has been in the wild since at least late 2016. Reporting indicates victims have primarily been associated with the "Five Poisons," which are movements the Chinese government considers dangerous. The type of malware is rare due to its final payload being in the form of [Control Panel](https://attack.mitre.org/techniques/T12…	[{'source_name': 'mitre-attack', 'url': 'https://attack.mitre.org/software/S0172', 'external_id': 'S0172'}, {'source_name': 'Reaver', 'description': '(Citation: Palo Alto Reaver Nov 2017)'}, {'source_name': 'Palo Alto Reaver Nov 2017', 'description': 'Grunzweig, J. and Miller-Osborn, J. (2017, November 10). New Malware with Ties to SunOrcal Discovered. Retrieved November 16, 2017.', 'url': 'https…	['marking-definition--fa42a846-8d90-4e51-bc29-71d5b4802168']	3.2.0	['enterprise-attack']	identity--c78cb6e5-0c4b-4611-8297-d1b8b55e40b5	1.2	['Reaver']	False		['Windows']	True
malware	2.1	malware--64fa0de0-6240-41f4-8638-f4ca7ed528fd	identity--c78cb6e5-0c4b-4611-8297-d1b8b55e40b5	2017-05-31T21:32:15.638Z	2023-04-10T17:14:55.086Z	PlugX	[PlugX](https://attack.mitre.org/software/S0013) is a remote access tool (RAT) with modular plugins that has been used by multiple threat groups.(Citation: Lastline PlugX Analysis)(Citation: FireEye Clandestine Fox Part 2)(Citation: New DragonOK)(Citation: Dell TG-3390)	[{'source_name': 'mitre-attack', 'url': 'https://attack.mitre.org/software/S0013', 'external_id': 'S0013'}, {'source_name': 'DestroyRAT', 'description': '(Citation: CIRCL PlugX March 2013)'}, {'source_name': 'Kaba', 'description': '(Citation: FireEye Clandestine Fox Part 2)'}, {'source_name': 'PlugX', 'description': '(Citation: Lastline PlugX Analysis) (Citation: FireEye Clandestine Fox Part 2)(C…	['marking-definition--fa42a846-8d90-4e51-bc29-71d5b4802168']	3.1.0	['enterprise-attack']	identity--c78cb6e5-0c4b-4611-8297-d1b8b55e40b5	3.1	['PlugX', 'Thoper', 'TVT', 'DestroyRAT', 'Sogu', 'Kaba', 'Korplug']	False		['Windows']	True
malware	2.1	malware--64d76fa5-cf8f-469c-b78c-1a4f7c5bad80	identity--c78cb6e5-0c4b-4611-8297-d1b8b55e40b5	2017-05-31T21:33:13.664Z	2022-04-25T14:00:00.188Z	BBSRAT	[BBSRAT](https://attack.mitre.org/software/S0127) is malware with remote access tool functionality that has been used in targeted compromises. (Citation: Palo Alto Networks BBSRAT)	[{'source_name': 'mitre-attack', 'url': 'https://attack.mitre.org/software/S0127', 'external_id': 'S0127'}, {'source_name': 'Palo Alto Networks BBSRAT', 'description': 'Lee, B. Grunzweig, J. (2015, December 22). BBSRAT Attacks Targeting Russian Organizations Linked to Roaming Tiger. Retrieved August 19, 2016.', 'url': 'http://researchcenter.paloaltonetworks.com/2015/12/bbsrat-attacks-targeting-ru…	['marking-definition--fa42a846-8d90-4e51-bc29-71d5b4802168']	2.1.0	['enterprise-attack']	identity--c78cb6e5-0c4b-4611-8297-d1b8b55e40b5	1.2	['BBSRAT']			['Windows']	True
malware	2.1	malware--6490afef-d88e-4e2b-b9d9-a472508ca59d	identity--c78cb6e5-0c4b-4611-8297-d1b8b55e40b5	2024-06-27T19:07:21.574Z	2024-06-27T20:01:04.973Z	LunarLoader	[LunarLoader](https://attack.mitre.org/software/S1143) is the loader component for the [LunarWeb](https://attack.mitre.org/software/S1141) and [LunarMail](https://attack.mitre.org/software/S1142) backdoors that has been used by [Turla](https://attack.mitre.org/groups/G0010) since at least 2020 including against a European ministry of foreign affairs (MFA). [LunarLoader](https://attack.mitre.org/s…	[{'source_name': 'mitre-attack', 'url': 'https://attack.mitre.org/software/S1143', 'external_id': 'S1143'}, {'source_name': 'ESET Turla Lunar toolset May 2024', 'description': 'Jurčacko, F. (2024, May 15). To the Moon and back(doors): Lunar landing in diplomatic missions. Retrieved June 26, 2024.', 'url': 'https://www.welivesecurity.com/en/eset-research/moon-backdoors-lunar-landing-diplomatic-mis…	['marking-definition--fa42a846-8d90-4e51-bc29-71d5b4802168']	3.2.0	['enterprise-attack']	identity--c78cb6e5-0c4b-4611-8297-d1b8b55e40b5	1.0	['LunarLoader']	False		['Windows']	True
malware	2.1	malware--647215dd-29a6-4528-b354-ca8b5e08fca1	identity--c78cb6e5-0c4b-4611-8297-d1b8b55e40b5	2024-02-08T19:38:27.401Z	2024-04-10T21:08:49.143Z	PACEMAKER	[PACEMAKER](https://attack.mitre.org/software/S1109) is a credential stealer that was used by [APT5](https://attack.mitre.org/groups/G1023) as early as 2020 including activity against US Defense Industrial Base (DIB) companies.(Citation: Mandiant Pulse Secure Zero-Day April 2021)	[{'source_name': 'mitre-attack', 'url': 'https://attack.mitre.org/software/S1109', 'external_id': 'S1109'}, {'source_name': 'Mandiant Pulse Secure Zero-Day April 2021', 'description': 'Perez, D. et al. (2021, April 20). Check Your Pulse: Suspected APT Actors Leverage Authentication Bypass Techniques and Pulse Secure Zero-Day. Retrieved February 5, 2024.', 'url': 'https://www.mandiant.com/resource…	['marking-definition--fa42a846-8d90-4e51-bc29-71d5b4802168']	3.2.0	['enterprise-attack']	identity--c78cb6e5-0c4b-4611-8297-d1b8b55e40b5	1.0	['PACEMAKER']	False		['Network', 'Linux']	True
malware	2.1	malware--64122557-5940-4271-9123-25bfc0c693db	identity--c78cb6e5-0c4b-4611-8297-d1b8b55e40b5	2020-11-09T18:32:18.369Z	2022-04-25T14:00:00.188Z	Javali	[Javali](https://attack.mitre.org/software/S0528) is a banking trojan that has targeted Portuguese and Spanish-speaking countries since 2017, primarily focusing on customers of financial institutions in Brazil and Mexico.(Citation: Securelist Brazilian Banking Malware July 2020)	[{'source_name': 'mitre-attack', 'url': 'https://attack.mitre.org/software/S0528', 'external_id': 'S0528'}, {'source_name': 'Securelist Brazilian Banking Malware July 2020', 'description': 'GReAT. (2020, July 14). The Tetrade: Brazilian banking malware goes global. Retrieved November 9, 2020.', 'url': 'https://securelist.com/the-tetrade-brazilian-banking-malware/97779/'}]	['marking-definition--fa42a846-8d90-4e51-bc29-71d5b4802168']	2.1.0	['enterprise-attack']	identity--c78cb6e5-0c4b-4611-8297-d1b8b55e40b5	1.0	['Javali']			['Windows']	True
malware	2.1	malware--63c4511b-2d6e-4bb2-b582-e2e99a8a467d	identity--c78cb6e5-0c4b-4611-8297-d1b8b55e40b5	2021-01-14T19:58:17.917Z	2022-04-25T14:00:00.188Z	BlackMould	[BlackMould](https://attack.mitre.org/software/S0564) is a web shell based on [China Chopper](https://attack.mitre.org/software/S0020) for servers running Microsoft IIS. First reported in December 2019, it has been used in malicious campaigns by [GALLIUM](https://attack.mitre.org/groups/G0093) against telecommunication providers.(Citation: Microsoft GALLIUM December 2019)	[{'source_name': 'mitre-attack', 'url': 'https://attack.mitre.org/software/S0564', 'external_id': 'S0564'}, {'source_name': 'Microsoft GALLIUM December 2019', 'description': 'MSTIC. (2019, December 12). GALLIUM: Targeting global telecom. Retrieved January 13, 2021.', 'url': 'https://www.microsoft.com/security/blog/2019/12/12/gallium-targeting-global-telecom/'}]	['marking-definition--fa42a846-8d90-4e51-bc29-71d5b4802168']	2.1.0	['enterprise-attack']	identity--c78cb6e5-0c4b-4611-8297-d1b8b55e40b5	1.0	['BlackMould']			['Windows']	True
malware	2.1	malware--63c2a130-8a5b-452f-ad96-07cf0af12ffe	identity--c78cb6e5-0c4b-4611-8297-d1b8b55e40b5	2017-05-31T21:32:19.746Z	2020-06-22T17:59:13.241Z	Dyre	[Dyre](https://attack.mitre.org/software/S0024) is a banking Trojan that has been used for financial gain. (Citation: Symantec Dyre June 2015)(Citation: Malwarebytes Dyreza November 2015)	[{'source_name': 'mitre-attack', 'url': 'https://attack.mitre.org/software/S0024', 'external_id': 'S0024'}, {'source_name': 'Dyre', 'description': '(Citation: Symantec Dyre June 2015)'}, {'source_name': 'Dyzap', 'description': '(Citation: Sophos Dyreza April 2015)'}, {'source_name': 'Dyreza', 'description': '(Citation: Sophos Dyreza April 2015)'}, {'source_name': 'Symantec Dyre June 2015', 'descr…	['marking-definition--fa42a846-8d90-4e51-bc29-71d5b4802168']	2.1.0	['enterprise-attack']	identity--c78cb6e5-0c4b-4611-8297-d1b8b55e40b5	1.2	['Dyre', 'Dyzap', 'Dyreza']		['Josh Campbell, Cyborg Security, @cyb0rgsecur1ty']	['Windows']	True
malware	2.1	malware--4b62ab58-c23b-4704-9c15-edd568cd59f8	identity--c78cb6e5-0c4b-4611-8297-d1b8b55e40b5	2017-05-31T21:32:35.389Z	2022-04-25T14:00:00.188Z	Hacking Team UEFI Rootkit	[Hacking Team UEFI Rootkit](https://attack.mitre.org/software/S0047) is a rootkit developed by the company Hacking Team as a method of persistence for remote access software. (Citation: TrendMicro Hacking Team UEFI)	[{'source_name': 'mitre-attack', 'url': 'https://attack.mitre.org/software/S0047', 'external_id': 'S0047'}, {'source_name': 'TrendMicro Hacking Team UEFI', 'description': 'Lin, P. (2015, July 13). Hacking Team Uses UEFI BIOS Rootkit to Keep RCS 9 Agent in Target Systems. Retrieved December 11, 2015.', 'url': 'http://blog.trendmicro.com/trendlabs-security-intelligence/hacking-team-uses-uefi-bios-r…	['marking-definition--fa42a846-8d90-4e51-bc29-71d5b4802168']	2.1.0	['enterprise-attack']	identity--c78cb6e5-0c4b-4611-8297-d1b8b55e40b5	1.1	['Hacking Team UEFI Rootkit']				True
malware	2.1	malware--4fbd565b-bf55-4ac7-80b4-b183a7b64b9c	identity--c78cb6e5-0c4b-4611-8297-d1b8b55e40b5	2021-06-18T15:26:55.509Z	2021-10-18T13:42:10.432Z	Siloscape	[Siloscape](https://attack.mitre.org/software/S0623) is malware that targets Kubernetes clusters through Windows containers. [Siloscape](https://attack.mitre.org/software/S0623) was first observed in March 2021.(Citation: Unit 42 Siloscape Jun 2021)	[{'source_name': 'mitre-attack', 'url': 'https://attack.mitre.org/software/S0623', 'external_id': 'S0623'}, {'source_name': 'Unit 42 Siloscape Jun 2021', 'description': 'Prizmant, D. (2021, June 7). Siloscape: First Known Malware Targeting Windows Containers to Compromise Cloud Environments. Retrieved June 9, 2021.', 'url': 'https://unit42.paloaltonetworks.com/siloscape/'}]	['marking-definition--fa42a846-8d90-4e51-bc29-71d5b4802168']	2.1.0	['enterprise-attack']	identity--c78cb6e5-0c4b-4611-8297-d1b8b55e40b5	1.0	['Siloscape']		['Daniel Prizmant, Palo Alto Networks', 'Yuval Avrahami, Palo Alto Networks']	['Windows', 'Containers']	True
malware	2.1	malware--4f6aa78c-c3d4-4883-9840-96ca2f5d6d47	identity--c78cb6e5-0c4b-4611-8297-d1b8b55e40b5	2017-05-31T21:33:25.209Z	2022-07-20T20:06:44.708Z	TEXTMATE	[TEXTMATE](https://attack.mitre.org/software/S0146) is a second-stage PowerShell backdoor that is memory-resident. It was observed being used along with [POWERSOURCE](https://attack.mitre.org/software/S0145) in February 2017. (Citation: FireEye FIN7 March 2017)	[{'source_name': 'mitre-attack', 'url': 'https://attack.mitre.org/software/S0146', 'external_id': 'S0146'}, {'source_name': 'TEXTMATE', 'description': '(Citation: FireEye FIN7 March 2017)'}, {'source_name': 'DNSMessenger', 'description': "Based on similar descriptions of functionality, it appears S0146, as named by FireEye, is the same as Stage 4 of a backdoor named DNSMessenger by Cisco's Talos …	['marking-definition--fa42a846-8d90-4e51-bc29-71d5b4802168']	2.1.0	['enterprise-attack']	identity--c78cb6e5-0c4b-4611-8297-d1b8b55e40b5	1.1	['TEXTMATE', 'DNSMessenger']	False		['Windows']	True
malware	2.1	malware--4f1c389e-a80e-4a3e-9b0e-9be8c91df64f	identity--c78cb6e5-0c4b-4611-8297-d1b8b55e40b5	2021-04-06T15:53:34.722Z	2023-10-31T14:00:00.188Z	Doki	[Doki](https://attack.mitre.org/software/S0600) is a backdoor that uses a unique Dogecoin-based Domain Generation Algorithm and was first observed in July 2020. [Doki](https://attack.mitre.org/software/S0600) was used in conjunction with the [ngrok](https://attack.mitre.org/software/S0508) Mining Botnet in a campaign that targeted Docker servers in cloud platforms. (Citation: Intezer Doki July 20)	[{'source_name': 'mitre-attack', 'url': 'https://attack.mitre.org/software/S0600', 'external_id': 'S0600'}, {'source_name': 'Intezer Doki July 20', 'description': 'Fishbein, N., Kajiloti, M.. (2020, July 28). Watch Your Containers: Doki Infecting Docker Servers in the Cloud. Retrieved March 30, 2021.', 'url': 'https://www.intezer.com/blog/cloud-security/watch-your-containers-doki-infecting-docker…	['marking-definition--fa42a846-8d90-4e51-bc29-71d5b4802168']	2.1.0	['enterprise-attack']	identity--c78cb6e5-0c4b-4611-8297-d1b8b55e40b5	1.0	['Doki']		['Center for Threat-Informed Defense (CTID)']	['Linux', 'Containers']	True
malware	2.1	malware--4efc3e00-72f2-466a-ab7c-8a7dc6603b19	identity--c78cb6e5-0c4b-4611-8297-d1b8b55e40b5	2021-01-19T19:43:27.828Z	2024-04-11T00:23:21.599Z	Raindrop	[Raindrop](https://attack.mitre.org/software/S0565) is a loader used by [APT29](https://attack.mitre.org/groups/G0016) that was discovered on some victim machines during investigations related to the [SolarWinds Compromise](https://attack.mitre.org/campaigns/C0024). It was discovered in January 2021 and was likely used since at least May 2020.(Citation: Symantec RAINDROP January 2021)(Citation: M…	[{'source_name': 'mitre-attack', 'url': 'https://attack.mitre.org/software/S0565', 'external_id': 'S0565'}, {'source_name': 'Raindrop', 'description': 'https://symantec-enterprise-blogs.security.com/blogs/threat-intelligence/solarwinds-raindrop-malware'}, {'source_name': 'Microsoft Deep Dive Solorigate January 2021', 'description': 'MSTIC, CDOC, 365 Defender Research Team. (2021, January 20). Dee…	['marking-definition--fa42a846-8d90-4e51-bc29-71d5b4802168']	3.2.0	['enterprise-attack']	identity--c78cb6e5-0c4b-4611-8297-d1b8b55e40b5	1.3	['Raindrop']	False		['Windows']	True
malware	2.1	malware--4e9bdf9a-4957-47f6-87b3-c76898d3f623	identity--c78cb6e5-0c4b-4611-8297-d1b8b55e40b5	2021-11-12T19:02:16.381Z	2023-12-04T20:15:22.258Z	Diavol	[Diavol](https://attack.mitre.org/software/S0659) is a ransomware variant first observed in June 2021 that is capable of prioritizing file types to encrypt based on a pre-configured list of extensions defined by the attacker. The [Diavol](https://attack.mitre.org/software/S0659) Ransomware-as-a Service (RaaS) program is managed by [Wizard Spider](https://attack.mitre.org/groups/G0102) and it has …	[{'source_name': 'mitre-attack', 'url': 'https://attack.mitre.org/software/S0659', 'external_id': 'S0659'}, {'source_name': 'Diavol', 'description': '(Citation: Fortinet Diavol July 2021)'}, {'source_name': 'DFIR Diavol Ransomware December 2021', 'description': 'DFIR Report. (2021, December 13). Diavol Ransomware. Retrieved March 9, 2022.', 'url': 'https://thedfirreport.com/2021/12/13/diavol-rans…	['marking-definition--fa42a846-8d90-4e51-bc29-71d5b4802168']	3.2.0	['enterprise-attack']	identity--c78cb6e5-0c4b-4611-8297-d1b8b55e40b5	2.0	['Diavol']	False	['Massimiliano Romano, BT Security']	['Windows']	True
malware	2.1	malware--4e6b9625-bbda-4d96-a652-b3bb45453f26	identity--c78cb6e5-0c4b-4611-8297-d1b8b55e40b5	2018-01-16T16:13:52.465Z	2022-04-25T14:00:00.188Z	RemoteCMD	[RemoteCMD](https://attack.mitre.org/software/S0166) is a custom tool used by [APT3](https://attack.mitre.org/groups/G0022) to execute commands on a remote system similar to SysInternal's PSEXEC functionality. (Citation: Symantec Buckeye)	[{'source_name': 'mitre-attack', 'url': 'https://attack.mitre.org/software/S0166', 'external_id': 'S0166'}, {'source_name': 'Symantec Buckeye', 'description': 'Symantec Security Response. (2016, September 6). Buckeye cyberespionage group shifts gaze from US to Hong Kong. Retrieved September 26, 2016.', 'url': 'http://www.symantec.com/connect/blogs/buckeye-cyberespionage-group-shifts-gaze-us-hong-…	['marking-definition--fa42a846-8d90-4e51-bc29-71d5b4802168']	2.1.0	['enterprise-attack']	identity--c78cb6e5-0c4b-4611-8297-d1b8b55e40b5	1.1	['RemoteCMD']			['Windows']	True
malware	2.1	malware--4e6464d2-69df-4e56-8d4c-1973f84d7b80	identity--c78cb6e5-0c4b-4611-8297-d1b8b55e40b5	2024-03-13T20:59:22.655Z	2024-04-18T14:15:33.229Z	Mispadu	[Mispadu](https://attack.mitre.org/software/S1122) is a banking trojan written in Delphi that was first observed in 2019 and uses a Malware-as-a-Service (MaaS) business model.(Citation: ESET Security Mispadu Facebook Ads 2019)(Citation: SCILabs Malteiro 2021) This malware is operated, managed, and sold by the [Malteiro](https://attack.mitre.org/groups/G1026) cybercriminal group.(Citation: SCILabs…	[{'source_name': 'mitre-attack', 'url': 'https://attack.mitre.org/software/S1122', 'external_id': 'S1122'}, {'source_name': 'ESET Security Mispadu Facebook Ads 2019', 'description': 'ESET Security. (2019, November 19). Mispadu: Advertisement for a discounted Unhappy Meal. Retrieved March 13, 2024.', 'url': 'https://www.welivesecurity.com/2019/11/19/mispadu-advertisement-discounted-unhappy-meal/'}…	['marking-definition--fa42a846-8d90-4e51-bc29-71d5b4802168']	3.2.0	['enterprise-attack']	identity--c78cb6e5-0c4b-4611-8297-d1b8b55e40b5	1.0	['Mispadu']	False	['SCILabs']	['Windows']	True
malware	2.1	malware--4e385fa6-ebe0-43fc-9ccf-5b51b5dc4d79	identity--c78cb6e5-0c4b-4611-8297-d1b8b55e40b5	2024-05-17T13:11:28.925Z	2024-07-23T18:47:58.066Z	Raspberry Robin	[Raspberry Robin](https://attack.mitre.org/software/S1130) is initial access malware first identified in September 2021, and active through early 2024. The malware is notable for spreading via infected USB devices containing a malicious LNK object that, on execution, retrieves remote hosted payloads for installation. [Raspberry Robin](https://attack.mitre.org/software/S1130) has been widely used …	[{'source_name': 'mitre-attack', 'url': 'https://attack.mitre.org/software/S1130', 'external_id': 'S1130'}, {'source_name': 'TrendMicro RaspberryRobin 2022', 'description': 'Christopher So. (2022, December 20). Raspberry Robin Malware Targets Telecom, Governments. Retrieved May 17, 2024.', 'url': 'https://www.trendmicro.com/en_us/research/22/l/raspberry-robin-malware-targets-telecom-governments.h…	['marking-definition--fa42a846-8d90-4e51-bc29-71d5b4802168']	3.2.0	['enterprise-attack']	identity--c78cb6e5-0c4b-4611-8297-d1b8b55e40b5	1.0	['Raspberry Robin']	False	['Swachchhanda Shrawan Poudel']	['Windows']	True
malware	2.1	malware--4dea7d8e-af94-4bfb-afe4-7ff54f59308b	identity--c78cb6e5-0c4b-4611-8297-d1b8b55e40b5	2021-02-17T18:51:57.710Z	2023-08-09T18:13:14.416Z	Conti	[Conti](https://attack.mitre.org/software/S0575) is a Ransomware-as-a-Service (RaaS) that was first observed in December 2019. [Conti](https://attack.mitre.org/software/S0575) has been deployed via [TrickBot](https://attack.mitre.org/software/S0266) and used against major corporations and government agencies, particularly those in North America. As with other ransomware families, actors using [Co…	[{'source_name': 'mitre-attack', 'url': 'https://attack.mitre.org/software/S0575', 'external_id': 'S0575'}, {'source_name': 'Conti', 'description': '(Citation: CarbonBlack Conti July 2020)(Citation: Cybereason Conti Jan 2021)'}, {'source_name': 'CarbonBlack Conti July 2020', 'description': 'Baskin, B. (2020, July 8). TAU Threat Discovery: Conti Ransomware. Retrieved February 17, 2021.', 'url': 'h…	['marking-definition--fa42a846-8d90-4e51-bc29-71d5b4802168']	3.1.0	['enterprise-attack']	identity--c78cb6e5-0c4b-4611-8297-d1b8b55e40b5	2.2	['Conti']	False	['Daniyal Naeem, BT Security']	['Windows']	True
malware	2.1	malware--4d7bf2ac-f953-4907-b114-be44dc174d67	identity--c78cb6e5-0c4b-4611-8297-d1b8b55e40b5	2022-03-22T17:22:38.233Z	2022-05-11T14:00:00.188Z	Neoichor	[Neoichor](https://attack.mitre.org/software/S0691) is C2 malware used by [Ke3chang](https://attack.mitre.org/groups/G0004) since at least 2019; similar malware families used by the group include Leeson and Numbldea.(Citation: Microsoft NICKEL December 2021)	[{'source_name': 'mitre-attack', 'url': 'https://attack.mitre.org/software/S0691', 'external_id': 'S0691'}, {'source_name': 'Microsoft NICKEL December 2021', 'description': 'MSTIC. (2021, December 6). NICKEL targeting government organizations across Latin America and Europe. Retrieved March 18, 2022.', 'url': 'https://www.microsoft.com/security/blog/2021/12/06/nickel-targeting-government-organiza…	['marking-definition--fa42a846-8d90-4e51-bc29-71d5b4802168']	2.1.0	['enterprise-attack']	identity--c78cb6e5-0c4b-4611-8297-d1b8b55e40b5	1.0	['Neoichor']	False		['Windows']	True
malware	2.1	malware--4d56e6e9-1a6d-46e3-896c-dfdf3cc96e62	identity--c78cb6e5-0c4b-4611-8297-d1b8b55e40b5	2019-04-15T19:40:07.664Z	2024-04-11T00:09:42.414Z	SamSam	[SamSam](https://attack.mitre.org/software/S0370) is ransomware that appeared in early 2016. Unlike some ransomware, its variants have required operators to manually interact with the malware to execute some of its core components.(Citation: US-CERT SamSam 2018)(Citation: Talos SamSam Jan 2018)(Citation: Sophos SamSam Apr 2018)(Citation: Symantec SamSam Oct 2018)	[{'source_name': 'mitre-attack', 'url': 'https://attack.mitre.org/software/S0370', 'external_id': 'S0370'}, {'source_name': 'Sophos SamSam Apr 2018', 'description': ' Palotay, D. and Mackenzie, P. (2018, April). SamSam Ransomware Chooses Its Targets Carefully. Retrieved April 15, 2019.', 'url': 'https://www.sophos.com/en-us/medialibrary/PDFs/technical-papers/SamSam-ransomware-chooses-Its-targets-…	['marking-definition--fa42a846-8d90-4e51-bc29-71d5b4802168']	3.2.0	['enterprise-attack']	identity--c78cb6e5-0c4b-4611-8297-d1b8b55e40b5	1.1	['SamSam', 'Samas']	False		['Windows']	True
malware	2.1	malware--4c6d62c2-89f5-4159-8fab-0190b1f9d328	identity--c78cb6e5-0c4b-4611-8297-d1b8b55e40b5	2020-07-16T14:59:40.051Z	2022-04-25T14:00:00.188Z	Bonadan	[Bonadan](https://attack.mitre.org/software/S0486) is a malicious version of OpenSSH which acts as a custom backdoor. [Bonadan](https://attack.mitre.org/software/S0486) has been active since at least 2018 and combines a new cryptocurrency-mining module with the same credential-stealing module used by the Onderon family of backdoors.(Citation: ESET ForSSHe December 2018)	[{'source_name': 'mitre-attack', 'url': 'https://attack.mitre.org/software/S0486', 'external_id': 'S0486'}, {'source_name': 'ESET ForSSHe December 2018', 'description': 'Dumont, R., M.Léveillé, M., Porcher, H. (2018, December 1). THE DARK SIDE OF THE FORSSHE A landscape of OpenSSH backdoors. Retrieved July 16, 2020.', 'url': 'https://www.welivesecurity.com/wp-content/uploads/2018/12/ESET-The_Dark…	['marking-definition--fa42a846-8d90-4e51-bc29-71d5b4802168']	2.1.0	['enterprise-attack']	identity--c78cb6e5-0c4b-4611-8297-d1b8b55e40b5	1.0	['Bonadan']			['Linux']	True
malware	2.1	malware--4c59cce8-cb48-4141-b9f1-f646edfaadb0	identity--c78cb6e5-0c4b-4611-8297-d1b8b55e40b5	2017-05-31T21:32:17.959Z	2023-10-01T02:47:21.211Z	Regin	[Regin](https://attack.mitre.org/software/S0019) is a malware platform that has targeted victims in a range of industries, including telecom, government, and financial institutions. Some [Regin](https://attack.mitre.org/software/S0019) timestamps date back to 2003. (Citation: Kaspersky Regin)	[{'source_name': 'mitre-attack', 'url': 'https://attack.mitre.org/software/S0019', 'external_id': 'S0019'}, {'source_name': 'Kaspersky Regin', 'description': "Kaspersky Lab's Global Research and Analysis Team. (2014, November 24). THE REGIN PLATFORM NATION-STATE OWNAGE OF GSM NETWORKS. Retrieved December 1, 2014.", 'url': 'https://media.kasperskycontenthub.com/wp-content/uploads/sites/43/2018/03/…	['marking-definition--fa42a846-8d90-4e51-bc29-71d5b4802168']	3.2.0	['enterprise-attack']	identity--c78cb6e5-0c4b-4611-8297-d1b8b55e40b5	1.2	['Regin']	False		['Windows']	True
malware	2.1	malware--4b6ec280-7bbb-48ff-ae59-b189520ebe83	identity--c78cb6e5-0c4b-4611-8297-d1b8b55e40b5	2020-05-06T21:12:31.535Z	2020-05-14T21:17:53.756Z	Okrum	[Okrum](https://attack.mitre.org/software/S0439) is a Windows backdoor that has been seen in use since December 2016 with strong links to [Ke3chang](https://attack.mitre.org/groups/G0004).(Citation: ESET Okrum July 2019)	[{'source_name': 'mitre-attack', 'url': 'https://attack.mitre.org/software/S0439', 'external_id': 'S0439'}, {'source_name': 'ESET Okrum July 2019', 'description': 'Hromcova, Z. (2019, July). OKRUM AND KETRICAN: AN OVERVIEW OF RECENT KE3CHANG GROUP ACTIVITY. Retrieved May 6, 2020.', 'url': 'https://www.welivesecurity.com/wp-content/uploads/2019/07/ESET_Okrum_and_Ketrican.pdf'}]	['marking-definition--fa42a846-8d90-4e51-bc29-71d5b4802168']	2.1.0	['enterprise-attack']	identity--c78cb6e5-0c4b-4611-8297-d1b8b55e40b5	1.0	['Okrum']		['ESET']	['Windows']	True
malware	2.1	malware--4b68b5ea-2e1b-4225-845b-8632f702b9a0	identity--c78cb6e5-0c4b-4611-8297-d1b8b55e40b5	2020-06-09T21:23:38.995Z	2024-04-11T00:06:31.222Z	Skidmap	[Skidmap](https://attack.mitre.org/software/S0468) is a kernel-mode rootkit used for cryptocurrency mining.(Citation: Trend Micro Skidmap)	[{'source_name': 'mitre-attack', 'url': 'https://attack.mitre.org/software/S0468', 'external_id': 'S0468'}, {'source_name': 'Trend Micro Skidmap', 'description': 'Remillano, A., Urbanec, J. (2019, September 19). Skidmap Linux Malware Uses Rootkit Capabilities to Hide Cryptocurrency-Mining Payload. Retrieved June 4, 2020.', 'url': 'https://blog.trendmicro.com/trendlabs-security-intelligence/skidma…	['marking-definition--fa42a846-8d90-4e51-bc29-71d5b4802168']	3.2.0	['enterprise-attack']	identity--c78cb6e5-0c4b-4611-8297-d1b8b55e40b5	1.1	['Skidmap']	False		['Linux']	True
malware	2.1	malware--50c44c34-3abb-48ae-9433-a2337de5b0bc	identity--c78cb6e5-0c4b-4611-8297-d1b8b55e40b5	2023-02-28T20:50:36.164Z	2023-06-15T18:33:45.154Z	BlackCat	[BlackCat](https://attack.mitre.org/software/S1068) is ransomware written in Rust that has been offered via the Ransomware-as-a-Service (RaaS) model. First observed November 2021, [BlackCat](https://attack.mitre.org/software/S1068) has been used to target multiple sectors and organizations in various countries and regions in Africa, the Americas, Asia, Australia, and Europe.(Citation: Microsoft B…	[{'source_name': 'mitre-attack', 'url': 'https://attack.mitre.org/software/S1068', 'external_id': 'S1068'}, {'source_name': 'Noberus', 'description': '(Citation: ACSC BlackCat Apr 2022)'}, {'source_name': 'ALPHV', 'description': '(Citation: Microsoft BlackCat Jun 2022)(Citation: ACSC BlackCat Apr 2022)'}, {'source_name': 'ACSC BlackCat Apr 2022', 'description': 'Australian Cyber Security Centre. …	['marking-definition--fa42a846-8d90-4e51-bc29-71d5b4802168']	3.1.0	['enterprise-attack']	identity--c78cb6e5-0c4b-4611-8297-d1b8b55e40b5	1.0	['BlackCat', 'ALPHV', 'Noberus']	False	['Hiroki Nagahama, NEC Corporation', 'Josh Arenas, Trustwave Spiderlabs', 'Manikantan Srinivasan, NEC Corporation India', 'Pooja Natarajan, NEC Corporation India']	['Linux', 'Windows']	True
malware	2.1	malware--4b346d12-7f91-48d2-8f06-b26ffa0d825b	identity--c78cb6e5-0c4b-4611-8297-d1b8b55e40b5	2020-07-28T17:26:36.168Z	2022-04-25T14:00:00.188Z	RDAT	[RDAT](https://attack.mitre.org/software/S0495) is a backdoor used by the suspected Iranian threat group [OilRig](https://attack.mitre.org/groups/G0049). [RDAT](https://attack.mitre.org/software/S0495) was originally identified in 2017 and targeted companies in the telecommunications sector.(Citation: Unit42 RDAT July 2020)	[{'source_name': 'mitre-attack', 'url': 'https://attack.mitre.org/software/S0495', 'external_id': 'S0495'}, {'source_name': 'Unit42 RDAT July 2020', 'description': 'Falcone, R. (2020, July 22). OilRig Targets Middle Eastern Telecommunications Organization and Adds Novel C2 Channel with Steganography to Its Inventory. Retrieved July 28, 2020.', 'url': 'https://unit42.paloaltonetworks.com/oilrig-no…	['marking-definition--fa42a846-8d90-4e51-bc29-71d5b4802168']	2.1.0	['enterprise-attack']	identity--c78cb6e5-0c4b-4611-8297-d1b8b55e40b5	1.0	['RDAT']			['Windows']	True
malware	2.1	malware--4b072c90-bc7a-432b-940e-016fc1c01761	identity--c78cb6e5-0c4b-4611-8297-d1b8b55e40b5	2018-10-17T00:14:20.652Z	2024-01-10T15:18:40.400Z	Keydnap	This piece of malware steals the content of the user's keychain while maintaining a permanent backdoor (Citation: OSX Keydnap malware).	[{'source_name': 'mitre-attack', 'url': 'https://attack.mitre.org/software/S0276', 'external_id': 'S0276'}, {'source_name': 'OSX/Keydnap', 'description': '(Citation: OSX Keydnap malware)'}, {'source_name': 'Keydnap', 'description': '(Citation: synack 2016 review)'}, {'source_name': 'OSX Keydnap malware', 'description': 'Marc-Etienne M.Leveille. (2016, July 6). New OSX/Keydnap malware is hungry fo…	['marking-definition--fa42a846-8d90-4e51-bc29-71d5b4802168']	3.2.0	['enterprise-attack']	identity--c78cb6e5-0c4b-4611-8297-d1b8b55e40b5	1.2	['Keydnap', 'OSX/Keydnap']	False		['macOS']	True
malware	2.1	malware--4ab44516-ad75-4e43-a280-705dc0420e2f	identity--c78cb6e5-0c4b-4611-8297-d1b8b55e40b5	2018-04-18T17:59:24.739Z	2024-04-10T20:32:14.510Z	ZeroT	[ZeroT](https://attack.mitre.org/software/S0230) is a Trojan used by [TA459](https://attack.mitre.org/groups/G0062), often in conjunction with [PlugX](https://attack.mitre.org/software/S0013). (Citation: Proofpoint TA459 April 2017) (Citation: Proofpoint ZeroT Feb 2017)	[{'source_name': 'mitre-attack', 'url': 'https://attack.mitre.org/software/S0230', 'external_id': 'S0230'}, {'source_name': 'ZeroT', 'description': '(Citation: Proofpoint TA459 April 2017) (Citation: Proofpoint ZeroT Feb 2017)'}, {'source_name': 'Proofpoint TA459 April 2017', 'description': 'Axel F. (2017, April 27). APT Targets Financial Analysts with CVE-2017-0199. Retrieved February 15, 2018.'…	['marking-definition--fa42a846-8d90-4e51-bc29-71d5b4802168']	3.2.0	['enterprise-attack']	identity--c78cb6e5-0c4b-4611-8297-d1b8b55e40b5	1.2	['ZeroT']	False		['Windows']	True
malware	2.1	malware--4a98e44a-bd52-461e-af1e-a4457de87a36	identity--c78cb6e5-0c4b-4611-8297-d1b8b55e40b5	2018-10-17T00:14:20.652Z	2023-03-22T03:55:46.184Z	FruitFly	FruitFly is designed to spy on mac users (Citation: objsee mac malware 2017).	[{'source_name': 'mitre-attack', 'url': 'https://attack.mitre.org/software/S0277', 'external_id': 'S0277'}, {'source_name': 'FruitFly', 'description': '(Citation: objsee mac malware 2017).'}, {'source_name': 'objsee mac malware 2017', 'description': 'Patrick Wardle. (n.d.). Mac Malware of 2017. Retrieved September 21, 2018.', 'url': 'https://objective-see.com/blog/blog_0x25.html'}]	['marking-definition--fa42a846-8d90-4e51-bc29-71d5b4802168']	3.1.0	['enterprise-attack']	identity--c78cb6e5-0c4b-4611-8297-d1b8b55e40b5	1.2	['FruitFly']	False		['macOS']	True
malware	2.1	malware--49fee0b0-390e-4bde-97f8-97ed46bd19b7	identity--c78cb6e5-0c4b-4611-8297-d1b8b55e40b5	2022-03-10T16:42:36.137Z	2024-04-10T22:13:49.349Z	WhisperGate	[WhisperGate](https://attack.mitre.org/software/S0689) is a multi-stage wiper designed to look like ransomware that has been used against multiple government, non-profit, and information technology organizations in Ukraine since at least January 2022.(Citation: Cybereason WhisperGate February 2022)(Citation: Unit 42 WhisperGate January 2022)(Citation: Microsoft WhisperGate January 2022)	[{'source_name': 'mitre-attack', 'url': 'https://attack.mitre.org/software/S0689', 'external_id': 'S0689'}, {'source_name': 'Cybereason WhisperGate February 2022', 'description': 'Cybereason Nocturnus. (2022, February 15). Cybereason vs. WhisperGate and HermeticWiper. Retrieved March 10, 2022.', 'url': 'https://www.cybereason.com/blog/cybereason-vs.-whispergate-wiper'}, {'source_name': 'Unit 42 W…	['marking-definition--fa42a846-8d90-4e51-bc29-71d5b4802168']	3.2.0	['enterprise-attack']	identity--c78cb6e5-0c4b-4611-8297-d1b8b55e40b5	1.2	['WhisperGate']	False	['Phill Taylor, BT Security', 'Matt Brenton, Zurich Global Information Security']	['Windows']	True
malware	2.1	malware--49abab73-3c5c-476e-afd5-69b5c732d845	identity--c78cb6e5-0c4b-4611-8297-d1b8b55e40b5	2018-04-18T17:59:24.739Z	2024-09-04T21:37:24.766Z	WINERACK	[WINERACK](https://attack.mitre.org/software/S0219) is a backdoor used by [APT37](https://attack.mitre.org/groups/G0067). (Citation: FireEye APT37 Feb 2018)	[{'source_name': 'mitre-attack', 'url': 'https://attack.mitre.org/software/S0219', 'external_id': 'S0219'}, {'source_name': 'FireEye APT37 Feb 2018', 'description': 'FireEye. (2018, February 20). APT37 (Reaper): The Overlooked North Korean Actor. Retrieved March 1, 2018.', 'url': 'https://www2.fireeye.com/rs/848-DID-242/images/rpt_APT37.pdf'}]	['marking-definition--fa42a846-8d90-4e51-bc29-71d5b4802168']	3.2.0	['enterprise-attack']	identity--c78cb6e5-0c4b-4611-8297-d1b8b55e40b5	1.0	['WINERACK']	False			True
malware	2.1	malware--495b6cdb-7b5a-4fbc-8d33-e7ef68806d08	identity--c78cb6e5-0c4b-4611-8297-d1b8b55e40b5	2018-01-16T16:13:52.465Z	2024-04-10T22:16:05.440Z	Volgmer	[Volgmer](https://attack.mitre.org/software/S0180) is a backdoor Trojan designed to provide covert access to a compromised system. It has been used since at least 2013 to target the government, financial, automotive, and media industries. Its primary delivery mechanism is suspected to be spearphishing. (Citation: US-CERT Volgmer Nov 2017)	[{'source_name': 'mitre-attack', 'url': 'https://attack.mitre.org/software/S0180', 'external_id': 'S0180'}, {'source_name': 'Volgmer', 'description': '(Citation: US-CERT Volgmer Nov 2017) (Citation: US-CERT Volgmer 2 Nov 2017) (Citation: Symantec Volgmer Aug 2014)'}, {'source_name': 'US-CERT Volgmer 2 Nov 2017', 'description': 'US-CERT. (2017, November 01). Malware Analysis Report (MAR) - 1013553…	['marking-definition--fa42a846-8d90-4e51-bc29-71d5b4802168']	3.2.0	['enterprise-attack']	identity--c78cb6e5-0c4b-4611-8297-d1b8b55e40b5	1.3	['Volgmer']	False		['Windows']	True
malware	2.1	malware--48d96fa0-d027-45aa-a8c3-5d09f65d596d	identity--c78cb6e5-0c4b-4611-8297-d1b8b55e40b5	2024-05-22T19:16:58.646Z	2024-08-29T15:21:36.079Z	Apostle	[Apostle](https://attack.mitre.org/software/S1133) is malware that has functioned as both a wiper and, in more recent versions, as ransomware. [Apostle](https://attack.mitre.org/software/S1133) is written in .NET and shares various programming and functional overlaps with [IPsec Helper](https://attack.mitre.org/software/S1132).(Citation: SentinelOne Agrius 2021)	[{'source_name': 'mitre-attack', 'url': 'https://attack.mitre.org/software/S1133', 'external_id': 'S1133'}, {'source_name': 'SentinelOne Agrius 2021', 'description': 'Amitai Ben & Shushan Ehrlich. (2021, May). From Wiper to Ransomware: The Evolution of Agrius. Retrieved May 21, 2024.', 'url': 'https://assets.sentinelone.com/sentinellabs/evol-agrius'}]	['marking-definition--fa42a846-8d90-4e51-bc29-71d5b4802168']	3.2.0	['enterprise-attack']	identity--c78cb6e5-0c4b-4611-8297-d1b8b55e40b5	1.0	['Apostle']	False		['Windows']	True
malware	2.1	malware--48523614-309e-43bf-a2b8-705c2b45d7b2	identity--c78cb6e5-0c4b-4611-8297-d1b8b55e40b5	2018-04-18T17:59:24.739Z	2022-04-25T14:00:00.188Z	Naid	[Naid](https://attack.mitre.org/software/S0205) is a trojan used by [Elderwood](https://attack.mitre.org/groups/G0066) to open a backdoor on compromised hosts. (Citation: Symantec Elderwood Sept 2012) (Citation: Symantec Naid June 2012)	[{'source_name': 'mitre-attack', 'url': 'https://attack.mitre.org/software/S0205', 'external_id': 'S0205'}, {'source_name': 'Naid', 'description': '(Citation: Symantec Naid June 2012)'}, {'source_name': 'Symantec Naid June 2012', 'description': 'Neville, A. (2012, June 15). Trojan.Naid. Retrieved February 22, 2018.', 'url': 'https://www.symantec.com/security_response/writeup.jsp?docid=2012-061518…	['marking-definition--fa42a846-8d90-4e51-bc29-71d5b4802168']	2.1.0	['enterprise-attack']	identity--c78cb6e5-0c4b-4611-8297-d1b8b55e40b5	1.0	['Naid']			['Windows']	True
malware	2.1	malware--4816d361-f82b-4a18-aa05-b215e7cf9200	identity--c78cb6e5-0c4b-4611-8297-d1b8b55e40b5	2023-08-17T17:06:19.976Z	2023-10-02T21:29:35.492Z	QUIETEXIT	[QUIETEXIT](https://attack.mitre.org/software/S1084) is a novel backdoor, based on the open-source Dropbear SSH client-server software, that has been used by [APT29](https://attack.mitre.org/groups/G0016) since at least 2021. [APT29](https://attack.mitre.org/groups/G0016) has deployed [QUIETEXIT](https://attack.mitre.org/software/S1084) on opaque network appliances that typically don't support an…	[{'source_name': 'mitre-attack', 'url': 'https://attack.mitre.org/software/S1084', 'external_id': 'S1084'}, {'source_name': 'Mandiant APT29 Eye Spy Email Nov 22', 'description': 'Mandiant. (2022, May 2). UNC3524: Eye Spy on Your Email. Retrieved August 17, 2023.', 'url': 'https://www.mandiant.com/resources/blog/unc3524-eye-spy-email'}]	['marking-definition--fa42a846-8d90-4e51-bc29-71d5b4802168']	3.2.0	['enterprise-attack']	identity--c78cb6e5-0c4b-4611-8297-d1b8b55e40b5	1.0	['QUIETEXIT']	False	['Joe Gumke, U.S. Bank']	['Network']	True
malware	2.1	malware--4800d0f9-00aa-47cd-a4d2-92198585b8fd	identity--c78cb6e5-0c4b-4611-8297-d1b8b55e40b5	2021-04-13T12:46:58.579Z	2022-04-25T14:00:00.188Z	P.A.S. Webshell	[P.A.S. Webshell](https://attack.mitre.org/software/S0598) is a publicly available multifunctional PHP webshell in use since at least 2016 that provides remote access and execution on target web servers.(Citation: ANSSI Sandworm January 2021)	[{'source_name': 'mitre-attack', 'url': 'https://attack.mitre.org/software/S0598', 'external_id': 'S0598'}, {'source_name': 'Fobushell', 'description': '(Citation: NCCIC AR-17-20045 February 2017)'}, {'source_name': 'ANSSI Sandworm January 2021', 'description': 'ANSSI. (2021, January 27). SANDWORM INTRUSION SET CAMPAIGN TARGETING CENTREON SYSTEMS. Retrieved March 30, 2021.', 'url': 'https://www.c…	['marking-definition--fa42a846-8d90-4e51-bc29-71d5b4802168']	2.1.0	['enterprise-attack']	identity--c78cb6e5-0c4b-4611-8297-d1b8b55e40b5	1.0	['P.A.S. Webshell', 'Fobushell']			['Linux', 'Windows']	True
malware	2.1	malware--47afe41c-4c08-485e-b062-c3bd209a1cce	identity--c78cb6e5-0c4b-4611-8297-d1b8b55e40b5	2018-10-17T00:14:20.652Z	2021-11-29T12:41:28.009Z	InvisiMole	[InvisiMole](https://attack.mitre.org/software/S0260) is a modular spyware program that has been used by the InvisiMole Group since at least 2013. [InvisiMole](https://attack.mitre.org/software/S0260) has two backdoor modules called RC2FM and RC2CL that are used to perform post-exploitation activities. It has been discovered on compromised victims in the Ukraine and Russia. [Gamaredon Group](http…	[{'source_name': 'mitre-attack', 'url': 'https://attack.mitre.org/software/S0260', 'external_id': 'S0260'}, {'source_name': 'InvisiMole', 'description': '(Citation: ESET InvisiMole June 2018)'}, {'source_name': 'ESET InvisiMole June 2018', 'description': 'Hromcová, Z. (2018, June 07). InvisiMole: Surprisingly equipped spyware, undercover since 2013. Retrieved July 10, 2018.', 'url': 'https://www.…	['marking-definition--fa42a846-8d90-4e51-bc29-71d5b4802168']	2.1.0	['enterprise-attack']	identity--c78cb6e5-0c4b-4611-8297-d1b8b55e40b5	2.1	['InvisiMole']		['ESET']	['Windows']	True
malware	2.1	malware--47ab6350-054f-4754-ba4d-e52a4e8751e2	identity--c78cb6e5-0c4b-4611-8297-d1b8b55e40b5	2024-05-22T23:05:34.895Z	2024-08-29T15:19:39.017Z	Moneybird	[Moneybird](https://attack.mitre.org/software/S1137) is a ransomware variant written in C++ associated with [Agrius](https://attack.mitre.org/groups/G1030) operations. The name "Moneybird" is contained in the malware's ransom note and as strings in the executable.(Citation: CheckPoint Agrius 2023)	[{'source_name': 'mitre-attack', 'url': 'https://attack.mitre.org/software/S1137', 'external_id': 'S1137'}, {'source_name': 'CheckPoint Agrius 2023', 'description': 'Marc Salinas Fernandez & Jiri Vinopal. (2023, May 23). AGRIUS DEPLOYS MONEYBIRD IN TARGETED ATTACKS AGAINST ISRAELI ORGANIZATIONS. Retrieved May 21, 2024.', 'url': 'https://research.checkpoint.com/2023/agrius-deploys-moneybird-in-tar…	['marking-definition--fa42a846-8d90-4e51-bc29-71d5b4802168']	3.2.0	['enterprise-attack']	identity--c78cb6e5-0c4b-4611-8297-d1b8b55e40b5	1.0	['Moneybird']	False		['Windows']	True
malware	2.1	malware--471d0e9f-2c8a-4e4b-8f3b-f85d2407806e	identity--c78cb6e5-0c4b-4611-8297-d1b8b55e40b5	2021-09-30T19:47:47.136Z	2022-04-25T14:00:00.188Z	ProLock	[ProLock](https://attack.mitre.org/software/S0654) is a ransomware strain that has been used in Big Game Hunting (BGH) operations since at least 2020, often obtaining initial access with [QakBot](https://attack.mitre.org/software/S0650). [ProLock](https://attack.mitre.org/software/S0654) is the successor to PwndLocker ransomware which was found to contain a bug allowing decryption without ransom …	[{'source_name': 'mitre-attack', 'url': 'https://attack.mitre.org/software/S0654', 'external_id': 'S0654'}, {'source_name': 'Group IB Ransomware September 2020', 'description': 'Group IB. (2020, September). LOCK LIKE A PRO. Retrieved September 27, 2021.', 'url': 'https://groupib.pathfactory.com/ransomware-reports/prolock_wp'}]	['marking-definition--fa42a846-8d90-4e51-bc29-71d5b4802168']	2.1.0	['enterprise-attack']	identity--c78cb6e5-0c4b-4611-8297-d1b8b55e40b5	1.0	['ProLock']			['Windows']	True
malware	2.1	malware--47124daf-44be-4530-9c63-038bc64318dd	identity--c78cb6e5-0c4b-4611-8297-d1b8b55e40b5	2020-09-23T18:04:24.998Z	2023-03-24T21:24:58.468Z	RegDuke	[RegDuke](https://attack.mitre.org/software/S0511) is a first stage implant written in .NET and used by [APT29](https://attack.mitre.org/groups/G0016) since at least 2017. [RegDuke](https://attack.mitre.org/software/S0511) has been used to control a compromised machine when control of other implants on the machine was lost.(Citation: ESET Dukes October 2019)	[{'source_name': 'mitre-attack', 'url': 'https://attack.mitre.org/software/S0511', 'external_id': 'S0511'}, {'source_name': 'ESET Dukes October 2019', 'description': 'Faou, M., Tartare, M., Dupuy, T. (2019, October). OPERATION GHOST. Retrieved September 23, 2020.', 'url': 'https://www.welivesecurity.com/wp-content/uploads/2019/10/ESET_Operation_Ghost_Dukes.pdf'}]	['marking-definition--fa42a846-8d90-4e51-bc29-71d5b4802168']	3.1.0	['enterprise-attack']	identity--c78cb6e5-0c4b-4611-8297-d1b8b55e40b5	1.1	['RegDuke']	False		['Windows']	True
malware	2.1	malware--54895630-efd2-4608-9c24-319de972a9eb	identity--c78cb6e5-0c4b-4611-8297-d1b8b55e40b5	2020-06-29T23:30:53.824Z	2023-09-06T15:08:53.375Z	Ragnar Locker	[Ragnar Locker](https://attack.mitre.org/software/S0481) is a ransomware that has been in use since at least December 2019.(Citation: Sophos Ragnar May 2020)(Citation: Cynet Ragnar Apr 2020)	[{'source_name': 'mitre-attack', 'url': 'https://attack.mitre.org/software/S0481', 'external_id': 'S0481'}, {'source_name': 'Cynet Ragnar Apr 2020', 'description': 'Gold, B. (2020, April 27). Cynet Detection Report: Ragnar Locker Ransomware. Retrieved June 29, 2020.', 'url': 'https://www.cynet.com/blog/cynet-detection-report-ragnar-locker-ransomware/'}, {'source_name': 'Sophos Ragnar May 2020', '…	['marking-definition--fa42a846-8d90-4e51-bc29-71d5b4802168']	3.1.0	['enterprise-attack']	identity--c78cb6e5-0c4b-4611-8297-d1b8b55e40b5	1.2	['Ragnar Locker']	False		['Windows']	True
malware	2.1	malware--57d83eac-a2ea-42b0-a7b2-c80c55157790	identity--c78cb6e5-0c4b-4611-8297-d1b8b55e40b5	2021-08-26T18:49:41.155Z	2022-04-25T14:00:00.188Z	BADFLICK	[BADFLICK](https://attack.mitre.org/software/S0642) is a backdoor used by [Leviathan](https://attack.mitre.org/groups/G0065) in spearphishing campaigns first reported in 2018 that targeted the U.S. engineering and maritime industries.(Citation: FireEye Periscope March 2018)(Citation: Accenture MUDCARP March 2019)	[{'source_name': 'mitre-attack', 'url': 'https://attack.mitre.org/software/S0642', 'external_id': 'S0642'}, {'source_name': 'FireEye Periscope March 2018', 'description': 'FireEye. (2018, March 16). Suspected Chinese Cyber Espionage Group (TEMP.Periscope) Targeting U.S. Engineering and Maritime Industries. Retrieved April 11, 2018.', 'url': 'https://www.fireeye.com/blog/threat-research/2018/03/su…	['marking-definition--fa42a846-8d90-4e51-bc29-71d5b4802168']	2.1.0	['enterprise-attack']	identity--c78cb6e5-0c4b-4611-8297-d1b8b55e40b5	1.0	['BADFLICK']			['Windows']	True
malware	2.1	malware--579607c2-d046-40df-99ab-beb479c37a2a	identity--c78cb6e5-0c4b-4611-8297-d1b8b55e40b5	2021-12-01T18:36:54.260Z	2024-04-11T02:45:43.666Z	Chrommme	[Chrommme](https://attack.mitre.org/software/S0667) is a backdoor tool written using the Microsoft Foundation Class (MFC) framework that was first reported in June 2021; security researchers noted infrastructure overlaps with [Gelsemium](https://attack.mitre.org/software/S0666) malware.(Citation: ESET Gelsemium June 2021)	[{'source_name': 'mitre-attack', 'url': 'https://attack.mitre.org/software/S0667', 'external_id': 'S0667'}, {'source_name': 'ESET Gelsemium June 2021', 'description': 'Dupuy, T. and Faou, M. (2021, June). Gelsemium. Retrieved November 30, 2021.', 'url': 'https://www.welivesecurity.com/wp-content/uploads/2021/06/eset_gelsemium.pdf'}]	['marking-definition--fa42a846-8d90-4e51-bc29-71d5b4802168']	3.2.0	['enterprise-attack']	identity--c78cb6e5-0c4b-4611-8297-d1b8b55e40b5	1.1	['Chrommme']	False		['Windows']	True
malware	2.1	malware--5763217a-05b6-4edd-9bca-057e47b5e403	identity--c78cb6e5-0c4b-4611-8297-d1b8b55e40b5	2020-05-12T21:28:20.934Z	2022-04-25T14:00:00.188Z	ShimRat	[ShimRat](https://attack.mitre.org/software/S0444) has been used by the suspected China-based adversary [Mofang](https://attack.mitre.org/groups/G0103) in campaigns targeting multiple countries and sectors including government, military, critical infrastructure, automobile, and weapons development. The name "[ShimRat](https://attack.mitre.org/software/S0444)" comes from the malware's extensive us…	[{'source_name': 'mitre-attack', 'url': 'https://attack.mitre.org/software/S0444', 'external_id': 'S0444'}, {'source_name': 'FOX-IT May 2016 Mofang', 'description': 'Yonathan Klijnsma. (2016, May 17). Mofang: A politically motivated information stealing adversary. Retrieved May 12, 2020.', 'url': 'https://foxitsecurity.files.wordpress.com/2016/06/fox-it_mofang_threatreport_tlp-white.pdf'}]	['marking-definition--fa42a846-8d90-4e51-bc29-71d5b4802168']	2.1.0	['enterprise-attack']	identity--c78cb6e5-0c4b-4611-8297-d1b8b55e40b5	1.0	['ShimRat']			['Windows']	True
malware	2.1	malware--5719af9d-6b16-46f9-9b28-fb019541ddbb	identity--c78cb6e5-0c4b-4611-8297-d1b8b55e40b5	2019-03-26T15:02:14.907Z	2023-03-08T22:11:21.842Z	NotPetya	[NotPetya](https://attack.mitre.org/software/S0368) is malware that was used by [Sandworm Team](https://attack.mitre.org/groups/G0034) in a worldwide attack starting on June 27, 2017. While [NotPetya](https://attack.mitre.org/software/S0368) appears as a form of ransomware, its main purpose was to destroy data and disk structures on compromised systems; the attackers never intended to make the en…	[{'source_name': 'mitre-attack', 'url': 'https://attack.mitre.org/software/S0368', 'external_id': 'S0368'}, {'source_name': 'ExPetr', 'description': '(Citation: ESET Telebots June 2017)'}, {'source_name': 'Diskcoder.C', 'description': '(Citation: ESET Telebots June 2017)'}, {'source_name': 'GoldenEye', 'description': '(Citation: Talos Nyetya June 2017)'}, {'source_name': 'Nyetya', 'description': …	['marking-definition--fa42a846-8d90-4e51-bc29-71d5b4802168']	3.1.0	['enterprise-attack', 'ics-attack']	identity--c78cb6e5-0c4b-4611-8297-d1b8b55e40b5	2.0	['NotPetya', 'ExPetr', 'Diskcoder.C', 'GoldenEye', 'Petrwrap', 'Nyetya']	False		['Windows']	True
malware	2.1	malware--56f46b17-8cfa-46c0-b501-dd52fef394e2	identity--c78cb6e5-0c4b-4611-8297-d1b8b55e40b5	2017-05-31T21:32:47.879Z	2024-05-22T19:06:12.701Z	ASPXSpy	[ASPXSpy](https://attack.mitre.org/software/S0073) is a Web shell. It has been modified by [Threat Group-3390](https://attack.mitre.org/groups/G0027) actors to create the ASPXTool version. (Citation: Dell TG-3390)	[{'source_name': 'mitre-attack', 'url': 'https://attack.mitre.org/software/S0073', 'external_id': 'S0073'}, {'source_name': 'Dell TG-3390', 'description': 'Dell SecureWorks Counter Threat Unit Threat Intelligence. (2015, August 5). Threat Group-3390 Targets Organizations for Cyberespionage. Retrieved August 18, 2018.', 'url': 'https://www.secureworks.com/research/threat-group-3390-targets-organiz…	['marking-definition--fa42a846-8d90-4e51-bc29-71d5b4802168']	3.2.0	['enterprise-attack']	identity--c78cb6e5-0c4b-4611-8297-d1b8b55e40b5	1.3	['ASPXSpy', 'ASPXTool']	False		['Windows']	True
malware	2.1	malware--56e6b6c2-e573-4969-8bab-783205cebbbf	identity--c78cb6e5-0c4b-4611-8297-d1b8b55e40b5	2020-05-14T22:29:25.653Z	2024-04-11T00:14:23.264Z	Rising Sun	[Rising Sun](https://attack.mitre.org/software/S0448) is a modular backdoor that was used extensively in [Operation Sharpshooter](https://attack.mitre.org/campaigns/C0013) between 2017 and 2019. [Rising Sun](https://attack.mitre.org/software/S0448) infected at least 87 organizations around the world, including nuclear, defense, energy, and financial service companies. Security researchers assesse…	[{'source_name': 'mitre-attack', 'url': 'https://attack.mitre.org/software/S0448', 'external_id': 'S0448'}, {'source_name': 'McAfee Sharpshooter December 2018', 'description': 'Sherstobitoff, R., Malhotra, A., et. al.. (2018, December 18). Operation Sharpshooter Campaign Targets Global Defense, Critical Infrastructure. Retrieved May 14, 2020.', 'url': 'https://www.mcafee.com/enterprise/en-us/asse…	['marking-definition--fa42a846-8d90-4e51-bc29-71d5b4802168']	3.2.0	['enterprise-attack']	identity--c78cb6e5-0c4b-4611-8297-d1b8b55e40b5	2.1	['Rising Sun']	False		['Windows']	True
malware	2.1	malware--56d10a7f-bb42-4267-9b4c-63abb9c06010	identity--c78cb6e5-0c4b-4611-8297-d1b8b55e40b5	2019-10-11T16:04:31.994Z	2024-04-11T02:48:51.475Z	BOOSTWRITE	[BOOSTWRITE](https://attack.mitre.org/software/S0415) is a loader crafted to be launched via abuse of the DLL search order of applications used by [FIN7](https://attack.mitre.org/groups/G0046).(Citation: FireEye FIN7 Oct 2019)	[{'source_name': 'mitre-attack', 'url': 'https://attack.mitre.org/software/S0415', 'external_id': 'S0415'}, {'source_name': 'FireEye FIN7 Oct 2019', 'description': 'Carr, N, et all. (2019, October 10). Mahalo FIN7: Responding to the Criminal Operators’ New Tools and Techniques. Retrieved October 11, 2019.', 'url': 'https://www.fireeye.com/blog/threat-research/2019/10/mahalo-fin7-responding-to-new…	['marking-definition--fa42a846-8d90-4e51-bc29-71d5b4802168']	3.2.0	['enterprise-attack']	identity--c78cb6e5-0c4b-4611-8297-d1b8b55e40b5	1.1	['BOOSTWRITE']	False		['Windows']	True
malware	2.1	malware--56aa3c82-ed40-4b5a-84bf-7231356d9e96	identity--c78cb6e5-0c4b-4611-8297-d1b8b55e40b5	2022-03-24T11:23:51.435Z	2023-03-17T13:52:45.671Z	DRATzarus	[DRATzarus](https://attack.mitre.org/software/S0694) is a remote access tool (RAT) that has been used by [Lazarus Group](https://attack.mitre.org/groups/G0032) to target the defense and aerospace organizations globally since at least summer 2020. [DRATzarus](https://attack.mitre.org/software/S0694) shares similarities with [Bankshot](https://attack.mitre.org/software/S0239), which was used by [La…	[{'source_name': 'mitre-attack', 'url': 'https://attack.mitre.org/software/S0694', 'external_id': 'S0694'}, {'source_name': 'ClearSky Lazarus Aug 2020', 'description': "ClearSky Research Team. (2020, August 13). Operation 'Dream Job' Widespread North Korean Espionage Campaign. Retrieved December 20, 2021.", 'url': 'https://www.clearskysec.com/wp-content/uploads/2020/08/Dream-Job-Campaign.pdf'}]	['marking-definition--fa42a846-8d90-4e51-bc29-71d5b4802168']	3.1.0	['enterprise-attack']	identity--c78cb6e5-0c4b-4611-8297-d1b8b55e40b5	1.1	['DRATzarus']	False		['Windows']	True
malware	2.1	malware--5633ffd3-81ef-4f98-8f93-4896b03998f0	identity--c78cb6e5-0c4b-4611-8297-d1b8b55e40b5	2022-08-11T22:31:31.468Z	2024-04-11T02:39:27.698Z	DCSrv	[DCSrv](https://attack.mitre.org/software/S1033) is destructive malware that has been used by [Moses Staff](https://attack.mitre.org/groups/G1009) since at least September 2021. Though [DCSrv](https://attack.mitre.org/software/S1033) has ransomware-like capabilities, [Moses Staff](https://attack.mitre.org/groups/G1009) does not demand ransom or offer a decryption key.(Citation: Checkpoint MosesSt…	[{'source_name': 'mitre-attack', 'url': 'https://attack.mitre.org/software/S1033', 'external_id': 'S1033'}, {'source_name': 'Checkpoint MosesStaff Nov 2021', 'description': 'Checkpoint Research. (2021, November 15). Uncovering MosesStaff techniques: Ideology over Money. Retrieved August 11, 2022.', 'url': 'https://research.checkpoint.com/2021/mosesstaff-targeting-israeli-companies/'}]	['marking-definition--fa42a846-8d90-4e51-bc29-71d5b4802168']	3.2.0	['enterprise-attack']	identity--c78cb6e5-0c4b-4611-8297-d1b8b55e40b5	1.1	['DCSrv']	False	['Hiroki Nagahama, NEC Corporation', 'Pooja Natarajan, NEC Corporation India', 'Manikantan Srinivasan, NEC Corporation India']	['Windows']	True
malware	2.1	malware--554e010d-726b-439d-9a1a-f60fff0cc109	identity--c78cb6e5-0c4b-4611-8297-d1b8b55e40b5	2024-03-06T19:14:43.437Z	2024-03-06T19:15:21.887Z	GLASSTOKEN	[GLASSTOKEN](https://attack.mitre.org/software/S1117) is a custom web shell used by threat actors during [Cutting Edge](https://attack.mitre.org/campaigns/C0029) to execute commands on compromised Ivanti Secure Connect VPNs.(Citation: Volexity Ivanti Zero-Day Exploitation January 2024)	[{'source_name': 'mitre-attack', 'url': 'https://attack.mitre.org/software/S1117', 'external_id': 'S1117'}, {'source_name': 'Volexity Ivanti Zero-Day Exploitation January 2024', 'description': 'Meltzer, M. et al. (2024, January 10). Active Exploitation of Two Zero-Day Vulnerabilities in Ivanti Connect Secure VPN. Retrieved February 27, 2024.', 'url': 'https://www.volexity.com/blog/2024/01/10/acti…	['marking-definition--fa42a846-8d90-4e51-bc29-71d5b4802168']	3.2.0	['enterprise-attack']	identity--c78cb6e5-0c4b-4611-8297-d1b8b55e40b5	1.0	['GLASSTOKEN']	False		['Network']	True
malware	2.1	malware--552462b9-ae79-49dd-855c-5973014e157f	identity--c78cb6e5-0c4b-4611-8297-d1b8b55e40b5	2017-05-31T21:32:20.949Z	2022-04-25T14:00:00.188Z	Zeroaccess	[Zeroaccess](https://attack.mitre.org/software/S0027) is a kernel-mode [Rootkit](https://attack.mitre.org/techniques/T1014) that attempts to add victims to the ZeroAccess botnet, often for monetary gain. (Citation: Sophos ZeroAccess)	[{'source_name': 'mitre-attack', 'url': 'https://attack.mitre.org/software/S0027', 'external_id': 'S0027'}, {'source_name': 'Sophos ZeroAccess', 'description': 'Wyke, J. (2012, April). ZeroAccess. Retrieved July 18, 2016.', 'url': 'https://sophosnews.files.wordpress.com/2012/04/zeroaccess2.pdf'}]	['marking-definition--fa42a846-8d90-4e51-bc29-71d5b4802168']	2.1.0	['enterprise-attack']	identity--c78cb6e5-0c4b-4611-8297-d1b8b55e40b5	1.0					True
malware	2.1	malware--54e8672d-5338-4ad1-954a-a7c986bee530	identity--c78cb6e5-0c4b-4611-8297-d1b8b55e40b5	2019-01-30T17:48:35.006Z	2022-09-22T00:38:34.857Z	zwShell	[zwShell](https://attack.mitre.org/software/S0350) is a remote access tool (RAT) written in Delphi that has been seen in the wild since the spring of 2010 and used by threat actors during [Night Dragon](https://attack.mitre.org/campaigns/C0002).(Citation: McAfee Night Dragon)	[{'source_name': 'mitre-attack', 'url': 'https://attack.mitre.org/software/S0350', 'external_id': 'S0350'}, {'source_name': 'zwShell', 'description': '(Citation: McAfee Night Dragon)'}, {'source_name': 'McAfee Night Dragon', 'description': 'McAfee® Foundstone® Professional Services and McAfee Labs™. (2011, February 10). Global Energy Cyberattacks: “Night Dragon”. Retrieved February 19, 2018.', 'u…	['marking-definition--fa42a846-8d90-4e51-bc29-71d5b4802168']	2.1.0	['enterprise-attack']	identity--c78cb6e5-0c4b-4611-8297-d1b8b55e40b5	2.0	['zwShell']	False		['Windows']	True
malware	2.1	malware--54cc1d4f-5c53-4f0e-9ef5-11b4998e82e4	identity--c78cb6e5-0c4b-4611-8297-d1b8b55e40b5	2017-05-31T21:32:57.807Z	2023-10-06T14:08:40.134Z	BlackEnergy	[BlackEnergy](https://attack.mitre.org/software/S0089) is a malware toolkit that has been used by both criminal and APT actors. It dates back to at least 2007 and was originally designed to create botnets for use in conducting Distributed Denial of Service (DDoS) attacks, but its use has evolved to support various plug-ins. It is well known for being used during the confrontation between Georgia …	[{'source_name': 'mitre-attack', 'url': 'https://attack.mitre.org/software/S0089', 'external_id': 'S0089'}, {'source_name': 'F-Secure BlackEnergy 2014', 'description': 'F-Secure Labs. (2014). BlackEnergy & Quedagh: The convergence of crimeware and APT attacks. Retrieved March 24, 2016.', 'url': 'https://blog-assets.f-secure.com/wp-content/uploads/2019/10/15163408/BlackEnergy_Quedagh.pdf'}]	['marking-definition--fa42a846-8d90-4e51-bc29-71d5b4802168']	3.2.0	['enterprise-attack', 'ics-attack']	identity--c78cb6e5-0c4b-4611-8297-d1b8b55e40b5	1.4	['BlackEnergy', 'Black Energy']	False		['Windows']	True
malware	2.1	malware--54a73038-1937-4d71-a253-316e76d5413c	identity--c78cb6e5-0c4b-4611-8297-d1b8b55e40b5	2020-11-16T18:40:34.473Z	2021-10-01T20:33:55.926Z	Lucifer	[Lucifer](https://attack.mitre.org/software/S0532) is a crypto miner and DDoS hybrid malware that leverages well-known exploits to spread laterally on Windows platforms.(Citation: Unit 42 Lucifer June 2020)	[{'source_name': 'mitre-attack', 'url': 'https://attack.mitre.org/software/S0532', 'external_id': 'S0532'}, {'source_name': 'Unit 42 Lucifer June 2020', 'description': 'Hsu, K. et al. (2020, June 24). Lucifer: New Cryptojacking and DDoS Hybrid Malware Exploiting High and Critical Vulnerabilities to Infect Windows Devices. Retrieved November 16, 2020.', 'url': 'https://unit42.paloaltonetworks.com/…	['marking-definition--fa42a846-8d90-4e51-bc29-71d5b4802168']	2.1.0	['enterprise-attack']	identity--c78cb6e5-0c4b-4611-8297-d1b8b55e40b5	1.1	['Lucifer']		['Daniyal Naeem, BT Security']	['Windows']	True
malware	2.1	malware--54a01db0-9fab-4d5f-8209-53cef8425f4a	identity--c78cb6e5-0c4b-4611-8297-d1b8b55e40b5	2020-09-24T13:23:45.162Z	2022-04-25T14:00:00.188Z	FatDuke	[FatDuke](https://attack.mitre.org/software/S0512) is a backdoor used by [APT29](https://attack.mitre.org/groups/G0016) since at least 2016.(Citation: ESET Dukes October 2019)	[{'source_name': 'mitre-attack', 'url': 'https://attack.mitre.org/software/S0512', 'external_id': 'S0512'}, {'source_name': 'ESET Dukes October 2019', 'description': 'Faou, M., Tartare, M., Dupuy, T. (2019, October). OPERATION GHOST. Retrieved September 23, 2020.', 'url': 'https://www.welivesecurity.com/wp-content/uploads/2019/10/ESET_Operation_Ghost_Dukes.pdf'}]	['marking-definition--fa42a846-8d90-4e51-bc29-71d5b4802168']	2.1.0	['enterprise-attack']	identity--c78cb6e5-0c4b-4611-8297-d1b8b55e40b5	1.1	['FatDuke']			['Windows']	True
malware	2.1	malware--46cbafbc-8907-42d3-9002-5327c26f8927	identity--c78cb6e5-0c4b-4611-8297-d1b8b55e40b5	2021-05-20T17:44:26.582Z	2024-03-25T19:46:59.150Z	WastedLocker	[WastedLocker](https://attack.mitre.org/software/S0612) is a ransomware family attributed to [Indrik Spider](https://attack.mitre.org/groups/G0119) that has been used since at least May 2020. [WastedLocker](https://attack.mitre.org/software/S0612) has been used against a broad variety of sectors, including manufacturing, information technology, and media.(Citation: Symantec WastedLocker June 2020…	[{'source_name': 'mitre-attack', 'url': 'https://attack.mitre.org/software/S0612', 'external_id': 'S0612'}, {'source_name': 'WastedLocker', 'description': '(Citation: Symantec WastedLocker June 2020)(Citation: NCC Group WastedLocker June 2020) '}, {'source_name': 'NCC Group WastedLocker June 2020', 'description': 'Antenucci, S., Pantazopoulos, N., Sandee, M. (2020, June 23). WastedLocker: A New R…	['marking-definition--fa42a846-8d90-4e51-bc29-71d5b4802168']	3.2.0	['enterprise-attack']	identity--c78cb6e5-0c4b-4611-8297-d1b8b55e40b5	1.1	['WastedLocker']	False	['Daniyal Naeem, BT Security']	['Windows']	True
malware	2.1	malware--542e3384-341a-455b-bb48-4917b25e3b00	identity--c78cb6e5-0c4b-4611-8297-d1b8b55e40b5	2024-08-07T20:03:17.762Z	2024-08-09T17:29:21.238Z	CHIMNEYSWEEP	[CHIMNEYSWEEP](https://attack.mitre.org/software/S1149) is a backdoor malware that was deployed during [HomeLand Justice](https://attack.mitre.org/campaigns/C0038) along with [ROADSWEEP](https://attack.mitre.org/software/S1150) ransomware, and has been used to target Farsi and Arabic speakers since at least 2012.(Citation: Mandiant ROADSWEEP August 2022)	[{'source_name': 'mitre-attack', 'url': 'https://attack.mitre.org/software/S1149', 'external_id': 'S1149'}, {'source_name': 'Mandiant ROADSWEEP August 2022', 'description': 'Jenkins, L. at al. (2022, August 4). ROADSWEEP Ransomware - Likely Iranian Threat Actor Conducts Politically Motivated Disruptive Activity Against Albanian Government Organizations. Retrieved August 6, 2024.', 'url': 'https:/…	['marking-definition--fa42a846-8d90-4e51-bc29-71d5b4802168']	3.2.0	['enterprise-attack']	identity--c78cb6e5-0c4b-4611-8297-d1b8b55e40b5	1.0	['CHIMNEYSWEEP']	False		['Windows']	True
malware	2.1	malware--54089fba-8662-4f37-9a44-6ad25a5f630a	identity--c78cb6e5-0c4b-4611-8297-d1b8b55e40b5	2023-12-22T20:03:48.505Z	2024-01-02T20:44:36.518Z	HUI Loader	[HUI Loader](https://attack.mitre.org/software/S1097) is a custom DLL loader that has been used since at least 2015 by China-based threat groups including [Cinnamon Tempest](https://attack.mitre.org/groups/G1021) and [menuPass](https://attack.mitre.org/groups/G0045) to deploy malware on compromised hosts. [HUI Loader](https://attack.mitre.org/software/S1097) has been observed in campaigns loading…	[{'source_name': 'mitre-attack', 'url': 'https://attack.mitre.org/software/S1097', 'external_id': 'S1097'}, {'source_name': 'SecureWorks BRONZE STARLIGHT Ransomware Operations June 2022', 'description': 'Counter Threat Unit Research Team . (2022, June 23). BRONZE STARLIGHT RANSOMWARE OPERATIONS USE HUI LOADER. Retrieved December 7, 2023.', 'url': 'https://www.secureworks.com/research/bronze-starl…	['marking-definition--fa42a846-8d90-4e51-bc29-71d5b4802168']	3.2.0	['enterprise-attack']	identity--c78cb6e5-0c4b-4611-8297-d1b8b55e40b5	1.0	['HUI Loader']	False		['Windows']	True
malware	2.1	malware--53d47b09-09c2-4015-8d37-6633ecd53f79	identity--c78cb6e5-0c4b-4611-8297-d1b8b55e40b5	2018-04-18T17:59:24.739Z	2022-04-25T14:00:00.188Z	POORAIM	[POORAIM](https://attack.mitre.org/software/S0216) is a backdoor used by [APT37](https://attack.mitre.org/groups/G0067) in campaigns since at least 2014. (Citation: FireEye APT37 Feb 2018)	[{'source_name': 'mitre-attack', 'url': 'https://attack.mitre.org/software/S0216', 'external_id': 'S0216'}, {'source_name': 'POORAIM', 'description': '(Citation: FireEye APT37 Feb 2018)'}, {'source_name': 'FireEye APT37 Feb 2018', 'description': 'FireEye. (2018, February 20). APT37 (Reaper): The Overlooked North Korean Actor. Retrieved March 1, 2018.', 'url': 'https://www2.fireeye.com/rs/848-DID-…	['marking-definition--fa42a846-8d90-4e51-bc29-71d5b4802168']	2.1.0	['enterprise-attack']	identity--c78cb6e5-0c4b-4611-8297-d1b8b55e40b5	1.1	['POORAIM']			['Windows']	True
malware	2.1	malware--53cf6cc4-65aa-445a-bcf8-c3d296f8a7a2	identity--c78cb6e5-0c4b-4611-8297-d1b8b55e40b5	2017-05-31T21:32:27.787Z	2022-04-25T14:00:00.188Z	NETEAGLE	[NETEAGLE](https://attack.mitre.org/software/S0034) is a backdoor developed by [APT30](https://attack.mitre.org/groups/G0013) with compile dates as early as 2008. It has two main variants known as “Scout” and “Norton.” (Citation: FireEye APT30)	[{'source_name': 'mitre-attack', 'url': 'https://attack.mitre.org/software/S0034', 'external_id': 'S0034'}, {'source_name': 'FireEye APT30', 'description': 'FireEye Labs. (2015, April). APT30 AND THE MECHANICS OF A LONG-RUNNING CYBER ESPIONAGE OPERATION. Retrieved May 1, 2015.', 'url': 'https://www2.fireeye.com/rs/fireye/images/rpt-apt30.pdf'}]	['marking-definition--fa42a846-8d90-4e51-bc29-71d5b4802168']	2.1.0	['enterprise-attack']	identity--c78cb6e5-0c4b-4611-8297-d1b8b55e40b5	1.1	['NETEAGLE']			['Windows']	True
malware	2.1	malware--53ab35c2-d00e-491a-8753-41d35ae7e547	identity--c78cb6e5-0c4b-4611-8297-d1b8b55e40b5	2019-01-29T19:18:28.468Z	2022-04-25T14:00:00.188Z	DarkComet	[DarkComet](https://attack.mitre.org/software/S0334) is a Windows remote administration tool and backdoor.(Citation: TrendMicro DarkComet Sept 2014)(Citation: Malwarebytes DarkComet March 2018)	[{'source_name': 'mitre-attack', 'url': 'https://attack.mitre.org/software/S0334', 'external_id': 'S0334'}, {'source_name': 'DarkComet', 'description': '(Citation: TrendMicro DarkComet Sept 2014)'}, {'source_name': 'DarkKomet', 'description': '(Citation: TrendMicro DarkComet Sept 2014)'}, {'source_name': 'Fynloski', 'description': '(Citation: TrendMicro DarkComet Sept 2014)'}, {'source_name': 'Kr…	['marking-definition--fa42a846-8d90-4e51-bc29-71d5b4802168']	2.1.0	['enterprise-attack']	identity--c78cb6e5-0c4b-4611-8297-d1b8b55e40b5	1.1	['DarkComet', 'DarkKomet', 'Fynloski', 'Krademok', 'FYNLOS']			['Windows']	True
malware	2.1	malware--53a42597-1974-4b8e-84fd-3675e8992053	identity--c78cb6e5-0c4b-4611-8297-d1b8b55e40b5	2018-10-17T00:14:20.652Z	2022-04-25T14:00:00.188Z	NavRAT	[NavRAT](https://attack.mitre.org/software/S0247) is a remote access tool designed to upload, download, and execute files. It has been observed in attacks targeting South Korea. (Citation: Talos NavRAT May 2018)	[{'source_name': 'mitre-attack', 'url': 'https://attack.mitre.org/software/S0247', 'external_id': 'S0247'}, {'source_name': 'NavRAT', 'description': '(Citation: Talos NavRAT May 2018)'}, {'source_name': 'Talos NavRAT May 2018', 'description': 'Mercer, W., Rascagneres, P. (2018, May 31). NavRAT Uses US-North Korea Summit As Decoy For Attacks In South Korea. Retrieved June 11, 2018.', 'url': 'https…	['marking-definition--fa42a846-8d90-4e51-bc29-71d5b4802168']	2.1.0	['enterprise-attack']	identity--c78cb6e5-0c4b-4611-8297-d1b8b55e40b5	1.1	['NavRAT']			['Windows']	True
malware	2.1	malware--536be338-e2ef-4a6b-afb6-8d5568b91eb2	identity--c78cb6e5-0c4b-4611-8297-d1b8b55e40b5	2018-10-17T00:14:20.652Z	2022-04-25T14:00:00.188Z	Kazuar	[Kazuar](https://attack.mitre.org/software/S0265) is a fully featured, multi-platform backdoor Trojan written using the Microsoft .NET framework. (Citation: Unit 42 Kazuar May 2017)	[{'source_name': 'mitre-attack', 'url': 'https://attack.mitre.org/software/S0265', 'external_id': 'S0265'}, {'source_name': 'Kazuar', 'description': '(Citation: Unit 42 Kazuar May 2017)'}, {'source_name': 'Unit 42 Kazuar May 2017', 'description': 'Levene, B, et al. (2017, May 03). Kazuar: Multiplatform Espionage Backdoor with API Access. Retrieved July 17, 2018.', 'url': 'https://researchcenter.p…	['marking-definition--fa42a846-8d90-4e51-bc29-71d5b4802168']	2.1.0	['enterprise-attack']	identity--c78cb6e5-0c4b-4611-8297-d1b8b55e40b5	1.3	['Kazuar']			['Windows', 'macOS']	True
malware	2.1	malware--53486bc7-7748-4716-8190-e4f1fde04c53	identity--c78cb6e5-0c4b-4611-8297-d1b8b55e40b5	2020-05-08T19:27:12.414Z	2022-04-25T14:00:00.188Z	PowerShower	[PowerShower](https://attack.mitre.org/software/S0441) is a PowerShell backdoor used by [Inception](https://attack.mitre.org/groups/G0100) for initial reconnaissance and to download and execute second stage payloads.(Citation: Unit 42 Inception November 2018)(Citation: Kaspersky Cloud Atlas August 2019)	[{'source_name': 'mitre-attack', 'url': 'https://attack.mitre.org/software/S0441', 'external_id': 'S0441'}, {'source_name': 'Unit 42 Inception November 2018', 'description': 'Lancaster, T. (2018, November 5). Inception Attackers Target Europe with Year-old Office Vulnerability. Retrieved May 8, 2020.', 'url': 'https://unit42.paloaltonetworks.com/unit42-inception-attackers-target-europe-year-old-o…	['marking-definition--fa42a846-8d90-4e51-bc29-71d5b4802168']	2.1.0	['enterprise-attack']	identity--c78cb6e5-0c4b-4611-8297-d1b8b55e40b5	1.0	['PowerShower']			['Windows']	True
malware	2.1	malware--532c6004-b1e8-415b-9516-f7c14ba783b1	identity--c78cb6e5-0c4b-4611-8297-d1b8b55e40b5	2021-09-28T17:48:36.547Z	2021-10-25T14:24:59.957Z	MarkiRAT	[MarkiRAT](https://attack.mitre.org/software/S0652) is a remote access Trojan (RAT) compiled with Visual Studio that has been used by [Ferocious Kitten](https://attack.mitre.org/groups/G0137) since at least 2015.(Citation: Kaspersky Ferocious Kitten Jun 2021)	[{'source_name': 'mitre-attack', 'url': 'https://attack.mitre.org/software/S0652', 'external_id': 'S0652'}, {'source_name': 'Kaspersky Ferocious Kitten Jun 2021', 'description': 'GReAT. (2021, June 16). Ferocious Kitten: 6 Years of Covert Surveillance in Iran. Retrieved September 22, 2021.', 'url': 'https://securelist.com/ferocious-kitten-6-years-of-covert-surveillance-in-iran/102806/'}]	['marking-definition--fa42a846-8d90-4e51-bc29-71d5b4802168']	2.1.0	['enterprise-attack']	identity--c78cb6e5-0c4b-4611-8297-d1b8b55e40b5	1.0	['MarkiRAT']		['Pooja Natarajan, NEC Corporation India', 'Manikantan Srinivasan, NEC Corporation India', 'Hiroki Nagahama, NEC Corporation']	['Windows']	True
malware	2.1	malware--51f78dfc-52f9-424e-8753-bb4246188313	identity--c78cb6e5-0c4b-4611-8297-d1b8b55e40b5	2024-07-25T22:12:08.779Z	2024-10-10T14:35:13.781Z	Nightdoor	[Nightdoor](https://attack.mitre.org/software/S1147) is a backdoor exclusively associated with [Daggerfly](https://attack.mitre.org/groups/G1034) operations. [Nightdoor](https://attack.mitre.org/software/S1147) uses common libraries with [MgBot](https://attack.mitre.org/software/S1146) and [MacMa](https://attack.mitre.org/software/S1016), linking these malware families together.(Citation: ESET Ev…	[{'source_name': 'mitre-attack', 'url': 'https://attack.mitre.org/software/S1147', 'external_id': 'S1147'}, {'source_name': 'ESET EvasivePanda 2024', 'description': 'Ahn Ho, Facundo Muñoz, & Marc-Etienne M.Léveillé. (2024, March 7). Evasive Panda leverages Monlam Festival to target Tibetans. Retrieved July 25, 2024.', 'url': 'https://www.welivesecurity.com/en/eset-research/evasive-panda-leverages…	['marking-definition--fa42a846-8d90-4e51-bc29-71d5b4802168']	3.2.0	['enterprise-attack']	identity--c78cb6e5-0c4b-4611-8297-d1b8b55e40b5	1.0	['Nightdoor']	False		['Windows']	True
malware	2.1	malware--518bb5f1-91f4-4ff2-b09d-5a94e1ebe95f	identity--c78cb6e5-0c4b-4611-8297-d1b8b55e40b5	2019-01-29T19:09:26.355Z	2024-04-10T22:22:03.759Z	UBoatRAT	[UBoatRAT](https://attack.mitre.org/software/S0333) is a remote access tool that was identified in May 2017.(Citation: PaloAlto UBoatRAT Nov 2017)	[{'source_name': 'mitre-attack', 'url': 'https://attack.mitre.org/software/S0333', 'external_id': 'S0333'}, {'source_name': 'UBoatRAT', 'description': '(Citation: PaloAlto UBoatRAT Nov 2017)'}, {'source_name': 'PaloAlto UBoatRAT Nov 2017', 'description': 'Hayashi, K. (2017, November 28). UBoatRAT Navigates East Asia. Retrieved January 12, 2018.', 'url': 'https://researchcenter.paloaltonetworks.co…	['marking-definition--fa42a846-8d90-4e51-bc29-71d5b4802168']	3.2.0	['enterprise-attack']	identity--c78cb6e5-0c4b-4611-8297-d1b8b55e40b5	1.2	['UBoatRAT']	False		['Windows']	True
malware	2.1	malware--5189f018-fea2-45d7-b0ed-23f9ee0a46f3	identity--c78cb6e5-0c4b-4611-8297-d1b8b55e40b5	2018-10-17T00:14:20.652Z	2024-04-10T22:17:02.480Z	VERMIN	[VERMIN](https://attack.mitre.org/software/S0257) is a remote access tool written in the Microsoft .NET framework. It is mostly composed of original code, but also has some open source code. (Citation: Unit 42 VERMIN Jan 2018)	[{'source_name': 'mitre-attack', 'url': 'https://attack.mitre.org/software/S0257', 'external_id': 'S0257'}, {'source_name': 'VERMIN', 'description': '(Citation: Unit 42 VERMIN Jan 2018)'}, {'source_name': 'Unit 42 VERMIN Jan 2018', 'description': 'Lancaster, T., Cortes, J. (2018, January 29). VERMIN: Quasar RAT and Custom Malware Used In Ukraine. Retrieved July 5, 2018.', 'url': 'https://research…	['marking-definition--fa42a846-8d90-4e51-bc29-71d5b4802168']	3.2.0	['enterprise-attack']	identity--c78cb6e5-0c4b-4611-8297-d1b8b55e40b5	1.2	['VERMIN']	False		['Windows']	True
malware	2.1	malware--5147ef15-1cae-4707-8ea1-bee8d98b7f1d	identity--c78cb6e5-0c4b-4611-8297-d1b8b55e40b5	2020-07-15T17:55:11.252Z	2024-10-28T19:20:20.633Z	IcedID	[IcedID](https://attack.mitre.org/software/S0483) is a modular banking malware designed to steal financial information that has been observed in the wild since at least 2017. [IcedID](https://attack.mitre.org/software/S0483) has been downloaded by [Emotet](https://attack.mitre.org/software/S0367) in multiple campaigns.(Citation: IBM IcedID November 2017)(Citation: Juniper IcedID June 2020)	[{'source_name': 'mitre-attack', 'url': 'https://attack.mitre.org/software/S0483', 'external_id': 'S0483'}, {'source_name': 'IBM IcedID November 2017', 'description': 'Kessem, L., et al. (2017, November 13). New Banking Trojan IcedID Discovered by IBM X-Force Research. Retrieved July 14, 2020.', 'url': 'https://securityintelligence.com/new-banking-trojan-icedid-discovered-by-ibm-x-force-research/…	['marking-definition--fa42a846-8d90-4e51-bc29-71d5b4802168']	3.2.0	['enterprise-attack']	identity--c78cb6e5-0c4b-4611-8297-d1b8b55e40b5	1.2	['IcedID']	False	['Jorge Orchilles', 'Matt Brenton', 'Zaw Min Htun, @Z3TAE']	['Windows']	True
malware	2.1	malware--50d6688b-0985-4f3d-8cbe-0c796b30703b	identity--c78cb6e5-0c4b-4611-8297-d1b8b55e40b5	2019-09-12T17:40:38.303Z	2024-04-11T02:29:45.766Z	Fysbis	[Fysbis](https://attack.mitre.org/software/S0410) is a Linux-based backdoor used by [APT28](https://attack.mitre.org/groups/G0007) that dates back to at least 2014.(Citation: Fysbis Palo Alto Analysis)	[{'source_name': 'mitre-attack', 'url': 'https://attack.mitre.org/software/S0410', 'external_id': 'S0410'}, {'source_name': 'Fysbis Palo Alto Analysis', 'description': 'Bryan Lee and Rob Downs. (2016, February 12). A Look Into Fysbis: Sofacy’s Linux Backdoor. Retrieved September 10, 2017.', 'url': 'https://researchcenter.paloaltonetworks.com/2016/02/a-look-into-fysbis-sofacys-linux-backdoor/'}]	['marking-definition--fa42a846-8d90-4e51-bc29-71d5b4802168']	3.2.0	['enterprise-attack']	identity--c78cb6e5-0c4b-4611-8297-d1b8b55e40b5	1.4	['Fysbis']	False		['Linux']	True
malware	2.1	malware--5a3a31fe-5a8f-48e1-bff0-a753e5b1be70	identity--c78cb6e5-0c4b-4611-8297-d1b8b55e40b5	2017-05-31T21:32:18.315Z	2024-01-03T21:37:14.516Z	China Chopper	[China Chopper](https://attack.mitre.org/software/S0020) is a [Web Shell](https://attack.mitre.org/techniques/T1505/003) hosted on Web servers to provide access back into an enterprise network that does not rely on an infected system calling back to a remote command and control server.(Citation: Lee 2013) It has been used by several threat groups.(Citation: Dell TG-3390)(Citation: FireEye Perisco…	[{'source_name': 'mitre-attack', 'url': 'https://attack.mitre.org/software/S0020', 'external_id': 'S0020'}, {'source_name': 'China Chopper', 'description': '(Citation: Dell TG-3390) (Citation: FireEye Periscope March 2018)'}, {'source_name': 'CISA AA21-200A APT40 July 2021', 'description': 'CISA. (2021, July 19). (AA21-200A) Joint Cybersecurity Advisory – Tactics, Techniques, and Procedures of In…	['marking-definition--fa42a846-8d90-4e51-bc29-71d5b4802168']	3.2.0	['enterprise-attack']	identity--c78cb6e5-0c4b-4611-8297-d1b8b55e40b5	2.5	['China Chopper']	False		['Windows']	True
malware	2.1	malware--04378e79-4387-468a-a8f7-f974b8254e44	identity--c78cb6e5-0c4b-4611-8297-d1b8b55e40b5	2022-08-19T20:28:36.981Z	2024-09-17T17:58:55.921Z	Bumblebee	[Bumblebee](https://attack.mitre.org/software/S1039) is a custom loader written in C++ that has been used by multiple threat actors, including possible initial access brokers, to download and execute additional payloads since at least March 2022. [Bumblebee](https://attack.mitre.org/software/S1039) has been linked to ransomware operations including [Conti](https://attack.mitre.org/software/S0575)…	[{'source_name': 'mitre-attack', 'url': 'https://attack.mitre.org/software/S1039', 'external_id': 'S1039'}, {'source_name': 'Symantec Bumblebee June 2022', 'description': 'Kamble, V. (2022, June 28). Bumblebee: New Loader Rapidly Assuming Central Position in Cyber-crime Ecosystem. Retrieved August 24, 2022.', 'url': 'https://symantec-enterprise-blogs.security.com/blogs/threat-intelligence/bumbleb…	['marking-definition--fa42a846-8d90-4e51-bc29-71d5b4802168']	3.2.0	['enterprise-attack']	identity--c78cb6e5-0c4b-4611-8297-d1b8b55e40b5	1.1	['Bumblebee']	False	['Phill Taylor, BT Security']	['Windows']	True
malware	2.1	malware--08d20cd2-f084-45ee-8558-fa6ef5a18519	identity--c78cb6e5-0c4b-4611-8297-d1b8b55e40b5	2017-05-31T21:33:16.790Z	2022-04-25T14:00:00.188Z	Downdelph	[Downdelph](https://attack.mitre.org/software/S0134) is a first-stage downloader written in Delphi that has been used by [APT28](https://attack.mitre.org/groups/G0007) in rare instances between 2013 and 2015. (Citation: ESET Sednit Part 3)	[{'source_name': 'mitre-attack', 'url': 'https://attack.mitre.org/software/S0134', 'external_id': 'S0134'}, {'source_name': 'ESET Sednit Part 3', 'description': 'ESET. (2016, October). En Route with Sednit - Part 3: A Mysterious Downloader. Retrieved November 21, 2016.', 'url': 'http://www.welivesecurity.com/wp-content/uploads/2016/10/eset-sednit-part3.pdf'}]	['marking-definition--fa42a846-8d90-4e51-bc29-71d5b4802168']	2.1.0	['enterprise-attack']	identity--c78cb6e5-0c4b-4611-8297-d1b8b55e40b5	1.2	['Downdelph', 'Delphacy']			['Windows']	True
malware	2.1	malware--088f1d6e-0783-47c6-9923-9c79b2af43d4	identity--c78cb6e5-0c4b-4611-8297-d1b8b55e40b5	2020-12-14T17:34:58.457Z	2024-04-10T23:46:32.577Z	Stuxnet	[Stuxnet](https://attack.mitre.org/software/S0603) was the first publicly reported piece of malware to specifically target industrial control systems devices. [Stuxnet](https://attack.mitre.org/software/S0603) is a large and complex piece of malware that utilized multiple different behaviors including multiple zero-day vulnerabilities, a sophisticated Windows rootkit, and network infection routin…	[{'source_name': 'mitre-attack', 'url': 'https://attack.mitre.org/software/S0603', 'external_id': 'S0603'}, {'source_name': 'W32.Stuxnet', 'description': '(Citation: Nicolas Falliere, Liam O Murchu, Eric Chien February 2011) '}, {'source_name': 'CISA ICS Advisory ICSA-10-272-01', 'description': 'CISA. (2010, September 10). ICS Advisory (ICSA-10-272-01). Retrieved December 7, 2020.', 'url': 'https…	['marking-definition--fa42a846-8d90-4e51-bc29-71d5b4802168']	3.2.0	['enterprise-attack', 'ics-attack']	identity--c78cb6e5-0c4b-4611-8297-d1b8b55e40b5	1.4	['Stuxnet', 'W32.Stuxnet']	False		['Windows']	True
malware	2.1	malware--0852567d-7958-4f4b-8947-4f840ec8d57d	identity--c78cb6e5-0c4b-4611-8297-d1b8b55e40b5	2018-04-18T17:59:24.739Z	2024-04-11T02:37:34.915Z	DOGCALL	[DOGCALL](https://attack.mitre.org/software/S0213) is a backdoor used by [APT37](https://attack.mitre.org/groups/G0067) that has been used to target South Korean government and military organizations in 2017. It is typically dropped using a Hangul Word Processor (HWP) exploit. (Citation: FireEye APT37 Feb 2018)	[{'source_name': 'mitre-attack', 'url': 'https://attack.mitre.org/software/S0213', 'external_id': 'S0213'}, {'source_name': 'DOGCALL', 'description': '(Citation: FireEye APT37 Feb 2018)'}, {'source_name': 'FireEye APT37 Feb 2018', 'description': 'FireEye. (2018, February 20). APT37 (Reaper): The Overlooked North Korean Actor. Retrieved March 1, 2018.', 'url': 'https://www2.fireeye.com/rs/848-DID-…	['marking-definition--fa42a846-8d90-4e51-bc29-71d5b4802168']	3.2.0	['enterprise-attack']	identity--c78cb6e5-0c4b-4611-8297-d1b8b55e40b5	1.3	['DOGCALL']	False		['Windows']	True
malware	2.1	malware--083bb47b-02c8-4423-81a2-f9ef58572974	identity--c78cb6e5-0c4b-4611-8297-d1b8b55e40b5	2017-05-31T21:32:59.661Z	2022-10-12T17:18:25.971Z	Backdoor.Oldrea	[Backdoor.Oldrea](https://attack.mitre.org/software/S0093) is a modular backdoor that used by [Dragonfly](https://attack.mitre.org/groups/G0035) against energy companies since at least 2013. [Backdoor.Oldrea](https://attack.mitre.org/software/S0093) was distributed via supply chain compromise, and included specialized modules to enumerate and map ICS-specific systems, processes, and protocols.(Ci…	[{'source_name': 'mitre-attack', 'url': 'https://attack.mitre.org/software/S0093', 'external_id': 'S0093'}, {'source_name': 'Gigamon Berserk Bear October 2021', 'description': 'Slowik, J. (2021, October). THE BAFFLING BERSERK BEAR: A DECADE’S ACTIVITY TARGETING CRITICAL INFRASTRUCTURE. Retrieved December 6, 2021.', 'url': 'https://vblocalhost.com/uploads/VB2021-Slowik.pdf'}, {'source_name': 'Syma…	['marking-definition--fa42a846-8d90-4e51-bc29-71d5b4802168']	2.1.0	['enterprise-attack', 'ics-attack']	identity--c78cb6e5-0c4b-4611-8297-d1b8b55e40b5	2.0	['Backdoor.Oldrea', 'Havex']	False		['Windows']	True
malware	2.1	malware--0817aaf2-afea-4c32-9285-4dcd1df5bf14	identity--c78cb6e5-0c4b-4611-8297-d1b8b55e40b5	2018-10-17T00:14:20.652Z	2022-04-25T14:00:00.188Z	yty	[yty](https://attack.mitre.org/software/S0248) is a modular, plugin-based malware framework. The components of the framework are written in a variety of programming languages. (Citation: ASERT Donot March 2018)	[{'source_name': 'mitre-attack', 'url': 'https://attack.mitre.org/software/S0248', 'external_id': 'S0248'}, {'source_name': 'yty', 'description': '(Citation: ASERT Donot March 2018)'}, {'source_name': 'ASERT Donot March 2018', 'description': 'Schwarz, D., Sopko J. (2018, March 08). Donot Team Leverages New Modular Malware Framework in South Asia. Retrieved June 11, 2018.', 'url': 'https://www.arb…	['marking-definition--fa42a846-8d90-4e51-bc29-71d5b4802168']	2.1.0	['enterprise-attack']	identity--c78cb6e5-0c4b-4611-8297-d1b8b55e40b5	1.2	['yty']			['Windows']	True
malware	2.1	malware--071d5d65-83ec-4a55-acfa-be7d5f28ba9a	identity--c78cb6e5-0c4b-4611-8297-d1b8b55e40b5	2019-01-30T19:50:45.307Z	2022-04-25T14:00:00.188Z	NOKKI	[NOKKI](https://attack.mitre.org/software/S0353) is a modular remote access tool. The earliest observed attack using [NOKKI](https://attack.mitre.org/software/S0353) was in January 2018. [NOKKI](https://attack.mitre.org/software/S0353) has significant code overlap with the [KONNI](https://attack.mitre.org/software/S0356) malware family. There is some evidence potentially linking [NOKKI](https://a…	[{'source_name': 'mitre-attack', 'url': 'https://attack.mitre.org/software/S0353', 'external_id': 'S0353'}, {'source_name': 'NOKKI', 'description': '(Citation: Unit 42 NOKKI Sept 2018)'}, {'source_name': 'Unit 42 NOKKI Sept 2018', 'description': 'Grunzweig, J., Lee, B. (2018, September 27). New KONNI Malware attacking Eurasia and Southeast Asia. Retrieved November 5, 2018.', 'url': 'https://resea…	['marking-definition--fa42a846-8d90-4e51-bc29-71d5b4802168']	2.1.0	['enterprise-attack']	identity--c78cb6e5-0c4b-4611-8297-d1b8b55e40b5	1.1	['NOKKI']			['Windows']	True
malware	2.1	malware--0715560d-4299-4e84-9e20-6e80ab57e4f2	identity--c78cb6e5-0c4b-4611-8297-d1b8b55e40b5	2022-02-01T16:21:13.097Z	2024-04-10T22:31:28.094Z	Torisma	[Torisma](https://attack.mitre.org/software/S0678) is a second stage implant designed for specialized monitoring that has been used by [Lazarus Group](https://attack.mitre.org/groups/G0032). [Torisma](https://attack.mitre.org/software/S0678) was discovered during an investigation into the 2020 Operation North Star campaign that targeted the defense sector.(Citation: McAfee Lazarus Nov 2020)	[{'source_name': 'mitre-attack', 'url': 'https://attack.mitre.org/software/S0678', 'external_id': 'S0678'}, {'source_name': 'McAfee Lazarus Nov 2020', 'description': 'Beek, C. (2020, November 5). Operation North Star: Behind The Scenes. Retrieved December 20, 2021.', 'url': 'https://www.mcafee.com/blogs/other-blogs/mcafee-labs/operation-north-star-behind-the-scenes/'}]	['marking-definition--fa42a846-8d90-4e51-bc29-71d5b4802168']	3.2.0	['enterprise-attack']	identity--c78cb6e5-0c4b-4611-8297-d1b8b55e40b5	1.2	['Torisma']	False		['Windows']	True
malware	2.1	malware--06d735e7-1db1-4dbe-ab4b-acbe419f902b	identity--c78cb6e5-0c4b-4611-8297-d1b8b55e40b5	2018-04-18T17:59:24.739Z	2022-05-11T14:00:00.188Z	Orz	[Orz](https://attack.mitre.org/software/S0229) is a custom JavaScript backdoor used by [Leviathan](https://attack.mitre.org/groups/G0065). It was observed being used in 2014 as well as in August 2017 when it was dropped by Microsoft Publisher files. (Citation: Proofpoint Leviathan Oct 2017) (Citation: FireEye Periscope March 2018)	[{'source_name': 'mitre-attack', 'url': 'https://attack.mitre.org/software/S0229', 'external_id': 'S0229'}, {'source_name': 'AIRBREAK', 'description': '(Citation: FireEye Periscope March 2018)'}, {'source_name': 'Orz', 'description': '(Citation: Proofpoint Leviathan Oct 2017)'}, {'source_name': 'Proofpoint Leviathan Oct 2017', 'description': 'Axel F, Pierre T. (2017, October 16). Leviathan: Espio…	['marking-definition--fa42a846-8d90-4e51-bc29-71d5b4802168']	2.1.0	['enterprise-attack']	identity--c78cb6e5-0c4b-4611-8297-d1b8b55e40b5	2.2	['Orz', 'AIRBREAK']	False		['Windows']	True
malware	2.1	malware--069af411-9b24-4e85-b26c-623d035bbe84	identity--c78cb6e5-0c4b-4611-8297-d1b8b55e40b5	2018-10-17T00:14:20.652Z	2020-03-30T17:23:20.589Z	Proxysvc	[Proxysvc](https://attack.mitre.org/software/S0238) is a malicious DLL used by [Lazarus Group](https://attack.mitre.org/groups/G0032) in a campaign known as Operation GhostSecret. It has appeared to be operating undetected since 2017 and was mostly observed in higher education organizations. The goal of [Proxysvc](https://attack.mitre.org/software/S0238) is to deliver additional payloads to the t…	[{'source_name': 'mitre-attack', 'url': 'https://attack.mitre.org/software/S0238', 'external_id': 'S0238'}, {'source_name': 'Proxysvc', 'description': '(Citation: McAfee GhostSecret)'}, {'source_name': 'McAfee GhostSecret', 'description': 'Sherstobitoff, R., Malhotra, A. (2018, April 24). Analyzing Operation GhostSecret: Attack Seeks to Steal Data Worldwide. Retrieved May 16, 2018.', 'url': 'http…	['marking-definition--fa42a846-8d90-4e51-bc29-71d5b4802168']	2.1.0	['enterprise-attack']	identity--c78cb6e5-0c4b-4611-8297-d1b8b55e40b5	1.2	['Proxysvc']		['Edward Millington']	['Windows']	True
malware	2.1	malware--065196de-d7e8-4888-acfb-b2134022ba1b	identity--c78cb6e5-0c4b-4611-8297-d1b8b55e40b5	2019-10-11T16:13:19.588Z	2022-04-25T14:00:00.188Z	RDFSNIFFER	[RDFSNIFFER](https://attack.mitre.org/software/S0416) is a module loaded by [BOOSTWRITE](https://attack.mitre.org/software/S0415) which allows an attacker to monitor and tamper with legitimate connections made via an application designed to provide visibility and system management capabilities to remote IT techs.(Citation: FireEye FIN7 Oct 2019)	[{'source_name': 'mitre-attack', 'url': 'https://attack.mitre.org/software/S0416', 'external_id': 'S0416'}, {'source_name': 'FireEye FIN7 Oct 2019', 'description': 'Carr, N, et all. (2019, October 10). Mahalo FIN7: Responding to the Criminal Operators’ New Tools and Techniques. Retrieved October 11, 2019.', 'url': 'https://www.fireeye.com/blog/threat-research/2019/10/mahalo-fin7-responding-to-new…	['marking-definition--fa42a846-8d90-4e51-bc29-71d5b4802168']	2.1.0	['enterprise-attack']	identity--c78cb6e5-0c4b-4611-8297-d1b8b55e40b5	1.0	['RDFSNIFFER']			['Windows']	True
malware	2.1	malware--05318127-5962-444b-b900-a9dcfe0ff6e9	identity--c78cb6e5-0c4b-4611-8297-d1b8b55e40b5	2022-07-14T17:30:54.927Z	2024-05-07T19:11:33.669Z	Amadey	[Amadey](https://attack.mitre.org/software/S1025) is a Trojan bot that has been used since at least October 2018.(Citation: Korean FSI TA505 2020)(Citation: BlackBerry Amadey 2020)	[{'source_name': 'mitre-attack', 'url': 'https://attack.mitre.org/software/S1025', 'external_id': 'S1025'}, {'source_name': 'Korean FSI TA505 2020', 'description': 'Financial Security Institute. (2020, February 28). Profiling of TA505 Threat Group That Continues to Attack the Financial Sector. Retrieved July 14, 2022.', 'url': 'https://www.fsec.or.kr/user/bbs/fsec/163/344/bbsDataView/1382.do?page…	['marking-definition--fa42a846-8d90-4e51-bc29-71d5b4802168']	3.2.0	['enterprise-attack']	identity--c78cb6e5-0c4b-4611-8297-d1b8b55e40b5	1.1	['Amadey']	False		['Windows']	True
malware	2.1	malware--051eaca1-958f-4091-9e5f-a9acd8f820b5	identity--c78cb6e5-0c4b-4611-8297-d1b8b55e40b5	2019-01-30T15:10:03.894Z	2023-03-26T18:59:38.457Z	Exaramel for Windows	[Exaramel for Windows](https://attack.mitre.org/software/S0343) is a backdoor used for targeting Windows systems. The Linux version is tracked separately under [Exaramel for Linux](https://attack.mitre.org/software/S0401).(Citation: ESET TeleBots Oct 2018)	[{'source_name': 'mitre-attack', 'url': 'https://attack.mitre.org/software/S0343', 'external_id': 'S0343'}, {'source_name': 'Exaramel for Windows', 'description': '(Citation: ESET TeleBots Oct 2018)'}, {'source_name': 'ESET TeleBots Oct 2018', 'description': 'Cherepanov, A., Lipovsky, R. (2018, October 11). New TeleBots backdoor: First evidence linking Industroyer to NotPetya. Retrieved November …	['marking-definition--fa42a846-8d90-4e51-bc29-71d5b4802168']	3.1.0	['enterprise-attack']	identity--c78cb6e5-0c4b-4611-8297-d1b8b55e40b5	2.2	['Exaramel for Windows']	False		['Windows']	True
malware	2.1	malware--04fc1842-f9e4-47cf-8cb8-5c61becad142	identity--c78cb6e5-0c4b-4611-8297-d1b8b55e40b5	2019-10-11T17:29:20.165Z	2022-04-25T14:00:00.188Z	GRIFFON	[GRIFFON](https://attack.mitre.org/software/S0417) is a JavaScript backdoor used by [FIN7](https://attack.mitre.org/groups/G0046). (Citation: SecureList Griffon May 2019)	[{'source_name': 'mitre-attack', 'url': 'https://attack.mitre.org/software/S0417', 'external_id': 'S0417'}, {'source_name': 'SecureList Griffon May 2019', 'description': 'Namestnikov, Y. and Aime, F. (2019, May 8). FIN7.5: the infamous cybercrime rig “FIN7” continues its activities. Retrieved October 11, 2019.', 'url': 'https://securelist.com/fin7-5-the-infamous-cybercrime-rig-fin7-continues-its-…	['marking-definition--fa42a846-8d90-4e51-bc29-71d5b4802168']	2.1.0	['enterprise-attack']	identity--c78cb6e5-0c4b-4611-8297-d1b8b55e40b5	1.1	['GRIFFON']			['Windows']	True
malware	2.1	malware--04cecafd-cb5f-4daf-aa1f-73899116c4a2	identity--c78cb6e5-0c4b-4611-8297-d1b8b55e40b5	2024-03-25T15:27:08.214Z	2024-04-12T10:20:50.199Z	AcidRain	[AcidRain](https://attack.mitre.org/software/S1125) is an ELF binary targeting modems and routers using MIPS architecture.(Citation: AcidRain JAGS 2022) [AcidRain](https://attack.mitre.org/software/S1125) is associated with the ViaSat KA-SAT communication outage that took place during the initial phases of the 2022 full-scale invasion of Ukraine. Analysis indicates overlap with another network de…	[{'source_name': 'mitre-attack', 'url': 'https://attack.mitre.org/software/S1125', 'external_id': 'S1125'}, {'source_name': 'Vincens AcidPour 2024', 'description': 'A.J. Vincens, CyberScoop. (2024, March 18). Researchers spot updated version of malware that hit Viasat. Retrieved March 25, 2024.', 'url': 'https://cyberscoop.com/viasat-malware-wiper-acidrain/'}, {'source_name': 'AcidRain State Depa…	['marking-definition--fa42a846-8d90-4e51-bc29-71d5b4802168']	3.2.0	['enterprise-attack']	identity--c78cb6e5-0c4b-4611-8297-d1b8b55e40b5	1.0	['AcidRain']	False		['Network', 'Linux']	True
malware	2.1	malware--049ff071-0b3c-4712-95d2-d21c6aa54501	identity--c78cb6e5-0c4b-4611-8297-d1b8b55e40b5	2018-04-18T17:59:24.739Z	2022-04-25T14:00:00.188Z	MURKYTOP	[MURKYTOP](https://attack.mitre.org/software/S0233) is a reconnaissance tool used by [Leviathan](https://attack.mitre.org/groups/G0065). (Citation: FireEye Periscope March 2018)	[{'source_name': 'mitre-attack', 'url': 'https://attack.mitre.org/software/S0233', 'external_id': 'S0233'}, {'source_name': 'MURKYTOP', 'description': '(Citation: FireEye Periscope March 2018)'}, {'source_name': 'FireEye Periscope March 2018', 'description': 'FireEye. (2018, March 16). Suspected Chinese Cyber Espionage Group (TEMP.Periscope) Targeting U.S. Engineering and Maritime Industries. Ret…	['marking-definition--fa42a846-8d90-4e51-bc29-71d5b4802168']	2.1.0	['enterprise-attack']	identity--c78cb6e5-0c4b-4611-8297-d1b8b55e40b5	1.1	['MURKYTOP']			['Windows']	True
malware	2.1	malware--04227b24-7817-4de1-9050-b7b1b57f5866	identity--c78cb6e5-0c4b-4611-8297-d1b8b55e40b5	2018-10-17T00:14:20.652Z	2022-04-25T14:00:00.188Z	SynAck	[SynAck](https://attack.mitre.org/software/S0242) is variant of Trojan ransomware targeting mainly English-speaking users since at least fall 2017. (Citation: SecureList SynAck Doppelgänging May 2018) (Citation: Kaspersky Lab SynAck May 2018)	[{'source_name': 'mitre-attack', 'url': 'https://attack.mitre.org/software/S0242', 'external_id': 'S0242'}, {'source_name': 'SynAck', 'description': '(Citation: SecureList SynAck Doppelgänging May 2018) (Citation: Kaspersky Lab SynAck May 2018)'}, {'source_name': 'SecureList SynAck Doppelgänging May 2018', 'description': 'Ivanov, A. et al. (2018, May 7). SynAck targeted ransomware uses the Doppel…	['marking-definition--fa42a846-8d90-4e51-bc29-71d5b4802168']	2.1.0	['enterprise-attack']	identity--c78cb6e5-0c4b-4611-8297-d1b8b55e40b5	1.3	['SynAck']			['Windows']	True
malware	2.1	malware--03eb4a05-6a02-43f6-afb7-3c7835501828	identity--c78cb6e5-0c4b-4611-8297-d1b8b55e40b5	2022-02-18T16:46:39.268Z	2022-05-11T14:00:00.188Z	QuietSieve	[QuietSieve](https://attack.mitre.org/software/S0686) is an information stealer that has been used by [Gamaredon Group](https://attack.mitre.org/groups/G0047) since at least 2021.(Citation: Microsoft Actinium February 2022)	[{'source_name': 'mitre-attack', 'url': 'https://attack.mitre.org/software/S0686', 'external_id': 'S0686'}, {'source_name': 'Microsoft Actinium February 2022', 'description': 'Microsoft Threat Intelligence Center. (2022, February 4). ACTINIUM targets Ukrainian organizations. Retrieved February 18, 2022.', 'url': 'https://www.microsoft.com/security/blog/2022/02/04/actinium-targets-ukrainian-organi…	['marking-definition--fa42a846-8d90-4e51-bc29-71d5b4802168']	2.1.0	['enterprise-attack']	identity--c78cb6e5-0c4b-4611-8297-d1b8b55e40b5	1.0	['QuietSieve']	False		['Windows']	True
malware	2.1	malware--03ea629c-517a-41e3-94f8-c7e5368cf8f4	identity--c78cb6e5-0c4b-4611-8297-d1b8b55e40b5	2020-12-15T01:30:05.198Z	2022-04-25T14:00:00.188Z	Spark	[Spark](https://attack.mitre.org/software/S0543) is a Windows backdoor and has been in use since as early as 2017.(Citation: Unit42 Molerat Mar 2020)	[{'source_name': 'mitre-attack', 'url': 'https://attack.mitre.org/software/S0543', 'external_id': 'S0543'}, {'source_name': 'Spark', 'description': '\n(Citation: Unit42 Molerat Mar 2020) '}, {'source_name': 'Unit42 Molerat Mar 2020', 'description': 'Falcone, R., et al. (2020, March 3). Molerats Delivers Spark Backdoor to Government and Telecommunications Organizations. Retrieved December 14, 2020…	['marking-definition--fa42a846-8d90-4e51-bc29-71d5b4802168']	2.1.0	['enterprise-attack']	identity--c78cb6e5-0c4b-4611-8297-d1b8b55e40b5	1.1	['Spark']			['Windows']	True
malware	2.1	malware--03acae53-9b98-46f6-b204-16b930839055	identity--c78cb6e5-0c4b-4611-8297-d1b8b55e40b5	2021-11-19T19:47:26.552Z	2024-04-11T00:21:49.455Z	RCSession	[RCSession](https://attack.mitre.org/software/S0662) is a backdoor written in C++ that has been in use since at least 2018 by [Mustang Panda](https://attack.mitre.org/groups/G0129) and by [Threat Group-3390](https://attack.mitre.org/groups/G0027) (Type II Backdoor).(Citation: Secureworks BRONZE PRESIDENT December 2019)(Citation: Trend Micro Iron Tiger April 2021)(Citation: Trend Micro DRBControl …	[{'source_name': 'mitre-attack', 'url': 'https://attack.mitre.org/software/S0662', 'external_id': 'S0662'}, {'source_name': 'Secureworks BRONZE PRESIDENT December 2019', 'description': 'Counter Threat Unit Research Team. (2019, December 29). BRONZE PRESIDENT Targets NGOs. Retrieved April 13, 2021.', 'url': 'https://www.secureworks.com/research/bronze-president-targets-ngos'}, {'source_name': 'Tre…	['marking-definition--fa42a846-8d90-4e51-bc29-71d5b4802168']	3.2.0	['enterprise-attack']	identity--c78cb6e5-0c4b-4611-8297-d1b8b55e40b5	1.2	['RCSession']	False		['Windows']	True
malware	2.1	malware--039814a0-88de-46c5-a4fb-b293db21880a	identity--c78cb6e5-0c4b-4611-8297-d1b8b55e40b5	2018-04-18T17:59:24.739Z	2022-04-25T14:00:00.188Z	Wiarp	[Wiarp](https://attack.mitre.org/software/S0206) is a trojan used by [Elderwood](https://attack.mitre.org/groups/G0066) to open a backdoor on compromised hosts. (Citation: Symantec Elderwood Sept 2012) (Citation: Symantec Wiarp May 2012)	[{'source_name': 'mitre-attack', 'url': 'https://attack.mitre.org/software/S0206', 'external_id': 'S0206'}, {'source_name': 'Wiarp', 'description': '(Citation: Symantec Wiarp May 2012)'}, {'source_name': 'Symantec Elderwood Sept 2012', 'description': "O'Gorman, G., and McDonald, G.. (2012, September 6). The Elderwood Project. Retrieved February 15, 2018.", 'url': 'https://web.archive.org/web/2019…	['marking-definition--fa42a846-8d90-4e51-bc29-71d5b4802168']	2.1.0	['enterprise-attack']	identity--c78cb6e5-0c4b-4611-8297-d1b8b55e40b5	1.1	['Wiarp']			['Windows']	True
malware	2.1	malware--02739f57-7585-4319-acd3-794ae8ff3a70	identity--c78cb6e5-0c4b-4611-8297-d1b8b55e40b5	2024-07-12T19:07:40.654Z	2024-10-28T19:01:43.612Z	Pikabot	[Pikabot](https://attack.mitre.org/software/S1145) is a backdoor used for initial access and follow-on tool deployment active since early 2023. [Pikabot](https://attack.mitre.org/software/S1145) is notable for extensive use of multiple encoding, encryption, and defense evasion mechanisms to evade defenses and avoid analysis. [Pikabot](https://attack.mitre.org/software/S1145) has some overlaps wit…	[{'source_name': 'mitre-attack', 'url': 'https://attack.mitre.org/software/S1145', 'external_id': 'S1145'}, {'source_name': 'Zscaler Pikabot 2023', 'description': 'Brett Stone-Gross & Nikolaos Pantazopoulos. (2023, May 24). Technical Analysis of Pikabot. Retrieved July 12, 2024.', 'url': 'https://www.zscaler.com/blogs/security-research/technical-analysis-pikabot'}, {'source_name': 'Elastic Pikabo…	['marking-definition--fa42a846-8d90-4e51-bc29-71d5b4802168']	3.2.0	['enterprise-attack']	identity--c78cb6e5-0c4b-4611-8297-d1b8b55e40b5	1.0	['Pikabot']	False	['Inna Danilevich, U.S. Bank']	['Windows']	True
malware	2.1	malware--023254de-caaf-4a05-b2c7-e4e2f283f7a5	identity--c78cb6e5-0c4b-4611-8297-d1b8b55e40b5	2024-01-11T18:40:51.497Z	2024-04-17T22:02:37.451Z	Ninja	[Ninja](https://attack.mitre.org/software/S1100) is a malware developed in C++ that has been used by [ToddyCat](https://attack.mitre.org/groups/G1022) to penetrate networks and control remote systems since at least 2020. [Ninja](https://attack.mitre.org/software/S1100) is possibly part of a post exploitation toolkit exclusively used by [ToddyCat](https://attack.mitre.org/groups/G1022) and allows …	[{'source_name': 'mitre-attack', 'url': 'https://attack.mitre.org/software/S1100', 'external_id': 'S1100'}, {'source_name': 'Kaspersky ToddyCat June 2022', 'description': 'Dedola, G. (2022, June 21). APT ToddyCat. Retrieved January 3, 2024.', 'url': 'https://securelist.com/toddycat/106799/'}]	['marking-definition--fa42a846-8d90-4e51-bc29-71d5b4802168']	3.2.0	['enterprise-attack']	identity--c78cb6e5-0c4b-4611-8297-d1b8b55e40b5	1.0	['Ninja']	False		['Windows']	True
malware	2.1	malware--01dbc71d-0ee8-420d-abb4-3dfb6a4bf725	identity--c78cb6e5-0c4b-4611-8297-d1b8b55e40b5	2020-10-27T18:45:58.576Z	2024-04-11T02:51:38.922Z	BLINDINGCAN	[BLINDINGCAN](https://attack.mitre.org/software/S0520) is a remote access Trojan that has been used by the North Korean government since at least early 2020 in cyber operations against defense, engineering, and government organizations in Western Europe and the US.(Citation: US-CERT BLINDINGCAN Aug 2020)(Citation: NHS UK BLINDINGCAN Aug 2020)	[{'source_name': 'mitre-attack', 'url': 'https://attack.mitre.org/software/S0520', 'external_id': 'S0520'}, {'source_name': 'NHS UK BLINDINGCAN Aug 2020', 'description': 'NHS Digital . (2020, August 20). BLINDINGCAN Remote Access Trojan. Retrieved August 20, 2020.', 'url': 'https://digital.nhs.uk/cyber-alerts/2020/cc-3603'}, {'source_name': 'US-CERT BLINDINGCAN Aug 2020', 'description': 'US-CERT.…	['marking-definition--fa42a846-8d90-4e51-bc29-71d5b4802168']	3.2.0	['enterprise-attack']	identity--c78cb6e5-0c4b-4611-8297-d1b8b55e40b5	1.1	['BLINDINGCAN']	False	['Daniyal Naeem, BT Security']	['Windows']	True
malware	2.1	malware--00e7d565-9883-4ee5-b642-8fd17fd6a3f5	identity--c78cb6e5-0c4b-4611-8297-d1b8b55e40b5	2021-02-12T20:07:42.883Z	2023-03-08T22:04:48.834Z	EKANS	[EKANS](https://attack.mitre.org/software/S0605) is ransomware variant written in Golang that first appeared in mid-December 2019 and has been used against multiple sectors, including energy, healthcare, and automotive manufacturing, which in some cases resulted in significant operational disruptions. [EKANS](https://attack.mitre.org/software/S0605) has used a hard-coded kill-list of processes, i…	[{'source_name': 'mitre-attack', 'url': 'https://attack.mitre.org/software/S0605', 'external_id': 'S0605'}, {'source_name': 'EKANS', 'description': '(Citation: Dragos EKANS)(Citation: Palo Alto Unit 42 EKANS)(Citation: FireEye Ransomware Feb 2020)'}, {'source_name': 'SNAKEHOSE', 'description': '(Citation: FireEye Ransomware Feb 2020)'}, {'source_name': 'Dragos EKANS', 'description': 'Dragos. (202…	['marking-definition--fa42a846-8d90-4e51-bc29-71d5b4802168']	3.1.0	['enterprise-attack', 'ics-attack']	identity--c78cb6e5-0c4b-4611-8297-d1b8b55e40b5	2.0	['EKANS', 'SNAKEHOSE']	False		['Windows']	True
malware	2.1	malware--00c3bfcb-99bd-4767-8c03-b08f585f5c8a	identity--c78cb6e5-0c4b-4611-8297-d1b8b55e40b5	2017-05-31T21:33:19.746Z	2022-04-25T14:00:00.188Z	PowerDuke	[PowerDuke](https://attack.mitre.org/software/S0139) is a backdoor that was used by [APT29](https://attack.mitre.org/groups/G0016) in 2016. It has primarily been delivered through Microsoft Word or Excel attachments containing malicious macros. (Citation: Volexity PowerDuke November 2016)	[{'source_name': 'mitre-attack', 'url': 'https://attack.mitre.org/software/S0139', 'external_id': 'S0139'}, {'source_name': 'PowerDuke', 'description': '(Citation: Volexity PowerDuke November 2016)'}, {'source_name': 'Volexity PowerDuke November 2016', 'description': 'Adair, S.. (2016, November 9). PowerDuke: Widespread Post-Election Spear Phishing Campaigns Targeting Think Tanks and NGOs. Retrie…	['marking-definition--fa42a846-8d90-4e51-bc29-71d5b4802168']	2.1.0	['enterprise-attack']	identity--c78cb6e5-0c4b-4611-8297-d1b8b55e40b5	1.2	['PowerDuke']			['Windows']	True
malware	2.1	malware--00806466-754d-44ea-ad6f-0caf59cb8556	identity--c78cb6e5-0c4b-4611-8297-d1b8b55e40b5	2018-10-17T00:14:20.652Z	2024-04-10T22:28:21.746Z	TrickBot	[TrickBot](https://attack.mitre.org/software/S0266) is a Trojan spyware program written in C++ that first emerged in September 2016 as a possible successor to [Dyre](https://attack.mitre.org/software/S0024). [TrickBot](https://attack.mitre.org/software/S0266) was developed and initially used by [Wizard Spider](https://attack.mitre.org/groups/G0102) for targeting banking sites in North America, Au…	[{'source_name': 'mitre-attack', 'url': 'https://attack.mitre.org/software/S0266', 'external_id': 'S0266'}, {'source_name': 'TrickBot', 'description': '(Citation: S2 Grupo TrickBot June 2017) (Citation: Trend Micro Totbrick Oct 2016) (Citation: TrendMicro Trickbot Feb 2019)'}, {'source_name': 'TSPY_TRICKLOAD', 'description': '(Citation: Trend Micro Totbrick Oct 2016)'}, {'source_name': 'Totbrick'…	['marking-definition--fa42a846-8d90-4e51-bc29-71d5b4802168']	3.2.0	['enterprise-attack']	identity--c78cb6e5-0c4b-4611-8297-d1b8b55e40b5	2.2	['TrickBot', 'Totbrick', 'TSPY_TRICKLOAD']	False	['Daniyal Naeem, BT Security', 'Cybereason Nocturnus, @nocturnus', 'Omkar Gudhate', 'FS-ISAC']	['Windows']	True
malware	2.1	malware--007b44b6-e4c5-480b-b5b9-56f2081b1b7b	identity--c78cb6e5-0c4b-4611-8297-d1b8b55e40b5	2017-05-31T21:32:40.801Z	2023-04-04T20:20:59.961Z	HDoor	[HDoor](https://attack.mitre.org/software/S0061) is malware that has been customized and used by the [Naikon](https://attack.mitre.org/groups/G0019) group. (Citation: Baumgartner Naikon 2015)	[{'source_name': 'mitre-attack', 'url': 'https://attack.mitre.org/software/S0061', 'external_id': 'S0061'}, {'source_name': 'Baumgartner Naikon 2015', 'description': 'Baumgartner, K., Golovkin, M.. (2015, May). The MsnMM Campaigns: The Earliest Naikon APT Campaigns. Retrieved April 10, 2019.', 'url': 'https://media.kasperskycontenthub.com/wp-content/uploads/sites/43/2018/03/07205555/TheNaikonAPT-…	['marking-definition--fa42a846-8d90-4e51-bc29-71d5b4802168']	3.1.0	['enterprise-attack']	identity--c78cb6e5-0c4b-4611-8297-d1b8b55e40b5	1.0	['HDoor', 'Custom HDoor']	False		['Windows']	True
malware	2.1	malware--08e844a8-371f-4fe3-9d1f-e056e64a7fde	identity--c78cb6e5-0c4b-4611-8297-d1b8b55e40b5	2023-06-14T17:04:01.673Z	2023-10-12T21:19:45.801Z	RotaJakiro	[RotaJakiro](https://attack.mitre.org/software/S1078) is a 64-bit Linux backdoor used by [APT32](https://attack.mitre.org/groups/G0050). First seen in 2018, it uses a plugin architecture to extend capabilities. [RotaJakiro](https://attack.mitre.org/software/S1078) can determine it's permission level and execute according to access type (`root` or `user`).(Citation: RotaJakiro 2021 netlab360 analy…	[{'source_name': 'mitre-attack', 'url': 'https://attack.mitre.org/software/S1078', 'external_id': 'S1078'}, {'source_name': 'RotaJakiro 2021 netlab360 analysis', 'description': ' Alex Turing, Hui Wang. (2021, April 28). RotaJakiro: A long live secret backdoor with 0 VT detection. Retrieved June 14, 2023.', 'url': 'https://blog.netlab.360.com/stealth_rotajakiro_backdoor_en/'}, {'source_name': 'net…	['marking-definition--fa42a846-8d90-4e51-bc29-71d5b4802168']	3.2.0	['enterprise-attack']	identity--c78cb6e5-0c4b-4611-8297-d1b8b55e40b5	1.0	['RotaJakiro']	False		['Linux']	True
malware	2.1	malware--fb261c56-b80e-43a9-8351-c84081e7213d	identity--c78cb6e5-0c4b-4611-8297-d1b8b55e40b5	2017-05-31T21:32:24.428Z	2022-04-25T14:00:00.188Z	BACKSPACE	[BACKSPACE](https://attack.mitre.org/software/S0031) is a backdoor used by [APT30](https://attack.mitre.org/groups/G0013) that dates back to at least 2005. (Citation: FireEye APT30)	[{'source_name': 'mitre-attack', 'url': 'https://attack.mitre.org/software/S0031', 'external_id': 'S0031'}, {'source_name': 'FireEye APT30', 'description': 'FireEye Labs. (2015, April). APT30 AND THE MECHANICS OF A LONG-RUNNING CYBER ESPIONAGE OPERATION. Retrieved May 1, 2015.', 'url': 'https://www2.fireeye.com/rs/fireye/images/rpt-apt30.pdf'}]	['marking-definition--fa42a846-8d90-4e51-bc29-71d5b4802168']	2.1.0	['enterprise-attack']	identity--c78cb6e5-0c4b-4611-8297-d1b8b55e40b5	1.1	['BACKSPACE', 'Lecna']			['Windows']	True
malware	2.1	malware--ff7ed9c1-dca3-4e62-9da6-72c5d388b8fa	identity--c78cb6e5-0c4b-4611-8297-d1b8b55e40b5	2022-03-25T20:47:06.942Z	2024-04-11T02:21:28.830Z	HermeticWizard	[HermeticWizard](https://attack.mitre.org/software/S0698) is a worm that has been used to spread [HermeticWiper](https://attack.mitre.org/software/S0697) in attacks against organizations in Ukraine since at least 2022.(Citation: ESET Hermetic Wizard March 2022)	[{'source_name': 'mitre-attack', 'url': 'https://attack.mitre.org/software/S0698', 'external_id': 'S0698'}, {'source_name': 'ESET Hermetic Wizard March 2022', 'description': 'ESET. (2022, March 1). IsaacWiper and HermeticWizard: New wiper and worm targetingUkraine. Retrieved April 10, 2022.', 'url': 'https://www.welivesecurity.com/2022/03/01/isaacwiper-hermeticwizard-wiper-worm-targeting-ukraine'…	['marking-definition--fa42a846-8d90-4e51-bc29-71d5b4802168']	3.2.0	['enterprise-attack']	identity--c78cb6e5-0c4b-4611-8297-d1b8b55e40b5	1.1	['HermeticWizard']	False		['Windows']	True
malware	2.1	malware--ff6840c9-4c87-4d07-bbb6-9f50aa33d498	identity--c78cb6e5-0c4b-4611-8297-d1b8b55e40b5	2017-05-31T21:33:21.973Z	2022-10-12T17:51:18.408Z	Flame	[Flame](https://attack.mitre.org/software/S0143) is a sophisticated toolkit that has been used to collect information since at least 2010, largely targeting Middle East countries. (Citation: Kaspersky Flame)	[{'source_name': 'mitre-attack', 'url': 'https://attack.mitre.org/software/S0143', 'external_id': 'S0143'}, {'source_name': 'Flame', 'description': '(Citation: Kaspersky Flame)'}, {'source_name': 'sKyWIper', 'description': '(Citation: Kaspersky Flame) (Citation: Crysys Skywiper)'}, {'source_name': 'Flamer', 'description': '(Citation: Kaspersky Flame) (Citation: Symantec Beetlejuice)'}, {'source_n…	['marking-definition--fa42a846-8d90-4e51-bc29-71d5b4802168']	2.1.0	['enterprise-attack', 'ics-attack']	identity--c78cb6e5-0c4b-4611-8297-d1b8b55e40b5	1.1	['Flame', 'Flamer', 'sKyWIper']	False		['Windows']	True
malware	2.1	malware--ff41b9b6-4c1d-407b-a7e2-835109c8dbc5	identity--c78cb6e5-0c4b-4611-8297-d1b8b55e40b5	2022-08-16T19:16:48.398Z	2022-10-14T15:24:24.129Z	Small Sieve	[Small Sieve](https://attack.mitre.org/software/S1035) is a Telegram Bot API-based Python backdoor that has been distributed using a Nullsoft Scriptable Install System (NSIS) Installer; it has been used by [MuddyWater](https://attack.mitre.org/groups/G0069) since at least January 2022.(Citation: DHS CISA AA22-055A MuddyWater February 2022)(Citation: NCSC GCHQ Small Sieve Jan 2022) Security resear…	[{'source_name': 'mitre-attack', 'url': 'https://attack.mitre.org/software/S1035', 'external_id': 'S1035'}, {'source_name': 'GRAMDOOR', 'description': '(Citation: Mandiant UNC3313 Feb 2022)'}, {'source_name': 'DHS CISA AA22-055A MuddyWater February 2022', 'description': 'FBI, CISA, CNMF, NCSC-UK. (2022, February 24). Iranian Government-Sponsored Actors Conduct Cyber Operations Against Global Gove…	['marking-definition--fa42a846-8d90-4e51-bc29-71d5b4802168']	2.1.0	['enterprise-attack']	identity--c78cb6e5-0c4b-4611-8297-d1b8b55e40b5	1.0	['Small Sieve', 'GRAMDOOR']	False		['Windows']	True
malware	2.1	malware--fece06b7-d4b1-42cf-b81a-5323c917546e	identity--c78cb6e5-0c4b-4611-8297-d1b8b55e40b5	2018-01-16T16:13:52.465Z	2022-04-25T14:00:00.188Z	FALLCHILL	[FALLCHILL](https://attack.mitre.org/software/S0181) is a RAT that has been used by [Lazarus Group](https://attack.mitre.org/groups/G0032) since at least 2016 to target the aerospace, telecommunications, and finance industries. It is usually dropped by other [Lazarus Group](https://attack.mitre.org/groups/G0032) malware or delivered when a victim unknowingly visits a compromised website. (Citatio…	[{'source_name': 'mitre-attack', 'url': 'https://attack.mitre.org/software/S0181', 'external_id': 'S0181'}, {'source_name': 'FALLCHILL', 'description': '(Citation: US-CERT FALLCHILL Nov 2017)'}, {'source_name': 'US-CERT FALLCHILL Nov 2017', 'description': 'US-CERT. (2017, November 22). Alert (TA17-318A): HIDDEN COBRA – North Korean Remote Administration Tool: FALLCHILL. Retrieved December 7, 2017…	['marking-definition--fa42a846-8d90-4e51-bc29-71d5b4802168']	2.1.0	['enterprise-attack']	identity--c78cb6e5-0c4b-4611-8297-d1b8b55e40b5	1.2	['FALLCHILL']			['Windows']	True
malware	2.1	malware--feb2d7bb-aacb-48df-ad04-ccf41a30cd90	identity--c78cb6e5-0c4b-4611-8297-d1b8b55e40b5	2020-11-16T23:23:00.729Z	2024-09-12T19:39:44.514Z	SLOTHFULMEDIA	[SLOTHFULMEDIA](https://attack.mitre.org/software/S0533) is a remote access Trojan written in C++ that has been used by an unidentified "sophisticated cyber actor" since at least January 2017.(Citation: CISA MAR SLOTHFULMEDIA October 2020)(Citation: Costin Raiu IAmTheKing October 2020) It has been used to target government organizations, defense contractors, universities, and energy companies in …	[{'source_name': 'mitre-attack', 'url': 'https://attack.mitre.org/software/S0533', 'external_id': 'S0533'}, {'source_name': 'Costin Raiu IAmTheKing October 2020', 'description': 'Costin Raiu. (2020, October 2). Costin Raiu Twitter IAmTheKing SlothfulMedia. Retrieved September 12, 2024.', 'url': 'https://x.com/craiu/status/1311920398259367942'}, {'source_name': 'CISA MAR SLOTHFULMEDIA October 2020…	['marking-definition--fa42a846-8d90-4e51-bc29-71d5b4802168']	3.2.0	['enterprise-attack']	identity--c78cb6e5-0c4b-4611-8297-d1b8b55e40b5	1.0	['SLOTHFULMEDIA', 'JackOfHearts', 'QueenOfClubs']	False	['Daniyal Naeem, BT Security']	['Windows']	True
malware	2.1	malware--fde50aaa-f5de-4cb8-989a-babb57d6a704	identity--c78cb6e5-0c4b-4611-8297-d1b8b55e40b5	2017-05-31T21:32:38.851Z	2022-07-22T18:37:22.182Z	Net Crawler	[Net Crawler](https://attack.mitre.org/software/S0056) is an intranet worm capable of extracting credentials using credential dumpers and spreading to systems on a network over SMB by brute forcing accounts with recovered passwords and using [PsExec](https://attack.mitre.org/software/S0029) to execute a copy of [Net Crawler](https://attack.mitre.org/software/S0056). (Citation: Cylance Cleaver)	[{'source_name': 'mitre-attack', 'url': 'https://attack.mitre.org/software/S0056', 'external_id': 'S0056'}, {'source_name': 'Cylance Cleaver', 'description': 'Cylance. (2014, December). Operation Cleaver. Retrieved September 14, 2017.', 'url': 'https://web.archive.org/web/20200302085133/https://www.cylance.com/content/dam/cylance/pages/operation-cleaver/Cylance_Operation_Cleaver_Report.pdf'}]	['marking-definition--fa42a846-8d90-4e51-bc29-71d5b4802168']	2.1.0	['enterprise-attack']	identity--c78cb6e5-0c4b-4611-8297-d1b8b55e40b5	1.1	['Net Crawler', 'NetC']	False		['Windows']	True
malware	2.1	malware--fde19a18-e502-467f-be14-58c71b4e7f4b	identity--c78cb6e5-0c4b-4611-8297-d1b8b55e40b5	2021-12-27T17:21:18.652Z	2023-10-03T19:33:26.976Z	WarzoneRAT	[WarzoneRAT](https://attack.mitre.org/software/S0670) is a malware-as-a-service remote access tool (RAT) written in C++ that has been publicly available for purchase since at least late 2018.(Citation: Check Point Warzone Feb 2020)(Citation: Uptycs Warzone UAC Bypass November 2020)	[{'source_name': 'mitre-attack', 'url': 'https://attack.mitre.org/software/S0670', 'external_id': 'S0670'}, {'source_name': 'Ave Maria', 'description': '(Citation: Check Point Warzone Feb 2020)(Citation: Uptycs Warzone UAC Bypass November 2020)'}, {'source_name': 'Check Point Warzone Feb 2020', 'description': 'Harakhavik, Y. (2020, February 3). Warzone: Behind the enemy lines. Retrieved December …	['marking-definition--fa42a846-8d90-4e51-bc29-71d5b4802168']	3.2.0	['enterprise-attack']	identity--c78cb6e5-0c4b-4611-8297-d1b8b55e40b5	1.1	['WarzoneRAT', 'Warzone', 'Ave Maria']	False	['Abhijit Mohanta, @abhijit_mohanta, Uptycs', 'Shilpesh Trivedi, Uptycs']	['Windows']	True
malware	2.1	malware--fc774af4-533b-4724-96d2-ac1026316794	identity--c78cb6e5-0c4b-4611-8297-d1b8b55e40b5	2019-06-24T12:04:32.323Z	2024-04-11T02:19:50.306Z	HiddenWasp	[HiddenWasp](https://attack.mitre.org/software/S0394) is a Linux-based Trojan used to target systems for remote control. It comes in the form of a statically linked ELF binary with stdlibc++.(Citation: Intezer HiddenWasp Map 2019)	[{'source_name': 'mitre-attack', 'url': 'https://attack.mitre.org/software/S0394', 'external_id': 'S0394'}, {'source_name': 'HiddenWasp', 'description': '(Citation: Intezer HiddenWasp Map 2019)'}, {'source_name': 'Intezer HiddenWasp Map 2019', 'description': 'Sanmillan, I. (2019, May 29). HiddenWasp Malware Stings Targeted Linux Systems. Retrieved June 24, 2019.', 'url': 'https://www.intezer.com/…	['marking-definition--fa42a846-8d90-4e51-bc29-71d5b4802168']	3.2.0	['enterprise-attack']	identity--c78cb6e5-0c4b-4611-8297-d1b8b55e40b5	1.3	['HiddenWasp']	False		['Linux']	True
malware	2.1	malware--fbb470da-1d44-4f29-bbb3-9efbe20f94a3	identity--c78cb6e5-0c4b-4611-8297-d1b8b55e40b5	2017-05-31T21:32:54.044Z	2022-07-20T20:09:46.802Z	Mivast	[Mivast](https://attack.mitre.org/software/S0080) is a backdoor that has been used by [Deep Panda](https://attack.mitre.org/groups/G0009). It was reportedly used in the Anthem breach. (Citation: Symantec Black Vine)	[{'source_name': 'mitre-attack', 'url': 'https://attack.mitre.org/software/S0080', 'external_id': 'S0080'}, {'source_name': 'Mivast', 'description': '(Citation: Symantec Black Vine) (Citation: Symantec Backdoor.Mivast)'}, {'source_name': 'Symantec Black Vine', 'description': 'DiMaggio, J.. (2015, August 6). The Black Vine cyberespionage group. Retrieved January 26, 2016.', 'url': 'https://web.arc…	['marking-definition--fa42a846-8d90-4e51-bc29-71d5b4802168']	2.1.0	['enterprise-attack']	identity--c78cb6e5-0c4b-4611-8297-d1b8b55e40b5	1.1	['Mivast']	False		['Windows']	True
malware	2.1	malware--fb78294a-7d7a-4d38-8ad0-92e67fddc9f0	identity--c78cb6e5-0c4b-4611-8297-d1b8b55e40b5	2022-08-15T16:31:56.856Z	2022-10-11T18:34:04.838Z	StrifeWater	[StrifeWater](https://attack.mitre.org/software/S1034) is a remote-access tool that has been used by [Moses Staff](https://attack.mitre.org/groups/G1009) in the initial stages of their attacks since at least November 2021.(Citation: Cybereason StrifeWater Feb 2022)	[{'source_name': 'mitre-attack', 'url': 'https://attack.mitre.org/software/S1034', 'external_id': 'S1034'}, {'source_name': 'Cybereason StrifeWater Feb 2022', 'description': 'Cybereason Nocturnus. (2022, February 1). StrifeWater RAT: Iranian APT Moses Staff Adds New Trojan to Ransomware Operations. Retrieved August 15, 2022.', 'url': 'https://www.cybereason.com/blog/research/strifewater-rat-irani…	['marking-definition--fa42a846-8d90-4e51-bc29-71d5b4802168']	2.1.0	['enterprise-attack']	identity--c78cb6e5-0c4b-4611-8297-d1b8b55e40b5	1.0	['StrifeWater']	False		['Windows']	True
malware	2.1	malware--fb575479-14ef-41e9-bfab-0b7cf10bec73	identity--c78cb6e5-0c4b-4611-8297-d1b8b55e40b5	2017-05-31T21:32:34.648Z	2022-04-25T14:00:00.188Z	ADVSTORESHELL	[ADVSTORESHELL](https://attack.mitre.org/software/S0045) is a spying backdoor that has been used by [APT28](https://attack.mitre.org/groups/G0007) from at least 2012 to 2016. It is generally used for long-term espionage and is deployed on targets deemed interesting after a reconnaissance phase. (Citation: Kaspersky Sofacy) (Citation: ESET Sednit Part 2)	[{'source_name': 'mitre-attack', 'url': 'https://attack.mitre.org/software/S0045', 'external_id': 'S0045'}, {'source_name': 'Kaspersky Sofacy', 'description': "Kaspersky Lab's Global Research and Analysis Team. (2015, December 4). Sofacy APT hits high profile targets with updated toolset. Retrieved December 10, 2015.", 'url': 'https://securelist.com/sofacy-apt-hits-high-profile-targets-with-updat…	['marking-definition--fa42a846-8d90-4e51-bc29-71d5b4802168']	2.1.0	['enterprise-attack']	identity--c78cb6e5-0c4b-4611-8297-d1b8b55e40b5	1.1	['ADVSTORESHELL', 'AZZY', 'EVILTOSS', 'NETUI', 'Sedreco']			['Windows']	True
malware	2.1	malware--fb4e3792-e915-4fdd-a9cd-92dfa2ace7aa	identity--c78cb6e5-0c4b-4611-8297-d1b8b55e40b5	2018-10-17T00:14:20.652Z	2022-04-25T14:00:00.188Z	UPPERCUT	[UPPERCUT](https://attack.mitre.org/software/S0275) is a backdoor that has been used by [menuPass](https://attack.mitre.org/groups/G0045). (Citation: FireEye APT10 Sept 2018)	[{'source_name': 'mitre-attack', 'url': 'https://attack.mitre.org/software/S0275', 'external_id': 'S0275'}, {'source_name': 'UPPERCUT', 'description': '(Citation: FireEye APT10 Sept 2018)'}, {'source_name': 'ANEL', 'description': '(Citation: FireEye APT10 Sept 2018)'}, {'source_name': 'FireEye APT10 Sept 2018', 'description': 'Matsuda, A., Muhammad I. (2018, September 13). APT10 Targeting Japanes…	['marking-definition--fa42a846-8d90-4e51-bc29-71d5b4802168']	2.1.0	['enterprise-attack']	identity--c78cb6e5-0c4b-4611-8297-d1b8b55e40b5	1.1	['UPPERCUT', 'ANEL']			['Windows']	True
[truncated: 443 more rows]
