# Supplementary material for: A data-driven approach to prioritize MITRE ATT&CK techniques for active directory adversary emulation
Source: Sci Rep. 2025 Jul 30;15:27776. doi: 10.1038/s41598-025-12948-x (PMC12311202; doi:10.1038/s41598-025-12948-x)
Supplement: Supplementary file 9 — Supplementary Material 9 [file 41598_2025_12948_MOESM9_ESM.csv]

id	technique_id	name	tactic	x_mitre_platforms	malware_tool_name	software_id	software_count	threat Name	group_id	group_count	campaign_name	campaign_id	campaign_count	Mitigation Count	Detection Count
attack-pattern--09a60ea3-a8d1-4ae5-976e-5783248b72a4	T1056.001	Keylogging	['collection', 'credential-access']	['Windows', 'macOS', 'Linux', 'Network']	tool--3433a9e8-1c47-4320-b9bf-ed449061d1c3;malware--2f1a9fd0-3b7c-4d77-a358-78db13adbe78;malware--59a97b15-8189-4d51-9404-e1ce8ea4a069;malware--37cc7eb6-12e3-467b-82e8-f20f2cc73c69;malware--50d6688b-0985-4f3d-8cbe-0c796b30703b;malware--8c050cea-86e1-4b63-bf21-7af4fa483349;malware--94379dec-5c87-49db-b36e-66abc0b81344;malware--35ee9bf3-264b-4411-8a8f-b58cec8f35e4;malware--fb575479-14ef-41e9-bfab-0…	tool--3433a9e8-1c47-4320-b9bf-ed449061d1c3;malware--2f1a9fd0-3b7c-4d77-a358-78db13adbe78;malware--59a97b15-8189-4d51-9404-e1ce8ea4a069;malware--37cc7eb6-12e3-467b-82e8-f20f2cc73c69;malware--50d6688b-0985-4f3d-8cbe-0c796b30703b;malware--8c050cea-86e1-4b63-bf21-7af4fa483349;malware--94379dec-5c87-49db-b36e-66abc0b81344;malware--35ee9bf3-264b-4411-8a8f-b58cec8f35e4;malware--fb575479-14ef-41e9-bfab-0…	116	APT38;Magic Hound;APT39;APT28;Ajax Security Team;Volt Typhoon;Darkhotel;Threat Group-3390;Lazarus Group;Group5;Tonto Team;APT5;menuPass;Sowbug;Kimsuky;OilRig;PLATINUM;FIN4;Sandworm Team;FIN13;APT3;Ke3chang;APT41;HEXANE;APT32	intrusion-set--00f67a77-86a4-4adf-be26-1a54fc713340;intrusion-set--f9d6633a-55e6-4adc-9263-6ae080421a13;intrusion-set--44e43fad-ffcb-4210-abcf-eaaed9735f80;intrusion-set--bef4c620-0787-42a8-a96d-b7eb6e85917c;intrusion-set--fa19de15-6169-428d-9cd6-3ca3d56075b7;intrusion-set--174279b4-399f-4ddb-966e-5efedd1dd5f2;intrusion-set--9e729a7e-0dd6-4097-95bf-db8d64911383;intrusion-set--fb366179-766c-4a4a-a…	25	Operation Wocao;2015 Ukraine Electric Power Attack;Cutting Edge	campaign--b03d5112-e23a-4ac8-add0-be7502d24eff;campaign--46421788-b6e1-4256-b351-f8beffd1afba;campaign--4fdd2487-26c1-494e-8702-ec5abe9aa1d9	3	0	3
attack-pattern--005a06c6-14bf-4118-afa0-ebcd8aebb0c9	T1053.005	Scheduled Task	['execution', 'persistence', 'privilege-escalation']	['Windows']	malware--5c747acd-47f0-4c5a-b9e5-213541fc01e0;malware--da5880b4-f7da-4869-85f2-e0aba84b8565;malware--b7e9880a-7a7c-4162-bddb-e28e8ef2bf1f;malware--8ae43c46-57ef-47d5-a77a-eebb35628db2;malware--00806466-754d-44ea-ad6f-0caf59cb8556;malware--d1b7830a-fced-4be3-a99c-f495af9d9e1b;malware--f559f945-eb8b-48b1-904c-68568deebed3;malware--aea6d6b8-d832-4c90-a1bb-f52c6684db6c;malware--a0ab8a96-40c9-4483-8a5…	malware--5c747acd-47f0-4c5a-b9e5-213541fc01e0;malware--da5880b4-f7da-4869-85f2-e0aba84b8565;malware--b7e9880a-7a7c-4162-bddb-e28e8ef2bf1f;malware--8ae43c46-57ef-47d5-a77a-eebb35628db2;malware--00806466-754d-44ea-ad6f-0caf59cb8556;malware--d1b7830a-fced-4be3-a99c-f495af9d9e1b;malware--f559f945-eb8b-48b1-904c-68568deebed3;malware--aea6d6b8-d832-4c90-a1bb-f52c6684db6c;malware--a0ab8a96-40c9-4483-8a5…	101	Cobalt Group;APT3;Sandworm Team;HEXANE;Magic Hound;Mustang Panda;FIN7;Daggerfly;Chimera;Patchwork;Silence;TA2541;GALLIUM;ToddyCat;Blue Mockingbird;Molerats;FIN13;Rancor;APT41;Machete;Ember Bear;APT39;FIN8;APT29;Higaisa;Wizard Spider;FIN6;APT-C-36;menuPass;Dragonfly;Winter Vivern;LuminousMoth;BRONZE BUTLER;Lazarus Group;RedCurl;FIN10;Naikon;APT38;OilRig;Moonstone Sleet;APT32;Fox Kitten;APT33;Confu…	intrusion-set--dc6fe6ee-04c2-49be-ba3d-f38d2463c02a;intrusion-set--0bbdf25b-30ff-4894-a1cd-49260d0dd2d9;intrusion-set--381fcf73-60f6-4ab2-9991-6af3cbc35192;intrusion-set--f29b7c5e-2439-42ad-a86f-9f8984fafae3;intrusion-set--f9d6633a-55e6-4adc-9263-6ae080421a13;intrusion-set--420ac20b-f2b9-42b8-aa1a-6d4b72895ca4;intrusion-set--3753cc21-2dae-4dfb-8481-d004e74502cc;intrusion-set--f3be6240-f68e-47e1-9…	50	SolarWinds Compromise;2022 Ukraine Electric Power Attack;C0017;Frankenstein;Operation CuckooBees;Operation Dream Job;CostaRicto;Triton Safety Instrumented System Attack;Operation Wocao;C0032	campaign--808d6b30-df4e-4341-8248-724da4bac650;campaign--df8eb785-70f8-4300-b444-277ba849083d;campaign--ba6dfa37-f401-4140-88b0-8938f2895e61;campaign--26d9ebae-de59-427f-ae9a-349456bae4b1;campaign--93c23946-49af-41f4-ac03-40f9ffc7419b;campaign--0257b35b-93ef-4a70-80dd-ad5258e6045b;campaign--f9cc545e-b0ef-4b92-8884-a3a4427609f6;campaign--45a98f02-852f-49b2-94c0-c63207bebbbf;campaign--b03d5112-e23a…	10	4	7
attack-pattern--00f90846-cbd1-4fc5-9233-df5c2bf2a662	T1560.001	Archive via Utility	['collection']	['Linux', 'macOS', 'Windows']	malware--925a6c52-5cf0-4fec-99de-b0d6917d8593;tool--0a68f1f1-da74-4d28-8d9a-696c082706cc;malware--4b6ec280-7bbb-48ff-ae59-b189520ebe83;malware--a394448a-4576-41b8-81cc-9b61abad94ab;malware--47afe41c-4c08-485e-b062-c3bd209a1cce;malware--5c6ed2dc-37f4-40ea-b2e1-4c76140a388c;malware--ba09b86c-1c40-4ff1-bda0-0d8c4ca35997;malware--350f12cf-fd3b-4dad-b323-14b943090df4;malware--687c23e4-4e25-4ee7-a870-c…	malware--925a6c52-5cf0-4fec-99de-b0d6917d8593;tool--0a68f1f1-da74-4d28-8d9a-696c082706cc;malware--4b6ec280-7bbb-48ff-ae59-b189520ebe83;malware--a394448a-4576-41b8-81cc-9b61abad94ab;malware--47afe41c-4c08-485e-b062-c3bd209a1cce;malware--5c6ed2dc-37f4-40ea-b2e1-4c76140a388c;malware--ba09b86c-1c40-4ff1-bda0-0d8c4ca35997;malware--350f12cf-fd3b-4dad-b323-14b943090df4;malware--687c23e4-4e25-4ee7-a870-c…	25	Wizard Spider;menuPass;HAFNIUM;CopyKittens;Fox Kitten;APT33;Mustang Panda;APT1;Volt Typhoon;APT5;Agrius;RedCurl;Play;Chimera;Gallmaker;APT39;Kimsuky;APT3;Ke3chang;FIN8;APT28;Turla;APT41;GALLIUM;MuddyWater;Sowbug;BRONZE BUTLER;INC Ransom;ToddyCat;Akira;FIN13;Earth Lusca;Aquatic Panda;Magic Hound	intrusion-set--dd2d9ca6-505b-4860-a604-233685b802c7;intrusion-set--222fbd21-fc4f-4b7e-9f85-0e6e3a76c33f;intrusion-set--2688b13e-8e71-405a-9c40-0dee94bddf87;intrusion-set--dcd81c6e-ebf7-4a16-93e0-9a97fa49c88a;intrusion-set--c21dd6f1-1364-4a70-a1f7-783080ec34ee;intrusion-set--fbd29c89-18ba-4c2d-b792-51c0adee049f;intrusion-set--420ac20b-f2b9-42b8-aa1a-6d4b72895ca4;intrusion-set--6a2e693f-24e5-451a-9…	34	Operation CuckooBees;FunnyDream;Operation Wocao;C0026;Cutting Edge;Operation Honeybee;Operation Dream Job;SolarWinds Compromise;APT41 DUST	campaign--93c23946-49af-41f4-ac03-40f9ffc7419b;campaign--8d2bc130-89fe-466e-a4f9-6bce6129c2b8;campaign--b03d5112-e23a-4ac8-add0-be7502d24eff;campaign--c89fa3ff-4773-4daf-8aec-d8f43f10116e;campaign--4fdd2487-26c1-494e-8702-ec5abe9aa1d9;campaign--4553292d-12c6-4a93-934d-12160370d4e0;campaign--0257b35b-93ef-4a70-80dd-ad5258e6045b;campaign--808d6b30-df4e-4341-8248-724da4bac650;campaign--add4d9de-1256…	9	1	3
attack-pattern--03d7999c-1f4c-42cc-8373-e7690d318104	T1033	System Owner/User Discovery	['discovery']	['Linux', 'macOS', 'Windows', 'Network']	malware--bdb27a1d-1844-42f1-a0c0-826027ae0326;malware--cc5497f7-a9e8-436f-94da-b2b4a9b9ad3c;malware--82cb34ba-02b5-432b-b2d2-07f55cbf674d;malware--457a5e8d-d964-4130-bde3-c07bb41a093e;malware--fb78294a-7d7a-4d38-8ad0-92e67fddc9f0;malware--04378e79-4387-468a-a8f7-f974b8254e44;malware--4e9bdf9a-4957-47f6-87b3-c76898d3f623;malware--6b62e336-176f-417b-856a-8552dd8c44e1;malware--3bc7e862-5610-4c02-9c4…	malware--bdb27a1d-1844-42f1-a0c0-826027ae0326;malware--cc5497f7-a9e8-436f-94da-b2b4a9b9ad3c;malware--82cb34ba-02b5-432b-b2d2-07f55cbf674d;malware--457a5e8d-d964-4130-bde3-c07bb41a093e;malware--fb78294a-7d7a-4d38-8ad0-92e67fddc9f0;malware--04378e79-4387-468a-a8f7-f974b8254e44;malware--4e9bdf9a-4957-47f6-87b3-c76898d3f623;malware--6b62e336-176f-417b-856a-8552dd8c44e1;malware--3bc7e862-5610-4c02-9c4…	174	Ke3chang;FIN8;APT38;Moonstone Sleet;Winter Vivern;APT19;HAFNIUM;FIN7;APT32;APT39;FIN10;Chimera;ZIRCONIUM;Magic Hound;Lazarus Group;APT37;Earth Lusca;Threat Group-3390;Tropic Trooper;APT41;Wizard Spider;OilRig;Gamaredon Group;GALLIUM;HEXANE;Stealth Falcon;Volt Typhoon;Patchwork;LuminousMoth;Aquatic Panda;Sandworm Team;Sidewinder;APT3;MuddyWater;Windshift;Dragonfly	intrusion-set--6713ab67-e25b-49cc-808d-2b36d4fbc35c;intrusion-set--fd19bd82-1b14-49a1-a176-6cdc46b8a826;intrusion-set--00f67a77-86a4-4adf-be26-1a54fc713340;intrusion-set--e6db1e55-b199-4b6b-8633-989345ee45e0;intrusion-set--75a07184-a7e5-4222-95a1-a04dbc96a29c;intrusion-set--fe8796a4-2a02-41a0-9d27-7aa1e995feb6;intrusion-set--2688b13e-8e71-405a-9c40-0dee94bddf87;intrusion-set--3753cc21-2dae-4dfb-8…	36	C0017;Operation Wocao;Operation CuckooBees;Night Dragon;C0018;Frankenstein	campaign--ba6dfa37-f401-4140-88b0-8938f2895e61;campaign--b03d5112-e23a-4ac8-add0-be7502d24eff;campaign--93c23946-49af-41f4-ac03-40f9ffc7419b;campaign--ae407e32-87e0-4d92-8705-3ae25d504d8a;campaign--519ee082-8ab6-439b-988f-a8a3f02c8d30;campaign--26d9ebae-de59-427f-ae9a-349456bae4b1	6	0	9
attack-pattern--045d0922-2310-4e60-b5e4-3302302cb3c5	T1218.011	Rundll32	['defense-evasion']	['Windows']	malware--79499993-a8d6-45eb-b343-bf58dea5bdde;malware--fb575479-14ef-41e9-bfab-0b7cf10bec73;malware--5c6ed2dc-37f4-40ea-b2e1-4c76140a388c;malware--c26f1c05-b861-4970-94dc-2f7f921a3074;malware--909617c3-6d87-4330-8f32-bd3af38c3b92;malware--7230ded7-3b1a-4d6e-9735-d0ffd47af9f6;malware--308b3d68-a084-4dfb-885a-3125e1a9c1e8;malware--91000a8a-58cc-4aba-9ad0-993ad6302b86;malware--76fde8df-3495-47c9-82e…	malware--79499993-a8d6-45eb-b343-bf58dea5bdde;malware--fb575479-14ef-41e9-bfab-0b7cf10bec73;malware--5c6ed2dc-37f4-40ea-b2e1-4c76140a388c;malware--c26f1c05-b861-4970-94dc-2f7f921a3074;malware--909617c3-6d87-4330-8f32-bd3af38c3b92;malware--7230ded7-3b1a-4d6e-9735-d0ffd47af9f6;malware--308b3d68-a084-4dfb-885a-3125e1a9c1e8;malware--91000a8a-58cc-4aba-9ad0-993ad6302b86;malware--76fde8df-3495-47c9-82e…	66	Gamaredon Group;FIN7;APT19;APT32;Wizard Spider;TA505;Lazarus Group;APT3;Carbanak;Kimsuky;Blue Mockingbird;TA551;Magic Hound;APT38;Daggerfly;APT28;Sandworm Team;HAFNIUM;APT41;CopyKittens;MuddyWater;LazyScripter;RedCurl;Aquatic Panda	intrusion-set--2e290bfe-93b5-48ce-97d6-edcd6d32b7cf;intrusion-set--3753cc21-2dae-4dfb-8481-d004e74502cc;intrusion-set--fe8796a4-2a02-41a0-9d27-7aa1e995feb6;intrusion-set--247cb30b-955f-42eb-97a5-a89fef69341e;intrusion-set--dd2d9ca6-505b-4860-a604-233685b802c7;intrusion-set--7eda3dd8-b09b-4705-8090-c2ad9fb8c14d;intrusion-set--c93fccb1-e8e8-42cf-ae33-2ad1d183913a;intrusion-set--0bbdf25b-30ff-4894-a…	24	Operation Dream Job;C0021;C0015;Operation Spalax;SolarWinds Compromise;2015 Ukraine Electric Power Attack;Water Curupira Pikabot Distribution;C0018	campaign--0257b35b-93ef-4a70-80dd-ad5258e6045b;campaign--712e38c3-a656-426a-9b3b-a6bfb63294c6;campaign--78068e68-4124-4243-b6f4-76e4e5be8a06;campaign--4c840263-bbda-440d-a22b-674679ddebf1;campaign--808d6b30-df4e-4341-8248-724da4bac650;campaign--46421788-b6e1-4256-b351-f8beffd1afba;campaign--57541e3b-657e-463a-a4ab-ca08d7ea9965;campaign--519ee082-8ab6-439b-988f-a8a3f02c8d30	8	1	4
attack-pattern--70e52b04-2a0c-4cea-9d18-7149f1df9dc5	T1546.008	Accessibility Features	['privilege-escalation', 'persistence']	['Windows']	tool--3433a9e8-1c47-4320-b9bf-ed449061d1c3	tool--3433a9e8-1c47-4320-b9bf-ed449061d1c3	1	APT41;Deep Panda;APT3;Axiom;APT29;Fox Kitten	intrusion-set--18854f55-ac7c-4634-bd9a-352dd07613b7;intrusion-set--a653431d-6a5e-4600-8ad3-609b5af57064;intrusion-set--0bbdf25b-30ff-4894-a1cd-49260d0dd2d9;intrusion-set--a0cb9370-e39b-44d5-9f50-ef78e412b973;intrusion-set--899ce53f-13a0-479b-a0e4-67d46e241542;intrusion-set--c21dd6f1-1364-4a70-a1f7-783080ec34ee	6			0	3	5
attack-pattern--707399d6-ab3e-4963-9315-d9d3818cd6a0	T1016	System Network Configuration Discovery	['discovery']	['Linux', 'macOS', 'Windows', 'Network']	malware--6a21e3a4-5ffe-4581-af9a-6a54c7536f44;tool--362dc67f-4e85-4562-9dac-1b6b7f3ec4b5;malware--579607c2-d046-40df-99ab-beb479c37a2a;malware--a7881f21-e978-4fe4-af56-92c9416a2616;malware--b4d80f8b-d2b9-4448-8844-4bef777ed676;malware--11e36d5b-6a92-4bf9-8eb7-85eb24f59e22;malware--8ae43c46-57ef-47d5-a77a-eebb35628db2;malware--1d1fce2f-0db5-402b-9843-4278a0694637;malware--0c52f5bc-557d-4083-bd27-6…	malware--6a21e3a4-5ffe-4581-af9a-6a54c7536f44;tool--362dc67f-4e85-4562-9dac-1b6b7f3ec4b5;malware--579607c2-d046-40df-99ab-beb479c37a2a;malware--a7881f21-e978-4fe4-af56-92c9416a2616;malware--b4d80f8b-d2b9-4448-8844-4bef777ed676;malware--11e36d5b-6a92-4bf9-8eb7-85eb24f59e22;malware--8ae43c46-57ef-47d5-a77a-eebb35628db2;malware--1d1fce2f-0db5-402b-9843-4278a0694637;malware--0c52f5bc-557d-4083-bd27-6…	209	HEXANE;admin@338;Dragonfly;Mustang Panda;Play;FIN13;APT19;Moses Staff;Lazarus Group;Volt Typhoon;Naikon;Ke3chang;Threat Group-3390;Chimera;Stealth Falcon;APT3;menuPass;SideCopy;MuddyWater;Tropic Trooper;APT1;APT41;Moonstone Sleet;Kimsuky;GALLIUM;TeamTNT;HAFNIUM;Darkhotel;Magic Hound;Turla;Sidewinder;Wizard Spider;ZIRCONIUM;APT32;OilRig;Earth Lusca;Higaisa	intrusion-set--f29b7c5e-2439-42ad-a86f-9f8984fafae3;intrusion-set--16ade1aa-0ea1-4bb7-88cc-9079df2ae756;intrusion-set--1c63d4ec-0a75-4daa-b1df-0d11af3d3cc1;intrusion-set--420ac20b-f2b9-42b8-aa1a-6d4b72895ca4;intrusion-set--ecbf507f-6786-4121-a4cc-0fd6a8d3a29d;intrusion-set--fd66436e-4d33-450e-ac4c-f7810f1c85f4;intrusion-set--fe8796a4-2a02-41a0-9d27-7aa1e995feb6;intrusion-set--4c4a7846-45d5-4761-8…	37	Operation CuckooBees;C0017;KV Botnet Activity;FunnyDream;C0018;C0015;Operation Wocao;Frankenstein	campaign--93c23946-49af-41f4-ac03-40f9ffc7419b;campaign--ba6dfa37-f401-4140-88b0-8938f2895e61;campaign--0c259854-4044-4f6c-ac49-118d484b3e3b;campaign--8d2bc130-89fe-466e-a4f9-6bce6129c2b8;campaign--519ee082-8ab6-439b-988f-a8a3f02c8d30;campaign--78068e68-4124-4243-b6f4-76e4e5be8a06;campaign--b03d5112-e23a-4ac8-add0-be7502d24eff;campaign--26d9ebae-de59-427f-ae9a-349456bae4b1	8	0	4
attack-pattern--7e150503-88e7-4861-866b-ff1ac82c4475	T1049	System Network Connections Discovery	['discovery']	['Windows', 'IaaS', 'Linux', 'macOS', 'Network']	malware--82cb34ba-02b5-432b-b2d2-07f55cbf674d;malware--61c7a91a-0b83-461d-ad32-75d96eed4a09;tool--115f88dd-0618-4389-83cb-98d33ae81848;malware--54a73038-1937-4d71-a253-316e76d5413c;malware--d9f7383c-95ec-4080-bbce-121c9384457b;tool--c4810609-7da6-48ec-8057-1b70a7814db0;malware--86b92f6c-9c05-4c51-b361-4c7bb13e21a1;malware--b7e9880a-7a7c-4162-bddb-e28e8ef2bf1f;malware--9b325b06-35a1-457d-be46-a4ec…	malware--82cb34ba-02b5-432b-b2d2-07f55cbf674d;malware--61c7a91a-0b83-461d-ad32-75d96eed4a09;tool--115f88dd-0618-4389-83cb-98d33ae81848;malware--54a73038-1937-4d71-a253-316e76d5413c;malware--d9f7383c-95ec-4080-bbce-121c9384457b;tool--c4810609-7da6-48ec-8057-1b70a7814db0;malware--86b92f6c-9c05-4c51-b361-4c7bb13e21a1;malware--b7e9880a-7a7c-4162-bddb-e28e8ef2bf1f;malware--9b325b06-35a1-457d-be46-a4ec…	61	menuPass;APT38;Mustang Panda;Andariel;TeamTNT;Turla;Poseidon Group;APT3;Sandworm Team;Volt Typhoon;APT41;OilRig;ToddyCat;APT1;admin@338;GALLIUM;Magic Hound;Chimera;MuddyWater;Ke3chang;Threat Group-3390;INC Ransom;FIN13;Lazarus Group;BackdoorDiplomacy;APT5;HEXANE;Tropic Trooper;Earth Lusca;APT32	intrusion-set--222fbd21-fc4f-4b7e-9f85-0e6e3a76c33f;intrusion-set--00f67a77-86a4-4adf-be26-1a54fc713340;intrusion-set--420ac20b-f2b9-42b8-aa1a-6d4b72895ca4;intrusion-set--39d6890e-7f23-4474-b8ef-e7b0343c5fc8;intrusion-set--35d1b3be-49d4-42f1-aaa6-ef159c880bca;intrusion-set--7a19ecb1-3c65-4de3-a230-993516aed6a6;intrusion-set--7ecc3b4f-5cdb-457e-b55a-df376b359446;intrusion-set--0bbdf25b-30ff-4894-a…	30	Operation Wocao;Operation CuckooBees;FunnyDream	campaign--b03d5112-e23a-4ac8-add0-be7502d24eff;campaign--93c23946-49af-41f4-ac03-40f9ffc7419b;campaign--8d2bc130-89fe-466e-a4f9-6bce6129c2b8	3	0	3
attack-pattern--7bc57495-ea59-4380-be31-a64af124ef18	T1083	File and Directory Discovery	['discovery']	['Linux', 'macOS', 'Windows', 'Network']	malware--8f423bd7-6ca7-4303-9e85-008c7ad5fdaa;malware--06d735e7-1db1-4dbe-ab4b-acbe419f902b;malware--d69c8146-ab35-4d50-8382-6fc80e641d43;malware--9c10cede-c0bb-4c5c-91c0-8baec30abaf6;malware--50d6688b-0985-4f3d-8cbe-0c796b30703b;malware--e221eb77-1502-4129-af1d-fe1ad55e7ec6;malware--69d6f4a9-fcf0-4f51-bca7-597c51ad0bb8;malware--7f4bbe05-1674-4087-8a16-8f1ad61b6152;malware--3cab1b76-2f40-4cd0-8d2…	malware--8f423bd7-6ca7-4303-9e85-008c7ad5fdaa;malware--06d735e7-1db1-4dbe-ab4b-acbe419f902b;malware--d69c8146-ab35-4d50-8382-6fc80e641d43;malware--9c10cede-c0bb-4c5c-91c0-8baec30abaf6;malware--50d6688b-0985-4f3d-8cbe-0c796b30703b;malware--e221eb77-1502-4129-af1d-fe1ad55e7ec6;malware--69d6f4a9-fcf0-4f51-bca7-597c51ad0bb8;malware--7f4bbe05-1674-4087-8a16-8f1ad61b6152;malware--3cab1b76-2f40-4cd0-8d2…	274	Gamaredon Group;Sowbug;Patchwork;Volt Typhoon;APT38;APT28;Dragonfly;Inception;Sidewinder;Tropic Trooper;Dark Caracal;Aoqin Dragon;Scattered Spider;MuddyWater;RedCurl;Sandworm Team;Chimera;Ke3chang;admin@338;Mustang Panda;APT3;APT32;Darkhotel;Lazarus Group;Play;ToddyCat;APT39;TeamTNT;Magic Hound;LuminousMoth;APT5;Fox Kitten;BRONZE BUTLER;Turla;FIN13;Leafminer;Kimsuky;HAFNIUM;menuPass;Windigo;APT18…	intrusion-set--2e290bfe-93b5-48ce-97d6-edcd6d32b7cf;intrusion-set--d1acfbb3-647b-4723-9154-800ec119006e;intrusion-set--17862c7d-9e60-48a0-b48e-da4dc4c3f6b0;intrusion-set--174279b4-399f-4ddb-966e-5efedd1dd5f2;intrusion-set--00f67a77-86a4-4adf-be26-1a54fc713340;intrusion-set--bef4c620-0787-42a8-a96d-b7eb6e85917c;intrusion-set--1c63d4ec-0a75-4daa-b1df-0d11af3d3cc1;intrusion-set--ead23196-d7b6-4ce6-a…	45	C0015;Operation Honeybee;Operation CuckooBees;SolarWinds Compromise;Night Dragon;Operation Dream Job;Operation Wocao;KV Botnet Activity	campaign--78068e68-4124-4243-b6f4-76e4e5be8a06;campaign--4553292d-12c6-4a93-934d-12160370d4e0;campaign--93c23946-49af-41f4-ac03-40f9ffc7419b;campaign--808d6b30-df4e-4341-8248-724da4bac650;campaign--ae407e32-87e0-4d92-8705-3ae25d504d8a;campaign--0257b35b-93ef-4a70-80dd-ad5258e6045b;campaign--b03d5112-e23a-4ac8-add0-be7502d24eff;campaign--0c259854-4044-4f6c-ac49-118d484b3e3b	8	0	3
attack-pattern--635cbe30-392d-4e27-978e-66774357c762	T1136.001	Local Account	['persistence']	['Linux', 'macOS', 'Windows', 'Network', 'Containers']	tool--3433a9e8-1c47-4320-b9bf-ed449061d1c3;malware--b9704a7d-feef-4af9-8898-5280f1686326;malware--fc774af4-533b-4724-96d2-ac1026316794;malware--7e0f8b0f-716e-494d-827e-310bd6ed709e;tool--03342581-f790-4f03-ba41-e82e67392e23;malware--66b1dcde-17a0-4c7b-95fa-b08d430c2131;tool--cb69b20d-56d0-41ab-8440-4a4b251614d4;malware--e1161124-f22e-487f-9d5f-ed8efc8dcd61;malware--6f6f67c9-556d-4459-95c2-78d2721…	tool--3433a9e8-1c47-4320-b9bf-ed449061d1c3;malware--b9704a7d-feef-4af9-8898-5280f1686326;malware--fc774af4-533b-4724-96d2-ac1026316794;malware--7e0f8b0f-716e-494d-827e-310bd6ed709e;tool--03342581-f790-4f03-ba41-e82e67392e23;malware--66b1dcde-17a0-4c7b-95fa-b08d430c2131;tool--cb69b20d-56d0-41ab-8440-4a4b251614d4;malware--e1161124-f22e-487f-9d5f-ed8efc8dcd61;malware--6f6f67c9-556d-4459-95c2-78d2721…	15	Wizard Spider;APT5;TeamTNT;Fox Kitten;Dragonfly;APT41;FIN13;Kimsuky;Indrik Spider;Magic Hound;APT3;Daggerfly;APT39;Leafminer	intrusion-set--dd2d9ca6-505b-4860-a604-233685b802c7;intrusion-set--c1aab4c9-4c34-4f4f-8541-d529e46a07f9;intrusion-set--35d1b3be-49d4-42f1-aaa6-ef159c880bca;intrusion-set--c21dd6f1-1364-4a70-a1f7-783080ec34ee;intrusion-set--1c63d4ec-0a75-4daa-b1df-0d11af3d3cc1;intrusion-set--18854f55-ac7c-4634-bd9a-352dd07613b7;intrusion-set--fd66436e-4d33-450e-ac4c-f7810f1c85f4;intrusion-set--0ec2f388-bf0f-4b5c-9…	14			0	2	3
attack-pattern--58a3e6aa-4453-4cc8-a51f-4befe80b31a8	T1555.003	Credentials from Web Browsers	['credential-access']	['Linux', 'macOS', 'Windows']	tool--8f8cd191-902c-4e83-bf20-b57c8c4640e9;malware--4e6464d2-69df-4e56-8d4c-1973f84d7b80;malware--64122557-5940-4271-9123-25bfc0c693db;malware--eedc01d5-95e6-4d21-bcd4-1121b1df4586;malware--3249e92a-870b-426d-8790-ba311c1abfb4;malware--d906e6f7-434c-44c0-b51a-ed50af8f7945;malware--f8dfbc54-b070-4224-b560-79aaa5f835bd;malware--54cc1d4f-5c53-4f0e-9ef5-11b4998e82e4;malware--86b92f6c-9c05-4c51-b361-4…	tool--8f8cd191-902c-4e83-bf20-b57c8c4640e9;malware--4e6464d2-69df-4e56-8d4c-1973f84d7b80;malware--64122557-5940-4271-9123-25bfc0c693db;malware--eedc01d5-95e6-4d21-bcd4-1121b1df4586;malware--3249e92a-870b-426d-8790-ba311c1abfb4;malware--d906e6f7-434c-44c0-b51a-ed50af8f7945;malware--f8dfbc54-b070-4224-b560-79aaa5f835bd;malware--54cc1d4f-5c53-4f0e-9ef5-11b4998e82e4;malware--86b92f6c-9c05-4c51-b361-4…	56	ZIRCONIUM;Malteiro;Patchwork;APT41;Stealth Falcon;APT3;APT33;Sandworm Team;Leafminer;APT37;Inception;Ajax Security Team;Kimsuky;Volt Typhoon;MuddyWater;HEXANE;TA505;Molerats;LAPSUS$;FIN6;RedCurl;OilRig	intrusion-set--4283ae19-69c7-4347-a35e-b56f08eb660b;intrusion-set--bf668120-e9a6-4017-a014-bfc0f5232656;intrusion-set--17862c7d-9e60-48a0-b48e-da4dc4c3f6b0;intrusion-set--18854f55-ac7c-4634-bd9a-352dd07613b7;intrusion-set--894aab42-3371-47b1-8859-a4a074c804c8;intrusion-set--0bbdf25b-30ff-4894-a1cd-49260d0dd2d9;intrusion-set--fbd29c89-18ba-4c2d-b792-51c0adee049f;intrusion-set--381fcf73-60f6-4ab2-9…	22	SolarWinds Compromise	campaign--808d6b30-df4e-4341-8248-724da4bac650	1	5	4
attack-pattern--69b8fd78-40e8-4600-ae4d-662c9d7afdb3	T1090.002	External Proxy	['command-and-control']	['Linux', 'macOS', 'Windows', 'Network']	malware--edc5e045-5401-42bb-ad92-52b5b2ee0de9;malware--4816d361-f82b-4a18-aa05-b215e7cf9200;malware--5763217a-05b6-4edd-9bca-057e47b5e403;malware--d3afa961-a80c-4043-9509-282cdf69ab21;tool--d505fc8b-2e64-46eb-96d6-9ef7ffca5b66;malware--e8545794-b98c-492b-a5b3-4b5a02682e37;malware--4c59cce8-cb48-4141-b9f1-f646edfaadb0;malware--4b6ec280-7bbb-48ff-ae59-b189520ebe83;malware--47afe41c-4c08-485e-b062-c…	malware--edc5e045-5401-42bb-ad92-52b5b2ee0de9;malware--4816d361-f82b-4a18-aa05-b215e7cf9200;malware--5763217a-05b6-4edd-9bca-057e47b5e403;malware--d3afa961-a80c-4043-9509-282cdf69ab21;tool--d505fc8b-2e64-46eb-96d6-9ef7ffca5b66;malware--e8545794-b98c-492b-a5b3-4b5a02682e37;malware--4c59cce8-cb48-4141-b9f1-f646edfaadb0;malware--4b6ec280-7bbb-48ff-ae59-b189520ebe83;malware--47afe41c-4c08-485e-b062-c…	10	FIN5;APT28;APT39;Tonto Team;Lazarus Group;menuPass;APT3;APT29;Silence;GALLIUM;MuddyWater	intrusion-set--85403903-15e0-4f9f-9be4-a259ecad4022;intrusion-set--bef4c620-0787-42a8-a96d-b7eb6e85917c;intrusion-set--44e43fad-ffcb-4210-abcf-eaaed9735f80;intrusion-set--c5b81590-6814-4d2a-8baa-15c4b6c7f960;intrusion-set--c93fccb1-e8e8-42cf-ae33-2ad1d183913a;intrusion-set--222fbd21-fc4f-4b7e-9f85-0e6e3a76c33f;intrusion-set--0bbdf25b-30ff-4894-a1cd-49260d0dd2d9;intrusion-set--899ce53f-13a0-479b-a…	11			0	1	3
attack-pattern--65f2d882-3f41-4d48-8a06-29af77ec9f90	T1003.001	LSASS Memory	['credential-access']	['Windows']	tool--1244e058-fa10-48cb-b484-0bcf671107ae;tool--b76b2d94-60e4-4107-a903-4a3a7622fb3b;tool--cb69b20d-56d0-41ab-8440-4a4b251614d4;malware--a7881f21-e978-4fe4-af56-92c9416a2616;tool--26c87906-d750-42c5-946c-d4162c73fc7b;malware--e6ef745b-077f-42e1-a37d-29eecff9c754;malware--5719af9d-6b16-46f9-9b28-fb019541ddbb;malware--2eaa5319-5e1e-4dd7-bbc4-566fced3964a;malware--f74a5069-015d-4404-83ad-5ca01056c0…	tool--1244e058-fa10-48cb-b484-0bcf671107ae;tool--b76b2d94-60e4-4107-a903-4a3a7622fb3b;tool--cb69b20d-56d0-41ab-8440-4a4b251614d4;malware--a7881f21-e978-4fe4-af56-92c9416a2616;tool--26c87906-d750-42c5-946c-d4162c73fc7b;malware--e6ef745b-077f-42e1-a37d-29eecff9c754;malware--5719af9d-6b16-46f9-9b28-fb019541ddbb;malware--2eaa5319-5e1e-4dd7-bbc4-566fced3964a;malware--f74a5069-015d-4404-83ad-5ca01056c0…	24	Indrik Spider;OilRig;APT1;FIN8;Leviathan;Leafminer;Cleaver;Threat Group-3390;HAFNIUM;APT5;Agrius;GALLIUM;Whitefly;FIN13;APT33;APT32;Blue Mockingbird;Volt Typhoon;Silence;MuddyWater;Wizard Spider;Aquatic Panda;Moonstone Sleet;Sandworm Team;BRONZE BUTLER;APT39;Earth Lusca;Fox Kitten;PLATINUM;Magic Hound;Kimsuky;Play;APT28;RedCurl;APT41;Ke3chang;APT3;Ember Bear;FIN6	intrusion-set--01e28736-2ffc-455b-9880-ed4d1407ae07;intrusion-set--4ca1929c-7d64-4aab-b849-badbfc0c760d;intrusion-set--6a2e693f-24e5-451a-9f88-b36a108e5662;intrusion-set--fd19bd82-1b14-49a1-a176-6cdc46b8a826;intrusion-set--7113eaa5-ba79-4fb3-b68a-398ee9cd698e;intrusion-set--32bca8ff-d900-4877-aa65-d70baa041b74;intrusion-set--8f5e8dc7-739d-4f5e-a8a1-a66e004d7063;intrusion-set--fb366179-766c-4a4a-a…	39	Operation Wocao;Cutting Edge;2016 Ukraine Electric Power Attack;Triton Safety Instrumented System Attack;HomeLand Justice;C0032	campaign--b03d5112-e23a-4ac8-add0-be7502d24eff;campaign--4fdd2487-26c1-494e-8702-ec5abe9aa1d9;campaign--aa73efef-1418-4dbe-b43c-87a498e97234;campaign--45a98f02-852f-49b2-94c0-c63207bebbbf;campaign--7e21077d-2589-43a7-a5f9-490061289526;campaign--7ec2826c-0bf0-4b47-acae-fd683431a4ca	6	7	7
attack-pattern--9efb1ea7-c37b-4595-9640-b7680cd84279	T1547.001	Registry Run Keys / Startup Folder	['persistence', 'privilege-escalation']	['Windows']	malware--0f862b01-99da-47cc-9bdb-db4a86a95bb1;malware--d9f7383c-95ec-4080-bbce-121c9384457b;malware--fde19a18-e502-467f-be14-58c71b4e7f4b;malware--a5528622-3a8a-4633-86ce-8cdaf8423858;malware--6b616fc1-1505-48e3-8b2c-0d19337bff38;malware--9af05de0-bc09-4511-a350-5eb8b06185c1;malware--a2282af0-f9dd-4373-9b92-eaf9e11e0c71;malware--083bb47b-02c8-4423-81a2-f9ef58572974;malware--1492d0f8-7e14-4af3-923…	malware--0f862b01-99da-47cc-9bdb-db4a86a95bb1;malware--d9f7383c-95ec-4080-bbce-121c9384457b;malware--fde19a18-e502-467f-be14-58c71b4e7f4b;malware--a5528622-3a8a-4633-86ce-8cdaf8423858;malware--6b616fc1-1505-48e3-8b2c-0d19337bff38;malware--9af05de0-bc09-4511-a350-5eb8b06185c1;malware--a2282af0-f9dd-4373-9b92-eaf9e11e0c71;malware--083bb47b-02c8-4423-81a2-f9ef58572974;malware--1492d0f8-7e14-4af3-923…	182	Inception;TeamTNT;APT28;APT39;TA2541;APT37;APT19;RTM;Magic Hound;Silence;Leviathan;Naikon;APT29;Gorgon Group;Patchwork;ZIRCONIUM;FIN7;FIN10;Dark Caracal;Tropic Trooper;Lazarus Group;Windshift;APT41;LuminousMoth;PROMETHIUM;Turla;Putter Panda;MuddyWater;FIN6;Threat Group-3390;Sidewinder;Molerats;Cobalt Group;Higaisa;Mustang Panda;Rocke;Moonstone Sleet;FIN13;Gamaredon Group;APT18;Wizard Spider;APT32…	intrusion-set--ead23196-d7b6-4ce6-a124-4ab4b67d81bd;intrusion-set--35d1b3be-49d4-42f1-aaa6-ef159c880bca;intrusion-set--bef4c620-0787-42a8-a96d-b7eb6e85917c;intrusion-set--44e43fad-ffcb-4210-abcf-eaaed9735f80;intrusion-set--467271fd-47c0-4e90-a3f9-d84f5cf790d0;intrusion-set--4a2ce82e-1a74-468a-a6fb-bbead541383c;intrusion-set--fe8796a4-2a02-41a0-9d27-7aa1e995feb6;intrusion-set--c416b28c-103b-4df1-9…	52	Operation Dream Job;Operation Sharpshooter	campaign--0257b35b-93ef-4a70-80dd-ad5258e6045b;campaign--37764c78-2a99-46d1-a7ea-6454b9bf93a0	2	0	5
attack-pattern--b0533c6e-8fea-4788-874f-b799cacc4b92	T1027.005	Indicator Removal from Tools	['defense-evasion']	['Linux', 'macOS', 'Windows']	malware--a7881f21-e978-4fe4-af56-92c9416a2616;malware--1d1fce2f-0db5-402b-9843-4278a0694637;tool--13cd9151-83b7-410d-9f98-25d0f0d1d80d;malware--d18cb958-f4ad-4fb3-bb4f-e8994d206550;malware--edc5e045-5401-42bb-ad92-52b5b2ee0de9;malware--47afe41c-4c08-485e-b062-c3bd209a1cce;malware--b6b3dfc7-9a81-43ff-ac04-698bad48973a;malware--a8839c95-029f-44cf-8f3d-a3cf2039e927;malware--f3f1fbed-7e29-49cb-8579-4…	malware--a7881f21-e978-4fe4-af56-92c9416a2616;malware--1d1fce2f-0db5-402b-9843-4278a0694637;tool--13cd9151-83b7-410d-9f98-25d0f0d1d80d;malware--d18cb958-f4ad-4fb3-bb4f-e8994d206550;malware--edc5e045-5401-42bb-ad92-52b5b2ee0de9;malware--47afe41c-4c08-485e-b062-c3bd209a1cce;malware--b6b3dfc7-9a81-43ff-ac04-698bad48973a;malware--a8839c95-029f-44cf-8f3d-a3cf2039e927;malware--f3f1fbed-7e29-49cb-8579-4…	9	Patchwork;Deep Panda;GALLIUM;APT3;Turla;OilRig	intrusion-set--17862c7d-9e60-48a0-b48e-da4dc4c3f6b0;intrusion-set--a653431d-6a5e-4600-8ad3-609b5af57064;intrusion-set--06a11b7e-2a36-47fe-8d3e-82c265df3258;intrusion-set--0bbdf25b-30ff-4894-a1cd-49260d0dd2d9;intrusion-set--7a19ecb1-3c65-4de3-a230-993516aed6a6;intrusion-set--4ca1929c-7d64-4aab-b849-badbfc0c760d	6	Operation Wocao;Triton Safety Instrumented System Attack	campaign--b03d5112-e23a-4ac8-add0-be7502d24eff;campaign--45a98f02-852f-49b2-94c0-c63207bebbbf	2	0	1
attack-pattern--84e02621-8fdf-470f-bd58-993bb6a89d91	T1104	Multi-Stage Channels	['command-and-control']	['Linux', 'macOS', 'Windows']	malware--d69c8146-ab35-4d50-8382-6fc80e641d43;malware--e1284931-3f85-4262-a641-9ae8bb0576a0;malware--99fdf3b4-96ef-4ab9-b191-fc683441cad0;malware--ade37ada-14af-4b44-b36c-210eec255d53;malware--fb261c56-b80e-43a9-8351-c84081e7213d;malware--4327aff5-f194-440c-b499-4d9730cc1eab;malware--76fde8df-3495-47c9-82eb-125c4f7fb621;malware--80a014ba-3fef-4768-990b-37d8bd10d7f4;malware--5bcd5511-6756-4824-a69…	malware--d69c8146-ab35-4d50-8382-6fc80e641d43;malware--e1284931-3f85-4262-a641-9ae8bb0576a0;malware--99fdf3b4-96ef-4ab9-b191-fc683441cad0;malware--ade37ada-14af-4b44-b36c-210eec255d53;malware--fb261c56-b80e-43a9-8351-c84081e7213d;malware--4327aff5-f194-440c-b499-4d9730cc1eab;malware--76fde8df-3495-47c9-82eb-125c4f7fb621;malware--80a014ba-3fef-4768-990b-37d8bd10d7f4;malware--5bcd5511-6756-4824-a69…	9	APT3;Lazarus Group;MuddyWater;APT41	intrusion-set--0bbdf25b-30ff-4894-a1cd-49260d0dd2d9;intrusion-set--c93fccb1-e8e8-42cf-ae33-2ad1d183913a;intrusion-set--269e8108-68c6-4f99-b911-14b2e765dec2;intrusion-set--18854f55-ac7c-4634-bd9a-352dd07613b7	4			0	1	2
attack-pattern--837f9164-50af-4ac0-8219-379d8a74cefc	T1552.001	Credentials In Files	['credential-access']	['Windows', 'IaaS', 'Linux', 'macOS', 'Containers']	malware--e7a5229f-05eb-440e-b982-9a6d2b2b87c8;malware--7343e208-7cab-45f2-a47b-41ba5e2f0fab;malware--0c824410-58ff-49b2-9cf2-1c96b182bdf0;tool--4b57c098-f043-4da2-83ef-7588a6d426bc;malware--32066e94-3112-48ca-b9eb-ba2b59d2f023;tool--cb69b20d-56d0-41ab-8440-4a4b251614d4;tool--3433a9e8-1c47-4320-b9bf-ed449061d1c3;tool--b76b2d94-60e4-4107-a903-4a3a7622fb3b;malware--f9b05f33-d45d-4e4d-aafe-c208d38a00…	malware--e7a5229f-05eb-440e-b982-9a6d2b2b87c8;malware--7343e208-7cab-45f2-a47b-41ba5e2f0fab;malware--0c824410-58ff-49b2-9cf2-1c96b182bdf0;tool--4b57c098-f043-4da2-83ef-7588a6d426bc;malware--32066e94-3112-48ca-b9eb-ba2b59d2f023;tool--cb69b20d-56d0-41ab-8440-4a4b251614d4;tool--3433a9e8-1c47-4320-b9bf-ed449061d1c3;tool--b76b2d94-60e4-4107-a903-4a3a7622fb3b;malware--f9b05f33-d45d-4e4d-aafe-c208d38a00…	17	APT33;Indrik Spider;FIN13;APT3;Fox Kitten;TA505;Kimsuky;Leafminer;MuddyWater;TeamTNT;Scattered Spider;RedCurl;Ember Bear;OilRig	intrusion-set--fbd29c89-18ba-4c2d-b792-51c0adee049f;intrusion-set--01e28736-2ffc-455b-9880-ed4d1407ae07;intrusion-set--fd66436e-4d33-450e-ac4c-f7810f1c85f4;intrusion-set--0bbdf25b-30ff-4894-a1cd-49260d0dd2d9;intrusion-set--c21dd6f1-1364-4a70-a1f7-783080ec34ee;intrusion-set--7eda3dd8-b09b-4705-8090-c2ad9fb8c14d;intrusion-set--0ec2f388-bf0f-4b5c-97b1-fc736d26c25f;intrusion-set--32bca8ff-d900-4877-a…	14			0	4	3
attack-pattern--970a3432-3237-47ad-bcca-7d8cbb217736	T1059.001	PowerShell	['execution']	['Windows']	malware--edc5e045-5401-42bb-ad92-52b5b2ee0de9;malware--824a230d-0f6a-4fd0-99df-8d464db2265e;malware--295721d2-ee20-4fa3-ade3-37f4146b4570;malware--e1284931-3f85-4262-a641-9ae8bb0576a0;malware--3553b49d-d4ae-4fb6-ab17-0adbc520c888;tool--3433a9e8-1c47-4320-b9bf-ed449061d1c3;malware--198db886-47af-4f4c-bff5-11b891f85946;malware--99fdf3b4-96ef-4ab9-b191-fc683441cad0;tool--cb69b20d-56d0-41ab-8440-4a4b…	malware--edc5e045-5401-42bb-ad92-52b5b2ee0de9;malware--824a230d-0f6a-4fd0-99df-8d464db2265e;malware--295721d2-ee20-4fa3-ade3-37f4146b4570;malware--e1284931-3f85-4262-a641-9ae8bb0576a0;malware--3553b49d-d4ae-4fb6-ab17-0adbc520c888;tool--3433a9e8-1c47-4320-b9bf-ed449061d1c3;malware--198db886-47af-4f4c-bff5-11b891f85946;malware--99fdf3b4-96ef-4ab9-b191-fc683441cad0;tool--cb69b20d-56d0-41ab-8440-4a4b…	108	WIRTE;APT19;Magic Hound;APT41;APT28;Blue Mockingbird;APT5;APT39;Thrip;CopyKittens;Sandworm Team;MoustachedBouncer;Gorgon Group;Play;FIN13;Cobalt Group;Leviathan;Deep Panda;Indrik Spider;TA2541;Wizard Spider;Volt Typhoon;Threat Group-3390;Earth Lusca;Saint Bear;APT29;OilRig;TeamTNT;FIN7;RedCurl;APT32;Chimera;Lazarus Group;Inception;Silence;Turla;Molerats;Sidewinder;FIN10;Gallmaker;DarkVishnya;Kims…	intrusion-set--f8cb7b36-62ef-4488-8a6d-a7033e3271c1;intrusion-set--fe8796a4-2a02-41a0-9d27-7aa1e995feb6;intrusion-set--f9d6633a-55e6-4adc-9263-6ae080421a13;intrusion-set--18854f55-ac7c-4634-bd9a-352dd07613b7;intrusion-set--bef4c620-0787-42a8-a96d-b7eb6e85917c;intrusion-set--73a80fab-2aa3-48e0-a4d0-3a4828200aee;intrusion-set--c1aab4c9-4c34-4f4f-8541-d529e46a07f9;intrusion-set--44e43fad-ffcb-4210-a…	75	2016 Ukraine Electric Power Attack;2022 Ukraine Electric Power Attack;Operation Dream Job;C0018;Frankenstein;Operation Wocao;Triton Safety Instrumented System Attack;C0032;SolarWinds Compromise;C0021;Pikabot Distribution February 2024;HomeLand Justice	campaign--aa73efef-1418-4dbe-b43c-87a498e97234;campaign--df8eb785-70f8-4300-b444-277ba849083d;campaign--0257b35b-93ef-4a70-80dd-ad5258e6045b;campaign--519ee082-8ab6-439b-988f-a8a3f02c8d30;campaign--26d9ebae-de59-427f-ae9a-349456bae4b1;campaign--b03d5112-e23a-4ac8-add0-be7502d24eff;campaign--45a98f02-852f-49b2-94c0-c63207bebbbf;campaign--7ec2826c-0bf0-4b47-acae-fd683431a4ca;campaign--808d6b30-df4e…	12	5	5
attack-pattern--92d7da27-2d91-488e-a00c-059dc162766d	T1041	Exfiltration Over C2 Channel	['exfiltration']	['Linux', 'macOS', 'Windows']	malware--835a79f1-842d-472d-b8f4-d54b545c341b;malware--8a2867f9-e8fc-4bf1-a860-ef6e46311900;malware--35cd1d01-1ede-44d2-b073-a264d727bc04;malware--aad11e34-02ca-4220-91cd-2ed420af4db3;tool--115f88dd-0618-4389-83cb-98d33ae81848;malware--99854cc8-f202-4e03-aa0a-4f8a4af93229;malware--dfa03c7d-79ed-4ce2-b9d1-ddc9dbf56ad2;malware--cc5497f7-a9e8-436f-94da-b2b4a9b9ad3c;malware--feb2d7bb-aacb-48df-ad04-c…	malware--835a79f1-842d-472d-b8f4-d54b545c341b;malware--8a2867f9-e8fc-4bf1-a860-ef6e46311900;malware--35cd1d01-1ede-44d2-b073-a264d727bc04;malware--aad11e34-02ca-4220-91cd-2ed420af4db3;tool--115f88dd-0618-4389-83cb-98d33ae81848;malware--99854cc8-f202-4e03-aa0a-4f8a4af93229;malware--dfa03c7d-79ed-4ce2-b9d1-ddc9dbf56ad2;malware--cc5497f7-a9e8-436f-94da-b2b4a9b9ad3c;malware--feb2d7bb-aacb-48df-ad04-c…	135	Sandworm Team;LuminousMoth;Chimera;Higaisa;GALLIUM;APT3;APT32;Lazarus Group;Ke3chang;APT39;Confucius;Winter Vivern;Kimsuky;ZIRCONIUM;CURIUM;Leviathan;Gamaredon Group;Wizard Spider;Agrius;MuddyWater;Stealth Falcon	intrusion-set--381fcf73-60f6-4ab2-9991-6af3cbc35192;intrusion-set--b7f627e2-0817-4cd5-8d50-e75f8aa85cc6;intrusion-set--8c1f0187-0826-4320-bddc-5f326cfcfe2c;intrusion-set--54dfec3e-6464-4f74-9d69-b7c817b7e5a3;intrusion-set--06a11b7e-2a36-47fe-8d3e-82c265df3258;intrusion-set--0bbdf25b-30ff-4894-a1cd-49260d0dd2d9;intrusion-set--247cb30b-955f-42eb-97a5-a89fef69341e;intrusion-set--c93fccb1-e8e8-42cf-a…	21	HomeLand Justice;C0017;Operation Honeybee;Operation Dream Job;Operation Wocao;Frankenstein	campaign--7e21077d-2589-43a7-a5f9-490061289526;campaign--ba6dfa37-f401-4140-88b0-8938f2895e61;campaign--4553292d-12c6-4a93-934d-12160370d4e0;campaign--0257b35b-93ef-4a70-80dd-ad5258e6045b;campaign--b03d5112-e23a-4ac8-add0-be7502d24eff;campaign--26d9ebae-de59-427f-ae9a-349456bae4b1	6	2	5
attack-pattern--8f4a33ec-8b1f-4b80-a2f6-642b2e479580	T1057	Process Discovery	['discovery']	['Linux', 'macOS', 'Windows', 'Network']	malware--6b62e336-176f-417b-856a-8552dd8c44e1;malware--22addc7b-b39f-483d-979a-1b35147da5de;malware--958b5d06-8bb0-4c5b-a2e7-0130fe654ac7;malware--97cfbdc6-504d-41e9-a46c-78a9f806ff0d;malware--f99f3dcc-683f-4936-8791-075ac5e58f10;malware--49abab73-3c5c-476e-afd5-69b5c732d845;malware--11e36d5b-6a92-4bf9-8eb7-85eb24f59e22;malware--a4f57468-fbd5-49e4-8476-52088220b92d;malware--9ea525fa-b0a9-4dde-84f…	malware--6b62e336-176f-417b-856a-8552dd8c44e1;malware--22addc7b-b39f-483d-979a-1b35147da5de;malware--958b5d06-8bb0-4c5b-a2e7-0130fe654ac7;malware--97cfbdc6-504d-41e9-a46c-78a9f806ff0d;malware--f99f3dcc-683f-4936-8791-075ac5e58f10;malware--49abab73-3c5c-476e-afd5-69b5c732d845;malware--11e36d5b-6a92-4bf9-8eb7-85eb24f59e22;malware--a4f57468-fbd5-49e4-8476-52088220b92d;malware--9ea525fa-b0a9-4dde-84f…	238	Volt Typhoon;Tropic Trooper;Windshift;Deep Panda;Sidewinder;HAFNIUM;APT1;Earth Lusca;Molerats;Lazarus Group;APT28;TeamTNT;Darkhotel;Stealth Falcon;Play;Andariel;Chimera;Magic Hound;APT37;Kimsuky;ToddyCat;Mustang Panda;MuddyWater;Turla;Rocke;APT5;Winnti Group;APT38;Inception;HEXANE;Higaisa;Poseidon Group;Ke3chang;Gamaredon Group;APT3;OilRig	intrusion-set--174279b4-399f-4ddb-966e-5efedd1dd5f2;intrusion-set--56319646-eb6e-41fc-ae53-aadfa7adb924;intrusion-set--afec6dc3-a18e-4b62-b1a4-5510e1a498d1;intrusion-set--a653431d-6a5e-4600-8ad3-609b5af57064;intrusion-set--3fc023b2-c5cc-481d-9c3e-70141ae1a87e;intrusion-set--2688b13e-8e71-405a-9c40-0dee94bddf87;intrusion-set--6a2e693f-24e5-451a-9f88-b36a108e5662;intrusion-set--cc613a49-9bfa-4e22-9…	36	SolarWinds Compromise;Frankenstein;KV Botnet Activity;C0015;FunnyDream;Operation CuckooBees;Operation Wocao;Operation Honeybee	campaign--808d6b30-df4e-4341-8248-724da4bac650;campaign--26d9ebae-de59-427f-ae9a-349456bae4b1;campaign--0c259854-4044-4f6c-ac49-118d484b3e3b;campaign--78068e68-4124-4243-b6f4-76e4e5be8a06;campaign--8d2bc130-89fe-466e-a4f9-6bce6129c2b8;campaign--93c23946-49af-41f4-ac03-40f9ffc7419b;campaign--b03d5112-e23a-4ac8-add0-be7502d24eff;campaign--4553292d-12c6-4a93-934d-12160370d4e0	8	0	3
attack-pattern--25659dd6-ea12-45c4-97e6-381e3e4b593e	T1087.001	Local Account	['discovery']	['Linux', 'macOS', 'Windows']	malware--c2417bab-3189-4d4d-9d60-96de2cdaf0ab;tool--03342581-f790-4f03-ba41-e82e67392e23;malware--e7a5229f-05eb-440e-b982-9a6d2b2b87c8;malware--75bba379-4ba1-467e-8c60-ec2b269ee984;malware--e8545794-b98c-492b-a5b3-4b5a02682e37;malware--68dca94f-c11d-421e-9287-7c501108e18c;malware--199463de-d9be-46d6-bb41-07234c1dd5a6;malware--a36eedea-9523-4abb-96e8-205f171ee763;malware--5c6ed2dc-37f4-40ea-b2e1-4…	malware--c2417bab-3189-4d4d-9d60-96de2cdaf0ab;tool--03342581-f790-4f03-ba41-e82e67392e23;malware--e7a5229f-05eb-440e-b982-9a6d2b2b87c8;malware--75bba379-4ba1-467e-8c60-ec2b269ee984;malware--e8545794-b98c-492b-a5b3-4b5a02682e37;malware--68dca94f-c11d-421e-9287-7c501108e18c;malware--199463de-d9be-46d6-bb41-07234c1dd5a6;malware--a36eedea-9523-4abb-96e8-205f171ee763;malware--5c6ed2dc-37f4-40ea-b2e1-4…	41	Ke3chang;Moses Staff;OilRig;RedCurl;Chimera;APT41;Volt Typhoon;APT32;Threat Group-3390;Poseidon Group;Fox Kitten;Turla;APT3;APT1;admin@338	intrusion-set--6713ab67-e25b-49cc-808d-2b36d4fbc35c;intrusion-set--4c4a7846-45d5-4761-8eea-725fa989914c;intrusion-set--4ca1929c-7d64-4aab-b849-badbfc0c760d;intrusion-set--82323c70-4186-4b61-94f5-b227c3b28e89;intrusion-set--8c1f0187-0826-4320-bddc-5f326cfcfe2c;intrusion-set--18854f55-ac7c-4634-bd9a-352dd07613b7;intrusion-set--174279b4-399f-4ddb-966e-5efedd1dd5f2;intrusion-set--247cb30b-955f-42eb-9…	15	Operation CuckooBees	campaign--93c23946-49af-41f4-ac03-40f9ffc7419b	1	1	5
attack-pattern--2959d63f-73fd-46a1-abd2-109d7dcede32	T1543.003	Windows Service	['persistence', 'privilege-escalation']	['Windows']	malware--91c57ed3-7c32-4c68-b388-7db00cb8dac6;malware--495b6cdb-7b5a-4fbc-8d33-e7ef68806d08;malware--b9704a7d-feef-4af9-8898-5280f1686326;malware--b42378e0-f147-496f-992a-26a49705395b;malware--e355fc84-6f3c-4888-8e0a-d7fa9c378532;malware--9ea525fa-b0a9-4dde-84f2-bcea0137b3c1;malware--2eb9b131-d333-4a48-9eb4-d8dec46c19ee;malware--e401d4fe-f0c9-44f0-98e6-f93487678808;malware--5633ffd3-81ef-4f98-8f9…	malware--91c57ed3-7c32-4c68-b388-7db00cb8dac6;malware--495b6cdb-7b5a-4fbc-8d33-e7ef68806d08;malware--b9704a7d-feef-4af9-8898-5280f1686326;malware--b42378e0-f147-496f-992a-26a49705395b;malware--e355fc84-6f3c-4888-8e0a-d7fa9c378532;malware--9ea525fa-b0a9-4dde-84f2-bcea0137b3c1;malware--2eb9b131-d333-4a48-9eb4-d8dec46c19ee;malware--e401d4fe-f0c9-44f0-98e6-f93487678808;malware--5633ffd3-81ef-4f98-8f9…	100	DarkVishnya;Tropic Trooper;APT41;Wizard Spider;TeamTNT;Blue Mockingbird;Aquatic Panda;APT38;Threat Group-3390;Ke3chang;APT19;Carbanak;APT3;FIN7;Agrius;PROMETHIUM;APT32;Lazarus Group;Cinnamon Tempest;Earth Lusca;Kimsuky;Cobalt Group	intrusion-set--813636db-3939-4a45-bea9-6113e970c029;intrusion-set--56319646-eb6e-41fc-ae53-aadfa7adb924;intrusion-set--18854f55-ac7c-4634-bd9a-352dd07613b7;intrusion-set--dd2d9ca6-505b-4860-a604-233685b802c7;intrusion-set--35d1b3be-49d4-42f1-aaa6-ef159c880bca;intrusion-set--73a80fab-2aa3-48e0-a4d0-3a4828200aee;intrusion-set--64b52e7d-b2c4-4a02-9372-08a463f5dc11;intrusion-set--00f67a77-86a4-4adf-b…	22	Operation CuckooBees;APT41 DUST;Operation Honeybee;2016 Ukraine Electric Power Attack	campaign--93c23946-49af-41f4-ac03-40f9ffc7419b;campaign--add4d9de-1256-4166-83b8-57087288dced;campaign--4553292d-12c6-4a93-934d-12160370d4e0;campaign--aa73efef-1418-4dbe-b43c-87a498e97234	4	5	10
attack-pattern--2b742742-28c3-4e1b-bab7-8350d6300fa7	T1566.002	Spearphishing Link	['initial-access']	['Linux', 'macOS', 'Windows', 'SaaS', 'Identity Provider', 'Office Suite']	malware--8c1d01ff-fdc0-4586-99bd-c248e0761af5;malware--45c759ac-b490-48bb-80d4-c8eee3431027;malware--3c18ad16-9eaf-4649-984e-68551bff0d47;malware--6f6f67c9-556d-4459-95c2-78d272190e52;malware--e2d34c63-6f5a-41f5-86a2-e2380f27f858;malware--df9b350b-d4f9-4e79-a826-75cc75fbc1eb;malware--c113230f-f044-423b-af63-9b63c802f5ae;malware--64122557-5940-4271-9123-25bfc0c693db;malware--32066e94-3112-48ca-b9e…	malware--8c1d01ff-fdc0-4586-99bd-c248e0761af5;malware--45c759ac-b490-48bb-80d4-c8eee3431027;malware--3c18ad16-9eaf-4649-984e-68551bff0d47;malware--6f6f67c9-556d-4459-95c2-78d272190e52;malware--e2d34c63-6f5a-41f5-86a2-e2380f27f858;malware--df9b350b-d4f9-4e79-a826-75cc75fbc1eb;malware--c113230f-f044-423b-af63-9b63c802f5ae;malware--64122557-5940-4271-9123-25bfc0c693db;malware--32066e94-3112-48ca-b9e…	26	BlackTech;Kimsuky;Sidewinder;MuddyWater;LuminousMoth;Mofang;Confucius;Machete;FIN7;Elderwood;Sandworm Team;Mustard Tempest;Transparent Tribe;EXOTIC LILY;ZIRCONIUM;Magic Hound;Molerats;OilRig;FIN8;Mustang Panda;Evilnum;Leviathan;APT33;APT3;APT32;Lazarus Group;APT1;FIN4;TA2541;Windshift;APT29;Cobalt Group;TA505;LazyScripter;APT39;RedCurl;Earth Lusca;TA577;Patchwork;Turla;Wizard Spider	intrusion-set--6fe8a2a1-a1b0-4af8-953d-4babd329f8f8;intrusion-set--0ec2f388-bf0f-4b5c-97b1-fc736d26c25f;intrusion-set--3fc023b2-c5cc-481d-9c3e-70141ae1a87e;intrusion-set--269e8108-68c6-4f99-b911-14b2e765dec2;intrusion-set--b7f627e2-0817-4cd5-8d50-e75f8aa85cc6;intrusion-set--88489675-d216-4884-a98f-49a89fcc1643;intrusion-set--6eded342-33e5-4451-b6b2-e1c62863129f;intrusion-set--38863958-a201-4ce1-9…	41	Night Dragon;Operation Spalax;C0011;C0021;Operation Dust Storm;Pikabot Distribution February 2024;Operation Dream Job	campaign--ae407e32-87e0-4d92-8705-3ae25d504d8a;campaign--4c840263-bbda-440d-a22b-674679ddebf1;campaign--b4e5a4a9-f3be-4631-ba8f-da6ebb067fac;campaign--712e38c3-a656-426a-9b3b-a6bfb63294c6;campaign--4603cf2f-06d0-4970-9c5d-5071b08c817f;campaign--81e89fb4-8d07-4d8a-82f4-bf084f9d5d53;campaign--0257b35b-93ef-4a70-80dd-ad5258e6045b	7	5	3
attack-pattern--15dbf668-795c-41e6-8219-f0447c0e64ce	T1069	Permission Groups Discovery	['discovery']	['Windows', 'SaaS', 'IaaS', 'Linux', 'macOS', 'Containers', 'Office Suite', 'Identity Provider']	malware--5147ef15-1cae-4707-8ea1-bee8d98b7f1d;malware--b7e9880a-7a7c-4162-bddb-e28e8ef2bf1f;tool--115f88dd-0618-4389-83cb-98d33ae81848;malware--00806466-754d-44ea-ad6f-0caf59cb8556;malware--049ff071-0b3c-4712-95d2-d21c6aa54501;malware--4fbd565b-bf55-4ac7-80b4-b183a7b64b9c	malware--5147ef15-1cae-4707-8ea1-bee8d98b7f1d;malware--b7e9880a-7a7c-4162-bddb-e28e8ef2bf1f;tool--115f88dd-0618-4389-83cb-98d33ae81848;malware--00806466-754d-44ea-ad6f-0caf59cb8556;malware--049ff071-0b3c-4712-95d2-d21c6aa54501;malware--4fbd565b-bf55-4ac7-80b4-b183a7b64b9c	6	APT41;Volt Typhoon;TA505;APT3;FIN13	intrusion-set--18854f55-ac7c-4634-bd9a-352dd07613b7;intrusion-set--174279b4-399f-4ddb-966e-5efedd1dd5f2;intrusion-set--7eda3dd8-b09b-4705-8090-c2ad9fb8c14d;intrusion-set--0bbdf25b-30ff-4894-a1cd-49260d0dd2d9;intrusion-set--fd66436e-4d33-450e-ac4c-f7810f1c85f4	5	SolarWinds Compromise	campaign--808d6b30-df4e-4341-8248-724da4bac650	1	0	5
attack-pattern--1d24cdee-9ea2-4189-b08e-af110bf2435d	T1110.002	Password Cracking	['credential-access']	['Linux', 'macOS', 'Windows', 'Network', 'Office Suite', 'Identity Provider']	malware--fde50aaa-f5de-4cb8-989a-babb57d6a704	malware--fde50aaa-f5de-4cb8-989a-babb57d6a704	1	APT3;Dragonfly;FIN6	intrusion-set--0bbdf25b-30ff-4894-a1cd-49260d0dd2d9;intrusion-set--1c63d4ec-0a75-4daa-b1df-0d11af3d3cc1;intrusion-set--2a7914cf-dff3-428d-ab0f-1014d1c28aeb	3	Night Dragon	campaign--ae407e32-87e0-4d92-8705-3ae25d504d8a	1	2	2
attack-pattern--1c34f7aa-9341-4a48-bfab-af22e51aca6c	T1074.001	Local Data Staging	['collection']	['Linux', 'macOS', 'Windows']	malware--aea6d6b8-d832-4c90-a1bb-f52c6684db6c;malware--d1008b78-960c-4b36-bdc4-39a734e1e4e3;malware--f8774023-8021-4ece-9aca-383ac89d2759;malware--53a42597-1974-4b8e-84fd-3675e8992053;malware--3e4e2c79-2b27-4245-a5c1-5586a3cbd8f5;malware--8e101fdd-9f7f-4916-bb04-6bd9e94c129c;malware--542e3384-341a-455b-bb48-4917b25e3b00;malware--63c2a130-8a5b-452f-ad96-07cf0af12ffe;malware--9af05de0-bc09-4511-a35…	malware--aea6d6b8-d832-4c90-a1bb-f52c6684db6c;malware--d1008b78-960c-4b36-bdc4-39a734e1e4e3;malware--f8774023-8021-4ece-9aca-383ac89d2759;malware--53a42597-1974-4b8e-84fd-3675e8992053;malware--3e4e2c79-2b27-4245-a5c1-5586a3cbd8f5;malware--8e101fdd-9f7f-4916-bb04-6bd9e94c129c;malware--542e3384-341a-455b-bb48-4917b25e3b00;malware--63c2a130-8a5b-452f-ad96-07cf0af12ffe;malware--9af05de0-bc09-4511-a35…	77	Threat Group-3390;FIN5;Sidewinder;Patchwork;MuddyWater;Chimera;TeamTNT;APT5;Lazarus Group;Indrik Spider;Agrius;GALLIUM;APT39;Kimsuky;BackdoorDiplomacy;Leviathan;menuPass;APT3;Wizard Spider;FIN13;APT28;Volt Typhoon;Mustang Panda;Dragonfly	intrusion-set--fb366179-766c-4a4a-afa1-52bff1fd601c;intrusion-set--85403903-15e0-4f9f-9be4-a259ecad4022;intrusion-set--3fc023b2-c5cc-481d-9c3e-70141ae1a87e;intrusion-set--17862c7d-9e60-48a0-b48e-da4dc4c3f6b0;intrusion-set--269e8108-68c6-4f99-b911-14b2e765dec2;intrusion-set--8c1f0187-0826-4320-bddc-5f326cfcfe2c;intrusion-set--35d1b3be-49d4-42f1-aaa6-ef159c880bca;intrusion-set--c1aab4c9-4c34-4f4f-8…	24	C0032;Operation Wocao;Operation Honeybee;C0017;C0015;APT41 DUST	campaign--7ec2826c-0bf0-4b47-acae-fd683431a4ca;campaign--b03d5112-e23a-4ac8-add0-be7502d24eff;campaign--4553292d-12c6-4a93-934d-12160370d4e0;campaign--ba6dfa37-f401-4140-88b0-8938f2895e61;campaign--78068e68-4124-4243-b6f4-76e4e5be8a06;campaign--add4d9de-1256-4166-83b8-57087288dced	6	0	4
attack-pattern--4f9ca633-15c5-463c-9724-bdcd54fde541	T1021.002	SMB/Windows Admin Shares	['lateral-movement']	['Windows']	malware--4dea7d8e-af94-4bfb-afe4-7ff54f59308b;malware--ff7ed9c1-dca3-4e62-9da6-72c5d388b8fa;malware--54e8672d-5338-4ad1-954a-a7c986bee530;malware--32066e94-3112-48ca-b9eb-ba2b59d2f023;tool--ff6caf67-ea1f-4895-b80e-4bb0fc31c6db;malware--a020a61c-423f-4195-8c46-ba1d21abba37;malware--5719af9d-6b16-46f9-9b28-fb019541ddbb;malware--8901ac23-6b50-410c-b0dd-d8174a86f9b3;malware--802a874d-7463-4f2a-99e3-6…	malware--4dea7d8e-af94-4bfb-afe4-7ff54f59308b;malware--ff7ed9c1-dca3-4e62-9da6-72c5d388b8fa;malware--54e8672d-5338-4ad1-954a-a7c986bee530;malware--32066e94-3112-48ca-b9eb-ba2b59d2f023;tool--ff6caf67-ea1f-4895-b80e-4bb0fc31c6db;malware--a020a61c-423f-4195-8c46-ba1d21abba37;malware--5719af9d-6b16-46f9-9b28-fb019541ddbb;malware--8901ac23-6b50-410c-b0dd-d8174a86f9b3;malware--802a874d-7463-4f2a-99e3-6…	24	Aquatic Panda;Moses Staff;Threat Group-1314;Wizard Spider;Ke3chang;APT41;Play;Sandworm Team;Turla;Chimera;Fox Kitten;FIN13;FIN8;APT32;Blue Mockingbird;APT3;ToddyCat;Lazarus Group;APT28;Deep Panda;APT39;Cinnamon Tempest;Orangeworm	intrusion-set--64b52e7d-b2c4-4a02-9372-08a463f5dc11;intrusion-set--4c4a7846-45d5-4761-8eea-725fa989914c;intrusion-set--d519164e-f5fa-4b8c-a1fb-cf0172ad0983;intrusion-set--dd2d9ca6-505b-4860-a604-233685b802c7;intrusion-set--6713ab67-e25b-49cc-808d-2b36d4fbc35c;intrusion-set--18854f55-ac7c-4634-bd9a-352dd07613b7;intrusion-set--ecbf507f-6786-4121-a4cc-0fd6a8d3a29d;intrusion-set--381fcf73-60f6-4ab2-9…	23	Operation Wocao;SolarWinds Compromise;HomeLand Justice;Cutting Edge;2016 Ukraine Electric Power Attack	campaign--b03d5112-e23a-4ac8-add0-be7502d24eff;campaign--808d6b30-df4e-4341-8248-724da4bac650;campaign--7e21077d-2589-43a7-a5f9-490061289526;campaign--4fdd2487-26c1-494e-8702-ec5abe9aa1d9;campaign--aa73efef-1418-4dbe-b43c-87a498e97234	5	4	6
attack-pattern--354a7f88-63fb-41b5-a801-ce3b377b36f1	T1082	System Information Discovery	['discovery']	['Windows', 'IaaS', 'Linux', 'macOS', 'Network']	malware--d906e6f7-434c-44c0-b51a-ed50af8f7945;malware--8c050cea-86e1-4b63-bf21-7af4fa483349;malware--8a59f456-79a0-4151-9f56-9b1a67332af2;malware--00806466-754d-44ea-ad6f-0caf59cb8556;malware--ab3580c8-8435-4117-aace-3d9fbe46aa56;malware--edf5aee2-9b1c-4252-8e64-25b12f14c8b3;malware--cb444a16-3ea5-4a91-88c6-f329adcb8af3;malware--6f6f67c9-556d-4459-95c2-78d272190e52;malware--7bef1b56-4870-4e74-b32…	malware--d906e6f7-434c-44c0-b51a-ed50af8f7945;malware--8c050cea-86e1-4b63-bf21-7af4fa483349;malware--8a59f456-79a0-4151-9f56-9b1a67332af2;malware--00806466-754d-44ea-ad6f-0caf59cb8556;malware--ab3580c8-8435-4117-aace-3d9fbe46aa56;malware--edf5aee2-9b1c-4252-8e64-25b12f14c8b3;malware--cb444a16-3ea5-4a91-88c6-f329adcb8af3;malware--6f6f67c9-556d-4459-95c2-78d272190e52;malware--7bef1b56-4870-4e74-b32…	332	APT41;Windigo;OilRig;ZIRCONIUM;Darkhotel;TA2541;Rocke;FIN13;HEXANE;Blue Mockingbird;APT37;APT32;Gamaredon Group;Malteiro;Confucius;Volt Typhoon;Lazarus Group;Moses Staff;Inception;CURIUM;Higaisa;Sidewinder;APT3;TeamTNT;APT19;Chimera;SideCopy;Daggerfly;Magic Hound;Play;Mustang Panda;RedCurl;APT38;Kimsuky;MuddyWater;admin@338;Stealth Falcon;ToddyCat;Windshift;Patchwork;Moonstone Sleet;Sandworm Team…	intrusion-set--18854f55-ac7c-4634-bd9a-352dd07613b7;intrusion-set--4e868dad-682d-4897-b8df-2dc98f46c68a;intrusion-set--4ca1929c-7d64-4aab-b849-badbfc0c760d;intrusion-set--4283ae19-69c7-4347-a35e-b56f08eb660b;intrusion-set--9e729a7e-0dd6-4097-95bf-db8d64911383;intrusion-set--467271fd-47c0-4e90-a3f9-d84f5cf790d0;intrusion-set--44102191-3a31-45f8-acbe-34bdb441d5ad;intrusion-set--fd66436e-4d33-450e-a…	52	C0017;Frankenstein;Operation CuckooBees;SolarWinds Compromise;Operation Wocao;Cutting Edge;Operation Honeybee;KV Botnet Activity;FunnyDream	campaign--ba6dfa37-f401-4140-88b0-8938f2895e61;campaign--26d9ebae-de59-427f-ae9a-349456bae4b1;campaign--93c23946-49af-41f4-ac03-40f9ffc7419b;campaign--808d6b30-df4e-4341-8248-724da4bac650;campaign--b03d5112-e23a-4ac8-add0-be7502d24eff;campaign--4fdd2487-26c1-494e-8702-ec5abe9aa1d9;campaign--4553292d-12c6-4a93-934d-12160370d4e0;campaign--0c259854-4044-4f6c-ac49-118d484b3e3b;campaign--8d2bc130-89fe…	9	0	3
attack-pattern--3e6831b2-bf4c-4ae6-b328-2e7c6633b291	T1098.007	Additional Local or Domain Groups	['persistence', 'privilege-escalation']	['Windows', 'macOS', 'Linux']	malware--7e0f8b0f-716e-494d-827e-310bd6ed709e;tool--03342581-f790-4f03-ba41-e82e67392e23;malware--aae22730-e571-4d17-b037-65f2a3e26213;malware--6f6f67c9-556d-4459-95c2-78d272190e52	malware--7e0f8b0f-716e-494d-827e-310bd6ed709e;tool--03342581-f790-4f03-ba41-e82e67392e23;malware--aae22730-e571-4d17-b037-65f2a3e26213;malware--6f6f67c9-556d-4459-95c2-78d272190e52	4	APT41;APT3;Dragonfly;FIN13;Magic Hound;APT5;Kimsuky	intrusion-set--18854f55-ac7c-4634-bd9a-352dd07613b7;intrusion-set--0bbdf25b-30ff-4894-a1cd-49260d0dd2d9;intrusion-set--1c63d4ec-0a75-4daa-b1df-0d11af3d3cc1;intrusion-set--fd66436e-4d33-450e-ac4c-f7810f1c85f4;intrusion-set--f9d6633a-55e6-4adc-9263-6ae080421a13;intrusion-set--c1aab4c9-4c34-4f4f-8541-d529e46a07f9;intrusion-set--0ec2f388-bf0f-4b5c-97b1-fc736d26c25f	7			0	0	1
attack-pattern--3c4a2599-71ee-4405-ba1e-0e28414b4bc5	T1005	Data from Local System	['collection']	['Linux', 'macOS', 'Windows', 'Network']	malware--56e6b6c2-e573-4969-8bab-783205cebbbf;malware--7230ded7-3b1a-4d6e-9735-d0ffd47af9f6;malware--5a3a31fe-5a8f-48e1-bff0-a753e5b1be70;malware--c4de7d83-e875-4c88-8b5d-06c41e5b7e79;malware--f8774023-8021-4ece-9aca-383ac89d2759;malware--e9595678-d269-469e-ae6b-75e49259de63;malware--1f6e3702-7ca1-4582-b2e7-4591297d05a8;malware--43213480-78f7-4fb3-976f-d48f5f6a4c2a;malware--4800d0f9-00aa-47cd-a4d…	malware--56e6b6c2-e573-4969-8bab-783205cebbbf;malware--7230ded7-3b1a-4d6e-9735-d0ffd47af9f6;malware--5a3a31fe-5a8f-48e1-bff0-a753e5b1be70;malware--c4de7d83-e875-4c88-8b5d-06c41e5b7e79;malware--f8774023-8021-4ece-9aca-383ac89d2759;malware--e9595678-d269-469e-ae6b-75e49259de63;malware--1f6e3702-7ca1-4582-b2e7-4591297d05a8;malware--43213480-78f7-4fb3-976f-d48f5f6a4c2a;malware--4800d0f9-00aa-47cd-a4d…	153	HAFNIUM;Axiom;BRONZE BUTLER;Kimsuky;APT39;LAPSUS$;Fox Kitten;RedCurl;Andariel;ToddyCat;Windigo;Lazarus Group;FIN6;Gamaredon Group;Agrius;GALLIUM;APT1;APT29;Dragonfly;CURIUM;APT28;Turla;APT41;Aquatic Panda;LuminousMoth;APT37;Threat Group-3390;Ember Bear;FIN7;APT3;Patchwork;Inception;Ke3chang;Magic Hound;Dark Caracal;FIN13;Sandworm Team;Stealth Falcon;APT38;menuPass;Wizard Spider;Volt Typhoon	intrusion-set--2688b13e-8e71-405a-9c40-0dee94bddf87;intrusion-set--a0cb9370-e39b-44d5-9f50-ef78e412b973;intrusion-set--93f52415-0fe4-4d3d-896c-fc9b8e88ab90;intrusion-set--0ec2f388-bf0f-4b5c-97b1-fc736d26c25f;intrusion-set--44e43fad-ffcb-4210-abcf-eaaed9735f80;intrusion-set--d8bc9788-4f7d-41a9-9e9d-ee1ea18a8cf7;intrusion-set--c21dd6f1-1364-4a70-a1f7-783080ec34ee;intrusion-set--82323c70-4186-4b61-9…	42	Night Dragon;SolarWinds Compromise;C0017;Operation Wocao;Operation Dream Job;C0015;Operation Honeybee;CostaRicto;Cutting Edge;Frankenstein;Operation CuckooBees;C0026	campaign--ae407e32-87e0-4d92-8705-3ae25d504d8a;campaign--808d6b30-df4e-4341-8248-724da4bac650;campaign--ba6dfa37-f401-4140-88b0-8938f2895e61;campaign--b03d5112-e23a-4ac8-add0-be7502d24eff;campaign--0257b35b-93ef-4a70-80dd-ad5258e6045b;campaign--78068e68-4124-4243-b6f4-76e4e5be8a06;campaign--4553292d-12c6-4a93-934d-12160370d4e0;campaign--f9cc545e-b0ef-4b92-8884-a3a4427609f6;campaign--4fdd2487-26c1…	12	1	5
attack-pattern--cbb66055-0325-4111-aca0-40547b6ad5b0	T1564.003	Hidden Window	['defense-evasion']	['macOS', 'Windows', 'Linux']	malware--20945359-3b39-4542-85ef-08ecb4e1c174;malware--e7863f5d-cb6a-4f81-8804-0a635eec160a;malware--edb24a93-1f7a-4bbf-a738-1397a14662c6;malware--03eb4a05-6a02-43f6-afb7-3c7835501828;tool--c8655260-9f4b-44e3-85e1-6538a5f6e4f4;tool--da04ac30-27da-4959-a67d-450ce47d9470;malware--2daa14d6-cbf3-4308-bb8e-213c324a08e4;tool--1244e058-fa10-48cb-b484-0bcf671107ae;malware--e7a5229f-05eb-440e-b982-9a6d2b2…	malware--20945359-3b39-4542-85ef-08ecb4e1c174;malware--e7863f5d-cb6a-4f81-8804-0a635eec160a;malware--edb24a93-1f7a-4bbf-a738-1397a14662c6;malware--03eb4a05-6a02-43f6-afb7-3c7835501828;tool--c8655260-9f4b-44e3-85e1-6538a5f6e4f4;tool--da04ac30-27da-4959-a67d-450ce47d9470;malware--2daa14d6-cbf3-4308-bb8e-213c324a08e4;tool--1244e058-fa10-48cb-b484-0bcf671107ae;malware--e7a5229f-05eb-440e-b982-9a6d2b2…	30	APT19;APT3;APT28;Deep Panda;Gorgon Group;DarkHydrus;Gamaredon Group;ToddyCat;CopyKittens;Higaisa;Magic Hound;Kimsuky;Nomadic Octopus;APT32	intrusion-set--fe8796a4-2a02-41a0-9d27-7aa1e995feb6;intrusion-set--0bbdf25b-30ff-4894-a1cd-49260d0dd2d9;intrusion-set--bef4c620-0787-42a8-a96d-b7eb6e85917c;intrusion-set--a653431d-6a5e-4600-8ad3-609b5af57064;intrusion-set--1f21da59-6a13-455b-afd0-d58d0a5a7d27;intrusion-set--6b9ebeb5-20bf-48b0-afb7-988d769a2f01;intrusion-set--2e290bfe-93b5-48ce-97d6-edcd6d32b7cf;intrusion-set--b516b235-fc7d-4635-a…	14			0	2	4
attack-pattern--c3d4bdd9-2cfe-4a80-9d0c-07a29ecdce8f	T1078.002	Domain Accounts	['defense-evasion', 'persistence', 'privilege-escalation', 'initial-access']	['Linux', 'macOS', 'Windows']	malware--a7881f21-e978-4fe4-af56-92c9416a2616;malware--d23de441-f9cf-4802-b1ff-f588a11a896b;malware--a020a61c-423f-4195-8c46-ba1d21abba37;malware--8901ac23-6b50-410c-b0dd-d8174a86f9b3;malware--088f1d6e-0783-47c6-9923-9c79b2af43d4	malware--a7881f21-e978-4fe4-af56-92c9416a2616;malware--d23de441-f9cf-4802-b1ff-f588a11a896b;malware--a020a61c-423f-4195-8c46-ba1d21abba37;malware--8901ac23-6b50-410c-b0dd-d8174a86f9b3;malware--088f1d6e-0783-47c6-9923-9c79b2af43d4	5	Wizard Spider;Agrius;Sandworm Team;Naikon;ToddyCat;Indrik Spider;Cinnamon Tempest;Play;TA505;Chimera;APT3;APT5;Threat Group-1314;Aquatic Panda;Magic Hound;Volt Typhoon	intrusion-set--dd2d9ca6-505b-4860-a604-233685b802c7;intrusion-set--b8137919-38cb-4db0-90f3-437be885faba;intrusion-set--381fcf73-60f6-4ab2-9991-6af3cbc35192;intrusion-set--2a158b0a-7ef8-43cb-9985-bf34d1e12050;intrusion-set--b516b235-fc7d-4635-aca5-3d33312339c3;intrusion-set--01e28736-2ffc-455b-9880-ed4d1407ae07;intrusion-set--8b1e16f6-e7c8-4b7a-a5df-f81232c13e2f;intrusion-set--ecbf507f-6786-4121-a…	16	Operation Ghost;Night Dragon;Operation CuckooBees;SolarWinds Compromise;Operation Wocao;Cutting Edge	campaign--7854c1a0-f06c-4876-98a4-4bbd34751b05;campaign--ae407e32-87e0-4d92-8705-3ae25d504d8a;campaign--93c23946-49af-41f4-ac03-40f9ffc7419b;campaign--808d6b30-df4e-4341-8248-724da4bac650;campaign--b03d5112-e23a-4ac8-add0-be7502d24eff;campaign--4fdd2487-26c1-494e-8702-ec5abe9aa1d9	6	5	3
attack-pattern--d1fcf083-a721-4223-aedf-bf8960798d62	T1059.003	Windows Command Shell	['execution']	['Windows']	malware--67e6d66b-1b82-4699-b47a-e2efb6268d14;malware--b4d80f8b-d2b9-4448-8844-4bef777ed676;malware--ff7ed9c1-dca3-4e62-9da6-72c5d388b8fa;malware--edc5e045-5401-42bb-ad92-52b5b2ee0de9;malware--5a84dc36-df0d-4053-9b7c-f0c388a57283;malware--288fa242-e894-4c7e-ac86-856deedf5cea;malware--f931a0b9-0361-4b1b-bacf-955062c35746;malware--5f1d4579-4e8f-48e7-860e-2da773ae432e;malware--5a3a31fe-5a8f-48e1-bff…	malware--67e6d66b-1b82-4699-b47a-e2efb6268d14;malware--b4d80f8b-d2b9-4448-8844-4bef777ed676;malware--ff7ed9c1-dca3-4e62-9da6-72c5d388b8fa;malware--edc5e045-5401-42bb-ad92-52b5b2ee0de9;malware--5a84dc36-df0d-4053-9b7c-f0c388a57283;malware--288fa242-e894-4c7e-ac86-856deedf5cea;malware--f931a0b9-0361-4b1b-bacf-955062c35746;malware--5f1d4579-4e8f-48e7-860e-2da773ae432e;malware--5a3a31fe-5a8f-48e1-bff…	268	Suckfly;ZIRCONIUM;GALLIUM;Magic Hound;Lazarus Group;Saint Bear;Threat Group-1314;Play;Wizard Spider;Dark Caracal;Volt Typhoon;Threat Group-3390;OilRig;APT3;HAFNIUM;INC Ransom;Nomadic Octopus;TeamTNT;MuddyWater;APT38;Machete;Tropic Trooper;Mustang Panda;APT41;Gorgon Group;FIN6;Blue Mockingbird;Fox Kitten;APT32;FIN10;RedCurl;Kimsuky;Metador;APT28;APT5;LazyScripter;Dragonfly;Indrik Spider;FIN13;Aqua…	intrusion-set--5cbe0d3b-6fb1-471f-b591-4b192915116d;intrusion-set--4283ae19-69c7-4347-a35e-b56f08eb660b;intrusion-set--06a11b7e-2a36-47fe-8d3e-82c265df3258;intrusion-set--f9d6633a-55e6-4adc-9263-6ae080421a13;intrusion-set--c93fccb1-e8e8-42cf-ae33-2ad1d183913a;intrusion-set--674582ec-51c4-42ce-b409-797239e37a2a;intrusion-set--d519164e-f5fa-4b8c-a1fb-cf0172ad0983;intrusion-set--ecbf507f-6786-4121-a…	66	Operation Wocao;Water Curupira Pikabot Distribution;Night Dragon;2016 Ukraine Electric Power Attack;Operation Honeybee;Operation CuckooBees;C0017;C0015;Frankenstein;FunnyDream;HomeLand Justice;SolarWinds Compromise;Operation Dream Job	campaign--b03d5112-e23a-4ac8-add0-be7502d24eff;campaign--57541e3b-657e-463a-a4ab-ca08d7ea9965;campaign--ae407e32-87e0-4d92-8705-3ae25d504d8a;campaign--aa73efef-1418-4dbe-b43c-87a498e97234;campaign--4553292d-12c6-4a93-934d-12160370d4e0;campaign--93c23946-49af-41f4-ac03-40f9ffc7419b;campaign--ba6dfa37-f401-4140-88b0-8938f2895e61;campaign--78068e68-4124-4243-b6f4-76e4e5be8a06;campaign--26d9ebae-de59…	13	1	2
attack-pattern--d349c66e-18e1-4d8b-a2d7-65af7cbd2ba0	T1036.010	Masquerade Account Name	['defense-evasion']	['Linux', 'macOS', 'Windows', 'SaaS', 'IaaS', 'Containers', 'Office Suite', 'Identity Provider']	malware--ff6840c9-4c87-4d07-bbb6-9f50aa33d498;malware--aae22730-e571-4d17-b037-65f2a3e26213	malware--ff6840c9-4c87-4d07-bbb6-9f50aa33d498;malware--aae22730-e571-4d17-b037-65f2a3e26213	2	Magic Hound;Dragonfly;APT3	intrusion-set--f9d6633a-55e6-4adc-9263-6ae080421a13;intrusion-set--1c63d4ec-0a75-4daa-b1df-0d11af3d3cc1;intrusion-set--0bbdf25b-30ff-4894-a1cd-49260d0dd2d9	3	2016 Ukraine Electric Power Attack	campaign--aa73efef-1418-4dbe-b43c-87a498e97234	1	2	1
attack-pattern--b3d682b6-98f2-4fb0-aa3b-b4df007ca70a	T1027	Obfuscated Files or Information	['defense-evasion']	['Linux', 'macOS', 'Windows', 'Network']	malware--04227b24-7817-4de1-9050-b7b1b57f5866;malware--7230ded7-3b1a-4d6e-9735-d0ffd47af9f6;malware--dcac85c1-6485-4790-84f6-de5e6f6b91dd;malware--3d57dcc4-be99-4613-9482-d5218f5ec13e;malware--542e3384-341a-455b-bb48-4917b25e3b00;malware--05318127-5962-444b-b900-a9dcfe0ff6e9;malware--a020a61c-423f-4195-8c46-ba1d21abba37;malware--cb741463-f0fe-42e0-8d45-bc7e8335f5ae;malware--5faaf81a-aa5b-4a4b-bae…	malware--04227b24-7817-4de1-9050-b7b1b57f5866;malware--7230ded7-3b1a-4d6e-9735-d0ffd47af9f6;malware--dcac85c1-6485-4790-84f6-de5e6f6b91dd;malware--3d57dcc4-be99-4613-9482-d5218f5ec13e;malware--542e3384-341a-455b-bb48-4917b25e3b00;malware--05318127-5962-444b-b900-a9dcfe0ff6e9;malware--a020a61c-423f-4195-8c46-ba1d21abba37;malware--cb741463-f0fe-42e0-8d45-bc7e8335f5ae;malware--5faaf81a-aa5b-4a4b-bae…	130	RedCurl;BackdoorDiplomacy;GALLIUM;Gallmaker;Rocke;APT-C-36;BlackOasis;APT3;Moonstone Sleet;Mustang Panda;Sandworm Team;APT37;Kimsuky;Windshift;Ke3chang;APT41;Earth Lusca;Gamaredon Group	intrusion-set--82323c70-4186-4b61-94f5-b227c3b28e89;intrusion-set--9735c036-8ebe-47e9-9c77-b0ae656dab93;intrusion-set--06a11b7e-2a36-47fe-8d3e-82c265df3258;intrusion-set--2fd2be6a-d3a2-4a65-b499-05ea2693abee;intrusion-set--44102191-3a31-45f8-acbe-34bdb441d5ad;intrusion-set--c4d50cdf-87ce-407d-86d8-862883485842;intrusion-set--da49b9f1-ca99-443f-9728-0a074db66850;intrusion-set--0bbdf25b-30ff-4894-a…	18	2016 Ukraine Electric Power Attack;C0017;C0015	campaign--aa73efef-1418-4dbe-b43c-87a498e97234;campaign--ba6dfa37-f401-4140-88b0-8938f2895e61;campaign--78068e68-4124-4243-b6f4-76e4e5be8a06	3	4	10
attack-pattern--c21d5a77-d422-4a69-acd7-2c53c1faa34b	T1095	Non-Application Layer Protocol	['command-and-control']	['Windows', 'Linux', 'macOS', 'Network']	malware--bdee9574-7479-4073-a7dc-e86d8acd073a;malware--98e8a977-3416-43aa-87fa-33e287e9c14c;malware--efa7c4d6-8e30-41d9-a8fd-26dc337f4a1b;malware--5f1d4579-4e8f-48e7-860e-2da773ae432e;tool--36dd807e-b5bc-4c3e-91ed-80682360148c;malware--b00f90b6-c75c-4bfd-b813-ca9e6c9ebf29;malware--3161d76a-e2b2-4b97-9906-24909b735386;malware--bb3c1098-d654-4620-bf40-694386d28921;malware--6e95feb1-78ee-48d3-b421-4…	malware--bdee9574-7479-4073-a7dc-e86d8acd073a;malware--98e8a977-3416-43aa-87fa-33e287e9c14c;malware--efa7c4d6-8e30-41d9-a8fd-26dc337f4a1b;malware--5f1d4579-4e8f-48e7-860e-2da773ae432e;tool--36dd807e-b5bc-4c3e-91ed-80682360148c;malware--b00f90b6-c75c-4bfd-b813-ca9e6c9ebf29;malware--3161d76a-e2b2-4b97-9906-24909b735386;malware--bb3c1098-d654-4620-bf40-694386d28921;malware--6e95feb1-78ee-48d3-b421-4…	74	Ember Bear;ToddyCat;BITTER;HAFNIUM;Metador;PLATINUM;APT3;FIN6;BackdoorDiplomacy	intrusion-set--a7f57cc1-4540-4429-823f-f4e56b8473c9;intrusion-set--b516b235-fc7d-4635-aca5-3d33312339c3;intrusion-set--7f848c02-4d1e-4808-a4ae-4670681370a9;intrusion-set--2688b13e-8e71-405a-9c40-0dee94bddf87;intrusion-set--bfc5ddb3-4dfb-4278-8928-020e1b3feddd;intrusion-set--f9c06633-dcff-48a1-8588-759e7cec5694;intrusion-set--0bbdf25b-30ff-4894-a1cd-49260d0dd2d9;intrusion-set--2a7914cf-dff3-428d-a…	9	C0021;Cutting Edge;2022 Ukraine Electric Power Attack;KV Botnet Activity;Versa Director Zero Day Exploitation;Operation Wocao	campaign--712e38c3-a656-426a-9b3b-a6bfb63294c6;campaign--4fdd2487-26c1-494e-8702-ec5abe9aa1d9;campaign--df8eb785-70f8-4300-b444-277ba849083d;campaign--0c259854-4044-4f6c-ac49-118d484b3e3b;campaign--af0ec65a-caa9-40ef-b1c7-21b71fbf3a10;campaign--b03d5112-e23a-4ac8-add0-be7502d24eff	6	3	2
attack-pattern--be2dcee9-a7a7-4e38-afd6-21b31ecc3d63	T1203	Exploitation for Client Execution	['execution']	['Linux', 'Windows', 'macOS']	malware--1f6e3702-7ca1-4582-b2e7-4591297d05a8;malware--e7a5229f-05eb-440e-b982-9a6d2b2b87c8;malware--0a6ec267-83a9-41a5-98c7-57c3ff81e11f;malware--a8a778f5-0035-4870-bb25-53dc05029586;malware--6a92d80f-cc65-45f6-aa66-3cdea6786b3c;malware--b2b0b946-be0a-4a7f-9c32-a2e5211d1cd9;malware--a5575606-9b85-4e3d-9cd2-40ef30e3672d;malware--ba09b86c-1c40-4ff1-bda0-0d8c4ca35997;malware--12a7450d-b03e-4990-a5b…	malware--1f6e3702-7ca1-4582-b2e7-4591297d05a8;malware--e7a5229f-05eb-440e-b982-9a6d2b2b87c8;malware--0a6ec267-83a9-41a5-98c7-57c3ff81e11f;malware--a8a778f5-0035-4870-bb25-53dc05029586;malware--6a92d80f-cc65-45f6-aa66-3cdea6786b3c;malware--b2b0b946-be0a-4a7f-9c32-a2e5211d1cd9;malware--a5575606-9b85-4e3d-9cd2-40ef30e3672d;malware--ba09b86c-1c40-4ff1-bda0-0d8c4ca35997;malware--12a7450d-b03e-4990-a5b…	13	APT28;Sidewinder;Saint Bear;Dragonfly;Andariel;Threat Group-3390;Sandworm Team;Confucius;Patchwork;APT12;Cobalt Group;APT37;Leviathan;Higaisa;Axiom;EXOTIC LILY;The White Company;BlackTech;Lazarus Group;APT29;Tonto Team;Tropic Trooper;Inception;Aoqin Dragon;APT41;BRONZE BUTLER;APT3;Mustang Panda;TA459;Transparent Tribe;admin@338;APT33;MuddyWater;Darkhotel;APT32;Elderwood;Ember Bear;BITTER	intrusion-set--bef4c620-0787-42a8-a96d-b7eb6e85917c;intrusion-set--3fc023b2-c5cc-481d-9c3e-70141ae1a87e;intrusion-set--674582ec-51c4-42ce-b409-797239e37a2a;intrusion-set--1c63d4ec-0a75-4daa-b1df-0d11af3d3cc1;intrusion-set--39d6890e-7f23-4474-b8ef-e7b0343c5fc8;intrusion-set--fb366179-766c-4a4a-afa1-52bff1fd601c;intrusion-set--381fcf73-60f6-4ab2-9991-6af3cbc35192;intrusion-set--6eded342-33e5-4451-b…	38	Frankenstein;Operation Dust Storm	campaign--26d9ebae-de59-427f-ae9a-349456bae4b1;campaign--4603cf2f-06d0-4970-9c5d-5071b08c817f	2	3	4
attack-pattern--ef67e13e-5598-4adc-bdb2-998225874fa9	T1204.001	Malicious Link	['execution']	['Linux', 'macOS', 'Windows']	malware--99fdf3b4-96ef-4ab9-b191-fc683441cad0;malware--958b5d06-8bb0-4c5b-a2e7-0130fe654ac7;malware--c113230f-f044-423b-af63-9b63c802f5ae;malware--76fde8df-3495-47c9-82eb-125c4f7fb621;malware--edc5e045-5401-42bb-ad92-52b5b2ee0de9;malware--2a70812b-f1ef-44db-8578-a496a227aef2;malware--3c18ad16-9eaf-4649-984e-68551bff0d47;malware--4327aff5-f194-440c-b499-4d9730cc1eab;malware--5864e59f-eb4c-43ad-83b…	malware--99fdf3b4-96ef-4ab9-b191-fc683441cad0;malware--958b5d06-8bb0-4c5b-a2e7-0130fe654ac7;malware--c113230f-f044-423b-af63-9b63c802f5ae;malware--76fde8df-3495-47c9-82eb-125c4f7fb621;malware--edc5e045-5401-42bb-ad92-52b5b2ee0de9;malware--2a70812b-f1ef-44db-8578-a496a227aef2;malware--3c18ad16-9eaf-4649-984e-68551bff0d47;malware--4327aff5-f194-440c-b499-4d9730cc1eab;malware--5864e59f-eb4c-43ad-83b…	27	FIN7;BlackTech;Confucius;LazyScripter;Kimsuky;Saint Bear;Mustang Panda;Molerats;Windshift;TA505;LuminousMoth;Patchwork;APT3;Evilnum;FIN4;Mofang;APT32;APT39;Magic Hound;APT29;TA2541;FIN8;ZIRCONIUM;MuddyWater;Transparent Tribe;Machete;Wizard Spider;Daggerfly;TA578;RedCurl;Sandworm Team;Turla;Elderwood;Cobalt Group;Gamaredon Group;EXOTIC LILY;OilRig;Earth Lusca;APT33;Leviathan;Sidewinder;Mustard Tem…	intrusion-set--3753cc21-2dae-4dfb-8481-d004e74502cc;intrusion-set--6fe8a2a1-a1b0-4af8-953d-4babd329f8f8;intrusion-set--6eded342-33e5-4451-b6b2-e1c62863129f;intrusion-set--abc5a1d4-f0dc-49d1-88a1-4a80e478bb03;intrusion-set--0ec2f388-bf0f-4b5c-97b1-fc736d26c25f;intrusion-set--674582ec-51c4-42ce-b409-797239e37a2a;intrusion-set--420ac20b-f2b9-42b8-aa1a-6d4b72895ca4;intrusion-set--df71bb3b-813c-45eb-a…	45	Operation Spalax;Night Dragon;Operation Dust Storm;Operation Dream Job;C0011;C0021;Water Curupira Pikabot Distribution	campaign--4c840263-bbda-440d-a22b-674679ddebf1;campaign--ae407e32-87e0-4d92-8705-3ae25d504d8a;campaign--4603cf2f-06d0-4970-9c5d-5071b08c817f;campaign--0257b35b-93ef-4a70-80dd-ad5258e6045b;campaign--b4e5a4a9-f3be-4631-ba8f-da6ebb067fac;campaign--712e38c3-a656-426a-9b3b-a6bfb63294c6;campaign--57541e3b-657e-463a-a4ab-ca08d7ea9965	7	3	3
attack-pattern--deb98323-e13f-4b0c-8d94-175379069062	T1027.002	Software Packing	['defense-evasion']	['macOS', 'Windows', 'Linux']	malware--5189f018-fea2-45d7-b0ed-23f9ee0a46f3;malware--6cd07296-14aa-403d-9229-6343d03d4752;malware--4e385fa6-ebe0-43fc-9ccf-5b51b5dc4d79;malware--5a3a31fe-5a8f-48e1-bff0-a753e5b1be70;malware--cb741463-f0fe-42e0-8d45-bc7e8335f5ae;malware--5c747acd-47f0-4c5a-b9e5-213541fc01e0;malware--2a70812b-f1ef-44db-8578-a496a227aef2;malware--35cd1d01-1ede-44d2-b073-a264d727bc04;malware--295721d2-ee20-4fa3-ade…	malware--5189f018-fea2-45d7-b0ed-23f9ee0a46f3;malware--6cd07296-14aa-403d-9229-6343d03d4752;malware--4e385fa6-ebe0-43fc-9ccf-5b51b5dc4d79;malware--5a3a31fe-5a8f-48e1-bff0-a753e5b1be70;malware--cb741463-f0fe-42e0-8d45-bc7e8335f5ae;malware--5c747acd-47f0-4c5a-b9e5-213541fc01e0;malware--2a70812b-f1ef-44db-8578-a496a227aef2;malware--35cd1d01-1ede-44d2-b073-a264d727bc04;malware--295721d2-ee20-4fa3-ade…	66	TA2541;APT41;Dark Caracal;The White Company;MoustachedBouncer;Aoqin Dragon;Rocke;APT39;APT38;TeamTNT;Volt Typhoon;TA505;GALLIUM;ZIRCONIUM;Kimsuky;Patchwork;APT3;APT29;Elderwood;Threat Group-3390;Saint Bear	intrusion-set--467271fd-47c0-4e90-a3f9-d84f5cf790d0;intrusion-set--18854f55-ac7c-4634-bd9a-352dd07613b7;intrusion-set--8a831aaa-f3e0-47a3-bed8-a9ced744dd12;intrusion-set--6688d679-ccdb-4f12-abf6-c7545dd767a4;intrusion-set--7251b44b-6072-476c-b8d9-a6e32c355b28;intrusion-set--64d5f96a-f121-4d19-89f6-6709f5c49faa;intrusion-set--44102191-3a31-45f8-acbe-34bdb441d5ad;intrusion-set--44e43fad-ffcb-4210-a…	21	C0017;Operation Spalax;Night Dragon;Operation Dust Storm;Operation Dream Job;2016 Ukraine Electric Power Attack	campaign--ba6dfa37-f401-4140-88b0-8938f2895e61;campaign--4c840263-bbda-440d-a22b-674679ddebf1;campaign--ae407e32-87e0-4d92-8705-3ae25d504d8a;campaign--4603cf2f-06d0-4970-9c5d-5071b08c817f;campaign--0257b35b-93ef-4a70-80dd-ad5258e6045b;campaign--aa73efef-1418-4dbe-b43c-87a498e97234	6	1	1
attack-pattern--d63a3fb8-9452-4e9d-a60a-54be68d5998c	T1070.004	File Deletion	['defense-evasion']	['Linux', 'macOS', 'Windows']	malware--0b32ec39-ba61-4864-9ebe-b4b0b73caf9a;malware--6ba1d7ae-d60b-43e6-9f08-a8b787e9d9cb;malware--be471c69-12d5-4bcc-9dad-3d42c3dbca4b;malware--65ffc206-d7c1-45b3-b543-f6b726e7840d;malware--f9b05f33-d45d-4e4d-aafe-c208d38a0080;malware--63686509-069b-4143-99ea-4e59cad6cb2a;malware--308b3d68-a084-4dfb-885a-3125e1a9c1e8;malware--8dbadf80-468c-4a62-b817-4e4d8b606887;malware--29231689-5837-4a7a-aaf…	malware--0b32ec39-ba61-4864-9ebe-b4b0b73caf9a;malware--6ba1d7ae-d60b-43e6-9f08-a8b787e9d9cb;malware--be471c69-12d5-4bcc-9dad-3d42c3dbca4b;malware--65ffc206-d7c1-45b3-b543-f6b726e7840d;malware--f9b05f33-d45d-4e4d-aafe-c208d38a0080;malware--63686509-069b-4143-99ea-4e59cad6cb2a;malware--308b3d68-a084-4dfb-885a-3125e1a9c1e8;malware--8dbadf80-468c-4a62-b817-4e4d8b606887;malware--29231689-5837-4a7a-aaf…	214	FIN5;APT38;FIN10;menuPass;Aquatic Panda;Tropic Trooper;BRONZE BUTLER;TeamTNT;Play;Ember Bear;Dragonfly;APT32;Magic Hound;Sandworm Team;Mustang Panda;OilRig;FIN6;Kimsuky;APT18;APT28;Evilnum;APT39;APT41;Wizard Spider;APT29;Patchwork;Group5;Gamaredon Group;Metador;APT5;FIN8;Cobalt Group;The White Company;Chimera;Lazarus Group;APT3;Threat Group-3390;Silence;Volt Typhoon;INC Ransom;Rocke;RedCurl	intrusion-set--85403903-15e0-4f9f-9be4-a259ecad4022;intrusion-set--00f67a77-86a4-4adf-be26-1a54fc713340;intrusion-set--fbe9387f-34e6-4828-ac28-3080020c597b;intrusion-set--222fbd21-fc4f-4b7e-9f85-0e6e3a76c33f;intrusion-set--64b52e7d-b2c4-4a02-9372-08a463f5dc11;intrusion-set--56319646-eb6e-41fc-ae53-aadfa7adb924;intrusion-set--93f52415-0fe4-4d3d-896c-fc9b8e88ab90;intrusion-set--35d1b3be-49d4-42f1-a…	42	Operation Dream Job;Cutting Edge;Operation Honeybee;Operation Wocao;APT41 DUST;2015 Ukraine Electric Power Attack;C0032;SolarWinds Compromise;KV Botnet Activity	campaign--0257b35b-93ef-4a70-80dd-ad5258e6045b;campaign--4fdd2487-26c1-494e-8702-ec5abe9aa1d9;campaign--4553292d-12c6-4a93-934d-12160370d4e0;campaign--b03d5112-e23a-4ac8-add0-be7502d24eff;campaign--add4d9de-1256-4166-83b8-57087288dced;campaign--46421788-b6e1-4256-b351-f8beffd1afba;campaign--7ec2826c-0bf0-4b47-acae-fd683431a4ca;campaign--808d6b30-df4e-4341-8248-724da4bac650;campaign--0c259854-4044…	9	0	2
attack-pattern--eb062747-2193-45de-8fa2-e62549c37ddf	T1021.001	Remote Desktop Protocol	['lateral-movement']	['Windows']	malware--a7881f21-e978-4fe4-af56-92c9416a2616;tool--da04ac30-27da-4959-a67d-450ce47d9470;malware--54e8672d-5338-4ad1-954a-a7c986bee530;tool--8f8cd191-902c-4e83-bf20-b57c8c4640e9;malware--fde19a18-e502-467f-be14-58c71b4e7f4b;malware--efece7e8-e40b-49c2-9f84-c55c5c93d05c;tool--c8655260-9f4b-44e3-85e1-6538a5f6e4f4;malware--92b03a94-7147-4952-9d5a-b4d24da7487c;malware--72f54d66-675d-4587-9bd3-4ed09f9…	malware--a7881f21-e978-4fe4-af56-92c9416a2616;tool--da04ac30-27da-4959-a67d-450ce47d9470;malware--54e8672d-5338-4ad1-954a-a7c986bee530;tool--8f8cd191-902c-4e83-bf20-b57c8c4640e9;malware--fde19a18-e502-467f-be14-58c71b4e7f4b;malware--efece7e8-e40b-49c2-9f84-c55c5c93d05c;tool--c8655260-9f4b-44e3-85e1-6538a5f6e4f4;malware--92b03a94-7147-4952-9d5a-b4d24da7487c;malware--72f54d66-675d-4587-9bd3-4ed09f9…	16	Volt Typhoon;APT5;Kimsuky;INC Ransom;FIN8;Patchwork;OilRig;APT39;Wizard Spider;Magic Hound;Axiom;HEXANE;Agrius;Cobalt Group;Aquatic Panda;FIN7;Indrik Spider;Silence;FIN10;Blue Mockingbird;FIN13;menuPass;FIN6;APT41;Chimera;APT1;Fox Kitten;APT3;Lazarus Group;Leviathan;Dragonfly	intrusion-set--174279b4-399f-4ddb-966e-5efedd1dd5f2;intrusion-set--c1aab4c9-4c34-4f4f-8541-d529e46a07f9;intrusion-set--0ec2f388-bf0f-4b5c-97b1-fc736d26c25f;intrusion-set--cb41e991-65f4-4668-a65f-f4200545b5a1;intrusion-set--fd19bd82-1b14-49a1-a176-6cdc46b8a826;intrusion-set--17862c7d-9e60-48a0-b48e-da4dc4c3f6b0;intrusion-set--4ca1929c-7d64-4aab-b849-badbfc0c760d;intrusion-set--44e43fad-ffcb-4210-a…	31	Cutting Edge;SolarWinds Compromise;C0018;HomeLand Justice;C0032;C0015	campaign--4fdd2487-26c1-494e-8702-ec5abe9aa1d9;campaign--808d6b30-df4e-4341-8248-724da4bac650;campaign--519ee082-8ab6-439b-988f-a8a3f02c8d30;campaign--7e21077d-2589-43a7-a5f9-490061289526;campaign--7ec2826c-0bf0-4b47-acae-fd683431a4ca;campaign--78068e68-4124-4243-b6f4-76e4e5be8a06	6	8	5
attack-pattern--e64c62cf-9cd7-4a14-94ec-cdaac43ab44b	T1574.002	DLL Side-Loading	['persistence', 'privilege-escalation', 'defense-evasion']	['Windows']	malware--f01e2711-4b48-4192-a2e8-5f56c945ca19;malware--a545456a-f9a7-47ad-9ea6-8b017def38d1;malware--0b639373-5f03-430e-b8f9-2fe8c8faad8e;tool--75d8b521-6b6a-42ff-8af3-d97e20ce12a5;malware--64122557-5940-4271-9123-25bfc0c693db;malware--a8d3d497-2da9-4797-8e0b-ed176be08654;malware--e9595678-d269-469e-ae6b-75e49259de63;malware--f3f1fbed-7e29-49cb-8579-4a378f858deb;malware--64fa0de0-6240-41f4-8638-f…	malware--f01e2711-4b48-4192-a2e8-5f56c945ca19;malware--a545456a-f9a7-47ad-9ea6-8b017def38d1;malware--0b639373-5f03-430e-b8f9-2fe8c8faad8e;tool--75d8b521-6b6a-42ff-8af3-d97e20ce12a5;malware--64122557-5940-4271-9123-25bfc0c693db;malware--a8d3d497-2da9-4797-8e0b-ed176be08654;malware--e9595678-d269-469e-ae6b-75e49259de63;malware--f3f1fbed-7e29-49cb-8579-4a378f858deb;malware--64fa0de0-6240-41f4-8638-f…	37	Patchwork;MuddyWater;Chimera;Threat Group-3390;Higaisa;GALLIUM;LuminousMoth;Earth Lusca;Tropic Trooper;APT32;Mustang Panda;APT41;SideCopy;FIN13;Daggerfly;BRONZE BUTLER;BlackTech;APT3;APT19;Cinnamon Tempest;Sidewinder;Naikon;menuPass;Lazarus Group	intrusion-set--17862c7d-9e60-48a0-b48e-da4dc4c3f6b0;intrusion-set--269e8108-68c6-4f99-b911-14b2e765dec2;intrusion-set--8c1f0187-0826-4320-bddc-5f326cfcfe2c;intrusion-set--fb366179-766c-4a4a-afa1-52bff1fd601c;intrusion-set--54dfec3e-6464-4f74-9d69-b7c817b7e5a3;intrusion-set--06a11b7e-2a36-47fe-8d3e-82c265df3258;intrusion-set--b7f627e2-0817-4cd5-8d50-e75f8aa85cc6;intrusion-set--cc613a49-9bfa-4e22-9…	24	APT41 DUST;Operation CuckooBees	campaign--add4d9de-1256-4166-83b8-57087288dced;campaign--93c23946-49af-41f4-ac03-40f9ffc7419b	2	2	4
attack-pattern--e6919abc-99f9-4c6c-95a5-14761e7b2add	T1105	Ingress Tool Transfer	['command-and-control']	['Linux', 'macOS', 'Windows', 'Network']	malware--5763217a-05b6-4edd-9bca-057e47b5e403;malware--29a0bb87-1162-4c83-9834-2a98a876051b;malware--a545456a-f9a7-47ad-9ea6-8b017def38d1;malware--a8a778f5-0035-4870-bb25-53dc05029586;malware--7551188b-8f91-4d34-8350-0d0c57b2b913;tool--115f88dd-0618-4389-83cb-98d33ae81848;malware--db1355a7-e5c9-4e2c-8da7-eccf2ae9bf5c;malware--e1445afd-c359-45ed-8f27-626dc4d5e157;tool--cb69b20d-56d0-41ab-8440-4a4b…	malware--5763217a-05b6-4edd-9bca-057e47b5e403;malware--29a0bb87-1162-4c83-9834-2a98a876051b;malware--a545456a-f9a7-47ad-9ea6-8b017def38d1;malware--a8a778f5-0035-4870-bb25-53dc05029586;malware--7551188b-8f91-4d34-8350-0d0c57b2b913;tool--115f88dd-0618-4389-83cb-98d33ae81848;malware--db1355a7-e5c9-4e2c-8da7-eccf2ae9bf5c;malware--e1445afd-c359-45ed-8f27-626dc4d5e157;tool--cb69b20d-56d0-41ab-8440-4a4b…	359	Fox Kitten;PLATINUM;Ke3chang;Lazarus Group;APT37;Whitefly;HAFNIUM;Cobalt Group;BITTER;Tropic Trooper;Cinnamon Tempest;menuPass;Molerats;Kimsuky;TA2541;Turla;SideCopy;Gamaredon Group;Leviathan;Sidewinder;APT29;Rocke;Rancor;Threat Group-3390;MuddyWater;FIN13;APT38;Aquatic Panda;Magic Hound;APT39;Gorgon Group;APT28;LuminousMoth;Evilnum;Moonstone Sleet;TA505;FIN7;Winter Vivern;Volatile Cedar;Winnti G…	intrusion-set--c21dd6f1-1364-4a70-a1f7-783080ec34ee;intrusion-set--f9c06633-dcff-48a1-8588-759e7cec5694;intrusion-set--6713ab67-e25b-49cc-808d-2b36d4fbc35c;intrusion-set--c93fccb1-e8e8-42cf-ae33-2ad1d183913a;intrusion-set--4a2ce82e-1a74-468a-a6fb-bbead541383c;intrusion-set--b74f909f-8e52-4b69-b770-162bf59a1b4e;intrusion-set--2688b13e-8e71-405a-9c40-0dee94bddf87;intrusion-set--dc6fe6ee-04c2-49be-b…	81	CostaRicto;C0027;Operation Dream Job;C0015;KV Botnet Activity;2015 Ukraine Electric Power Attack;Water Curupira Pikabot Distribution;APT41 DUST;Frankenstein;C0026;SolarWinds Compromise;C0010;Operation Sharpshooter;Cutting Edge;FunnyDream;C0021;Night Dragon;Operation Wocao;C0018;C0017;Operation Honeybee;HomeLand Justice	campaign--f9cc545e-b0ef-4b92-8884-a3a4427609f6;campaign--df74f7ad-b10d-431c-9f1d-a2bc18dadefa;campaign--0257b35b-93ef-4a70-80dd-ad5258e6045b;campaign--78068e68-4124-4243-b6f4-76e4e5be8a06;campaign--0c259854-4044-4f6c-ac49-118d484b3e3b;campaign--46421788-b6e1-4256-b351-f8beffd1afba;campaign--57541e3b-657e-463a-a4ab-ca08d7ea9965;campaign--add4d9de-1256-4166-83b8-57087288dced;campaign--26d9ebae-de59…	22	1	5
attack-pattern--e358d692-23c0-4a31-9eb6-ecc13a8d7735	T1018	Remote System Discovery	['discovery']	['Linux', 'macOS', 'Windows', 'Network']	malware--3553b49d-d4ae-4fb6-ab17-0adbc520c888;malware--99fdf3b4-96ef-4ab9-b191-fc683441cad0;malware--75bba379-4ba1-467e-8c60-ec2b269ee984;malware--049ff071-0b3c-4712-95d2-d21c6aa54501;malware--7f4bbe05-1674-4087-8a16-8f1ad61b6152;malware--edc5e045-5401-42bb-ad92-52b5b2ee0de9;malware--fa766a65-5136-4ff3-8429-36d08eaa0100;tool--6dbdc657-d8e0-4f2f-909b-7251b3e72c6d;malware--8d242fb4-9033-4f13-8a88-4…	malware--3553b49d-d4ae-4fb6-ab17-0adbc520c888;malware--99fdf3b4-96ef-4ab9-b191-fc683441cad0;malware--75bba379-4ba1-467e-8c60-ec2b269ee984;malware--049ff071-0b3c-4712-95d2-d21c6aa54501;malware--7f4bbe05-1674-4087-8a16-8f1ad61b6152;malware--edc5e045-5401-42bb-ad92-52b5b2ee0de9;malware--fa766a65-5136-4ff3-8429-36d08eaa0100;tool--6dbdc657-d8e0-4f2f-909b-7251b3e72c6d;malware--8d242fb4-9033-4f13-8a88-4…	48	Ember Bear;Fox Kitten;menuPass;APT41;Earth Lusca;Deep Panda;Naikon;Agrius;FIN5;Volt Typhoon;Sandworm Team;Threat Group-3390;Play;Ke3chang;HEXANE;Akira;FIN6;Indrik Spider;Silence;APT32;Rocke;Leafminer;Turla;ToddyCat;BRONZE BUTLER;APT39;FIN8;APT3;GALLIUM;Dragonfly;Scattered Spider;Magic Hound;HAFNIUM;Wizard Spider;Chimera	intrusion-set--a7f57cc1-4540-4429-823f-f4e56b8473c9;intrusion-set--c21dd6f1-1364-4a70-a1f7-783080ec34ee;intrusion-set--222fbd21-fc4f-4b7e-9f85-0e6e3a76c33f;intrusion-set--18854f55-ac7c-4634-bd9a-352dd07613b7;intrusion-set--cc613a49-9bfa-4e22-98d1-15ffbb03f034;intrusion-set--a653431d-6a5e-4600-8ad3-609b5af57064;intrusion-set--2a158b0a-7ef8-43cb-9985-bf34d1e12050;intrusion-set--b8137919-38cb-4db0-9…	35	Operation Wocao;Operation CuckooBees;FunnyDream;SolarWinds Compromise;2015 Ukraine Electric Power Attack;C0015;2016 Ukraine Electric Power Attack	campaign--b03d5112-e23a-4ac8-add0-be7502d24eff;campaign--93c23946-49af-41f4-ac03-40f9ffc7419b;campaign--8d2bc130-89fe-466e-a4f9-6bce6129c2b8;campaign--808d6b30-df4e-4341-8248-724da4bac650;campaign--46421788-b6e1-4256-b351-f8beffd1afba;campaign--78068e68-4124-4243-b6f4-76e4e5be8a06;campaign--aa73efef-1418-4dbe-b43c-87a498e97234	7	0	4
