# Supplementary material for: A data-driven approach to prioritize MITRE ATT&CK techniques for active directory adversary emulation
Source: Sci Rep. 2025 Jul 30;15:27776. doi: 10.1038/s41598-025-12948-x (PMC12311202; doi:10.1038/s41598-025-12948-x)
Supplement: Supplementary file 11 — Supplementary Material 11 [file 41598_2025_12948_MOESM11_ESM.csv]

id	technique_id	name	tactic	x_mitre_platforms	malware_tool_name	software_id	software_count	threat Name	group_id	group_count	campaign_name	campaign_id	campaign_count	Mitigation Count	Detection Count
attack-pattern--0af0ca99-357d-4ba1-805f-674fdfb7bef9	T1561.002	Disk Structure Wipe	['impact']	['Linux', 'macOS', 'Windows', 'Network']	Shamoon;BFG Agonizer;HermeticWiper;RawDisk;WhisperGate;StoneDrill;KillDisk;ZeroCleare;CaddyWiper;DEADWOOD;MultiLayer Wiper	malware--8901ac23-6b50-410c-b0dd-d8174a86f9b3;malware--d6aefbbf-fbef-485a-973e-b5403d8f8b18;malware--a0ab8a96-40c9-4483-8a54-3fafa6d6007a;tool--3ffbdc1f-d2bf-41ab-91a2-c7b857e98079;malware--49fee0b0-390e-4bde-97f8-97ed46bd19b7;malware--8dbadf80-468c-4a62-b817-4e4d8b606887;malware--e221eb77-1502-4129-af1d-fe1ad55e7ec6;malware--8d8518db-0f52-4f3c-8017-01389a8522bb;malware--b30d999d-64e0-4e35-9856-8…	11	Lazarus Group;APT38;Sandworm Team;APT37;Ember Bear	intrusion-set--c93fccb1-e8e8-42cf-ae33-2ad1d183913a;intrusion-set--00f67a77-86a4-4adf-be26-1a54fc713340;intrusion-set--381fcf73-60f6-4ab2-9991-6af3cbc35192;intrusion-set--4a2ce82e-1a74-468a-a6fb-bbead541383c;intrusion-set--a7f57cc1-4540-4429-823f-f4e56b8473c9	5	HomeLand Justice	campaign--7e21077d-2589-43a7-a5f9-490061289526	1	1	5
attack-pattern--09a60ea3-a8d1-4ae5-976e-5783248b72a4	T1056.001	Keylogging	['collection', 'credential-access']	['Windows', 'macOS', 'Linux', 'Network']	Empire;EvilGrab;XAgentOSX;Prikormka;Fysbis;Micropsia;Derusbi;PowerLess;ADVSTORESHELL;Metamorfo;MgBot;MoonWind;WarzoneRAT;jRAT;Duqu;Peppy;NetTraveler;QuasarRAT;Imminent Monitor;Catchamas;Dtrack;Cobalt Strike;OwaAuth;Bandook;DUSTTRAP;Remsec;Matryoshka;FlawedAmmyy;PowerSploit;Revenge RAT;Cadelspy;RTM;MarkiRAT;PoisonIvy;Cardinal RAT;ThiefQuest;Regin;PlugX;ROKRAT;BADNEWS;VERMIN;SLOTHFULMEDIA;BabyShark…	tool--3433a9e8-1c47-4320-b9bf-ed449061d1c3;malware--2f1a9fd0-3b7c-4d77-a358-78db13adbe78;malware--59a97b15-8189-4d51-9404-e1ce8ea4a069;malware--37cc7eb6-12e3-467b-82e8-f20f2cc73c69;malware--50d6688b-0985-4f3d-8cbe-0c796b30703b;malware--8c050cea-86e1-4b63-bf21-7af4fa483349;malware--94379dec-5c87-49db-b36e-66abc0b81344;malware--35ee9bf3-264b-4411-8a8f-b58cec8f35e4;malware--fb575479-14ef-41e9-bfab-0…	116	APT38;Magic Hound;APT39;APT28;Ajax Security Team;Volt Typhoon;Darkhotel;Threat Group-3390;Lazarus Group;Group5;Tonto Team;APT5;menuPass;Sowbug;Kimsuky;OilRig;PLATINUM;FIN4;Sandworm Team;FIN13;APT3;Ke3chang;APT41;HEXANE;APT32	intrusion-set--00f67a77-86a4-4adf-be26-1a54fc713340;intrusion-set--f9d6633a-55e6-4adc-9263-6ae080421a13;intrusion-set--44e43fad-ffcb-4210-abcf-eaaed9735f80;intrusion-set--bef4c620-0787-42a8-a96d-b7eb6e85917c;intrusion-set--fa19de15-6169-428d-9cd6-3ca3d56075b7;intrusion-set--174279b4-399f-4ddb-966e-5efedd1dd5f2;intrusion-set--9e729a7e-0dd6-4097-95bf-db8d64911383;intrusion-set--fb366179-766c-4a4a-a…	25	Operation Wocao;2015 Ukraine Electric Power Attack;Cutting Edge	campaign--b03d5112-e23a-4ac8-add0-be7502d24eff;campaign--46421788-b6e1-4256-b351-f8beffd1afba;campaign--4fdd2487-26c1-494e-8702-ec5abe9aa1d9	3	0	3
attack-pattern--09b008a9-b4eb-462a-a751-a0eb58050cd9	T1564.012	File/Path Exclusions	['defense-evasion']	['Linux', 'macOS', 'Windows']			0	Turla	intrusion-set--7a19ecb1-3c65-4de3-a230-993516aed6a6	1			0	2	1
attack-pattern--09c4c11e-4fa1-4f8c-8dad-3cf8e69ad119	T1110.001	Password Guessing	['credential-access']	['Windows', 'SaaS', 'IaaS', 'Linux', 'macOS', 'Containers', 'Network', 'Office Suite', 'Identity Provider']	China Chopper;Emotet;SpeakUp;HermeticWizard;CrackMapExec;Lucifer;P.A.S. Webshell;Xbash;Pony	malware--5a3a31fe-5a8f-48e1-bff0-a753e5b1be70;malware--32066e94-3112-48ca-b9eb-ba2b59d2f023;malware--a5575606-9b85-4e3d-9cd2-40ef30e3672d;malware--ff7ed9c1-dca3-4e62-9da6-72c5d388b8fa;tool--c4810609-7da6-48ec-8057-1b70a7814db0;malware--54a73038-1937-4d71-a253-316e76d5413c;malware--4800d0f9-00aa-47cd-a4d2-92198585b8fd;malware--6a92d80f-cc65-45f6-aa66-3cdea6786b3c;malware--222ba512-32d9-49ac-aefd-5…	9	APT28;APT29	intrusion-set--bef4c620-0787-42a8-a96d-b7eb6e85917c;intrusion-set--899ce53f-13a0-479b-a0e4-67d46e241542	2			0	4	2
attack-pattern--09cd431f-eaf4-4d2a-acaf-2a7acfe7ed58	T1216.001	PubPrn	['defense-evasion']	['Windows']			0	APT32	intrusion-set--247cb30b-955f-42eb-97a5-a89fef69341e	1			0	2	3
attack-pattern--0a3ead4e-6d47-4ccb-854c-a6a4f9d96b22	T1003	OS Credential Dumping	['credential-access']	['Windows', 'Linux', 'macOS']	Carbanak;PinchDuke;MgBot;Revenge RAT;OnionDuke;HOMEFRY;Trojan.Karagany	malware--72f54d66-675d-4587-9bd3-4ed09f9522e4;malware--ae9d818d-95d0-41da-b045-9cabea1ca164;malware--a36eedea-9523-4abb-96e8-205f171ee763;malware--bdb27a1d-1844-42f1-a0c0-826027ae0326;malware--b136d088-a829-432c-ac26-5529c26d4c7e;malware--7451bcf9-e6e6-4a70-bc3d-1599173d0035;malware--82cb34ba-02b5-432b-b2d2-07f55cbf674d	7	APT39;Ember Bear;Poseidon Group;APT32;Tonto Team;Suckfly;Leviathan;Axiom;APT28;Sowbug	intrusion-set--44e43fad-ffcb-4210-abcf-eaaed9735f80;intrusion-set--a7f57cc1-4540-4429-823f-f4e56b8473c9;intrusion-set--7ecc3b4f-5cdb-457e-b55a-df376b359446;intrusion-set--247cb30b-955f-42eb-97a5-a89fef69341e;intrusion-set--c5b81590-6814-4d2a-8baa-15c4b6c7f960;intrusion-set--5cbe0d3b-6fb1-471f-b591-4b192915116d;intrusion-set--7113eaa5-ba79-4fb3-b68a-398ee9cd698e;intrusion-set--a0cb9370-e39b-44d5-9…	10			0	9	10
attack-pattern--0a5231ec-41af-4a35-83d0-6bdf11f28c65	T1129	Shared Modules	['execution']	['Windows', 'macOS', 'Linux']	Hydraq;PUNCHBUGGY;gh0st RAT;Astaroth;Stuxnet;KillDisk;Attor;DarkWatchman;Metamorfo;Bumblebee;TajMahal;FoggyWeb;RotaJakiro;BLINDINGCAN;OSX_OCEANLOTUS.D;VersaMem;PipeMon;Dtrack;BOOSTWRITE;Ebury	malware--73a4793a-ce55-4159-b2a6-208ef29b326f;malware--5c6ed2dc-37f4-40ea-b2e1-4c76140a388c;malware--88c621a7-aef9-4ae0-94e3-1fc87123eb24;malware--edb24a93-1f7a-4bbf-a738-1397a14662c6;malware--088f1d6e-0783-47c6-9923-9c79b2af43d4;malware--e221eb77-1502-4129-af1d-fe1ad55e7ec6;malware--8f423bd7-6ca7-4303-9e85-008c7ad5fdaa;malware--63686509-069b-4143-99ea-4e59cad6cb2a;malware--81c57a96-fc8c-4f91-af8…	20			0			0	1	2
attack-pattern--0042a9f5-f053-4769-b3ef-9ad018dfa298	T1055.011	Extra Window Memory Injection	['defense-evasion', 'privilege-escalation']	['Windows']	Epic;Power Loader	malware--6b62e336-176f-417b-856a-8552dd8c44e1;malware--0a9c51e0-825d-4b9b-969d-ce86ed8ce3c3	2			0			0	1	1
attack-pattern--0bda01d5-4c1d-4062-8ee2-6872334383c3	T1498.001	Direct Network Flood	['impact']	['Windows', 'IaaS', 'Linux', 'macOS']			0			0			0	1	2
attack-pattern--0c2d00da-7742-49e7-9928-4514e5075d32	T1574.007	Path Interception by PATH Environment Variable	['persistence', 'privilege-escalation', 'defense-evasion']	['Windows', 'macOS', 'Linux']	PowerSploit;Empire;DarkGate	tool--13cd9151-83b7-410d-9f98-25d0f0d1d80d;tool--3433a9e8-1c47-4320-b9bf-ed449061d1c3;malware--6f6f67c9-556d-4459-95c2-78d272190e52	3			0			0	3	3
attack-pattern--0c4b4fda-9062-47da-98b9-ceae2dcf052a	T1213.002	Sharepoint	['collection']	['Windows', 'Office Suite']	spwebmember	tool--33b9e38f-103c-412d-bdcf-904a91fff1e4	1	Akira;LAPSUS$;Chimera;APT28;Ke3chang	intrusion-set--46bb06cb-f2d9-4b37-8c92-a27e224ad90d;intrusion-set--d8bc9788-4f7d-41a9-9e9d-ee1ea18a8cf7;intrusion-set--8c1f0187-0826-4320-bddc-5f326cfcfe2c;intrusion-set--bef4c620-0787-42a8-a96d-b7eb6e85917c;intrusion-set--6713ab67-e25b-49cc-808d-2b36d4fbc35c	5	C0027	campaign--df74f7ad-b10d-431c-9f1d-a2bc18dadefa	1	3	3
attack-pattern--0c8ab3eb-df48-4b9c-ace7-beacaac81cc5	T1006	Direct Volume Access	['defense-evasion']	['Windows', 'Network']	esentutl	tool--c256da91-6dd5-40b2-beeb-ee3b22ab3d27	1	Scattered Spider;Volt Typhoon	intrusion-set--44d37b89-a739-4810-9111-0d2617a8939b;intrusion-set--174279b4-399f-4ddb-966e-5efedd1dd5f2	2			0	2	3
attack-pattern--0cf55441-b176-4332-89e7-2c4c7799d0ff	T1564.008	Email Hiding Rules	['defense-evasion']	['Windows', 'Linux', 'macOS', 'Office Suite']			0	Scattered Spider;FIN4	intrusion-set--44d37b89-a739-4810-9111-0d2617a8939b;intrusion-set--d0b3393b-3bec-4ba3-bda9-199d30db47b6	2			0	1	3
attack-pattern--0cfe31a7-81fc-472c-bc45-e2808d1066a3	T1491.002	External Defacement	['impact']	['Windows', 'IaaS', 'Linux', 'macOS']			0	Ember Bear;Sandworm Team	intrusion-set--a7f57cc1-4540-4429-823f-f4e56b8473c9;intrusion-set--381fcf73-60f6-4ab2-9991-6af3cbc35192	2			0	1	4
attack-pattern--005a06c6-14bf-4118-afa0-ebcd8aebb0c9	T1053.005	Scheduled Task	['execution', 'persistence', 'privilege-escalation']	['Windows']	GoldMax;ComRAT;Carbon;JHUHUGIT;TrickBot;BabyShark;JSS Loader;Milan;HermeticWiper;DanBot;Helminth;SVCReady;Machete;SharpStage;NotPetya;yty;Anchor;GrimAgent;Sibot;Okrum;Ramsay;Bad Rabbit;Crutch;Tomiris;zwShell;Remexi;Nightdoor;Latrodectus;Prestige;Dridex;BADHATCH;BONDUPDATER;Lokibot;Spica;CHIMNEYSWEEP;SoreFang;Tarrask;RTM;Meteor;Emotet;CSPY Downloader;BADNEWS;IcedID;SharpDisco;GravityRAT;ZxxZ;Dyre;…	malware--5c747acd-47f0-4c5a-b9e5-213541fc01e0;malware--da5880b4-f7da-4869-85f2-e0aba84b8565;malware--b7e9880a-7a7c-4162-bddb-e28e8ef2bf1f;malware--8ae43c46-57ef-47d5-a77a-eebb35628db2;malware--00806466-754d-44ea-ad6f-0caf59cb8556;malware--d1b7830a-fced-4be3-a99c-f495af9d9e1b;malware--f559f945-eb8b-48b1-904c-68568deebed3;malware--aea6d6b8-d832-4c90-a1bb-f52c6684db6c;malware--a0ab8a96-40c9-4483-8a5…	101	Cobalt Group;APT3;Sandworm Team;HEXANE;Magic Hound;Mustang Panda;FIN7;Daggerfly;Chimera;Patchwork;Silence;TA2541;GALLIUM;ToddyCat;Blue Mockingbird;Molerats;FIN13;Rancor;APT41;Machete;Ember Bear;APT39;FIN8;APT29;Higaisa;Wizard Spider;FIN6;APT-C-36;menuPass;Dragonfly;Winter Vivern;LuminousMoth;BRONZE BUTLER;Lazarus Group;RedCurl;FIN10;Naikon;APT38;OilRig;Moonstone Sleet;APT32;Fox Kitten;APT33;Confu…	intrusion-set--dc6fe6ee-04c2-49be-ba3d-f38d2463c02a;intrusion-set--0bbdf25b-30ff-4894-a1cd-49260d0dd2d9;intrusion-set--381fcf73-60f6-4ab2-9991-6af3cbc35192;intrusion-set--f29b7c5e-2439-42ad-a86f-9f8984fafae3;intrusion-set--f9d6633a-55e6-4adc-9263-6ae080421a13;intrusion-set--420ac20b-f2b9-42b8-aa1a-6d4b72895ca4;intrusion-set--3753cc21-2dae-4dfb-8481-d004e74502cc;intrusion-set--f3be6240-f68e-47e1-9…	50	SolarWinds Compromise;2022 Ukraine Electric Power Attack;C0017;Frankenstein;Operation CuckooBees;Operation Dream Job;CostaRicto;Triton Safety Instrumented System Attack;Operation Wocao;C0032	campaign--808d6b30-df4e-4341-8248-724da4bac650;campaign--df8eb785-70f8-4300-b444-277ba849083d;campaign--ba6dfa37-f401-4140-88b0-8938f2895e61;campaign--26d9ebae-de59-427f-ae9a-349456bae4b1;campaign--93c23946-49af-41f4-ac03-40f9ffc7419b;campaign--0257b35b-93ef-4a70-80dd-ad5258e6045b;campaign--f9cc545e-b0ef-4b92-8884-a3a4427609f6;campaign--45a98f02-852f-49b2-94c0-c63207bebbbf;campaign--b03d5112-e23a…	10	4	7
attack-pattern--005cc321-08ce-4d17-b1ea-cb5275926520	T1205.002	Socket Filters	['defense-evasion', 'persistence', 'command-and-control']	['Linux', 'macOS', 'Windows']	BPFDoor;Penquin;PITSTOP	malware--8d1f89fd-4dde-40ab-80e0-a7b80249162e;malware--d18cb958-f4ad-4fb3-bb4f-e8994d206550;malware--d79b1800-3b5d-4a4f-8863-8251eca793e2	3			0			0	1	2
attack-pattern--00f90846-cbd1-4fc5-9233-df5c2bf2a662	T1560.001	Archive via Utility	['collection']	['Linux', 'macOS', 'Windows']	Crutch;certutil;Okrum;ccf32;InvisiMole;PUNCHBUGGY;Ramsay;Turian;DustySky;PoshC2;Daserf;LunarWeb;Octopus;OopsIE;iKitten;CORALDECK;WindTail;IceApple;Micropsia;PoetRAT;Calisto;Rclone;Pupy;PowerShower;AppleSeed	malware--925a6c52-5cf0-4fec-99de-b0d6917d8593;tool--0a68f1f1-da74-4d28-8d9a-696c082706cc;malware--4b6ec280-7bbb-48ff-ae59-b189520ebe83;malware--a394448a-4576-41b8-81cc-9b61abad94ab;malware--47afe41c-4c08-485e-b062-c3bd209a1cce;malware--5c6ed2dc-37f4-40ea-b2e1-4c76140a388c;malware--ba09b86c-1c40-4ff1-bda0-0d8c4ca35997;malware--350f12cf-fd3b-4dad-b323-14b943090df4;malware--687c23e4-4e25-4ee7-a870-c…	25	Wizard Spider;menuPass;HAFNIUM;CopyKittens;Fox Kitten;APT33;Mustang Panda;APT1;Volt Typhoon;APT5;Agrius;RedCurl;Play;Chimera;Gallmaker;APT39;Kimsuky;APT3;Ke3chang;FIN8;APT28;Turla;APT41;GALLIUM;MuddyWater;Sowbug;BRONZE BUTLER;INC Ransom;ToddyCat;Akira;FIN13;Earth Lusca;Aquatic Panda;Magic Hound	intrusion-set--dd2d9ca6-505b-4860-a604-233685b802c7;intrusion-set--222fbd21-fc4f-4b7e-9f85-0e6e3a76c33f;intrusion-set--2688b13e-8e71-405a-9c40-0dee94bddf87;intrusion-set--dcd81c6e-ebf7-4a16-93e0-9a97fa49c88a;intrusion-set--c21dd6f1-1364-4a70-a1f7-783080ec34ee;intrusion-set--fbd29c89-18ba-4c2d-b792-51c0adee049f;intrusion-set--420ac20b-f2b9-42b8-aa1a-6d4b72895ca4;intrusion-set--6a2e693f-24e5-451a-9…	34	Operation CuckooBees;FunnyDream;Operation Wocao;C0026;Cutting Edge;Operation Honeybee;Operation Dream Job;SolarWinds Compromise;APT41 DUST	campaign--93c23946-49af-41f4-ac03-40f9ffc7419b;campaign--8d2bc130-89fe-466e-a4f9-6bce6129c2b8;campaign--b03d5112-e23a-4ac8-add0-be7502d24eff;campaign--c89fa3ff-4773-4daf-8aec-d8f43f10116e;campaign--4fdd2487-26c1-494e-8702-ec5abe9aa1d9;campaign--4553292d-12c6-4a93-934d-12160370d4e0;campaign--0257b35b-93ef-4a70-80dd-ad5258e6045b;campaign--808d6b30-df4e-4341-8248-724da4bac650;campaign--add4d9de-1256…	9	1	3
attack-pattern--01327cde-66c4-4123-bf34-5f258d59457b	T1021.005	VNC	['lateral-movement']	['Linux', 'macOS', 'Windows']	Carberp;DanBot;ZxShell;TrickBot;Proton;Latrodectus;WarzoneRAT	malware--bbcd7a02-ef24-4171-ac94-a93540173b94;malware--b8d48deb-450c-44f6-a934-ac8765aa89cb;malware--cfc75b0d-e579-40ae-ad07-a1ce00d49a6c;malware--00806466-754d-44ea-ad6f-0caf59cb8556;malware--c541efb4-e7b1-4ad6-9da8-b4e113f5dd42;malware--76fde8df-3495-47c9-82eb-125c4f7fb621;malware--fde19a18-e502-467f-be14-58c71b4e7f4b	7	FIN7;Gamaredon Group;GCMAN;Fox Kitten	intrusion-set--3753cc21-2dae-4dfb-8481-d004e74502cc;intrusion-set--2e290bfe-93b5-48ce-97d6-edcd6d32b7cf;intrusion-set--0ea72cd5-ca30-46ba-bc04-378f701c658f;intrusion-set--c21dd6f1-1364-4a70-a1f7-783080ec34ee	4			0	4	3
attack-pattern--01a5a209-b94c-450b-b7f9-946497d91055	T1047	Windows Management Instrumentation	['execution']	['Windows']	Meteor;RogueRobin;Sardonic;FunnyDream;Emotet;jRAT;Mosquito;FIVEHANDS;Zebrocy;SUNBURST;BlackEnergy;PowerSploit;Stuxnet;POWRUNER;IMAPLoader;Bumblebee;PoshC2;Agent Tesla;EvilBunny;Covenant;Action RAT;ProLock;POWERSTATS;Akira;FlawedAmmyy;SocGholish;MoleNet;RATANKBA;BlackCat;Sibot;DustySky;EKANS;WannaCry;StoneDrill;Remexi;Empire;HALFBAKED;NotPetya;SILENTTRINITY;OopsIE;Brute Ratel C4;INC Ransomware;Koa…	malware--d79e7a60-5de9-448e-a074-f95d2d80f8d0;malware--8ec6e3b4-b06d-4805-b6aa-af916acc2122;malware--0c52f5bc-557d-4083-bd27-66d7cdb794bb;malware--be25c1c0-1590-4219-a3d5-6f31799d1d1b;malware--32066e94-3112-48ca-b9eb-ba2b59d2f023;malware--efece7e8-e40b-49c2-9f84-c55c5c93d05c;malware--92b55426-109f-4d93-899f-1833ce91ff90;malware--f464354c-7103-47c6-969b-8766f0157ed2;malware--a4f57468-fbd5-49e4-847…	82	Cinnamon Tempest;Gamaredon Group;Mustang Panda;APT32;MuddyWater;menuPass;INC Ransom;Wizard Spider;Leviathan;Volt Typhoon;GALLIUM;FIN7;Sandworm Team;Earth Lusca;Blue Mockingbird;Lazarus Group;Naikon;APT29;OilRig;TA2541;Stealth Falcon;Indrik Spider;Aquatic Panda;Magic Hound;FIN13;Chimera;Ember Bear;FIN8;APT41;ToddyCat;Deep Panda;Windshift;FIN6;Threat Group-3390	intrusion-set--8b1e16f6-e7c8-4b7a-a5df-f81232c13e2f;intrusion-set--2e290bfe-93b5-48ce-97d6-edcd6d32b7cf;intrusion-set--420ac20b-f2b9-42b8-aa1a-6d4b72895ca4;intrusion-set--247cb30b-955f-42eb-97a5-a89fef69341e;intrusion-set--269e8108-68c6-4f99-b911-14b2e765dec2;intrusion-set--222fbd21-fc4f-4b7e-9f85-0e6e3a76c33f;intrusion-set--cb41e991-65f4-4668-a65f-f4200545b5a1;intrusion-set--dd2d9ca6-505b-4860-a…	34	C0015;Operation Dream Job;C0027;Operation Wocao;2016 Ukraine Electric Power Attack;Frankenstein;FunnyDream;C0018;HomeLand Justice;SolarWinds Compromise	campaign--78068e68-4124-4243-b6f4-76e4e5be8a06;campaign--0257b35b-93ef-4a70-80dd-ad5258e6045b;campaign--df74f7ad-b10d-431c-9f1d-a2bc18dadefa;campaign--b03d5112-e23a-4ac8-add0-be7502d24eff;campaign--aa73efef-1418-4dbe-b43c-87a498e97234;campaign--26d9ebae-de59-427f-ae9a-349456bae4b1;campaign--8d2bc130-89fe-466e-a4f9-6bce6129c2b8;campaign--519ee082-8ab6-439b-988f-a8a3f02c8d30;campaign--7e21077d-2589…	10	4	4
attack-pattern--0259baeb-9f63-4c69-bf10-eb038c390688	T1113	Screen Capture	['collection']	['Linux', 'macOS', 'Windows']	BlackEnergy;Ramsay;Cobian RAT;BADNEWS;Clambling;ObliqueRAT;Carbanak;GRIFFON;Agent Tesla;JHUHUGIT;Pteranodon;FinFisher;Pupy;TURNEDUP;Trojan.Karagany;BISCUIT;Prikormka;CrossRAT;BADHATCH;MacMa;PcShare;Mispadu;Empire;Cobalt Strike;TajMahal;Zebrocy;SharpStage;InvisiMole;Turian;njRAT;Cannon;CHOPSTICK;Crimson;TinyZBot;Attor;ZLib;CosmicDuke;Daserf;Peppy;VERMIN;StrifeWater;Ursnif;Manjusaka;SVCReady;PowerS…	malware--54cc1d4f-5c53-4f0e-9ef5-11b4998e82e4;malware--ba09b86c-1c40-4ff1-bda0-0d8c4ca35997;malware--aa1462a1-d065-416c-b354-bedd04998c7f;malware--e9595678-d269-469e-ae6b-75e49259de63;malware--6e95feb1-78ee-48d3-b421-4d76663b5c49;malware--5864e59f-eb4c-43ad-83b2-b5e4fae056c9;malware--72f54d66-675d-4587-9bd3-4ed09f9522e4;malware--04fc1842-f9e4-47cf-8cb8-5c61becad142;malware--e7a5229f-05eb-440e-b98…	139	Dragonfly;BRONZE BUTLER;OilRig;Gamaredon Group;Winter Vivern;MuddyWater;Volt Typhoon;Silence;GOLD SOUTHFIELD;APT28;MoustachedBouncer;Magic Hound;Group5;APT39;Dark Caracal;FIN7	intrusion-set--1c63d4ec-0a75-4daa-b1df-0d11af3d3cc1;intrusion-set--93f52415-0fe4-4d3d-896c-fc9b8e88ab90;intrusion-set--4ca1929c-7d64-4aab-b849-badbfc0c760d;intrusion-set--2e290bfe-93b5-48ce-97d6-edcd6d32b7cf;intrusion-set--75a07184-a7e5-4222-95a1-a04dbc96a29c;intrusion-set--269e8108-68c6-4f99-b911-14b2e765dec2;intrusion-set--174279b4-399f-4ddb-966e-5efedd1dd5f2;intrusion-set--d13c8a7f-740b-4efa-a…	16			0	0	2
attack-pattern--02c5abff-30bf-4703-ab92-1f6072fae939	T1027.011	Fileless Storage	['defense-evasion']	['Windows', 'Linux']	DarkWatchman;PolyglotDuke;QakBot;ComRAT;ShadowPad;TYPEFRAME;TinyTurla;Pillowmint;Gelsemium;Grandoreiro;Exaramel for Windows;NETWIRE;Uroburos;SysUpdate;Volgmer;Chaes;Pikabot;QUADAGENT;CHOPSTICK;ThreatNeedle;RegDuke;Valak;REvil;Mosquito;Sibot;PipeMon;RCSession	malware--63686509-069b-4143-99ea-4e59cad6cb2a;malware--3d57dcc4-be99-4613-9482-d5218f5ec13e;malware--edc5e045-5401-42bb-ad92-52b5b2ee0de9;malware--da5880b4-f7da-4869-85f2-e0aba84b8565;malware--ec9e00dd-0313-4d5b-8105-c20aa47abffc;malware--7ba0fc46-197d-466d-8b9f-f1c64d5d81e5;malware--2a7c1bb7-cd12-456e-810d-ab3bf8457bab;malware--bd7a9e13-69fa-4243-a5e5-04326a63f9f2;malware--efa7c4d6-8e30-41d9-a8f…	27	Turla;APT32	intrusion-set--7a19ecb1-3c65-4de3-a230-993516aed6a6;intrusion-set--247cb30b-955f-42eb-97a5-a89fef69341e	2	Operation CuckooBees	campaign--93c23946-49af-41f4-ac03-40f9ffc7419b	1	1	3
attack-pattern--03259939-0b57-482f-8eb5-87c0e0d54334	T1037	Boot or Logon Initialization Scripts	['persistence', 'privilege-escalation']	['macOS', 'Windows', 'Linux', 'Network']	RotaJakiro	malware--08e844a8-371f-4fe3-9d1f-e056e64a7fde	1	APT41;Rocke;APT29	intrusion-set--18854f55-ac7c-4634-bd9a-352dd07613b7;intrusion-set--44102191-3a31-45f8-acbe-34bdb441d5ad;intrusion-set--899ce53f-13a0-479b-a0e4-67d46e241542	3			0	2	6
attack-pattern--03d7999c-1f4c-42cc-8373-e7690d318104	T1033	System Owner/User Discovery	['discovery']	['Linux', 'macOS', 'Windows', 'Network']	Revenge RAT;PoetRAT;Trojan.Karagany;Cuckoo Stealer;StrifeWater;Bumblebee;Diavol;Epic;Woody RAT;Dyre;MgBot;POWERSTATS;S-Type;MarkiRAT;NBTscan;Emotet;NDiskMonitor;TrickBot;DRATzarus;Squirrelwaffle;ShadowPad;BLUELIGHT;SslMM;BabyShark;MacMa;WellMess;Rising Sun;UPPERCUT;RATANKBA;FlawedAmmyy;LitePower;Koadic;Octopus;WINERACK;SynAck;Latrodectus;XAgentOSX;WINDSHIELD;AuTo Stealer;Mosquito;Raccoon Stealer;…	malware--bdb27a1d-1844-42f1-a0c0-826027ae0326;malware--cc5497f7-a9e8-436f-94da-b2b4a9b9ad3c;malware--82cb34ba-02b5-432b-b2d2-07f55cbf674d;malware--457a5e8d-d964-4130-bde3-c07bb41a093e;malware--fb78294a-7d7a-4d38-8ad0-92e67fddc9f0;malware--04378e79-4387-468a-a8f7-f974b8254e44;malware--4e9bdf9a-4957-47f6-87b3-c76898d3f623;malware--6b62e336-176f-417b-856a-8552dd8c44e1;malware--3bc7e862-5610-4c02-9c4…	174	Ke3chang;FIN8;APT38;Moonstone Sleet;Winter Vivern;APT19;HAFNIUM;FIN7;APT32;APT39;FIN10;Chimera;ZIRCONIUM;Magic Hound;Lazarus Group;APT37;Earth Lusca;Threat Group-3390;Tropic Trooper;APT41;Wizard Spider;OilRig;Gamaredon Group;GALLIUM;HEXANE;Stealth Falcon;Volt Typhoon;Patchwork;LuminousMoth;Aquatic Panda;Sandworm Team;Sidewinder;APT3;MuddyWater;Windshift;Dragonfly	intrusion-set--6713ab67-e25b-49cc-808d-2b36d4fbc35c;intrusion-set--fd19bd82-1b14-49a1-a176-6cdc46b8a826;intrusion-set--00f67a77-86a4-4adf-be26-1a54fc713340;intrusion-set--e6db1e55-b199-4b6b-8633-989345ee45e0;intrusion-set--75a07184-a7e5-4222-95a1-a04dbc96a29c;intrusion-set--fe8796a4-2a02-41a0-9d27-7aa1e995feb6;intrusion-set--2688b13e-8e71-405a-9c40-0dee94bddf87;intrusion-set--3753cc21-2dae-4dfb-8…	36	C0017;Operation Wocao;Operation CuckooBees;Night Dragon;C0018;Frankenstein	campaign--ba6dfa37-f401-4140-88b0-8938f2895e61;campaign--b03d5112-e23a-4ac8-add0-be7502d24eff;campaign--93c23946-49af-41f4-ac03-40f9ffc7419b;campaign--ae407e32-87e0-4d92-8705-3ae25d504d8a;campaign--519ee082-8ab6-439b-988f-a8a3f02c8d30;campaign--26d9ebae-de59-427f-ae9a-349456bae4b1	6	0	9
attack-pattern--035bb001-ab69-4a0b-9f6c-2de8b09e1b9d	T1557	Adversary-in-the-Middle	['credential-access', 'collection']	['Windows', 'macOS', 'Linux', 'Network']	Dok;NPPSPY	malware--f36b2598-515f-4345-84e5-5ccde253edbe;tool--0630d1a7-54da-4a48-a6af-eb8a62b13c17	2	Kimsuky	intrusion-set--0ec2f388-bf0f-4b5c-97b1-fc736d26c25f	1			0	7	5
attack-pattern--0533ab23-3f7d-463f-9bd8-634d27e4dee1	T1027.009	Embedded Payloads	['defense-evasion']	['macOS', 'Windows', 'Linux']	Moneybird;DEADEYE;BADHATCH;DEADWOOD;CHIMNEYSWEEP;Dtrack;IcedID;macOS.OSAMiner;Emotet;SMOKEDHAM;Netwalker;MultiLayer Wiper;Invoke-PSImage;Uroburos;Pikabot;ComRAT;DUSTTRAP;DUSTPAN	malware--47ab6350-054f-4754-ba4d-e52a4e8751e2;malware--c46eb8e6-bf29-4696-8008-3ddb0b4ca470;malware--3553b49d-d4ae-4fb6-ab17-0adbc520c888;malware--f2e6af17-3828-4f10-88e7-343591618ddb;malware--542e3384-341a-455b-bb48-4917b25e3b00;malware--f8774023-8021-4ece-9aca-383ac89d2759;malware--5147ef15-1cae-4707-8ea1-bee8d98b7f1d;malware--2a59a237-1530-4d55-91f9-2aebf961cc37;malware--32066e94-3112-48ca-b9e…	18	Moonstone Sleet;TA577	intrusion-set--e6db1e55-b199-4b6b-8633-989345ee45e0;intrusion-set--13ef3485-70d2-4567-b934-0e83c1eafcf1	2	C0021	campaign--712e38c3-a656-426a-9b3b-a6bfb63294c6	1	2	2
attack-pattern--04fd5427-79c7-44ea-ae13-11b24778ff1c	T1132.001	Standard Encoding	['command-and-control']	['Linux', 'macOS', 'Windows']	Stuxnet;Latrodectus;SeaDuke;ADVSTORESHELL;Flagpro;SysUpdate;Chaes;Fysbis;DnsSystem;SideTwist;Mafalda;SUNBURST;SLIGHTPULSE;SMOKEDHAM;Kevin;down_new;Torisma;JHUHUGIT;RotaJakiro;ChChes;QUADAGENT;CORESHELL;Astaroth;Backdoor.Oldrea;POWERSTATS;HOPLIGHT;Revenge RAT;OSX_OCEANLOTUS.D;AutoIt backdoor;S-Type;Mis-Type;DarkWatchman;RogueRobin;Dipsind;Okrum;Squirrelwaffle;TrickBot;Bumblebee;BADNEWS;njRAT;GrimA…	malware--088f1d6e-0783-47c6-9923-9c79b2af43d4;malware--76fde8df-3495-47c9-82eb-125c4f7fb621;malware--67e6d66b-1b82-4699-b47a-e2efb6268d14;malware--fb575479-14ef-41e9-bfab-0b7cf10bec73;malware--592260fb-dd5c-4a30-8d99-106a0485be0d;malware--c009560a-f097-45a3-8f9f-78ec1440a783;malware--77e0ecf7-ca91-4c06-8012-8e728986a87a;malware--50d6688b-0985-4f3d-8cbe-0c796b30703b;malware--8a2867f9-e8fc-4bf1-a86…	99	Sandworm Team;Patchwork;TA551;Lazarus Group;BRONZE BUTLER;Tropic Trooper;MuddyWater;HAFNIUM;APT19;APT33	intrusion-set--381fcf73-60f6-4ab2-9991-6af3cbc35192;intrusion-set--17862c7d-9e60-48a0-b48e-da4dc4c3f6b0;intrusion-set--94873029-f950-4268-9cfd-5032e15cb182;intrusion-set--c93fccb1-e8e8-42cf-ae33-2ad1d183913a;intrusion-set--93f52415-0fe4-4d3d-896c-fc9b8e88ab90;intrusion-set--56319646-eb6e-41fc-ae53-aadfa7adb924;intrusion-set--269e8108-68c6-4f99-b911-14b2e765dec2;intrusion-set--2688b13e-8e71-405a-9…	10			0	1	1
attack-pattern--045d0922-2310-4e60-b5e4-3302302cb3c5	T1218.011	Rundll32	['defense-evasion']	['Windows']	Briba;ADVSTORESHELL;PUNCHBUGGY;BoomBox;MegaCortex;SVCReady;GreyEnergy;StreamEx;Latrodectus;InvisiMole;PolyglotDuke;Mosquito;Egregor;Prikormka;Emissary;PowerDuke;FunnyDream;Elise;Attor;DEADEYE;CozyCar;Winnti for Windows;Bad Rabbit;SUNBURST;Mongall;Heyoka Backdoor;Bumblebee;Backdoor.Oldrea;IcedID;EnvyScout;SDBbot;DDKONG;Mispadu;gh0st RAT;ServHelper;NOKKI;RTM;FatDuke;Kwampirs;NativeZone;Sakula;ZxShe…	malware--79499993-a8d6-45eb-b343-bf58dea5bdde;malware--fb575479-14ef-41e9-bfab-0b7cf10bec73;malware--5c6ed2dc-37f4-40ea-b2e1-4c76140a388c;malware--c26f1c05-b861-4970-94dc-2f7f921a3074;malware--909617c3-6d87-4330-8f32-bd3af38c3b92;malware--7230ded7-3b1a-4d6e-9735-d0ffd47af9f6;malware--308b3d68-a084-4dfb-885a-3125e1a9c1e8;malware--91000a8a-58cc-4aba-9ad0-993ad6302b86;malware--76fde8df-3495-47c9-82e…	66	Gamaredon Group;FIN7;APT19;APT32;Wizard Spider;TA505;Lazarus Group;APT3;Carbanak;Kimsuky;Blue Mockingbird;TA551;Magic Hound;APT38;Daggerfly;APT28;Sandworm Team;HAFNIUM;APT41;CopyKittens;MuddyWater;LazyScripter;RedCurl;Aquatic Panda	intrusion-set--2e290bfe-93b5-48ce-97d6-edcd6d32b7cf;intrusion-set--3753cc21-2dae-4dfb-8481-d004e74502cc;intrusion-set--fe8796a4-2a02-41a0-9d27-7aa1e995feb6;intrusion-set--247cb30b-955f-42eb-97a5-a89fef69341e;intrusion-set--dd2d9ca6-505b-4860-a604-233685b802c7;intrusion-set--7eda3dd8-b09b-4705-8090-c2ad9fb8c14d;intrusion-set--c93fccb1-e8e8-42cf-ae33-2ad1d183913a;intrusion-set--0bbdf25b-30ff-4894-a…	24	Operation Dream Job;C0021;C0015;Operation Spalax;SolarWinds Compromise;2015 Ukraine Electric Power Attack;Water Curupira Pikabot Distribution;C0018	campaign--0257b35b-93ef-4a70-80dd-ad5258e6045b;campaign--712e38c3-a656-426a-9b3b-a6bfb63294c6;campaign--78068e68-4124-4243-b6f4-76e4e5be8a06;campaign--4c840263-bbda-440d-a22b-674679ddebf1;campaign--808d6b30-df4e-4341-8248-724da4bac650;campaign--46421788-b6e1-4256-b351-f8beffd1afba;campaign--57541e3b-657e-463a-a4ab-ca08d7ea9965;campaign--519ee082-8ab6-439b-988f-a8a3f02c8d30	8	1	4
attack-pattern--70e52b04-2a0c-4cea-9d18-7149f1df9dc5	T1546.008	Accessibility Features	['privilege-escalation', 'persistence']	['Windows']	Empire	tool--3433a9e8-1c47-4320-b9bf-ed449061d1c3	1	APT41;Deep Panda;APT3;Axiom;APT29;Fox Kitten	intrusion-set--18854f55-ac7c-4634-bd9a-352dd07613b7;intrusion-set--a653431d-6a5e-4600-8ad3-609b5af57064;intrusion-set--0bbdf25b-30ff-4894-a1cd-49260d0dd2d9;intrusion-set--a0cb9370-e39b-44d5-9f50-ef78e412b973;intrusion-set--899ce53f-13a0-479b-a0e4-67d46e241542;intrusion-set--c21dd6f1-1364-4a70-a1f7-783080ec34ee	6			0	3	5
attack-pattern--774a3188-6ba9-4dc4-879d-d54ee48a5ce9	T1020	Automated Exfiltration	['exfiltration']	['Linux', 'macOS', 'Windows', 'Network']	StrongPity;LightNeuron;Empire;Ebury;Raccoon Stealer;Peppy;Machete;Doki;OutSteel;Rover;USBStealer;Crutch;TajMahal;TINYTYPHON;Attor;ShimRatReporter;CosmicDuke	malware--20945359-3b39-4542-85ef-08ecb4e1c174;malware--6ba1d7ae-d60b-43e6-9f08-a8b787e9d9cb;tool--3433a9e8-1c47-4320-b9bf-ed449061d1c3;malware--d6b3fcd0-1c86-4350-96f0-965ed02fcc51;malware--b5a8fb8b-4ff1-43e5-a1ad-75ae565f5175;malware--6c2550d5-a01a-4bbb-a004-6ead348ba623;malware--35cd1d01-1ede-44d2-b073-a264d727bc04;malware--4f1c389e-a80e-4a3e-9b0e-9be8c91df64f;malware--c113230f-f044-423b-af63-9…	17	Sidewinder;Ke3chang;RedCurl;Winter Vivern;Gamaredon Group;Tropic Trooper	intrusion-set--3fc023b2-c5cc-481d-9c3e-70141ae1a87e;intrusion-set--6713ab67-e25b-49cc-808d-2b36d4fbc35c;intrusion-set--82323c70-4186-4b61-94f5-b227c3b28e89;intrusion-set--75a07184-a7e5-4222-95a1-a04dbc96a29c;intrusion-set--2e290bfe-93b5-48ce-97d6-edcd6d32b7cf;intrusion-set--56319646-eb6e-41fc-ae53-aadfa7adb924	6	Frankenstein	campaign--26d9ebae-de59-427f-ae9a-349456bae4b1	1	0	6
attack-pattern--768dce68-8d0d-477a-b01d-0eea98b963a1	T1558.001	Golden Ticket	['credential-access']	['Windows']	Empire;Mimikatz;Rubeus	tool--3433a9e8-1c47-4320-b9bf-ed449061d1c3;tool--afc079f3-c0ea-4096-b75d-3f05338b7f60;tool--e33267fe-099f-4af2-8730-63d49f8813b2	3	Ke3chang	intrusion-set--6713ab67-e25b-49cc-808d-2b36d4fbc35c	1			0	2	2
attack-pattern--767dbf9e-df3f-45cb-8998-4903ab5f80c0	T1482	Domain Trust Discovery	['discovery']	['Windows']	Bazar;Empire;Pikabot;Rubeus;AdFind;IcedID;Nltest;MgBot;SocGholish;BloodHound;Latrodectus;Brute Ratel C4;BADHATCH;QakBot;PowerSploit;TrickBot;DUSTTRAP;PoshC2;dsquery	malware--99fdf3b4-96ef-4ab9-b191-fc683441cad0;tool--3433a9e8-1c47-4320-b9bf-ed449061d1c3;malware--02739f57-7585-4319-acd3-794ae8ff3a70;tool--e33267fe-099f-4af2-8730-63d49f8813b2;tool--f59508a6-3615-47c3-b493-6676e1a39a87;malware--5147ef15-1cae-4707-8ea1-bee8d98b7f1d;tool--981acc4c-2ede-4b56-be6e-fa1a75f37acf;malware--a36eedea-9523-4abb-96e8-205f171ee763;malware--5911d2ca-64f6-49b3-b94f-29b5d18508…	19	Akira;Chimera;Earth Lusca;FIN8;Magic Hound	intrusion-set--46bb06cb-f2d9-4b37-8c92-a27e224ad90d;intrusion-set--8c1f0187-0826-4320-bddc-5f326cfcfe2c;intrusion-set--cc613a49-9bfa-4e22-98d1-15ffbb03f034;intrusion-set--fd19bd82-1b14-49a1-a176-6cdc46b8a826;intrusion-set--f9d6633a-55e6-4adc-9263-6ae080421a13	5	C0015;SolarWinds Compromise	campaign--78068e68-4124-4243-b6f4-76e4e5be8a06;campaign--808d6b30-df4e-4341-8248-724da4bac650	2	2	5
attack-pattern--7610cada-1499-41a4-b3dd-46467b68d177	T1136.002	Domain Account	['persistence']	['Windows', 'macOS', 'Linux']	Pupy;PsExec;Empire;Net	tool--cb69b20d-56d0-41ab-8440-4a4b251614d4;tool--ff6caf67-ea1f-4895-b80e-4bb0fc31c6db;tool--3433a9e8-1c47-4320-b9bf-ed449061d1c3;tool--03342581-f790-4f03-ba41-e82e67392e23	4	GALLIUM;Wizard Spider;HAFNIUM	intrusion-set--06a11b7e-2a36-47fe-8d3e-82c265df3258;intrusion-set--dd2d9ca6-505b-4860-a604-233685b802c7;intrusion-set--2688b13e-8e71-405a-9c40-0dee94bddf87	3	2015 Ukraine Electric Power Attack;2016 Ukraine Electric Power Attack	campaign--46421788-b6e1-4256-b351-f8beffd1afba;campaign--aa73efef-1418-4dbe-b43c-87a498e97234	2	4	3
attack-pattern--74d2a63f-3c7b-4852-92da-02d8fbab16da	T1562.006	Indicator Blocking	['defense-evasion']	['Windows', 'macOS', 'Linux']	HermeticWiper;Woody RAT;HUI Loader;Ebury;Brute Ratel C4;Waterbear	malware--a0ab8a96-40c9-4483-8a54-3fafa6d6007a;malware--3bc7e862-5610-4c02-9c48-15b2e2dc1ddb;malware--54089fba-8662-4f37-9a44-6ad25a5f630a;malware--d6b3fcd0-1c86-4350-96f0-965ed02fcc51;tool--75d8b521-6b6a-42ff-8af3-d97e20ce12a5;malware--f3f1fbed-7e29-49cb-8579-4a378f858deb	6	APT41;APT5	intrusion-set--18854f55-ac7c-4634-bd9a-352dd07613b7;intrusion-set--c1aab4c9-4c34-4f4f-8541-d529e46a07f9	2			0	3	4
attack-pattern--7385dfaf-6886-4229-9ecd-6fd678040830	T1059	Command and Scripting Interpreter	['execution']	['Linux', 'macOS', 'Windows', 'Network', 'IaaS', 'Office Suite', 'Identity Provider']	Donut;CHOPSTICK;DarkComet;Imminent Monitor;FIVEHANDS;Matryoshka;gh0st RAT;WINERACK;P.A.S. Webshell;SLIGHTPULSE;Kessel;ZeroCleare;Get2;VersaMem;Zeus Panda;Bandook;SpeakUp;Empire;Raspberry Robin;Bonadan	tool--a7b5df47-73bb-4d47-b701-869f185633a6;malware--ccd61dfc-b03f-4689-8c18-7c97eab08472;malware--53ab35c2-d00e-491a-8753-41d35ae7e547;tool--8f8cd191-902c-4e83-bf20-b57c8c4640e9;malware--f464354c-7103-47c6-969b-8766f0157ed2;malware--1cc934e4-b01d-4543-a011-b988dfc1a458;malware--88c621a7-aef9-4ae0-94e3-1fc87123eb24;malware--49abab73-3c5c-476e-afd5-69b5c732d845;malware--4800d0f9-00aa-47cd-a4d2-9219…	20	Fox Kitten;FIN7;Winter Vivern;Stealth Falcon;FIN6;FIN5;APT32;Dragonfly;APT19;Ke3chang;Windigo;APT37;Whitefly;Saint Bear;APT39;OilRig	intrusion-set--c21dd6f1-1364-4a70-a1f7-783080ec34ee;intrusion-set--3753cc21-2dae-4dfb-8481-d004e74502cc;intrusion-set--75a07184-a7e5-4222-95a1-a04dbc96a29c;intrusion-set--894aab42-3371-47b1-8859-a4a074c804c8;intrusion-set--2a7914cf-dff3-428d-ab0f-1014d1c28aeb;intrusion-set--85403903-15e0-4f9f-9be4-a259ecad4022;intrusion-set--247cb30b-955f-42eb-97a5-a89fef69341e;intrusion-set--1c63d4ec-0a75-4daa-b…	16	Operation Spalax;Cutting Edge	campaign--4c840263-bbda-440d-a22b-674679ddebf1;campaign--4fdd2487-26c1-494e-8702-ec5abe9aa1d9	2	9	5
attack-pattern--731f4f55-b6d0-41d1-a7a9-072a66389aea	T1090	Proxy	['command-and-control']	['Linux', 'macOS', 'Windows', 'Network']	KOCTOPUS;SombRAT;HTRAN;SDBbot;NETWIRE;ZIPLINE;ZxShell;HOPLIGHT;FRP;AuditCred;LITTLELAMB.WOOLTEA;ngrok;WarzoneRAT;Dridex;HARDRAIN;Kessel;netsh;PLEAD;TYPEFRAME;PoshC2;TSCookie;Remcos;BADCALL;BADHATCH;Vasport;Ursnif;QuasarRAT;jRAT;FunnyDream;Green Lambert;Socksbot;Cardinal RAT;RainyDay;KEYPLUG;XTunnel;Aria-body;Bisonal;LunarWeb;Samurai	malware--df9b350b-d4f9-4e79-a826-75cc75fbc1eb;malware--425771c5-48b4-4ecd-9f95-74ed3fc9da59;tool--d5e96a35-7b0b-4c6a-9533-d63ecbda563e;malware--92b03a94-7147-4952-9d5a-b4d24da7487c;malware--2a70812b-f1ef-44db-8578-a496a227aef2;malware--d9765cbd-4c88-4805-ba98-4c6ccb56b864;malware--cfc75b0d-e579-40ae-ad07-a1ce00d49a6c;malware--454fe82d-6fd2-4ac6-91ab-28a33fe01369;tool--36dd807e-b5bc-4c3e-91ed-8068…	39	Volt Typhoon;Turla;CopyKittens;Sandworm Team;LAPSUS$;MoustachedBouncer;POLONIUM;Windigo;Blue Mockingbird;Cinnamon Tempest;Fox Kitten;Earth Lusca;Magic Hound;APT41	intrusion-set--174279b4-399f-4ddb-966e-5efedd1dd5f2;intrusion-set--7a19ecb1-3c65-4de3-a230-993516aed6a6;intrusion-set--dcd81c6e-ebf7-4a16-93e0-9a97fa49c88a;intrusion-set--381fcf73-60f6-4ab2-9991-6af3cbc35192;intrusion-set--d8bc9788-4f7d-41a9-9e9d-ee1ea18a8cf7;intrusion-set--7251b44b-6072-476c-b8d9-a6e32c355b28;intrusion-set--5f3d0238-d058-44a9-8812-3dd1b6741a8c;intrusion-set--4e868dad-682d-4897-b…	14	C0017;Operation Wocao;Operation Sharpshooter;C0027	campaign--ba6dfa37-f401-4140-88b0-8938f2895e61;campaign--b03d5112-e23a-4ac8-add0-be7502d24eff;campaign--37764c78-2a99-46d1-a7ea-6454b9bf93a0;campaign--df74f7ad-b10d-431c-9f1d-a2bc18dadefa	4	3	3
attack-pattern--72b74d71-8169-42aa-92e0-e7b04b9f5a08	T1087	Account Discovery	['discovery']	['Windows', 'SaaS', 'IaaS', 'Linux', 'macOS', 'Office Suite', 'Identity Provider']	ShimRatReporter;Woody RAT;XCSSET	tool--115f88dd-0618-4389-83cb-98d33ae81848;malware--3bc7e862-5610-4c02-9c48-15b2e2dc1ddb;malware--e14085cb-0e8d-4be6-92ba-e3b93ee5978f	3	Aquatic Panda;FIN13	intrusion-set--64b52e7d-b2c4-4a02-9372-08a463f5dc11;intrusion-set--fd66436e-4d33-450e-ac4c-f7810f1c85f4	2	SolarWinds Compromise	campaign--808d6b30-df4e-4341-8248-724da4bac650	1	2	3
attack-pattern--718cb208-6446-4572-a2f0-9c799c60091e	T1496.002	Bandwidth Hijacking	['impact']	['Linux', 'Windows', 'macOS', 'IaaS', 'Containers']			0			0			0	0	6
attack-pattern--77eae145-55db-4519-8ae5-77b0c7215d69	T1036.002	Right-to-Left Override	['defense-evasion']	['Linux', 'macOS', 'Windows']			0	Ferocious Kitten;Ke3chang;BlackTech;BRONZE BUTLER;Scarlet Mimic	intrusion-set--6566aac9-dad8-4332-ae73-20c23bad7f02;intrusion-set--6713ab67-e25b-49cc-808d-2b36d4fbc35c;intrusion-set--6fe8a2a1-a1b0-4af8-953d-4babd329f8f8;intrusion-set--93f52415-0fe4-4d3d-896c-fc9b8e88ab90;intrusion-set--c5574ca0-d5a4-490a-b207-e4658e5fd1d7	5			0	0	1
attack-pattern--70d81154-b187-45f9-8ec5-295d01255979	T1574.005	Executable Installer File Permissions Weakness	['persistence', 'privilege-escalation', 'defense-evasion']	['Windows']			0			0			0	3	5
attack-pattern--707399d6-ab3e-4963-9315-d9d3818cd6a0	T1016	System Network Configuration Discovery	['discovery']	['Linux', 'macOS', 'Windows', 'Network']	Explosive;ifconfig;Chrommme;Cobalt Strike;NanoCore;KEYMARBLE;JHUHUGIT;GravityRAT;Sardonic;Ramsay;Pysa;T9000;Lucifer;Pikabot;Empire;VERMIN;IceApple;BLUELIGHT;Olympic Destroyer;Dyre;Stuxnet;Koadic;PowerDuke;PoshC2;POWRUNER;KeyBoy;AppleSeed;LunarLoader;OceanSalt;LiteDuke;Calisto;PcShare;StrongPity;Elise;Agent Tesla;Milan;Emissary;NBTscan;Kevin;Saint Bot;Latrodectus;iKitten;JPIN;Rifdoor;KONNI;OSX_OCE…	malware--6a21e3a4-5ffe-4581-af9a-6a54c7536f44;tool--362dc67f-4e85-4562-9dac-1b6b7f3ec4b5;malware--579607c2-d046-40df-99ab-beb479c37a2a;malware--a7881f21-e978-4fe4-af56-92c9416a2616;malware--b4d80f8b-d2b9-4448-8844-4bef777ed676;malware--11e36d5b-6a92-4bf9-8eb7-85eb24f59e22;malware--8ae43c46-57ef-47d5-a77a-eebb35628db2;malware--1d1fce2f-0db5-402b-9843-4278a0694637;malware--0c52f5bc-557d-4083-bd27-6…	209	HEXANE;admin@338;Dragonfly;Mustang Panda;Play;FIN13;APT19;Moses Staff;Lazarus Group;Volt Typhoon;Naikon;Ke3chang;Threat Group-3390;Chimera;Stealth Falcon;APT3;menuPass;SideCopy;MuddyWater;Tropic Trooper;APT1;APT41;Moonstone Sleet;Kimsuky;GALLIUM;TeamTNT;HAFNIUM;Darkhotel;Magic Hound;Turla;Sidewinder;Wizard Spider;ZIRCONIUM;APT32;OilRig;Earth Lusca;Higaisa	intrusion-set--f29b7c5e-2439-42ad-a86f-9f8984fafae3;intrusion-set--16ade1aa-0ea1-4bb7-88cc-9079df2ae756;intrusion-set--1c63d4ec-0a75-4daa-b1df-0d11af3d3cc1;intrusion-set--420ac20b-f2b9-42b8-aa1a-6d4b72895ca4;intrusion-set--ecbf507f-6786-4121-a4cc-0fd6a8d3a29d;intrusion-set--fd66436e-4d33-450e-ac4c-f7810f1c85f4;intrusion-set--fe8796a4-2a02-41a0-9d27-7aa1e995feb6;intrusion-set--4c4a7846-45d5-4761-8…	37	Operation CuckooBees;C0017;KV Botnet Activity;FunnyDream;C0018;C0015;Operation Wocao;Frankenstein	campaign--93c23946-49af-41f4-ac03-40f9ffc7419b;campaign--ba6dfa37-f401-4140-88b0-8938f2895e61;campaign--0c259854-4044-4f6c-ac49-118d484b3e3b;campaign--8d2bc130-89fe-466e-a4f9-6bce6129c2b8;campaign--519ee082-8ab6-439b-988f-a8a3f02c8d30;campaign--78068e68-4124-4243-b6f4-76e4e5be8a06;campaign--b03d5112-e23a-4ac8-add0-be7502d24eff;campaign--26d9ebae-de59-427f-ae9a-349456bae4b1	8	0	4
attack-pattern--7007935a-a8a7-4c0b-bd98-4e85be8ed197	T1055.013	Process Doppelgänging	['defense-evasion', 'privilege-escalation']	['Windows']	SynAck;Bazar	malware--04227b24-7817-4de1-9050-b7b1b57f5866;malware--99fdf3b4-96ef-4ab9-b191-fc683441cad0	2	Leafminer	intrusion-set--32bca8ff-d900-4877-aa65-d70baa041b74	1			0	1	2
attack-pattern--6faf650d-bf31-4eb4-802d-1000cf38efaf	T1125	Video Capture	['collection']	['Windows', 'macOS', 'Linux']	TajMahal;Cobian RAT;Clambling;Empire;Crimson;Revenge RAT;Machete;njRAT;DarkComet;NanoCore;jRAT;EvilGrab;AsyncRAT;Kazuar;PoetRAT;Agent Tesla;Imminent Monitor;ConnectWise;ZxShell;WarzoneRAT;Pupy;SDBbot;T9000;PcShare;QuasarRAT;InvisiMole;Remcos;Bandook;ObliqueRAT;Derusbi	malware--b51797f7-57da-4210-b8ac-b8632ee75d70;malware--aa1462a1-d065-416c-b354-bedd04998c7f;malware--6e95feb1-78ee-48d3-b421-4d76663b5c49;tool--3433a9e8-1c47-4320-b9bf-ed449061d1c3;malware--326af1cd-78e7-45b7-a326-125d2f7ef8f2;malware--bdb27a1d-1844-42f1-a0c0-826027ae0326;malware--35cd1d01-1ede-44d2-b073-a264d727bc04;malware--d906e6f7-434c-44c0-b51a-ed50af8f7945;malware--53ab35c2-d00e-491a-8753-4…	30	Ember Bear;Silence;FIN7	intrusion-set--a7f57cc1-4540-4429-823f-f4e56b8473c9;intrusion-set--d13c8a7f-740b-4efa-a232-de7d6bb05321;intrusion-set--3753cc21-2dae-4dfb-8481-d004e74502cc	3			0	0	2
attack-pattern--6e3bd510-6b33-41a4-af80-2d80f3ee0071	T1218.008	Odbcconf	['defense-evasion']	['Windows']	Bumblebee;Raspberry Robin	malware--04378e79-4387-468a-a8f7-f974b8254e44;malware--4e385fa6-ebe0-43fc-9ccf-5b51b5dc4d79	2	Cobalt Group	intrusion-set--dc6fe6ee-04c2-49be-ba3d-f38d2463c02a	1			0	2	3
attack-pattern--6d4a7fb3-5a24-42be-ae61-6728a2b581f6	T1546.012	Image File Execution Options Injection	['privilege-escalation', 'persistence']	['Windows']	SUNBURST;SDBbot	malware--a8839c95-029f-44cf-8f3d-a3cf2039e927;malware--92b03a94-7147-4952-9d5a-b4d24da7487c	2			0	C0032	campaign--7ec2826c-0bf0-4b47-acae-fd683431a4ca	1	0	3
attack-pattern--7f0ca133-88c4-40c6-a62f-b3083a7fbc2e	T1542	Pre-OS Boot	['defense-evasion', 'persistence']	['Linux', 'Windows', 'Network', 'macOS']			0			0			0	5	6
attack-pattern--7e7c2fba-7cca-486c-9582-4c1bb2851961	T1553.005	Mark-of-the-Web Bypass	['defense-evasion']	['Windows']	Amadey;QakBot	malware--05318127-5962-444b-b900-a9dcfe0ff6e9;malware--edc5e045-5401-42bb-ad92-52b5b2ee0de9	2	TA505;APT29	intrusion-set--7eda3dd8-b09b-4705-8090-c2ad9fb8c14d;intrusion-set--899ce53f-13a0-479b-a0e4-67d46e241542	2			0	2	2
attack-pattern--7e150503-88e7-4861-866b-ff1ac82c4475	T1049	System Network Connections Discovery	['discovery']	['Windows', 'IaaS', 'Linux', 'macOS', 'Network']	Trojan.Karagany;Babuk;ShimRatReporter;Lucifer;Maze;CrackMapExec;KONNI;Carbon;RATANKBA;PoshC2;Zebrocy;GravityRAT;netstat;Remsec;Torisma;Machete;Comnie;Pacu;Epic;NETWIRE;PyDCrypt;OSInfo;Sykipot;LunarWeb;Egregor;Cuba;Mafalda;Net;Cobalt Strike;Dtrack;BlackEnergy;CharmPower;SHOTPUT;Conti;Kwampirs;MESSAGETAP;Duqu;Waterbear;FRP;PlugX;SLOTHFULMEDIA;nbtstat;RedLeaves;Volgmer;jRAT;Ramsay;Sardonic;Flagpro;U…	malware--82cb34ba-02b5-432b-b2d2-07f55cbf674d;malware--61c7a91a-0b83-461d-ad32-75d96eed4a09;tool--115f88dd-0618-4389-83cb-98d33ae81848;malware--54a73038-1937-4d71-a253-316e76d5413c;malware--d9f7383c-95ec-4080-bbce-121c9384457b;tool--c4810609-7da6-48ec-8057-1b70a7814db0;malware--86b92f6c-9c05-4c51-b361-4c7bb13e21a1;malware--b7e9880a-7a7c-4162-bddb-e28e8ef2bf1f;malware--9b325b06-35a1-457d-be46-a4ec…	61	menuPass;APT38;Mustang Panda;Andariel;TeamTNT;Turla;Poseidon Group;APT3;Sandworm Team;Volt Typhoon;APT41;OilRig;ToddyCat;APT1;admin@338;GALLIUM;Magic Hound;Chimera;MuddyWater;Ke3chang;Threat Group-3390;INC Ransom;FIN13;Lazarus Group;BackdoorDiplomacy;APT5;HEXANE;Tropic Trooper;Earth Lusca;APT32	intrusion-set--222fbd21-fc4f-4b7e-9f85-0e6e3a76c33f;intrusion-set--00f67a77-86a4-4adf-be26-1a54fc713340;intrusion-set--420ac20b-f2b9-42b8-aa1a-6d4b72895ca4;intrusion-set--39d6890e-7f23-4474-b8ef-e7b0343c5fc8;intrusion-set--35d1b3be-49d4-42f1-aaa6-ef159c880bca;intrusion-set--7a19ecb1-3c65-4de3-a230-993516aed6a6;intrusion-set--7ecc3b4f-5cdb-457e-b55a-df376b359446;intrusion-set--0bbdf25b-30ff-4894-a…	30	Operation Wocao;Operation CuckooBees;FunnyDream	campaign--b03d5112-e23a-4ac8-add0-be7502d24eff;campaign--93c23946-49af-41f4-ac03-40f9ffc7419b;campaign--8d2bc130-89fe-466e-a4f9-6bce6129c2b8	3	0	3
attack-pattern--7decb26c-715c-40cf-b7e0-026f7d7cc215	T1098.005	Device Registration	['persistence', 'privilege-escalation']	['Windows', 'Identity Provider']	AADInternals	tool--2c5281dd-b5fd-4531-8aea-c1bf8a0f8756	1	APT29	intrusion-set--899ce53f-13a0-479b-a0e4-67d46e241542	1	C0027;SolarWinds Compromise	campaign--df74f7ad-b10d-431c-9f1d-a2bc18dadefa;campaign--808d6b30-df4e-4341-8248-724da4bac650	2	1	3
attack-pattern--7de1f7ac-5d0c-4c9c-8873-627202205331	T1649	Steal or Forge Authentication Certificates	['credential-access']	['Windows', 'Linux', 'macOS', 'Identity Provider']	AADInternals;Mimikatz	tool--2c5281dd-b5fd-4531-8aea-c1bf8a0f8756;tool--afc079f3-c0ea-4096-b75d-3f05338b7f60	2	APT29	intrusion-set--899ce53f-13a0-479b-a0e4-67d46e241542	1			0	4	7
attack-pattern--7dd95ff6-712e-4056-9626-312ea4ab4c5e	T1074	Data Staged	['collection']	['Windows', 'IaaS', 'Linux', 'macOS']	Kobalos;QUIETCANARY;Kevin;Shark	malware--9abdda30-08e0-4ab1-9cf0-d447654c6de9;malware--93289ecf-4d15-4d6b-a9c3-4ab27e145ef4;malware--e7863f5d-cb6a-4f81-8804-0a635eec160a;malware--99854cc8-f202-4e03-aa0a-4f8a4af93229	4	Wizard Spider;Volt Typhoon;INC Ransom;Scattered Spider	intrusion-set--dd2d9ca6-505b-4860-a604-233685b802c7;intrusion-set--174279b4-399f-4ddb-966e-5efedd1dd5f2;intrusion-set--cb41e991-65f4-4668-a65f-f4200545b5a1;intrusion-set--44d37b89-a739-4810-9111-0d2617a8939b	4			0	0	4
attack-pattern--7d77a07d-02fe-4e88-8bd9-e9c008c01bf0	T1114.003	Email Forwarding Rule	['collection']	['Windows', 'macOS', 'Linux', 'Office Suite']			0	Silent Librarian;LAPSUS$;Kimsuky;Star Blizzard	intrusion-set--90784c1e-4aba-40eb-9adf-7556235e6384;intrusion-set--d8bc9788-4f7d-41a9-9e9d-ee1ea18a8cf7;intrusion-set--0ec2f388-bf0f-4b5c-97b1-fc736d26c25f;intrusion-set--9b36c218-4d80-4ec6-a68d-cc2886bbe410	4			0	4	3
attack-pattern--7d57b371-10c2-45e5-b3cc-83a8fb380e4c	T1546.009	AppCert DLLs	['privilege-escalation', 'persistence']	['Windows']	PUNCHBUGGY	malware--5c6ed2dc-37f4-40ea-b2e1-4c76140a388c	1			0			0	1	5
attack-pattern--7c0f17c9-1af6-4628-9cbd-9e45482dd605	T1055.004	Asynchronous Procedure Call	['defense-evasion', 'privilege-escalation']	['Windows']	TURNEDUP;Pillowmint;InvisiMole;Saint Bot;Carberp;Bumblebee;IcedID;Attor;Sardonic;BADHATCH	malware--db1355a7-e5c9-4e2c-8da7-eccf2ae9bf5c;malware--bd7a9e13-69fa-4243-a5e5-04326a63f9f2;malware--47afe41c-4c08-485e-b062-c3bd209a1cce;malware--7724581b-06ff-4d2b-b77c-80dc8d53070b;malware--bbcd7a02-ef24-4171-ac94-a93540173b94;malware--04378e79-4387-468a-a8f7-f974b8254e44;malware--5147ef15-1cae-4707-8ea1-bee8d98b7f1d;malware--8f423bd7-6ca7-4303-9e85-008c7ad5fdaa;malware--0c52f5bc-557d-4083-bd2…	10	FIN8	intrusion-set--fd19bd82-1b14-49a1-a176-6cdc46b8a826	1			0	1	3
attack-pattern--7bdca9d5-d500-4d7d-8c52-5fd47baf4c0c	T1036.004	Masquerade Task or Service	['defense-evasion']	['Windows', 'Linux', 'macOS']	SVCReady;DCSrv;PlugX;Fysbis;POWERSTATS;SUGARDUMP;Meteor;BPFDoor;Maze;Attor;RDAT;ZxxZ;RawPOS;RainyDay;Shamoon;Hildegard;Tarrask;Uroburos;ShimRat;Machete;Egregor;TinyTurla;Truvasys;SysUpdate;build_downer;PingPull;Raspberry Robin;CSPY Downloader;DEADWOOD;FunnyDream;Okrum;Seasalt;StrongPity;KONNI;SLOTHFULMEDIA;InnaputRAT;Kwampirs;Green Lambert;Spica;Catchamas;DEADEYE;NightClub;Nebulae;RTM;IronNetInje…	malware--7230ded7-3b1a-4d6e-9735-d0ffd47af9f6;malware--5633ffd3-81ef-4f98-8f93-4896b03998f0;malware--64fa0de0-6240-41f4-8638-f4ca7ed528fd;malware--50d6688b-0985-4f3d-8cbe-0c796b30703b;malware--e8545794-b98c-492b-a5b3-4b5a02682e37;malware--9c10cede-c0bb-4c5c-91c0-8baec30abaf6;malware--d79e7a60-5de9-448e-a074-f95d2d80f8d0;malware--8d1f89fd-4dde-40ab-80e0-a7b80249162e;malware--d9f7383c-95ec-4080-bbc…	59	Aquatic Panda;Carbanak;Kimsuky;FIN7;Winter Vivern;APT32;Wizard Spider;BITTER;APT-C-36;FIN13;PROMETHIUM;Magic Hound;ZIRCONIUM;FIN6;Naikon;Fox Kitten;APT41;BackdoorDiplomacy;Higaisa;Lazarus Group	intrusion-set--64b52e7d-b2c4-4a02-9372-08a463f5dc11;intrusion-set--55033a4d-3ffe-46b2-99b4-2c1541e9ce1c;intrusion-set--0ec2f388-bf0f-4b5c-97b1-fc736d26c25f;intrusion-set--3753cc21-2dae-4dfb-8481-d004e74502cc;intrusion-set--75a07184-a7e5-4222-95a1-a04dbc96a29c;intrusion-set--247cb30b-955f-42eb-97a5-a89fef69341e;intrusion-set--dd2d9ca6-505b-4860-a604-233685b802c7;intrusion-set--7f848c02-4d1e-4808-a…	20	2022 Ukraine Electric Power Attack;C0017;APT41 DUST;Frankenstein;KV Botnet Activity;SolarWinds Compromise	campaign--df8eb785-70f8-4300-b444-277ba849083d;campaign--ba6dfa37-f401-4140-88b0-8938f2895e61;campaign--add4d9de-1256-4166-83b8-57087288dced;campaign--26d9ebae-de59-427f-ae9a-349456bae4b1;campaign--0c259854-4044-4f6c-ac49-118d484b3e3b;campaign--808d6b30-df4e-4341-8248-724da4bac650	6	0	5
attack-pattern--7bd9c723-2f78-4309-82c5-47cad406572b	T1568	Dynamic Resolution	['command-and-control']	['Linux', 'macOS', 'Windows']	Gelsemium;Tomiris;RTM;NETEAGLE;Maze;AsyncRAT;SUNBURST;Bisonal	malware--efa7c4d6-8e30-41d9-a8fd-26dc337f4a1b;malware--327b3a25-9e60-4431-b3b6-93b9c64eacbc;malware--92ec0cbd-2c30-44a2-b270-73f4ec949841;malware--53cf6cc4-65aa-445a-bcf8-c3d296f8a7a2;malware--d9f7383c-95ec-4080-bbce-121c9384457b;tool--6a5947f3-1a36-4653-8734-526df3e1d28d;malware--a8839c95-029f-44cf-8f3d-a3cf2039e927;malware--65ffc206-d7c1-45b3-b543-f6b726e7840d	8	APT29;TA2541;BITTER;Transparent Tribe;Gamaredon Group	intrusion-set--899ce53f-13a0-479b-a0e4-67d46e241542;intrusion-set--467271fd-47c0-4e90-a3f9-d84f5cf790d0;intrusion-set--7f848c02-4d1e-4808-a4ae-4670681370a9;intrusion-set--e44e0985-bc65-4a8f-b578-211c858128e3;intrusion-set--2e290bfe-93b5-48ce-97d6-edcd6d32b7cf	5	Operation Spalax;SolarWinds Compromise;C0026;Operation Dust Storm;Night Dragon	campaign--4c840263-bbda-440d-a22b-674679ddebf1;campaign--808d6b30-df4e-4341-8248-724da4bac650;campaign--c89fa3ff-4773-4daf-8aec-d8f43f10116e;campaign--4603cf2f-06d0-4970-9c5d-5071b08c817f;campaign--ae407e32-87e0-4d92-8705-3ae25d504d8a	5	2	3
attack-pattern--7bc57495-ea59-4380-be31-a64af124ef18	T1083	File and Directory Discovery	['discovery']	['Linux', 'macOS', 'Windows', 'Network']	Attor;Orz;BLACKCOFFEE;SUGARDUMP;Fysbis;KillDisk;Remsec;TAINTEDSCRIBE;ELMER;GeminiDuke;Micropsia;Winnti for Windows;Misdat;WinMM;POORAIM;Turian;Amadey;Woody RAT;Volgmer;Akira;PlugX;Kinsing;SDBbot;USBStealer;Crimson;yty;SynAck;P.A.S. Webshell;Bazar;Seasalt;cmd;Clambling;Epic;down_new;QakBot;Ryuk;WhisperGate;PoetRAT;WINERACK;SHOTPUT;KEYMARBLE;PinchDuke;WindTail;BoxCaon;njRAT;Bankshot;4H RAT;PingPull…	malware--8f423bd7-6ca7-4303-9e85-008c7ad5fdaa;malware--06d735e7-1db1-4dbe-ab4b-acbe419f902b;malware--d69c8146-ab35-4d50-8382-6fc80e641d43;malware--9c10cede-c0bb-4c5c-91c0-8baec30abaf6;malware--50d6688b-0985-4f3d-8cbe-0c796b30703b;malware--e221eb77-1502-4129-af1d-fe1ad55e7ec6;malware--69d6f4a9-fcf0-4f51-bca7-597c51ad0bb8;malware--7f4bbe05-1674-4087-8a16-8f1ad61b6152;malware--3cab1b76-2f40-4cd0-8d2…	274	Gamaredon Group;Sowbug;Patchwork;Volt Typhoon;APT38;APT28;Dragonfly;Inception;Sidewinder;Tropic Trooper;Dark Caracal;Aoqin Dragon;Scattered Spider;MuddyWater;RedCurl;Sandworm Team;Chimera;Ke3chang;admin@338;Mustang Panda;APT3;APT32;Darkhotel;Lazarus Group;Play;ToddyCat;APT39;TeamTNT;Magic Hound;LuminousMoth;APT5;Fox Kitten;BRONZE BUTLER;Turla;FIN13;Leafminer;Kimsuky;HAFNIUM;menuPass;Windigo;APT18…	intrusion-set--2e290bfe-93b5-48ce-97d6-edcd6d32b7cf;intrusion-set--d1acfbb3-647b-4723-9154-800ec119006e;intrusion-set--17862c7d-9e60-48a0-b48e-da4dc4c3f6b0;intrusion-set--174279b4-399f-4ddb-966e-5efedd1dd5f2;intrusion-set--00f67a77-86a4-4adf-be26-1a54fc713340;intrusion-set--bef4c620-0787-42a8-a96d-b7eb6e85917c;intrusion-set--1c63d4ec-0a75-4daa-b1df-0d11af3d3cc1;intrusion-set--ead23196-d7b6-4ce6-a…	45	C0015;Operation Honeybee;Operation CuckooBees;SolarWinds Compromise;Night Dragon;Operation Dream Job;Operation Wocao;KV Botnet Activity	campaign--78068e68-4124-4243-b6f4-76e4e5be8a06;campaign--4553292d-12c6-4a93-934d-12160370d4e0;campaign--93c23946-49af-41f4-ac03-40f9ffc7419b;campaign--808d6b30-df4e-4341-8248-724da4bac650;campaign--ae407e32-87e0-4d92-8705-3ae25d504d8a;campaign--0257b35b-93ef-4a70-80dd-ad5258e6045b;campaign--b03d5112-e23a-4ac8-add0-be7502d24eff;campaign--0c259854-4044-4f6c-ac49-118d484b3e3b	8	0	3
attack-pattern--7b211ac6-c815-4189-93a9-ab415deca926	T1550.003	Pass the Ticket	['defense-evasion', 'lateral-movement']	['Windows']	SeaDuke;Mimikatz;Pupy	malware--67e6d66b-1b82-4699-b47a-e2efb6268d14;tool--afc079f3-c0ea-4096-b75d-3f05338b7f60;tool--cb69b20d-56d0-41ab-8440-4a4b251614d4	3	APT29;APT32;BRONZE BUTLER	intrusion-set--899ce53f-13a0-479b-a0e4-67d46e241542;intrusion-set--247cb30b-955f-42eb-97a5-a89fef69341e;intrusion-set--93f52415-0fe4-4d3d-896c-fc9b8e88ab90	3			0	4	3
attack-pattern--79a47ad0-fc3b-4821-9f01-a026b1ddba21	T1137.001	Office Template Macros	['persistence']	['Windows', 'Office Suite']	BackConfig;Cobalt Strike	malware--c13d9621-aca7-436b-ab3d-3a95badb3d00;malware--a7881f21-e978-4fe4-af56-92c9416a2616	2	MuddyWater	intrusion-set--269e8108-68c6-4f99-b911-14b2e765dec2	1			0	2	6
attack-pattern--79a4052e-1a89-4b09-aea6-51f1d11fe19c	T1048.001	Exfiltration Over Symmetric Encrypted Non-C2 Protocol	['exfiltration']	['Linux', 'macOS', 'Windows']			0			0			0	3	5
attack-pattern--799ace7f-e227-4411-baa0-8868704f2a69	T1070	Indicator Removal	['defense-evasion']	['Linux', 'macOS', 'Windows', 'Containers', 'Network', 'Office Suite']	BlackEnergy;Donut;IPsec Helper;BPFDoor;ShadowPad;SDBbot;Orz;SILENTTRINITY;EVILNUM;MultiLayer Wiper;HermeticWiper;DUSTTRAP;Stuxnet;Rising Sun;Metamorfo;FunnyDream;Sardonic;Neoichor;SUNBURST;DarkWatchman;Maze;Bankshot;CSPY Downloader;Flagpro;Sibot	malware--54cc1d4f-5c53-4f0e-9ef5-11b4998e82e4;tool--a7b5df47-73bb-4d47-b701-869f185633a6;malware--b5dc19b7-588d-403b-848d-c868bd61ffa1;malware--8d1f89fd-4dde-40ab-80e0-a7b80249162e;malware--ec9e00dd-0313-4d5b-8105-c20aa47abffc;malware--92b03a94-7147-4952-9d5a-b4d24da7487c;malware--06d735e7-1db1-4dbe-ab4b-acbe419f902b;tool--1244e058-fa10-48cb-b484-0bcf671107ae;malware--7cdfccda-2950-4167-981a-6087…	25	APT5;Lazarus Group	intrusion-set--c1aab4c9-4c34-4f4f-8541-d529e46a07f9;intrusion-set--c93fccb1-e8e8-42cf-ae33-2ad1d183913a	2	Cutting Edge;SolarWinds Compromise	campaign--4fdd2487-26c1-494e-8702-ec5abe9aa1d9;campaign--808d6b30-df4e-4341-8248-724da4bac650	2	3	14
attack-pattern--791481f8-e96a-41be-b089-a088763083d4	T1542.002	Component Firmware	['persistence', 'defense-evasion']	['Windows', 'Linux', 'macOS']	Cyclops Blink	malware--b350b47f-88fe-4921-8538-6d9c59bac84e	1	Equation	intrusion-set--96e239be-ad99-49eb-b127-3007b8c1bec9	1			0	1	3
attack-pattern--5b0ad6f8-6a16-4966-a4ef-d09ea6e2a9f5	T1563	Remote Service Session Hijacking	['lateral-movement']	['Linux', 'macOS', 'Windows']			0			0			0	5	5
attack-pattern--61afc315-860c-4364-825d-0d62b2e91edc	T1547.003	Time Providers	['persistence', 'privilege-escalation']	['Windows']			0			0			0	2	4
attack-pattern--6151cbea-819b-455a-9fa6-99a1cc58797d	T1078.001	Default Accounts	['defense-evasion', 'persistence', 'privilege-escalation', 'initial-access']	['Windows', 'SaaS', 'IaaS', 'Linux', 'macOS', 'Containers', 'Network', 'Office Suite', 'Identity Provider']	HyperStack;Stuxnet	malware--2cf7dec3-66fc-423f-b2c7-58f1de243b4e;malware--088f1d6e-0783-47c6-9923-9c79b2af43d4	2	FIN13;Magic Hound;Ember Bear	intrusion-set--fd66436e-4d33-450e-ac4c-f7810f1c85f4;intrusion-set--f9d6633a-55e6-4adc-9263-6ae080421a13;intrusion-set--a7f57cc1-4540-4429-823f-f4e56b8473c9	3	HomeLand Justice	campaign--7e21077d-2589-43a7-a5f9-490061289526	1	2	2
attack-pattern--613d08bc-e8f4-4791-80b0-c8b974340dfd	T1011.001	Exfiltration Over Bluetooth	['exfiltration']	['Linux', 'macOS', 'Windows']	Flame	malware--ff6840c9-4c87-4d07-bbb6-9f50aa33d498	1			0			0	2	5
attack-pattern--60d0c01d-e2bf-49dd-a453-f8a9c9fa6f65	T1021.006	Windows Remote Management	['lateral-movement']	['Windows']	Brute Ratel C4;Cobalt Strike;SILENTTRINITY	tool--75d8b521-6b6a-42ff-8af3-d97e20ce12a5;malware--a7881f21-e978-4fe4-af56-92c9416a2616;tool--1244e058-fa10-48cb-b484-0bcf671107ae	3	FIN13;Chimera;Wizard Spider;Threat Group-3390	intrusion-set--fd66436e-4d33-450e-ac4c-f7810f1c85f4;intrusion-set--8c1f0187-0826-4320-bddc-5f326cfcfe2c;intrusion-set--dd2d9ca6-505b-4860-a604-233685b802c7;intrusion-set--fb366179-766c-4a4a-afa1-52bff1fd601c	4	SolarWinds Compromise	campaign--808d6b30-df4e-4341-8248-724da4bac650	1	3	6
attack-pattern--60b508a1-6a5e-46b1-821a-9f7b78752abf	T1552.004	Private Keys	['credential-access']	['Linux', 'macOS', 'Windows', 'Network']	Machete;Hildegard;Mimikatz;Kinsing;Mafalda;FoggyWeb;AADInternals;Empire;jRAT;Ebury	malware--35cd1d01-1ede-44d2-b073-a264d727bc04;malware--40a1b8ec-7295-416c-a6b1-68181d86f120;tool--afc079f3-c0ea-4096-b75d-3f05338b7f60;malware--d6e55656-e43f-411f-a7af-45df650471c5;malware--3be1fb7a-0f7e-415e-8e3a-74a80d596e68;malware--72911fe3-f085-40f7-b4f2-f25a4221fe44;tool--2c5281dd-b5fd-4531-8aea-c1bf8a0f8756;tool--3433a9e8-1c47-4320-b9bf-ed449061d1c3;malware--efece7e8-e40b-49c2-9f84-c55c5c9…	10	Scattered Spider;TeamTNT;Volt Typhoon;Rocke	intrusion-set--44d37b89-a739-4810-9111-0d2617a8939b;intrusion-set--35d1b3be-49d4-42f1-aaa6-ef159c880bca;intrusion-set--174279b4-399f-4ddb-966e-5efedd1dd5f2;intrusion-set--44102191-3a31-45f8-acbe-34bdb441d5ad	4	Operation Wocao;SolarWinds Compromise	campaign--b03d5112-e23a-4ac8-add0-be7502d24eff;campaign--808d6b30-df4e-4341-8248-724da4bac650	2	4	2
attack-pattern--5e4a2073-9643-44cb-a0b5-e7f4048446c7	T1217	Browser Information Discovery	['discovery']	['Linux', 'Windows', 'macOS']	Calisto;Machete;Lizar;Mispadu;DarkWatchman;PowerLess;Dtrack;Empire;Mafalda;SUGARDUMP;Cuckoo Stealer;MobileOrder	malware--b8fdef82-d2cf-4948-8949-6466357b1be1;malware--35cd1d01-1ede-44d2-b073-a264d727bc04;malware--f74a5069-015d-4404-83ad-5ca01056c0dc;malware--4e6464d2-69df-4e56-8d4c-1973f84d7b80;malware--63686509-069b-4143-99ea-4e59cad6cb2a;malware--35ee9bf3-264b-4411-8a8f-b58cec8f35e4;malware--f8774023-8021-4ece-9aca-383ac89d2759;tool--3433a9e8-1c47-4320-b9bf-ed449061d1c3;malware--3be1fb7a-0f7e-415e-8e3a-7…	12	Fox Kitten;APT38;Volt Typhoon;Scattered Spider;Moonstone Sleet;Chimera	intrusion-set--c21dd6f1-1364-4a70-a1f7-783080ec34ee;intrusion-set--00f67a77-86a4-4adf-be26-1a54fc713340;intrusion-set--174279b4-399f-4ddb-966e-5efedd1dd5f2;intrusion-set--44d37b89-a739-4810-9111-0d2617a8939b;intrusion-set--e6db1e55-b199-4b6b-8633-989345ee45e0;intrusion-set--8c1f0187-0826-4320-bddc-5f326cfcfe2c	6			0	0	3
attack-pattern--5d2be8b9-d24c-4e98-83bf-2f5f79477163	T1484.001	Group Policy Modification	['defense-evasion', 'privilege-escalation']	['Windows']	Prestige;HermeticWiper;Empire;Egregor;Meteor	malware--1da748a5-875d-4212-9222-b4c23ab861be;malware--a0ab8a96-40c9-4483-8a54-3fafa6d6007a;tool--3433a9e8-1c47-4320-b9bf-ed449061d1c3;malware--cc4c1287-9c86-4447-810c-744f3880ec37;malware--d79e7a60-5de9-448e-a074-f95d2d80f8d0	5	Cinnamon Tempest;APT41;Indrik Spider	intrusion-set--8b1e16f6-e7c8-4b7a-a5df-f81232c13e2f;intrusion-set--18854f55-ac7c-4634-bd9a-352dd07613b7;intrusion-set--01e28736-2ffc-455b-9880-ed4d1407ae07	3	2022 Ukraine Electric Power Attack	campaign--df8eb785-70f8-4300-b444-277ba849083d	1	2	4
attack-pattern--5d0d3609-d06d-49e1-b9c9-b544e0c618cb	T1505.003	Web Shell	['persistence']	['Linux', 'Windows', 'macOS', 'Network']	OwaAuth;P.A.S. Webshell;WIREFIRE;BUSHWALK;LIGHTWIRE;SLIGHTPULSE;PULSECHECK;ASPXSpy;STEADYPULSE;China Chopper;GLASSTOKEN;SEASHARPEE;SUPERNOVA;FRAMESTING;RAPIDPULSE	malware--a60657fa-e2e7-4f8f-8128-a882534ae8c5;malware--4800d0f9-00aa-47cd-a4d2-92198585b8fd;malware--c93e3079-43fb-4d8d-9e99-db63d07eadc9;malware--29a0bb87-1162-4c83-9834-2a98a876051b;malware--5dc9e8ec-9917-4de7-b8ab-16007899dd80;malware--d1008b78-960c-4b36-bdc4-39a734e1e4e3;malware--9a097d18-d15f-4635-a4f1-189df7efdc40;malware--56f46b17-8cfa-46c0-b501-dd52fef394e2;malware--ca0fead6-5277-427a-825…	15	Dragonfly;CURIUM;FIN13;OilRig;APT28;Agrius;Deep Panda;BackdoorDiplomacy;Ember Bear;HAFNIUM;Tropic Trooper;Volatile Cedar;GALLIUM;APT39;Threat Group-3390;APT38;APT29;Magic Hound;Moses Staff;Sandworm Team;Volt Typhoon;Fox Kitten;Tonto Team;Kimsuky;Leviathan;APT32;APT5	intrusion-set--1c63d4ec-0a75-4daa-b1df-0d11af3d3cc1;intrusion-set--3ea7add5-5b8f-45d8-b1f1-905d2729d62a;intrusion-set--fd66436e-4d33-450e-ac4c-f7810f1c85f4;intrusion-set--4ca1929c-7d64-4aab-b849-badbfc0c760d;intrusion-set--bef4c620-0787-42a8-a96d-b7eb6e85917c;intrusion-set--b8137919-38cb-4db0-90f3-437be885faba;intrusion-set--a653431d-6a5e-4600-8ad3-609b5af57064;intrusion-set--9735c036-8ebe-47e9-9…	27	C0032;C0017;2022 Ukraine Electric Power Attack;APT41 DUST;Cutting Edge;HomeLand Justice;Operation CuckooBees;Versa Director Zero Day Exploitation;Operation Wocao	campaign--7ec2826c-0bf0-4b47-acae-fd683431a4ca;campaign--ba6dfa37-f401-4140-88b0-8938f2895e61;campaign--df8eb785-70f8-4300-b444-277ba849083d;campaign--add4d9de-1256-4166-83b8-57087288dced;campaign--4fdd2487-26c1-494e-8702-ec5abe9aa1d9;campaign--7e21077d-2589-43a7-a5f9-490061289526;campaign--93c23946-49af-41f4-ac03-40f9ffc7419b;campaign--af0ec65a-caa9-40ef-b1c7-21b71fbf3a10;campaign--b03d5112-e23a…	9	2	6
attack-pattern--5bfccc3f-2326-4112-86cc-c1ece9d8a2b5	T1027.001	Binary Padding	['defense-evasion']	['Linux', 'macOS', 'Windows']	Emotet;XTunnel;Maze;TAINTEDSCRIBE;Javali;QakBot;Rifdoor;CHIMNEYSWEEP;yty;Grandoreiro;ZeroT;SamSam;FinFisher;Latrodectus;Black Basta;Bisonal;CostaBricks;WastedLocker;Kwampirs;CORESHELL;POWERSTATS;GrimAgent;FatDuke;Comnie;Snip3;Goopy;Emissary;Gelsemium	malware--32066e94-3112-48ca-b9eb-ba2b59d2f023;malware--7343e208-7cab-45f2-a47b-41ba5e2f0fab;malware--d9f7383c-95ec-4080-bbce-121c9384457b;malware--7f4bbe05-1674-4087-8a16-8f1ad61b6152;malware--64122557-5940-4271-9123-25bfc0c693db;malware--edc5e045-5401-42bb-ad92-52b5b2ee0de9;malware--44c75271-0e4d-496f-ae0a-a6d883a42a65;malware--542e3384-341a-455b-bb48-4917b25e3b00;malware--0817aaf2-afea-4c32-928…	28	FIN7;Gamaredon Group;Leviathan;APT29;Moafee;Higaisa;BRONZE BUTLER;Patchwork;APT32;Mustang Panda	intrusion-set--3753cc21-2dae-4dfb-8481-d004e74502cc;intrusion-set--2e290bfe-93b5-48ce-97d6-edcd6d32b7cf;intrusion-set--7113eaa5-ba79-4fb3-b68a-398ee9cd698e;intrusion-set--899ce53f-13a0-479b-a0e4-67d46e241542;intrusion-set--2e5d3a83-fe00-41a5-9b60-237efc84832f;intrusion-set--54dfec3e-6464-4f74-9d69-b7c817b7e5a3;intrusion-set--93f52415-0fe4-4d3d-896c-fc9b8e88ab90;intrusion-set--17862c7d-9e60-48a0-b…	10			0	0	1
attack-pattern--635cbe30-392d-4e27-978e-66774357c762	T1136.001	Local Account	['persistence']	['Linux', 'macOS', 'Windows', 'Network', 'Containers']	Empire;GoldenSpy;HiddenWasp;SMOKEDHAM;Net;S-Type;Pupy;Mis-Type;DarkGate;Flame;ServHelper;Carbanak;Calisto;Hildegard;ZxShell	tool--3433a9e8-1c47-4320-b9bf-ed449061d1c3;malware--b9704a7d-feef-4af9-8898-5280f1686326;malware--fc774af4-533b-4724-96d2-ac1026316794;malware--7e0f8b0f-716e-494d-827e-310bd6ed709e;tool--03342581-f790-4f03-ba41-e82e67392e23;malware--66b1dcde-17a0-4c7b-95fa-b08d430c2131;tool--cb69b20d-56d0-41ab-8440-4a4b251614d4;malware--e1161124-f22e-487f-9d5f-ed8efc8dcd61;malware--6f6f67c9-556d-4459-95c2-78d2721…	15	Wizard Spider;APT5;TeamTNT;Fox Kitten;Dragonfly;APT41;FIN13;Kimsuky;Indrik Spider;Magic Hound;APT3;Daggerfly;APT39;Leafminer	intrusion-set--dd2d9ca6-505b-4860-a604-233685b802c7;intrusion-set--c1aab4c9-4c34-4f4f-8541-d529e46a07f9;intrusion-set--35d1b3be-49d4-42f1-aaa6-ef159c880bca;intrusion-set--c21dd6f1-1364-4a70-a1f7-783080ec34ee;intrusion-set--1c63d4ec-0a75-4daa-b1df-0d11af3d3cc1;intrusion-set--18854f55-ac7c-4634-bd9a-352dd07613b7;intrusion-set--fd66436e-4d33-450e-ac4c-f7810f1c85f4;intrusion-set--0ec2f388-bf0f-4b5c-9…	14			0	2	3
attack-pattern--59ff91cd-1430-4075-8563-e6f15f4f9ff5	T1557.003	DHCP Spoofing	['credential-access', 'collection']	['Linux', 'Windows', 'macOS']			0			0			0	2	3
attack-pattern--5909f20f-3c39-4795-be06-ef1ea40d350b	T1491	Defacement	['impact']	['Windows', 'IaaS', 'Linux', 'macOS']			0			0			0	1	4
attack-pattern--58af3705-8740-4c68-9329-ec015a7013c2	T1574.008	Path Interception by Search Order Hijacking	['persistence', 'privilege-escalation', 'defense-evasion']	['Windows']	Empire;PowerSploit	tool--3433a9e8-1c47-4320-b9bf-ed449061d1c3;tool--13cd9151-83b7-410d-9f98-25d0f0d1d80d	2			0			0	3	3
attack-pattern--58a3e6aa-4453-4cc8-a51f-4befe80b31a8	T1555.003	Credentials from Web Browsers	['credential-access']	['Linux', 'macOS', 'Windows']	Imminent Monitor;Mispadu;Javali;CookieMiner;Olympic Destroyer;njRAT;H1N1;BlackEnergy;KONNI;ROKRAT;SUGARDUMP;WarzoneRAT;RedLeaves;MgBot;Smoke Loader;TSCookie;QuasarRAT;LaZagne;RainyDay;OLDBAIT;Raccoon Stealer;Mimikatz;Emotet;Trojan.Karagany;Prikormka;Azorult;Manjusaka;Agent Tesla;Machete;Pupy;CosmicDuke;KGH_SPY;Backdoor.Oldrea;Unknown Logger;Lizar;XAgentOSX;Empire;NETWIRE;SILENTTRINITY;Melcoz;jRAT…	tool--8f8cd191-902c-4e83-bf20-b57c8c4640e9;malware--4e6464d2-69df-4e56-8d4c-1973f84d7b80;malware--64122557-5940-4271-9123-25bfc0c693db;malware--eedc01d5-95e6-4d21-bcd4-1121b1df4586;malware--3249e92a-870b-426d-8790-ba311c1abfb4;malware--d906e6f7-434c-44c0-b51a-ed50af8f7945;malware--f8dfbc54-b070-4224-b560-79aaa5f835bd;malware--54cc1d4f-5c53-4f0e-9ef5-11b4998e82e4;malware--86b92f6c-9c05-4c51-b361-4…	56	ZIRCONIUM;Malteiro;Patchwork;APT41;Stealth Falcon;APT3;APT33;Sandworm Team;Leafminer;APT37;Inception;Ajax Security Team;Kimsuky;Volt Typhoon;MuddyWater;HEXANE;TA505;Molerats;LAPSUS$;FIN6;RedCurl;OilRig	intrusion-set--4283ae19-69c7-4347-a35e-b56f08eb660b;intrusion-set--bf668120-e9a6-4017-a014-bfc0f5232656;intrusion-set--17862c7d-9e60-48a0-b48e-da4dc4c3f6b0;intrusion-set--18854f55-ac7c-4634-bd9a-352dd07613b7;intrusion-set--894aab42-3371-47b1-8859-a4a074c804c8;intrusion-set--0bbdf25b-30ff-4894-a1cd-49260d0dd2d9;intrusion-set--fbd29c89-18ba-4c2d-b792-51c0adee049f;intrusion-set--381fcf73-60f6-4ab2-9…	22	SolarWinds Compromise	campaign--808d6b30-df4e-4341-8248-724da4bac650	1	5	4
attack-pattern--57340c81-c025-4189-8fa0-fc7ede51bae4	T1112	Modify Registry	['defense-evasion']	['Windows']	CharmPower;DCSrv;Conficker;SynAck;SLOTHFULMEDIA;PoisonIvy;PolyglotDuke;Netwalker;KOCTOPUS;SUNBURST;Explosive;PlugX;Valak;ShadowPad;HOPLIGHT;gh0st RAT;Catchamas;ROKRAT;REvil;Taidoor;Stuxnet;BACKSPACE;Grandoreiro;DarkWatchman;Pillowmint;SMOKEDHAM;PipeMon;Mafalda;TinyTurla;FELIXROOT;LoJax;PHOREAL;PoetRAT;CHOPSTICK;HermeticWiper;Cobalt Strike;WarzoneRAT;IPsec Helper;ZxShell;Lokibot;KONNI;TEARDROP;Str…	malware--7acb15b6-fe2c-4319-b136-6ab36ff0b2d4;malware--5633ffd3-81ef-4f98-8f93-4896b03998f0;malware--58eddbaf-7416-419a-ad7b-e65b9d4c3b55;malware--04227b24-7817-4de1-9050-b7b1b57f5866;malware--feb2d7bb-aacb-48df-ad04-ccf41a30cd90;malware--b42378e0-f147-496f-992a-26a49705395b;malware--3d57dcc4-be99-4613-9482-d5218f5ec13e;malware--754effde-613c-4244-a83e-fb659b2a4d06;malware--df9b350b-d4f9-4e79-a82…	125	Patchwork;Turla;APT38;Indrik Spider;APT19;Silence;TA505;Earth Lusca;Aquatic Panda;APT32;Wizard Spider;Gamaredon Group;LuminousMoth;Kimsuky;Ember Bear;Blue Mockingbird;Gorgon Group;Volt Typhoon;Dragonfly;Saint Bear;FIN8;Threat Group-3390;Magic Hound;APT41	intrusion-set--17862c7d-9e60-48a0-b48e-da4dc4c3f6b0;intrusion-set--7a19ecb1-3c65-4de3-a230-993516aed6a6;intrusion-set--00f67a77-86a4-4adf-be26-1a54fc713340;intrusion-set--01e28736-2ffc-455b-9880-ed4d1407ae07;intrusion-set--fe8796a4-2a02-41a0-9d27-7aa1e995feb6;intrusion-set--d13c8a7f-740b-4efa-a232-de7d6bb05321;intrusion-set--7eda3dd8-b09b-4705-8090-c2ad9fb8c14d;intrusion-set--cc613a49-9bfa-4e22-9…	24	2015 Ukraine Electric Power Attack;Operation Honeybee;Night Dragon;Operation Wocao	campaign--46421788-b6e1-4256-b351-f8beffd1afba;campaign--4553292d-12c6-4a93-934d-12160370d4e0;campaign--ae407e32-87e0-4d92-8705-3ae25d504d8a;campaign--b03d5112-e23a-4ac8-add0-be7502d24eff	4	1	7
attack-pattern--565275d5-fcc3-4b66-b4e7-928e4cac6b8c	T1553.006	Code Signing Policy Modification	['defense-evasion']	['Windows', 'macOS']	BlackEnergy;Hikit;Pandora	malware--54cc1d4f-5c53-4f0e-9ef5-11b4998e82e4;malware--95047f03-4811-4300-922e-1ba937d53a61;malware--a545456a-f9a7-47ad-9ea6-8b017def38d1	3	APT39;Turla	intrusion-set--44e43fad-ffcb-4210-abcf-eaaed9735f80;intrusion-set--7a19ecb1-3c65-4de3-a230-993516aed6a6	2			0	3	3
attack-pattern--564998d8-ab3e-4123-93fb-eccaa6b9714a	T1207	Rogue Domain Controller	['defense-evasion']	['Windows']	Mimikatz	tool--afc079f3-c0ea-4096-b75d-3f05338b7f60	1			0			0	0	4
attack-pattern--6add2ab5-2711-4e9d-87c8-7a0be8531530	T1003.005	Cached Domain Credentials	['credential-access']	['Windows', 'Linux']	Okrum;Cachedump;LaZagne;Pupy	malware--4b6ec280-7bbb-48ff-ae59-b189520ebe83;tool--c9cd7ec9-40b7-49db-80be-1399eddd9c52;tool--b76b2d94-60e4-4107-a903-4a3a7622fb3b;tool--cb69b20d-56d0-41ab-8440-4a4b251614d4	4	APT33;Leafminer;MuddyWater;OilRig	intrusion-set--fbd29c89-18ba-4c2d-b792-51c0adee049f;intrusion-set--32bca8ff-d900-4877-aa65-d70baa041b74;intrusion-set--269e8108-68c6-4f99-b911-14b2e765dec2;intrusion-set--4ca1929c-7d64-4aab-b849-badbfc0c760d	4			0	5	1
attack-pattern--69e5226d-05dc-4f15-95d7-44f5ed78d06e	T1056.003	Web Portal Capture	['collection', 'credential-access']	['Linux', 'macOS', 'Windows']	IceApple;WARPWIRE	malware--dd889a55-fb2c-4ec7-8e9f-c399939a49e1;malware--a5818d36-e9b0-46da-842d-b727a5e36ea6	2	Winter Vivern	intrusion-set--75a07184-a7e5-4222-95a1-a04dbc96a29c	1	Triton Safety Instrumented System Attack;Cutting Edge	campaign--45a98f02-852f-49b2-94c0-c63207bebbbf;campaign--4fdd2487-26c1-494e-8702-ec5abe9aa1d9	2	1	1
attack-pattern--69b8fd78-40e8-4600-ae4d-662c9d7afdb3	T1090.002	External Proxy	['command-and-control']	['Linux', 'macOS', 'Windows', 'Network']	QakBot;QUIETEXIT;ShimRat;Winnti for Windows;Mythic;POWERSTATS;Regin;Okrum;InvisiMole;TrickBot	malware--edc5e045-5401-42bb-ad92-52b5b2ee0de9;malware--4816d361-f82b-4a18-aa05-b215e7cf9200;malware--5763217a-05b6-4edd-9bca-057e47b5e403;malware--d3afa961-a80c-4043-9509-282cdf69ab21;tool--d505fc8b-2e64-46eb-96d6-9ef7ffca5b66;malware--e8545794-b98c-492b-a5b3-4b5a02682e37;malware--4c59cce8-cb48-4141-b9f1-f646edfaadb0;malware--4b6ec280-7bbb-48ff-ae59-b189520ebe83;malware--47afe41c-4c08-485e-b062-c…	10	FIN5;APT28;APT39;Tonto Team;Lazarus Group;menuPass;APT3;APT29;Silence;GALLIUM;MuddyWater	intrusion-set--85403903-15e0-4f9f-9be4-a259ecad4022;intrusion-set--bef4c620-0787-42a8-a96d-b7eb6e85917c;intrusion-set--44e43fad-ffcb-4210-abcf-eaaed9735f80;intrusion-set--c5b81590-6814-4d2a-8baa-15c4b6c7f960;intrusion-set--c93fccb1-e8e8-42cf-ae33-2ad1d183913a;intrusion-set--222fbd21-fc4f-4b7e-9f85-0e6e3a76c33f;intrusion-set--0bbdf25b-30ff-4894-a1cd-49260d0dd2d9;intrusion-set--899ce53f-13a0-479b-a…	11			0	1	3
attack-pattern--692074ae-bb62-4a5e-a735-02cb6bde458c	T1110.003	Password Spraying	['credential-access']	['Windows', 'SaaS', 'IaaS', 'Linux', 'macOS', 'Containers', 'Network', 'Office Suite', 'Identity Provider']	CrackMapExec;Bad Rabbit;Linux Rabbit;MailSniper	tool--c4810609-7da6-48ec-8057-1b70a7814db0;malware--2eaa5319-5e1e-4dd7-bbc4-566fced3964a;malware--0efefea5-78da-4022-92bc-d726139e8883;tool--999c4e6e-b8dc-4b4f-8d6e-1b829f29997e	4	Ember Bear;APT29;Lazarus Group;HEXANE;Agrius;Chimera;Silent Librarian;APT33;Leafminer;APT28	intrusion-set--a7f57cc1-4540-4429-823f-f4e56b8473c9;intrusion-set--899ce53f-13a0-479b-a0e4-67d46e241542;intrusion-set--c93fccb1-e8e8-42cf-ae33-2ad1d183913a;intrusion-set--f29b7c5e-2439-42ad-a86f-9f8984fafae3;intrusion-set--b8137919-38cb-4db0-90f3-437be885faba;intrusion-set--8c1f0187-0826-4320-bddc-5f326cfcfe2c;intrusion-set--90784c1e-4aba-40eb-9adf-7556235e6384;intrusion-set--fbd29c89-18ba-4c2d-b…	10			0	3	2
attack-pattern--68a0c5ed-bee2-4513-830d-5b0d650139bd	T1021.003	Distributed Component Object Model	['lateral-movement']	['Windows']	Empire;SILENTTRINITY;Cobalt Strike	tool--3433a9e8-1c47-4320-b9bf-ed449061d1c3;tool--1244e058-fa10-48cb-b484-0bcf671107ae;malware--a7881f21-e978-4fe4-af56-92c9416a2616	3			0			0	4	3
attack-pattern--6836813e-8ec8-4375-b459-abb388cb1a35	T1547.004	Winlogon Helper DLL	['persistence', 'privilege-escalation']	['Windows']	Gazer;DarkTortilla;Dipsind;Bazar;Remexi;Revenge RAT;KeyBoy;Cannon	malware--76abb3ef-dafd-4762-97cb-a35379429db4;malware--5faaf81a-aa5b-4a4b-bae5-522439e068f8;malware--e170995d-4f61-4f17-b60e-04f9a06ee517;malware--99fdf3b4-96ef-4ab9-b191-fc683441cad0;malware--ecc2f65a-b452-4eaf-9689-7e181f17f7a5;malware--bdb27a1d-1844-42f1-a0c0-826027ae0326;malware--5dd649c0-bca4-488b-bd85-b180474ec62e;malware--d20b397a-ea47-48a9-b503-2e2a3551e11d	8	Wizard Spider;Tropic Trooper;Turla	intrusion-set--dd2d9ca6-505b-4860-a604-233685b802c7;intrusion-set--56319646-eb6e-41fc-ae53-aadfa7adb924;intrusion-set--7a19ecb1-3c65-4de3-a230-993516aed6a6	3			0	2	4
attack-pattern--677569f9-a8b0-459e-ab24-7f18091fa7bf	T1134.002	Create Process with Token	['defense-evasion', 'privilege-escalation']	['Windows']	Azorult;PipeMon;PoshC2;REvil;Aria-body;WhisperGate;ZxShell;KONNI;Bankshot;Empire	malware--f9b05f33-d45d-4e4d-aafe-c208d38a0080;malware--8393dac0-0583-456a-9372-fd81691bca20;tool--4b57c098-f043-4da2-83ef-7588a6d426bc;malware--ac61f1f9-7bb1-465e-9b8a-c2ce8e88baf5;malware--3161d76a-e2b2-4b97-9906-24909b735386;malware--49fee0b0-390e-4bde-97f8-97ed46bd19b7;malware--cfc75b0d-e579-40ae-ad07-a1ce00d49a6c;malware--86b92f6c-9c05-4c51-b361-4c7bb13e21a1;malware--1f6e3702-7ca1-4582-b2e7-4…	10	Lazarus Group;Turla	intrusion-set--c93fccb1-e8e8-42cf-ae33-2ad1d183913a;intrusion-set--7a19ecb1-3c65-4de3-a230-993516aed6a6	2			0	2	2
attack-pattern--67720091-eee3-4d2d-ae16-8264567f6f5b	T1548	Abuse Elevation Control Mechanism	['privilege-escalation', 'defense-evasion']	['Linux', 'macOS', 'Windows', 'IaaS', 'Office Suite', 'Identity Provider']	Raspberry Robin	malware--4e385fa6-ebe0-43fc-9ccf-5b51b5dc4d79	1			0			0	8	8
attack-pattern--65f2d882-3f41-4d48-8a06-29af77ec9f90	T1003.001	LSASS Memory	['credential-access']	['Windows']	SILENTTRINITY;LaZagne;Pupy;Cobalt Strike;Impacket;CozyCar;NotPetya;Bad Rabbit;Lizar;Lslsass;Net Crawler;Mimikatz;Pysa;Windows Credential Editor;PoshC2;PoetRAT;Emotet;Mafalda;Olympic Destroyer;GreyEnergy;PowerSploit;Okrum;Empire;Daserf	tool--1244e058-fa10-48cb-b484-0bcf671107ae;tool--b76b2d94-60e4-4107-a903-4a3a7622fb3b;tool--cb69b20d-56d0-41ab-8440-4a4b251614d4;malware--a7881f21-e978-4fe4-af56-92c9416a2616;tool--26c87906-d750-42c5-946c-d4162c73fc7b;malware--e6ef745b-077f-42e1-a37d-29eecff9c754;malware--5719af9d-6b16-46f9-9b28-fb019541ddbb;malware--2eaa5319-5e1e-4dd7-bbc4-566fced3964a;malware--f74a5069-015d-4404-83ad-5ca01056c0…	24	Indrik Spider;OilRig;APT1;FIN8;Leviathan;Leafminer;Cleaver;Threat Group-3390;HAFNIUM;APT5;Agrius;GALLIUM;Whitefly;FIN13;APT33;APT32;Blue Mockingbird;Volt Typhoon;Silence;MuddyWater;Wizard Spider;Aquatic Panda;Moonstone Sleet;Sandworm Team;BRONZE BUTLER;APT39;Earth Lusca;Fox Kitten;PLATINUM;Magic Hound;Kimsuky;Play;APT28;RedCurl;APT41;Ke3chang;APT3;Ember Bear;FIN6	intrusion-set--01e28736-2ffc-455b-9880-ed4d1407ae07;intrusion-set--4ca1929c-7d64-4aab-b849-badbfc0c760d;intrusion-set--6a2e693f-24e5-451a-9f88-b36a108e5662;intrusion-set--fd19bd82-1b14-49a1-a176-6cdc46b8a826;intrusion-set--7113eaa5-ba79-4fb3-b68a-398ee9cd698e;intrusion-set--32bca8ff-d900-4877-aa65-d70baa041b74;intrusion-set--8f5e8dc7-739d-4f5e-a8a1-a66e004d7063;intrusion-set--fb366179-766c-4a4a-a…	39	Operation Wocao;Cutting Edge;2016 Ukraine Electric Power Attack;Triton Safety Instrumented System Attack;HomeLand Justice;C0032	campaign--b03d5112-e23a-4ac8-add0-be7502d24eff;campaign--4fdd2487-26c1-494e-8702-ec5abe9aa1d9;campaign--aa73efef-1418-4dbe-b43c-87a498e97234;campaign--45a98f02-852f-49b2-94c0-c63207bebbbf;campaign--7e21077d-2589-43a7-a5f9-490061289526;campaign--7ec2826c-0bf0-4b47-acae-fd683431a4ca	6	7	7
attack-pattern--65917ae0-b854-4139-83fe-bf2441cf0196	T1222	File and Directory Permissions Modification	['defense-evasion']	['Linux', 'Windows', 'macOS']			0			0			0	2	4
attack-pattern--650c784b-7504-4df7-ab2c-4ea882384d1e	T1557.001	LLMNR/NBT-NS Poisoning and SMB Relay	['credential-access', 'collection']	['Windows']	PoshC2;Empire;Impacket;Responder;Pupy	tool--4b57c098-f043-4da2-83ef-7588a6d426bc;tool--3433a9e8-1c47-4320-b9bf-ed449061d1c3;tool--26c87906-d750-42c5-946c-d4162c73fc7b;tool--a1dd2dbd-1550-44bf-abcc-1a4c52e97719;tool--cb69b20d-56d0-41ab-8440-4a4b251614d4	5	Lazarus Group;Wizard Spider	intrusion-set--c93fccb1-e8e8-42cf-ae33-2ad1d183913a;intrusion-set--dd2d9ca6-505b-4860-a604-233685b802c7	2			0	4	4
attack-pattern--6495ae23-3ab4-43c5-a94f-5638a2c31fd2	T1070.001	Clear Windows Event Logs	['defense-evasion']	['Windows']	NotPetya;Meteor;SynAck;Mafalda;Wevtutil;BlackCat;FinFisher;HermeticWizard;ZxShell;Olympic Destroyer;Lucifer;Hydraq;gh0st RAT;MultiLayer Wiper;Apostle;DUSTTRAP;KillDisk;HermeticWiper;BlackEnergy;RunningRAT;Pupy	malware--5719af9d-6b16-46f9-9b28-fb019541ddbb;malware--d79e7a60-5de9-448e-a074-f95d2d80f8d0;malware--04227b24-7817-4de1-9050-b7b1b57f5866;malware--3be1fb7a-0f7e-415e-8e3a-74a80d596e68;tool--f91162cc-1686-4ff8-8115-bf3f61a4cc7a;malware--50c44c34-3abb-48ae-9433-a2337de5b0bc;malware--a5528622-3a8a-4633-86ce-8cdaf8423858;malware--ff7ed9c1-dca3-4e62-9da6-72c5d388b8fa;malware--cfc75b0d-e579-40ae-ad07-a…	21	FIN8;Volt Typhoon;Chimera;Dragonfly;APT38;Aquatic Panda;APT41;Indrik Spider;APT28;APT32;FIN5;Play	intrusion-set--fd19bd82-1b14-49a1-a176-6cdc46b8a826;intrusion-set--174279b4-399f-4ddb-966e-5efedd1dd5f2;intrusion-set--8c1f0187-0826-4320-bddc-5f326cfcfe2c;intrusion-set--1c63d4ec-0a75-4daa-b1df-0d11af3d3cc1;intrusion-set--00f67a77-86a4-4adf-be26-1a54fc713340;intrusion-set--64b52e7d-b2c4-4a02-9372-08a463f5dc11;intrusion-set--18854f55-ac7c-4634-bd9a-352dd07613b7;intrusion-set--01e28736-2ffc-455b-9…	12	Operation Wocao	campaign--b03d5112-e23a-4ac8-add0-be7502d24eff	1	3	4
attack-pattern--64196062-5210-42c3-9a02-563a0d1797ef	T1092	Communication Through Removable Media	['command-and-control']	['Linux', 'macOS', 'Windows']	CHOPSTICK;USBStealer	malware--ccd61dfc-b03f-4689-8c18-7c97eab08472;malware--af2ad3b7-ab6a-4807-91fd-51bcaff9acbb	2	APT28	intrusion-set--bef4c620-0787-42a8-a96d-b7eb6e85917c	1			0	2	2
attack-pattern--9fa07bef-9c81-421e-a8e5-ad4366c5a925	T1199	Trusted Relationship	['initial-access']	['Windows', 'SaaS', 'IaaS', 'Linux', 'macOS', 'Identity Provider', 'Office Suite']			0	GOLD SOUTHFIELD;Threat Group-3390;APT28;APT29;POLONIUM;RedCurl;Sandworm Team;menuPass;LAPSUS$	intrusion-set--c77c5576-ca19-42ed-a36f-4b4486a84133;intrusion-set--fb366179-766c-4a4a-afa1-52bff1fd601c;intrusion-set--bef4c620-0787-42a8-a96d-b7eb6e85917c;intrusion-set--899ce53f-13a0-479b-a0e4-67d46e241542;intrusion-set--5f3d0238-d058-44a9-8812-3dd1b6741a8c;intrusion-set--82323c70-4186-4b61-94f5-b227c3b28e89;intrusion-set--381fcf73-60f6-4ab2-9991-6af3cbc35192;intrusion-set--222fbd21-fc4f-4b7e-9…	9	SolarWinds Compromise	campaign--808d6b30-df4e-4341-8248-724da4bac650	1	3	4
attack-pattern--a4657bc9-d22f-47d2-a7b7-dd6ec33f3dde	T1574.013	KernelCallbackTable	['persistence', 'privilege-escalation', 'defense-evasion']	['Windows']	FinFisher	malware--a5528622-3a8a-4633-86ce-8cdaf8423858	1	Lazarus Group	intrusion-set--c93fccb1-e8e8-42cf-ae33-2ad1d183913a	1			0	1	1
attack-pattern--a3e1e6c5-9c74-4fc0-a16c-a9d228c17829	T1052.001	Exfiltration over USB	['exfiltration']	['Linux', 'macOS', 'Windows']	Remsec;SPACESHIP;USBStealer;Agent.btz;Machete	malware--69d6f4a9-fcf0-4f51-bca7-597c51ad0bb8;malware--8b880b41-5139-4807-baa9-309690218719;malware--af2ad3b7-ab6a-4807-91fd-51bcaff9acbb;malware--40d3e230-ed32-469f-ba89-be70cc08ab39;malware--35cd1d01-1ede-44d2-b073-a264d727bc04	5	Mustang Panda;Tropic Trooper	intrusion-set--420ac20b-f2b9-42b8-aa1a-6d4b72895ca4;intrusion-set--56319646-eb6e-41fc-ae53-aadfa7adb924	2			0	3	4
attack-pattern--a2029942-0a85-4947-b23c-ca434698171d	T1056.002	GUI Input Capture	['collection', 'credential-access']	['macOS', 'Windows', 'Linux']	Proton;iKitten;Calisto;Keydnap;Metamorfo;XCSSET;Dok;Mispadu;Bundlore;SILENTTRINITY;Cuckoo Stealer	malware--c541efb4-e7b1-4ad6-9da8-b4e113f5dd42;malware--2cfe8a26-5be7-4a09-8915-ea3d9e787513;malware--b8fdef82-d2cf-4948-8949-6466357b1be1;malware--4b072c90-bc7a-432b-940e-016fc1c01761;malware--81c57a96-fc8c-4f91-af8e-63e24c2927c2;malware--e14085cb-0e8d-4be6-92ba-e3b93ee5978f;malware--f36b2598-515f-4345-84e5-5ccde253edbe;malware--4e6464d2-69df-4e56-8d4c-1973f84d7b80;malware--7bef1b56-4870-4e74-b32…	11	RedCurl;FIN4	intrusion-set--82323c70-4186-4b61-94f5-b227c3b28e89;intrusion-set--d0b3393b-3bec-4ba3-bda9-199d30db47b6	2			0	1	3
attack-pattern--a19e86f8-1c0a-4fea-8407-23b73d615776	T1048	Exfiltration Over Alternative Protocol	['exfiltration']	['Linux', 'macOS', 'Windows', 'SaaS', 'IaaS', 'Network', 'Office Suite']	PoetRAT;Bundlore;Chaes;FrameworkPOS;Kobalos;AADInternals;Hydraq	malware--cc5497f7-a9e8-436f-94da-b2b4a9b9ad3c;malware--7bef1b56-4870-4e74-b32a-7dd88c390c44;malware--77e0ecf7-ca91-4c06-8012-8e728986a87a;malware--1cdbbcab-903a-414d-8eb0-439a97343737;malware--9abdda30-08e0-4ab1-9cf0-d447654c6de9;tool--2c5281dd-b5fd-4531-8aea-c1bf8a0f8756;malware--73a4793a-ce55-4159-b2a6-208ef29b326f	7	Play;TeamTNT	intrusion-set--ecbf507f-6786-4121-a4cc-0fd6a8d3a29d;intrusion-set--35d1b3be-49d4-42f1-aaa6-ef159c880bca	2			0	6	7
attack-pattern--a10641f4-87b4-45a3-a906-92a149cb2c27	T1098	Account Manipulation	['persistence', 'privilege-escalation']	['Windows', 'IaaS', 'Linux', 'macOS', 'SaaS', 'Network', 'Containers', 'Office Suite', 'Identity Provider']	Mimikatz;Calisto	tool--afc079f3-c0ea-4096-b75d-3f05338b7f60;malware--b8fdef82-d2cf-4948-8949-6466357b1be1	2	Lazarus Group;HAFNIUM	intrusion-set--c93fccb1-e8e8-42cf-ae33-2ad1d183913a;intrusion-set--2688b13e-8e71-405a-9c40-0dee94bddf87	2	2016 Ukraine Electric Power Attack	campaign--aa73efef-1418-4dbe-b43c-87a498e97234	1	7	6
attack-pattern--a01bf75f-00b2-4568-a58f-565ff9bf202b	T1069.001	Local Groups	['discovery']	['Linux', 'macOS', 'Windows']	Sys10;JPIN;SILENTTRINITY;BloodHound;Cobalt Strike;QakBot;PoshC2;Net;Kazuar;POWRUNER;Helminth;LunarWeb;Epic;OSInfo;Flagpro;Emissary;Caterpillar WebShell;FlawedAmmyy;Kwampirs	malware--7f8730af-f683-423f-9ee1-5f6875a80481;malware--de6cb631-52f6-4169-a73b-7965390b0c30;tool--1244e058-fa10-48cb-b484-0bcf671107ae;tool--066b057c-944e-4cfc-b654-e3dfba04b926;malware--a7881f21-e978-4fe4-af56-92c9416a2616;malware--edc5e045-5401-42bb-ad92-52b5b2ee0de9;tool--4b57c098-f043-4da2-83ef-7588a6d426bc;tool--03342581-f790-4f03-ba41-e82e67392e23;malware--536be338-e2ef-4a6b-afb6-8d5568b91e…	19	Turla;admin@338;Tonto Team;HEXANE;Volt Typhoon;Chimera;OilRig	intrusion-set--7a19ecb1-3c65-4de3-a230-993516aed6a6;intrusion-set--16ade1aa-0ea1-4bb7-88cc-9079df2ae756;intrusion-set--c5b81590-6814-4d2a-8baa-15c4b6c7f960;intrusion-set--f29b7c5e-2439-42ad-a86f-9f8984fafae3;intrusion-set--174279b4-399f-4ddb-966e-5efedd1dd5f2;intrusion-set--8c1f0187-0826-4320-bddc-5f326cfcfe2c;intrusion-set--4ca1929c-7d64-4aab-b849-badbfc0c760d	7	Operation Wocao;C0015;Operation CuckooBees	campaign--b03d5112-e23a-4ac8-add0-be7502d24eff;campaign--78068e68-4124-4243-b6f4-76e4e5be8a06;campaign--93c23946-49af-41f4-ac03-40f9ffc7419b	3	0	4
attack-pattern--a62a8db3-f23a-4d8f-afd6-9dbc77e7813b	T1566	Phishing	['initial-access']	['Linux', 'macOS', 'Windows', 'SaaS', 'Identity Provider', 'Office Suite']	INC Ransomware;Hikit;Royal	malware--f25d4207-25b2-4bb0-a17a-403943c670ad;malware--95047f03-4811-4300-922e-1ba937d53a61;malware--802a874d-7463-4f2a-99e3-6a1f5a919a21	3	INC Ransom;GOLD SOUTHFIELD;Axiom	intrusion-set--cb41e991-65f4-4668-a65f-f4200545b5a1;intrusion-set--c77c5576-ca19-42ed-a36f-4b4486a84133;intrusion-set--a0cb9370-e39b-44d5-9f50-ef78e412b973	3			0	6	4
attack-pattern--9efb1ea7-c37b-4595-9640-b7680cd84279	T1547.001	Registry Run Keys / Startup Folder	['persistence', 'privilege-escalation']	['Windows']	Emissary;Maze;WarzoneRAT;FinFisher;Rover;BadPatch;Final1stspy;Backdoor.Oldrea;Ursnif;NETWIRE;EvilBunny;Pisloader;AuTo Stealer;Agent Tesla;SHIPSHAPE;FunnyDream;QakBot;Gelsemium;ChChes;Raspberry Robin;ADVSTORESHELL;DarkTortilla;Helminth;Xbash;CozyCar;InvisiMole;Gazer;Crimson;Emotet;JCry;EVILNUM;Kazuar;Remcos;ThreatNeedle;GrimAgent;Lucifer;HTTPBrowser;PoisonIvy;Cobian RAT;Carberp;Gootloader;FLASHFLO…	malware--0f862b01-99da-47cc-9bdb-db4a86a95bb1;malware--d9f7383c-95ec-4080-bbce-121c9384457b;malware--fde19a18-e502-467f-be14-58c71b4e7f4b;malware--a5528622-3a8a-4633-86ce-8cdaf8423858;malware--6b616fc1-1505-48e3-8b2c-0d19337bff38;malware--9af05de0-bc09-4511-a350-5eb8b06185c1;malware--a2282af0-f9dd-4373-9b92-eaf9e11e0c71;malware--083bb47b-02c8-4423-81a2-f9ef58572974;malware--1492d0f8-7e14-4af3-923…	182	Inception;TeamTNT;APT28;APT39;TA2541;APT37;APT19;RTM;Magic Hound;Silence;Leviathan;Naikon;APT29;Gorgon Group;Patchwork;ZIRCONIUM;FIN7;FIN10;Dark Caracal;Tropic Trooper;Lazarus Group;Windshift;APT41;LuminousMoth;PROMETHIUM;Turla;Putter Panda;MuddyWater;FIN6;Threat Group-3390;Sidewinder;Molerats;Cobalt Group;Higaisa;Mustang Panda;Rocke;Moonstone Sleet;FIN13;Gamaredon Group;APT18;Wizard Spider;APT32…	intrusion-set--ead23196-d7b6-4ce6-a124-4ab4b67d81bd;intrusion-set--35d1b3be-49d4-42f1-aaa6-ef159c880bca;intrusion-set--bef4c620-0787-42a8-a96d-b7eb6e85917c;intrusion-set--44e43fad-ffcb-4210-abcf-eaaed9735f80;intrusion-set--467271fd-47c0-4e90-a3f9-d84f5cf790d0;intrusion-set--4a2ce82e-1a74-468a-a6fb-bbead541383c;intrusion-set--fe8796a4-2a02-41a0-9d27-7aa1e995feb6;intrusion-set--c416b28c-103b-4df1-9…	52	Operation Dream Job;Operation Sharpshooter	campaign--0257b35b-93ef-4a70-80dd-ad5258e6045b;campaign--37764c78-2a99-46d1-a7ea-6454b9bf93a0	2	0	5
attack-pattern--9e8b28c9-35fe-48ac-a14d-e6cc032dcbcd	T1574.010	Services File Permissions Weakness	['persistence', 'privilege-escalation', 'defense-evasion']	['Windows']	BlackEnergy	malware--54cc1d4f-5c53-4f0e-9ef5-11b4998e82e4	1			0			0	3	4
attack-pattern--9e7452df-5144-4b6e-b04a-b66dd4016747	T1534	Internal Spearphishing	['lateral-movement']	['Windows', 'macOS', 'Linux', 'SaaS', 'Office Suite']			0	Gamaredon Group;Kimsuky;Leviathan;HEXANE	intrusion-set--2e290bfe-93b5-48ce-97d6-edcd6d32b7cf;intrusion-set--0ec2f388-bf0f-4b5c-97b1-fc736d26c25f;intrusion-set--7113eaa5-ba79-4fb3-b68a-398ee9cd698e;intrusion-set--f29b7c5e-2439-42ad-a86f-9f8984fafae3	4	Operation Dream Job	campaign--0257b35b-93ef-4a70-80dd-ad5258e6045b	1	0	3
attack-pattern--9db0cf3a-a3c9-4012-8268-123b9db6fd82	T1210	Exploitation of Remote Services	['lateral-movement']	['Linux', 'Windows', 'macOS']	Flame;WannaCry;Empire;Bad Rabbit;QakBot;Emotet;NotPetya;Stuxnet;PoshC2;Lucifer;Conficker;InvisiMole;TrickBot	malware--ff6840c9-4c87-4d07-bbb6-9f50aa33d498;malware--75ecdbf1-c2bb-4afc-a3f9-c8da4de8c661;tool--3433a9e8-1c47-4320-b9bf-ed449061d1c3;malware--2eaa5319-5e1e-4dd7-bbc4-566fced3964a;malware--edc5e045-5401-42bb-ad92-52b5b2ee0de9;malware--32066e94-3112-48ca-b9eb-ba2b59d2f023;malware--5719af9d-6b16-46f9-9b28-fb019541ddbb;malware--088f1d6e-0783-47c6-9923-9c79b2af43d4;tool--4b57c098-f043-4da2-83ef-7588…	13	Wizard Spider;Fox Kitten;Ember Bear;Earth Lusca;APT28;Dragonfly;FIN7;MuddyWater;Threat Group-3390;menuPass;Tonto Team	intrusion-set--dd2d9ca6-505b-4860-a604-233685b802c7;intrusion-set--c21dd6f1-1364-4a70-a1f7-783080ec34ee;intrusion-set--a7f57cc1-4540-4429-823f-f4e56b8473c9;intrusion-set--cc613a49-9bfa-4e22-98d1-15ffbb03f034;intrusion-set--bef4c620-0787-42a8-a96d-b7eb6e85917c;intrusion-set--1c63d4ec-0a75-4daa-b1df-0d11af3d3cc1;intrusion-set--3753cc21-2dae-4dfb-8481-d004e74502cc;intrusion-set--269e8108-68c6-4f99-b…	11			0	8	2
attack-pattern--9c99724c-a483-4d60-ad9d-7f004e42e8e8	T1102.003	One-Way Communication	['command-and-control']	['Linux', 'macOS', 'Windows']	EVILNUM;Metamorfo;OnionDuke;HAMMERTOSS	malware--7cdfccda-2950-4167-981a-60872ff5d0db;malware--81c57a96-fc8c-4f91-af8e-63e24c2927c2;malware--b136d088-a829-432c-ac26-5529c26d4c7e;malware--2daa14d6-cbf3-4308-bb8e-213c324a08e4	4	Leviathan;Gamaredon Group	intrusion-set--7113eaa5-ba79-4fb3-b68a-398ee9cd698e;intrusion-set--2e290bfe-93b5-48ce-97d6-edcd6d32b7cf	2			0	2	3
attack-pattern--9c306d8d-cde7-4b4c-b6e8-d0bb16caca36	T1212	Exploitation for Credential Access	['credential-access']	['Linux', 'Windows', 'macOS', 'Identity Provider']			0			0			0	5	3
attack-pattern--9a60a291-8960-4387-8a4a-2ab5c18bb50b	T1071.002	File Transfer Protocols	['command-and-control']	['Linux', 'macOS', 'Windows', 'Network']	PoetRAT;Mythic;Machete;XAgentOSX;JPIN;Kazuar;CARROTBALL;Regin;SYSCON;Attor;SharpDisco;ShadowPad;ZxShell;NOKKI;Disco;BADHATCH;Cobalt Strike	malware--cc5497f7-a9e8-436f-94da-b2b4a9b9ad3c;tool--d505fc8b-2e64-46eb-96d6-9ef7ffca5b66;malware--35cd1d01-1ede-44d2-b073-a264d727bc04;malware--59a97b15-8189-4d51-9404-e1ce8ea4a069;malware--de6cb631-52f6-4169-a73b-7965390b0c30;malware--536be338-e2ef-4a6b-afb6-8d5568b91eb2;tool--5fc81b43-62b5-41b1-9113-c79ae5f030c4;malware--4c59cce8-cb48-4141-b9f1-f646edfaadb0;malware--edf5aee2-9b1c-4252-8e64-25b1…	17	APT41;Dragonfly;Kimsuky;SilverTerrier	intrusion-set--18854f55-ac7c-4634-bd9a-352dd07613b7;intrusion-set--1c63d4ec-0a75-4daa-b1df-0d11af3d3cc1;intrusion-set--0ec2f388-bf0f-4b5c-97b1-fc736d26c25f;intrusion-set--76565741-3452-4069-ab08-80c0ea95bbeb	4	Operation Honeybee	campaign--4553292d-12c6-4a93-934d-12160370d4e0	1	1	2
attack-pattern--ae676644-d2d2-41b7-af7e-9bed1b55898c	T1039	Data from Network Shared Drive	['collection']	['Linux', 'macOS', 'Windows']	CosmicDuke;BADNEWS;Ramsay;Egregor	malware--2eb9b131-d333-4a48-9eb4-d8dec46c19ee;malware--e9595678-d269-469e-ae6b-75e49259de63;malware--ba09b86c-1c40-4ff1-bda0-0d8c4ca35997;malware--cc4c1287-9c86-4447-810c-744f3880ec37	4	RedCurl;APT28;Gamaredon Group;Sowbug;BRONZE BUTLER;Chimera;menuPass;Fox Kitten	intrusion-set--82323c70-4186-4b61-94f5-b227c3b28e89;intrusion-set--bef4c620-0787-42a8-a96d-b7eb6e85917c;intrusion-set--2e290bfe-93b5-48ce-97d6-edcd6d32b7cf;intrusion-set--d1acfbb3-647b-4723-9154-800ec119006e;intrusion-set--93f52415-0fe4-4d3d-896c-fc9b8e88ab90;intrusion-set--8c1f0187-0826-4320-bddc-5f326cfcfe2c;intrusion-set--222fbd21-fc4f-4b7e-9f85-0e6e3a76c33f;intrusion-set--c21dd6f1-1364-4a70-a…	8	C0015	campaign--78068e68-4124-4243-b6f4-76e4e5be8a06	1	0	6
attack-pattern--b24e2a20-3b3d-4bf0-823b-1ed765398fb0	T1531	Account Access Removal	['impact']	['Linux', 'macOS', 'Windows', 'SaaS', 'IaaS', 'Office Suite']	MegaCortex;LockerGoga;Meteor;DEADWOOD	malware--909617c3-6d87-4330-8f32-bd3af38c3b92;malware--5af7a825-2d9f-400d-931a-e00eb9e27f48;malware--d79e7a60-5de9-448e-a074-f95d2d80f8d0;malware--f2e6af17-3828-4f10-88e7-343591618ddb	4	Akira;LAPSUS$	intrusion-set--46bb06cb-f2d9-4b37-8c92-a27e224ad90d;intrusion-set--d8bc9788-4f7d-41a9-9e9d-ee1ea18a8cf7	2			0	0	3
attack-pattern--b21c3b2d-02e6-45b1-980b-e69051040839	T1068	Exploitation for Privilege Escalation	['privilege-escalation']	['Linux', 'macOS', 'Windows', 'Containers']	Remsec;ZeroCleare;PoshC2;Cobalt Strike;Empire;Carberp;InvisiMole;CosmicDuke;Pandora;Siloscape;XCSSET;Zox;JHUHUGIT;Stuxnet;Hildegard;Wingbird;ProLock	malware--69d6f4a9-fcf0-4f51-bca7-597c51ad0bb8;malware--8d8518db-0f52-4f3c-8017-01389a8522bb;tool--4b57c098-f043-4da2-83ef-7588a6d426bc;malware--a7881f21-e978-4fe4-af56-92c9416a2616;tool--3433a9e8-1c47-4320-b9bf-ed449061d1c3;malware--bbcd7a02-ef24-4171-ac94-a93540173b94;malware--47afe41c-4c08-485e-b062-c3bd209a1cce;malware--2eb9b131-d333-4a48-9eb4-d8dec46c19ee;malware--a545456a-f9a7-47ad-9ea6-8b01…	17	Threat Group-3390;APT29;Turla;FIN8;PLATINUM;FIN6;MoustachedBouncer;Volt Typhoon;BITTER;Whitefly;Cobalt Group;Scattered Spider;LAPSUS$;APT33;ZIRCONIUM;APT28;APT32;Tonto Team	intrusion-set--fb366179-766c-4a4a-afa1-52bff1fd601c;intrusion-set--899ce53f-13a0-479b-a0e4-67d46e241542;intrusion-set--7a19ecb1-3c65-4de3-a230-993516aed6a6;intrusion-set--fd19bd82-1b14-49a1-a176-6cdc46b8a826;intrusion-set--f9c06633-dcff-48a1-8588-759e7cec5694;intrusion-set--2a7914cf-dff3-428d-ab0f-1014d1c28aeb;intrusion-set--7251b44b-6072-476c-b8d9-a6e32c355b28;intrusion-set--174279b4-399f-4ddb-9…	18			0	5	2
attack-pattern--b200542e-e877-4395-875b-cf1a44537ca4	T1055.012	Process Hollowing	['defense-evasion', 'privilege-escalation']	['Windows']	IcedID;Lokibot;QakBot;Cobalt Strike;Woody RAT;Azorult;RCSession;Denis;Snip3;Bandook;Raspberry Robin;Smoke Loader;ISMInjector;BADNEWS;Gootloader;Clambling;Saint Bot;Astaroth;Dtrack;WhisperGate;BBSRAT;Bazar;DarkGate;Duqu;Emotet;Agent Tesla;Ursnif;Orz;TrickBot;NETWIRE	malware--5147ef15-1cae-4707-8ea1-bee8d98b7f1d;malware--cb741463-f0fe-42e0-8d45-bc7e8335f5ae;malware--edc5e045-5401-42bb-ad92-52b5b2ee0de9;malware--a7881f21-e978-4fe4-af56-92c9416a2616;malware--3bc7e862-5610-4c02-9c48-15b2e2dc1ddb;malware--f9b05f33-d45d-4e4d-aafe-c208d38a0080;malware--03acae53-9b98-46f6-b204-16b930839055;malware--f25aab1a-0cef-4910-a85d-bb38b32ea41a;malware--4327aff5-f194-440c-b49…	30	Threat Group-3390;Gorgon Group;Patchwork;menuPass;TA2541;Kimsuky	intrusion-set--fb366179-766c-4a4a-afa1-52bff1fd601c;intrusion-set--1f21da59-6a13-455b-afd0-d58d0a5a7d27;intrusion-set--17862c7d-9e60-48a0-b48e-da4dc4c3f6b0;intrusion-set--222fbd21-fc4f-4b7e-9f85-0e6e3a76c33f;intrusion-set--467271fd-47c0-4e90-a3f9-d84f5cf790d0;intrusion-set--0ec2f388-bf0f-4b5c-97b1-fc736d26c25f	6			0	1	4
attack-pattern--b18eae87-b469-4e14-b454-b171b416bc18	T1571	Non-Standard Port	['command-and-control']	['Linux', 'macOS', 'Windows']	Emotet;StrongPity;PingPull;Raspberry Robin;WellMail;PoetRAT;SUGARUSH;Covenant;GoldenSpy;MoonWind;HOPLIGHT;ZxShell;BendyBear;Metamorfo;njRAT;HARDRAIN;OSX_OCEANLOTUS.D;Pikabot;RotaJakiro;RTM;Derusbi;QuasarRAT;BADCALL;TrickBot;Sardonic;MacMa;RedLeaves;GravityRAT;Bankshot;Cyclops Blink;TYPEFRAME	malware--32066e94-3112-48ca-b9eb-ba2b59d2f023;malware--20945359-3b39-4542-85ef-08ecb4e1c174;malware--3a0f6128-0a01-421d-8eca-e57d8671b1f1;malware--4e385fa6-ebe0-43fc-9ccf-5b51b5dc4d79;malware--959f3b19-2dc8-48d5-8942-c66813a5101a;malware--cc5497f7-a9e8-436f-94da-b2b4a9b9ad3c;malware--44e2a842-415b-47f4-8549-83fbdb8a5674;tool--05fb53c8-e2ac-4e17-a0c9-a0825e1198bf;malware--b9704a7d-feef-4af9-8898-5…	31	WIRTE;Silence;APT32;Ember Bear;Sandworm Team;Lazarus Group;Magic Hound;FIN7;APT33;Rocke;DarkVishnya;APT-C-36	intrusion-set--f8cb7b36-62ef-4488-8a6d-a7033e3271c1;intrusion-set--d13c8a7f-740b-4efa-a232-de7d6bb05321;intrusion-set--247cb30b-955f-42eb-97a5-a89fef69341e;intrusion-set--a7f57cc1-4540-4429-823f-f4e56b8473c9;intrusion-set--381fcf73-60f6-4ab2-9991-6af3cbc35192;intrusion-set--c93fccb1-e8e8-42cf-ae33-2ad1d183913a;intrusion-set--f9d6633a-55e6-4adc-9263-6ae080421a13;intrusion-set--3753cc21-2dae-4dfb-8…	12	Operation Wocao;C0018;C0032;KV Botnet Activity	campaign--b03d5112-e23a-4ac8-add0-be7502d24eff;campaign--519ee082-8ab6-439b-988f-a8a3f02c8d30;campaign--7ec2826c-0bf0-4b47-acae-fd683431a4ca;campaign--0c259854-4044-4f6c-ac49-118d484b3e3b	4	2	2
attack-pattern--b17a1a56-e99c-403c-8948-561df0cffe81	T1078	Valid Accounts	['defense-evasion', 'persistence', 'privilege-escalation', 'initial-access']	['Windows', 'SaaS', 'IaaS', 'Linux', 'macOS', 'Containers', 'Network', 'Office Suite', 'Identity Provider']	Kinsing;SeaDuke;Duqu;Dtrack;Industroyer;Linux Rabbit	malware--d6e55656-e43f-411f-a7af-45df650471c5;malware--67e6d66b-1b82-4699-b47a-e2efb6268d14;malware--68dca94f-c11d-421e-9287-7c501108e18c;malware--f8774023-8021-4ece-9aca-383ac89d2759;malware--e401d4fe-f0c9-44f0-98e6-f93487678808;malware--0efefea5-78da-4022-92bc-d726139e8883	6	Dragonfly;APT18;GALLIUM;FIN8;FIN4;APT41;FIN7;Lazarus Group;Chimera;Volt Typhoon;menuPass;Play;Suckfly;Threat Group-3390;APT28;Cinnamon Tempest;Sandworm Team;LAPSUS$;Akira;Carbanak;Wizard Spider;APT29;Leviathan;Indrik Spider;PittyTiger;Axiom;OilRig;Silence;APT39;Star Blizzard;Silent Librarian;Ke3chang;FIN5;POLONIUM;APT33;FIN10;FIN6;Fox Kitten;INC Ransom	intrusion-set--1c63d4ec-0a75-4daa-b1df-0d11af3d3cc1;intrusion-set--38fd6a28-3353-4f2b-bb2b-459fecd5c648;intrusion-set--06a11b7e-2a36-47fe-8d3e-82c265df3258;intrusion-set--fd19bd82-1b14-49a1-a176-6cdc46b8a826;intrusion-set--d0b3393b-3bec-4ba3-bda9-199d30db47b6;intrusion-set--18854f55-ac7c-4634-bd9a-352dd07613b7;intrusion-set--3753cc21-2dae-4dfb-8481-d004e74502cc;intrusion-set--c93fccb1-e8e8-42cf-a…	39	C0032;Night Dragon;Operation Wocao;2015 Ukraine Electric Power Attack;SolarWinds Compromise;HomeLand Justice	campaign--7ec2826c-0bf0-4b47-acae-fd683431a4ca;campaign--ae407e32-87e0-4d92-8705-3ae25d504d8a;campaign--b03d5112-e23a-4ac8-add0-be7502d24eff;campaign--46421788-b6e1-4256-b351-f8beffd1afba;campaign--808d6b30-df4e-4341-8248-724da4bac650;campaign--7e21077d-2589-43a7-a5f9-490061289526	6	8	3
attack-pattern--b0533c6e-8fea-4788-874f-b799cacc4b92	T1027.005	Indicator Removal from Tools	['defense-evasion']	['Linux', 'macOS', 'Windows']	Cobalt Strike;GravityRAT;PowerSploit;Penquin;QakBot;InvisiMole;Daserf;SUNBURST;Waterbear	malware--a7881f21-e978-4fe4-af56-92c9416a2616;malware--1d1fce2f-0db5-402b-9843-4278a0694637;tool--13cd9151-83b7-410d-9f98-25d0f0d1d80d;malware--d18cb958-f4ad-4fb3-bb4f-e8994d206550;malware--edc5e045-5401-42bb-ad92-52b5b2ee0de9;malware--47afe41c-4c08-485e-b062-c3bd209a1cce;malware--b6b3dfc7-9a81-43ff-ac04-698bad48973a;malware--a8839c95-029f-44cf-8f3d-a3cf2039e927;malware--f3f1fbed-7e29-49cb-8579-4…	9	Patchwork;Deep Panda;GALLIUM;APT3;Turla;OilRig	intrusion-set--17862c7d-9e60-48a0-b48e-da4dc4c3f6b0;intrusion-set--a653431d-6a5e-4600-8ad3-609b5af57064;intrusion-set--06a11b7e-2a36-47fe-8d3e-82c265df3258;intrusion-set--0bbdf25b-30ff-4894-a1cd-49260d0dd2d9;intrusion-set--7a19ecb1-3c65-4de3-a230-993516aed6a6;intrusion-set--4ca1929c-7d64-4aab-b849-badbfc0c760d	6	Operation Wocao;Triton Safety Instrumented System Attack	campaign--b03d5112-e23a-4ac8-add0-be7502d24eff;campaign--45a98f02-852f-49b2-94c0-c63207bebbbf	2	0	1
attack-pattern--afddee82-3385-4682-ad90-eeced33f2d07	T1059.011	Lua	['execution']	['Linux', 'macOS', 'Windows', 'Network']	EvilBunny;Remsec;PoetRAT	malware--a8a778f5-0035-4870-bb25-53dc05029586;malware--69d6f4a9-fcf0-4f51-bca7-597c51ad0bb8;malware--cc5497f7-a9e8-436f-94da-b2b4a9b9ad3c	3			0			0	3	2
attack-pattern--aedfca76-3b30-4866-b2aa-0f1d7fd1e4b6	T1574	Hijack Execution Flow	['persistence', 'privilege-escalation', 'defense-evasion']	['Linux', 'macOS', 'Windows']	DarkGate;Dtrack;Denis;Nightdoor;Raspberry Robin;ShimRat;COATHANGER;Saint Bot	malware--6f6f67c9-556d-4459-95c2-78d272190e52;malware--f8774023-8021-4ece-9aca-383ac89d2759;malware--f25aab1a-0cef-4910-a85d-bb38b32ea41a;malware--51f78dfc-52f9-424e-8753-bb4246188313;malware--4e385fa6-ebe0-43fc-9ccf-5b51b5dc4d79;malware--5763217a-05b6-4edd-9bca-057e47b5e403;malware--0c242cc5-58d3-4fe3-a866-b00a4b6fb817;malware--7724581b-06ff-4d2b-b77c-80dc8d53070b	8			0	Pikabot Distribution February 2024;C0017	campaign--81e89fb4-8d07-4d8a-82f4-bf084f9d5d53;campaign--ba6dfa37-f401-4140-88b0-8938f2895e61	2	10	7
attack-pattern--ad255bfe-a9e6-4b52-a258-8d3462abe842	T1001	Data Obfuscation	['command-and-control']	['Linux', 'macOS', 'Windows']	Okrum;SLOTHFULMEDIA;Ninja;TrailBlazer;FlawedAmmyy;SideTwist;FunnyDream;RDAT;FRAMESTING;DarkGate	malware--4b6ec280-7bbb-48ff-ae59-b189520ebe83;malware--feb2d7bb-aacb-48df-ad04-ccf41a30cd90;malware--023254de-caaf-4a05-b2c7-e4e2f283f7a5;malware--bdad6f3b-de88-42fa-9295-d29b5271808e;malware--432555de-63bf-4f2a-a3fa-f720a4561078;malware--df4cd566-ff2f-4d08-976d-8c86e95782de;malware--be25c1c0-1590-4219-a3d5-6f31799d1d1b;malware--4b346d12-7f91-48d2-8f06-b26ffa0d825b;malware--bcaae558-9697-47a2-9ec…	10	Gamaredon Group	intrusion-set--2e290bfe-93b5-48ce-97d6-edcd6d32b7cf	1	Operation Wocao	campaign--b03d5112-e23a-4ac8-add0-be7502d24eff	1	1	1
attack-pattern--acd0ba37-7ba9-4cc5-ac61-796586cd856d	T1559	Inter-Process Communication	['execution']	['Windows', 'macOS', 'Linux']	Raspberry Robin;Uroburos;HyperStack;ROADSWEEP;PITSTOP;Cyclops Blink;Ninja;LunarWeb;RotaJakiro	malware--4e385fa6-ebe0-43fc-9ccf-5b51b5dc4d79;malware--80a014ba-3fef-4768-990b-37d8bd10d7f4;malware--2cf7dec3-66fc-423f-b2c7-58f1de243b4e;malware--be471c69-12d5-4bcc-9dad-3d42c3dbca4b;malware--d79b1800-3b5d-4a4f-8863-8251eca793e2;malware--b350b47f-88fe-4921-8538-6d9c59bac84e;malware--023254de-caaf-4a05-b2c7-e4e2f283f7a5;malware--e1284931-3f85-4262-a641-9ae8bb0576a0;malware--08e844a8-371f-4fe3-9d1…	9			0			0	6	4
attack-pattern--ac9e6b22-11bf-45d7-9181-c1cb08360931	T1565	Data Manipulation	['impact']	['Linux', 'macOS', 'Windows']			0	FIN13	intrusion-set--fd66436e-4d33-450e-ac4c-f7810f1c85f4	1			0	4	7
attack-pattern--ac08589e-ee59-4935-8667-d845e38fe579	T1562.001	Disable or Modify Tools	['defense-evasion']	['Windows', 'macOS', 'Linux', 'Containers', 'IaaS', 'Network']	RunningRAT;H1N1;Netwalker;Ryuk;SUNBURST;Diavol;LockerGoga;ChChes;Avaddon;Ebury;SILENTTRINITY;POWERSTATS;REvil;Cobalt Strike;NanHaiShu;Clop;WhisperGate;HDoor;DarkGate;KOCTOPUS;ThiefQuest;Goopy;Meteor;Hildegard;Grandoreiro;Raspberry Robin;MegaCortex;Bazar;Carberp;WarzoneRAT;JPIN;ZIPLINE;MultiLayer Wiper;Pysa;StrongPity;Egregor;EKANS;Gold Dragon;DarkComet;TinyZBot;ZxShell;SslMM;Agent Tesla;RobbinHoo…	malware--60d50676-459a-47dd-92e9-a827a9fe9c58;malware--f8dfbc54-b070-4224-b560-79aaa5f835bd;malware--754effde-613c-4244-a83e-fb659b2a4d06;malware--a020a61c-423f-4195-8c46-ba1d21abba37;malware--a8839c95-029f-44cf-8f3d-a3cf2039e927;malware--4e9bdf9a-4957-47f6-87b3-c76898d3f623;malware--5af7a825-2d9f-400d-931a-e00eb9e27f48;malware--dc5d1a33-62aa-4a0c-aa8c-589b87beb11e;malware--58c5a3a1-928f-4094-9e9…	60	Turla;TA2541;INC Ransom;Agrius;MuddyWater;FIN6;Gamaredon Group;TA505;TeamTNT;Indrik Spider;Play;Lazarus Group;Ember Bear;Putter Panda;Gorgon Group;BRONZE BUTLER;Aquatic Panda;Magic Hound;Rocke;Kimsuky;Wizard Spider;Saint Bear	intrusion-set--7a19ecb1-3c65-4de3-a230-993516aed6a6;intrusion-set--467271fd-47c0-4e90-a3f9-d84f5cf790d0;intrusion-set--cb41e991-65f4-4668-a65f-f4200545b5a1;intrusion-set--b8137919-38cb-4db0-90f3-437be885faba;intrusion-set--269e8108-68c6-4f99-b911-14b2e765dec2;intrusion-set--2a7914cf-dff3-428d-ab0f-1014d1c28aeb;intrusion-set--2e290bfe-93b5-48ce-97d6-edcd6d32b7cf;intrusion-set--7eda3dd8-b09b-4705-8…	22	KV Botnet Activity;SolarWinds Compromise;HomeLand Justice;Cutting Edge;2015 Ukraine Electric Power Attack;Night Dragon	campaign--0c259854-4044-4f6c-ac49-118d484b3e3b;campaign--808d6b30-df4e-4341-8248-724da4bac650;campaign--7e21077d-2589-43a7-a5f9-490061289526;campaign--4fdd2487-26c1-494e-8702-ec5abe9aa1d9;campaign--46421788-b6e1-4256-b351-f8beffd1afba;campaign--ae407e32-87e0-4d92-8705-3ae25d504d8a	6	4	8
attack-pattern--a9e2cea0-c805-4bf8-9e31-f5f0513a3634	T1137.003	Outlook Forms	['persistence']	['Windows', 'Office Suite']	Ruler	tool--90ac9266-68ce-46f2-b24f-5eb3b2a8ea38	1			0			0	2	3
attack-pattern--a93494bb-4b80-4ea1-8695-3236a49916fd	T1110	Brute Force	['credential-access']	['Windows', 'SaaS', 'IaaS', 'Linux', 'macOS', 'Containers', 'Network', 'Office Suite', 'Identity Provider']	Kinsing;PoshC2;Chaos;Caterpillar WebShell;QakBot;Pysa;CrackMapExec	malware--d6e55656-e43f-411f-a7af-45df650471c5;tool--4b57c098-f043-4da2-83ef-7588a6d426bc;malware--5bcd5511-6756-4824-a692-e8bb109364af;malware--751b77e6-af1f-483b-93fe-eddf17f92a64;malware--edc5e045-5401-42bb-ad92-52b5b2ee0de9;malware--a19c1197-9414-46e3-986f-0f609ff4a46b;tool--c4810609-7da6-48ec-8057-1b70a7814db0	7	Fox Kitten;HEXANE;FIN5;OilRig;APT38;APT41;Ember Bear;Turla;DarkVishnya;Agrius;APT28;APT39;Dragonfly	intrusion-set--c21dd6f1-1364-4a70-a1f7-783080ec34ee;intrusion-set--f29b7c5e-2439-42ad-a86f-9f8984fafae3;intrusion-set--85403903-15e0-4f9f-9be4-a259ecad4022;intrusion-set--4ca1929c-7d64-4aab-b849-badbfc0c760d;intrusion-set--00f67a77-86a4-4adf-be26-1a54fc713340;intrusion-set--18854f55-ac7c-4634-bd9a-352dd07613b7;intrusion-set--a7f57cc1-4540-4429-823f-f4e56b8473c9;intrusion-set--7a19ecb1-3c65-4de3-a…	13	Operation Dream Job;2016 Ukraine Electric Power Attack	campaign--0257b35b-93ef-4a70-80dd-ad5258e6045b;campaign--aa73efef-1418-4dbe-b43c-87a498e97234	2	4	3
attack-pattern--a782ebe2-daba-42c7-bc82-e8e9d923162d	T1090.003	Multi-hop Proxy	['command-and-control']	['Linux', 'macOS', 'Windows', 'Network']	GreyEnergy;Ursnif;Keydnap;MacSpy;Attor;Ninja;Siloscape;Uroburos;Cyclops Blink;Dok;NGLite;StrongPity;NKAbuse;Tor;FRP;Dridex;Kobalos;WannaCry;Industroyer	malware--308b3d68-a084-4dfb-885a-3125e1a9c1e8;malware--1492d0f8-7e14-4af3-9239-bc3fe10d3407;malware--4b072c90-bc7a-432b-940e-016fc1c01761;malware--f72251cb-2be5-421f-a081-99c29a1209e7;malware--8f423bd7-6ca7-4303-9e85-008c7ad5fdaa;malware--023254de-caaf-4a05-b2c7-e4e2f283f7a5;malware--4fbd565b-bf55-4ac7-80b4-b183a7b64b9c;malware--80a014ba-3fef-4768-990b-37d8bd10d7f4;malware--b350b47f-88fe-4921-853…	19	Ember Bear;APT28;Leviathan;Inception;FIN4;APT29;ZIRCONIUM;Volt Typhoon	intrusion-set--a7f57cc1-4540-4429-823f-f4e56b8473c9;intrusion-set--bef4c620-0787-42a8-a96d-b7eb6e85917c;intrusion-set--7113eaa5-ba79-4fb3-b68a-398ee9cd698e;intrusion-set--ead23196-d7b6-4ce6-a124-4ab4b67d81bd;intrusion-set--d0b3393b-3bec-4ba3-bda9-199d30db47b6;intrusion-set--899ce53f-13a0-479b-a0e4-67d46e241542;intrusion-set--4283ae19-69c7-4347-a35e-b56f08eb660b;intrusion-set--174279b4-399f-4ddb-9…	8	CostaRicto;Operation Wocao	campaign--f9cc545e-b0ef-4b92-8884-a3a4427609f6;campaign--b03d5112-e23a-4ac8-add0-be7502d24eff	2	1	3
attack-pattern--a750a9f6-0bde-4bb3-9aae-1e2786e9780c	T1070.005	Network Share Connection Removal	['defense-evasion']	['Windows']	Net;RobbinHood;DUSTTRAP;InvisiMole	tool--03342581-f790-4f03-ba41-e82e67392e23;malware--0a607c53-df52-45da-a75d-0e53df4dad5f;malware--33139388-de0c-49ff-862a-041c315b142d;malware--47afe41c-4c08-485e-b062-c3bd209a1cce	4	Threat Group-3390	intrusion-set--fb366179-766c-4a4a-afa1-52bff1fd601c	1			0	0	4
attack-pattern--a718a0c8-5768-41a1-9958-a1cc3f995e99	T1496.001	Compute Hijacking	['impact']	['Windows', 'IaaS', 'Linux', 'macOS', 'Containers']	Lucifer;Skidmap;CookieMiner;Bonadan;DarkGate;LoudMiner;Hildegard;Imminent Monitor;Kinsing	malware--54a73038-1937-4d71-a253-316e76d5413c;malware--4b68b5ea-2e1b-4225-845b-8632f702b9a0;malware--eedc01d5-95e6-4d21-bcd4-1121b1df4586;malware--4c6d62c2-89f5-4159-8fab-0190b1f9d328;malware--6f6f67c9-556d-4459-95c2-78d272190e52;malware--f99f3dcc-683f-4936-8791-075ac5e58f10;malware--40a1b8ec-7295-416c-a6b1-68181d86f120;tool--8f8cd191-902c-4e83-bf20-b57c8c4640e9;malware--d6e55656-e43f-411f-a7af-4…	9	Blue Mockingbird;Rocke;TeamTNT;APT41	intrusion-set--73a80fab-2aa3-48e0-a4d0-3a4828200aee;intrusion-set--44102191-3a31-45f8-acbe-34bdb441d5ad;intrusion-set--35d1b3be-49d4-42f1-aaa6-ef159c880bca;intrusion-set--18854f55-ac7c-4634-bd9a-352dd07613b7	4			0	0	7
attack-pattern--a6937325-9321-4e2e-bb2b-3ed2d40b2a9d	T1218.001	Compiled HTML File	['defense-evasion']	['Windows']	Astaroth	malware--edb24a93-1f7a-4bbf-a738-1397a14662c6	1	OilRig;Silence;Dark Caracal;APT38;APT41	intrusion-set--4ca1929c-7d64-4aab-b849-badbfc0c760d;intrusion-set--d13c8a7f-740b-4efa-a232-de7d6bb05321;intrusion-set--8a831aaa-f3e0-47a3-bed8-a9ced744dd12;intrusion-set--00f67a77-86a4-4adf-be26-1a54fc713340;intrusion-set--18854f55-ac7c-4634-bd9a-352dd07613b7	5			0	2	3
attack-pattern--887274fc-2d63-4bdc-82f3-fae56d1d5fdc	T1027.012	LNK Icon Smuggling	['defense-evasion']	['Windows']			0			0			0	2	2
attack-pattern--8868cb5b-d575-4a60-acb2-07d37389a2fd	T1205.001	Port Knocking	['defense-evasion', 'persistence', 'command-and-control']	['Linux', 'macOS', 'Windows', 'Network']	Mafalda;metaMain	malware--3be1fb7a-0f7e-415e-8e3a-74a80d596e68;malware--df350889-4de9-44e5-8cb3-888b8343e97c	2	PROMETHIUM	intrusion-set--efed95ba-d7e8-47ff-8c53-99c42426ee7c	1			0	1	2
attack-pattern--86a96bf6-cf8b-411c-aaeb-8959944d64f7	T1567.001	Exfiltration to Code Repository	['exfiltration']	['Linux', 'macOS', 'Windows']	Empire	tool--3433a9e8-1c47-4320-b9bf-ed449061d1c3	1			0			0	1	4
attack-pattern--86850eff-2729-40c3-b85e-c4af26da4a2d	T1134.001	Token Impersonation/Theft	['defense-evasion', 'privilege-escalation']	['Windows']	FinFisher;Emotet;Stuxnet;BitPaymer;Shamoon;SILENTTRINITY;Tarrask;Cobalt Strike;Aria-body;REvil;Okrum;Siloscape;Pupy;BADHATCH	malware--a5528622-3a8a-4633-86ce-8cdaf8423858;malware--32066e94-3112-48ca-b9eb-ba2b59d2f023;malware--088f1d6e-0783-47c6-9923-9c79b2af43d4;malware--fa766a65-5136-4ff3-8429-36d08eaa0100;malware--8901ac23-6b50-410c-b0dd-d8174a86f9b3;tool--1244e058-fa10-48cb-b484-0bcf671107ae;malware--988976ff-beeb-4fb5-b07d-ca7437ea66e8;malware--a7881f21-e978-4fe4-af56-92c9416a2616;malware--3161d76a-e2b2-4b97-9906-2…	14	APT28;FIN8	intrusion-set--bef4c620-0787-42a8-a96d-b7eb6e85917c;intrusion-set--fd19bd82-1b14-49a1-a176-6cdc46b8a826	2	HomeLand Justice	campaign--7e21077d-2589-43a7-a5f9-490061289526	1	2	2
attack-pattern--866d0d6d-02c6-42bd-aa2f-02907fdc0969	T1654	Log Enumeration	['discovery']	['Linux', 'macOS', 'Windows', 'IaaS']	Pacu;DUSTTRAP	tool--1b3b8f96-43b1-4460-8e02-1f53d7802fb9;malware--33139388-de0c-49ff-862a-041c315b142d	2	APT5;Ember Bear;Aquatic Panda;Volt Typhoon	intrusion-set--c1aab4c9-4c34-4f4f-8541-d529e46a07f9;intrusion-set--a7f57cc1-4540-4429-823f-f4e56b8473c9;intrusion-set--64b52e7d-b2c4-4a02-9372-08a463f5dc11;intrusion-set--174279b4-399f-4ddb-966e-5efedd1dd5f2	4			0	1	3
attack-pattern--861b8fd2-57f3-4ee1-ab5d-c19c3b8c7a4a	T1606.001	Web Cookies	['credential-access']	['Linux', 'macOS', 'Windows', 'SaaS', 'IaaS']			0			0	SolarWinds Compromise	campaign--808d6b30-df4e-4341-8248-724da4bac650	1	2	2
attack-pattern--853c4192-4311-43e1-bfbb-b11b14911852	T1480	Execution Guardrails	['defense-evasion']	['Linux', 'macOS', 'Windows']	Anchor;DEADEYE;CHIMNEYSWEEP;DarkGate;BitPaymer;BPFDoor;VaporRage;EnvyScout;Raspberry Robin;Small Sieve;Torisma;SUNSPOT;Apostle;Stuxnet;LunarLoader;ROADSWEEP;NativeZone;BoomBox	malware--5f1d4579-4e8f-48e7-860e-2da773ae432e;malware--c46eb8e6-bf29-4696-8008-3ddb0b4ca470;malware--542e3384-341a-455b-bb48-4917b25e3b00;malware--6f6f67c9-556d-4459-95c2-78d272190e52;malware--fa766a65-5136-4ff3-8429-36d08eaa0100;malware--8d1f89fd-4dde-40ab-80e0-a7b80249162e;malware--96eca9b9-b37f-42f1-96dc-a2c441403194;malware--2f8229dc-da94-41c6-89ba-b5b6c32f6b7d;malware--4e385fa6-ebe0-43fc-9cc…	18	Gamaredon Group	intrusion-set--2e290bfe-93b5-48ce-97d6-edcd6d32b7cf	1			0	1	2
attack-pattern--851e071f-208d-4c79-adc6-5974c85c78f3	T1657	Financial Theft	['impact']	['Linux', 'macOS', 'Windows', 'SaaS', 'Office Suite']	DarkGate	malware--6f6f67c9-556d-4459-95c2-78d272190e52	1	INC Ransom;Kimsuky;FIN13;Akira;Cinnamon Tempest;Malteiro;Scattered Spider;Play;SilverTerrier	intrusion-set--cb41e991-65f4-4668-a65f-f4200545b5a1;intrusion-set--0ec2f388-bf0f-4b5c-97b1-fc736d26c25f;intrusion-set--fd66436e-4d33-450e-ac4c-f7810f1c85f4;intrusion-set--46bb06cb-f2d9-4b37-8c92-a27e224ad90d;intrusion-set--8b1e16f6-e7c8-4b7a-a5df-f81232c13e2f;intrusion-set--bf668120-e9a6-4017-a014-bfc0f5232656;intrusion-set--44d37b89-a739-4810-9111-0d2617a8939b;intrusion-set--ecbf507f-6786-4121-a…	9			0	2	1
attack-pattern--84e02621-8fdf-470f-bd58-993bb6a89d91	T1104	Multi-Stage Channels	['command-and-control']	['Linux', 'macOS', 'Windows']	BLACKCOFFEE;LunarWeb;Bazar;Valak;BACKSPACE;Snip3;Latrodectus;Uroburos;Chaos	malware--d69c8146-ab35-4d50-8382-6fc80e641d43;malware--e1284931-3f85-4262-a641-9ae8bb0576a0;malware--99fdf3b4-96ef-4ab9-b191-fc683441cad0;malware--ade37ada-14af-4b44-b36c-210eec255d53;malware--fb261c56-b80e-43a9-8351-c84081e7213d;malware--4327aff5-f194-440c-b499-4d9730cc1eab;malware--76fde8df-3495-47c9-82eb-125c4f7fb621;malware--80a014ba-3fef-4768-990b-37d8bd10d7f4;malware--5bcd5511-6756-4824-a69…	9	APT3;Lazarus Group;MuddyWater;APT41	intrusion-set--0bbdf25b-30ff-4894-a1cd-49260d0dd2d9;intrusion-set--c93fccb1-e8e8-42cf-ae33-2ad1d183913a;intrusion-set--269e8108-68c6-4f99-b911-14b2e765dec2;intrusion-set--18854f55-ac7c-4634-bd9a-352dd07613b7	4			0	1	2
attack-pattern--840a987a-99bd-4a80-a5c9-0cb2baa6cade	T1218.005	Mshta	['defense-evasion']	['Windows']	Koadic;Xbash;BabyShark;POWERSTATS;Metamorfo;Sibot;NanHaiShu;Revenge RAT;Covenant;Pteranodon	tool--c8655260-9f4b-44e3-85e1-6538a5f6e4f4;malware--6a92d80f-cc65-45f6-aa66-3cdea6786b3c;malware--d1b7830a-fced-4be3-a99c-f495af9d9e1b;malware--e8545794-b98c-492b-a5b3-4b5a02682e37;malware--81c57a96-fc8c-4f91-af8e-63e24c2927c2;malware--979adb5a-dc30-48f0-9e3d-9a26d866928c;malware--705f0783-5f7d-4491-b6b7-9628e6e006d2;malware--bdb27a1d-1844-42f1-a0c0-826027ae0326;tool--05fb53c8-e2ac-4e17-a0c9-a082…	10	Lazarus Group;MuddyWater;Sidewinder;LazyScripter;Mustang Panda;TA2541;APT32;Confucius;APT29;Kimsuky;Inception;FIN7;Earth Lusca;SideCopy;Gamaredon Group;TA551	intrusion-set--c93fccb1-e8e8-42cf-ae33-2ad1d183913a;intrusion-set--269e8108-68c6-4f99-b911-14b2e765dec2;intrusion-set--3fc023b2-c5cc-481d-9c3e-70141ae1a87e;intrusion-set--abc5a1d4-f0dc-49d1-88a1-4a80e478bb03;intrusion-set--420ac20b-f2b9-42b8-aa1a-6d4b72895ca4;intrusion-set--467271fd-47c0-4e90-a3f9-d84f5cf790d0;intrusion-set--247cb30b-955f-42eb-97a5-a89fef69341e;intrusion-set--6eded342-33e5-4451-b…	16	Operation Dust Storm;C0015	campaign--4603cf2f-06d0-4970-9c5d-5071b08c817f;campaign--78068e68-4124-4243-b6f4-76e4e5be8a06	2	2	4
attack-pattern--83a766f8-1501-4b3a-a2de-2e2849e8dfc1	T1568.003	DNS Calculation	['command-and-control']	['Linux', 'macOS', 'Windows']			0	APT12	intrusion-set--c47f937f-1022-4f42-8525-e7a4779a14cb	1			0	0	1
attack-pattern--837f9164-50af-4ac0-8219-379d8a74cefc	T1552.001	Credentials In Files	['credential-access']	['Windows', 'IaaS', 'Linux', 'macOS', 'Containers']	Agent Tesla;XTunnel;Smoke Loader;PoshC2;Emotet;Pupy;Empire;LaZagne;Azorult;Hildegard;Pysa;AADInternals;TrickBot;BlackEnergy;pngdowner;QuasarRAT;jRAT	malware--e7a5229f-05eb-440e-b982-9a6d2b2b87c8;malware--7343e208-7cab-45f2-a47b-41ba5e2f0fab;malware--0c824410-58ff-49b2-9cf2-1c96b182bdf0;tool--4b57c098-f043-4da2-83ef-7588a6d426bc;malware--32066e94-3112-48ca-b9eb-ba2b59d2f023;tool--cb69b20d-56d0-41ab-8440-4a4b251614d4;tool--3433a9e8-1c47-4320-b9bf-ed449061d1c3;tool--b76b2d94-60e4-4107-a903-4a3a7622fb3b;malware--f9b05f33-d45d-4e4d-aafe-c208d38a00…	17	APT33;Indrik Spider;FIN13;APT3;Fox Kitten;TA505;Kimsuky;Leafminer;MuddyWater;TeamTNT;Scattered Spider;RedCurl;Ember Bear;OilRig	intrusion-set--fbd29c89-18ba-4c2d-b792-51c0adee049f;intrusion-set--01e28736-2ffc-455b-9880-ed4d1407ae07;intrusion-set--fd66436e-4d33-450e-ac4c-f7810f1c85f4;intrusion-set--0bbdf25b-30ff-4894-a1cd-49260d0dd2d9;intrusion-set--c21dd6f1-1364-4a70-a1f7-783080ec34ee;intrusion-set--7eda3dd8-b09b-4705-8090-c2ad9fb8c14d;intrusion-set--0ec2f388-bf0f-4b5c-97b1-fc736d26c25f;intrusion-set--32bca8ff-d900-4877-a…	14			0	4	3
attack-pattern--830c9528-df21-472c-8c14-a036bf17d665	T1102	Web Service	['command-and-control']	['Linux', 'macOS', 'Windows']	Nightdoor;Snip3;Latrodectus;Raspberry Robin;Carbon;BoomBox;SharpStage;Hildegard;DropBook;SMOKEDHAM;Bumblebee;WhisperGate;DarkTortilla;ngrok;CharmPower;CHIMNEYSWEEP;Brute Ratel C4;Doki;Sibot;BADHATCH;NETWIRE;SocGholish;GuLoader;Bazar	malware--51f78dfc-52f9-424e-8753-bb4246188313;malware--4327aff5-f194-440c-b499-4d9730cc1eab;malware--76fde8df-3495-47c9-82eb-125c4f7fb621;malware--4e385fa6-ebe0-43fc-9ccf-5b51b5dc4d79;malware--b7e9880a-7a7c-4162-bddb-e28e8ef2bf1f;malware--c26f1c05-b861-4970-94dc-2f7f921a3074;malware--0ba9281c-93fa-4b29-8e9e-7ef918c7b13a;malware--40a1b8ec-7295-416c-a6b1-68181d86f120;malware--3ae6097d-d700-46c6-8b2…	24	RedCurl;Inception;Rocke;FIN6;FIN8;LazyScripter;EXOTIC LILY;Mustang Panda;APT32;TeamTNT;Gamaredon Group;Turla;Fox Kitten	intrusion-set--82323c70-4186-4b61-94f5-b227c3b28e89;intrusion-set--ead23196-d7b6-4ce6-a124-4ab4b67d81bd;intrusion-set--44102191-3a31-45f8-acbe-34bdb441d5ad;intrusion-set--2a7914cf-dff3-428d-ab0f-1014d1c28aeb;intrusion-set--fd19bd82-1b14-49a1-a176-6cdc46b8a826;intrusion-set--abc5a1d4-f0dc-49d1-88a1-4a80e478bb03;intrusion-set--129f2f77-1ab2-4c35-bd5e-21260cee92af;intrusion-set--420ac20b-f2b9-42b8-a…	13	APT41 DUST;C0027;Operation Spalax;C0017	campaign--add4d9de-1256-4166-83b8-57087288dced;campaign--df74f7ad-b10d-431c-9f1d-a2bc18dadefa;campaign--4c840263-bbda-440d-a22b-674679ddebf1;campaign--ba6dfa37-f401-4140-88b0-8938f2895e61	4	2	3
attack-pattern--82caa33e-d11a-433a-94ea-9b5a5fbef81d	T1497	Virtualization/Sandbox Evasion	['defense-evasion', 'discovery']	['Windows', 'macOS', 'Linux']	Agent Tesla;IcedID;StoneDrill;Carberp;Black Basta;Bisonal;Raspberry Robin;RTM;Gelsemium;Bazar;Metamorfo;CHOPSTICK;Bumblebee;Kevin;CozyCar;Egregor;Squirrelwaffle;Hancitor;Pteranodon	malware--e7a5229f-05eb-440e-b982-9a6d2b2b87c8;malware--5147ef15-1cae-4707-8ea1-bee8d98b7f1d;malware--8dbadf80-468c-4a62-b817-4e4d8b606887;malware--bbcd7a02-ef24-4171-ac94-a93540173b94;malware--8d242fb4-9033-4f13-8a88-4b9b4bcd9a53;malware--65ffc206-d7c1-45b3-b543-f6b726e7840d;malware--4e385fa6-ebe0-43fc-9ccf-5b51b5dc4d79;malware--92ec0cbd-2c30-44a2-b270-73f4ec949841;malware--efa7c4d6-8e30-41d9-a8f…	19	Saint Bear;Darkhotel	intrusion-set--674582ec-51c4-42ce-b409-797239e37a2a;intrusion-set--9e729a7e-0dd6-4097-95bf-db8d64911383	2	Operation Spalax	campaign--4c840263-bbda-440d-a22b-674679ddebf1	1	0	3
attack-pattern--824add00-99a1-4b15-9a2d-6c5683b7b497	T1562.010	Downgrade Attack	['defense-evasion']	['Windows', 'Linux', 'macOS']	SILENTTRINITY	tool--1244e058-fa10-48cb-b484-0bcf671107ae	1			0			0	2	3
attack-pattern--808e6329-ca91-4b87-ac2d-8eadc5f8f327	T1218.012	Verclsid	['defense-evasion']	['Windows']	Hancitor	malware--ef2247bf-8062-404b-894f-d65d00564817	1			0			0	3	2
attack-pattern--806a49c4-970d-43f9-9acc-ac0ee11e6662	T1055.002	Portable Executable Injection	['defense-evasion', 'privilege-escalation']	['Windows']	Brute Ratel C4;InvisiMole;Carbanak;GreyEnergy;Gootloader;DUSTPAN;Lizar;Pikabot;Zeus Panda	tool--75d8b521-6b6a-42ff-8af3-d97e20ce12a5;malware--47afe41c-4c08-485e-b062-c3bd209a1cce;malware--72f54d66-675d-4587-9bd3-4ed09f9522e4;malware--308b3d68-a084-4dfb-885a-3125e1a9c1e8;malware--396c18b9-26fb-4435-8589-fb856502e4c4;malware--37487ff6-de2a-4c14-9e8b-ba3b97f78aaf;malware--f74a5069-015d-4404-83ad-5ca01056c0dc;malware--02739f57-7585-4319-acd3-794ae8ff3a70;malware--198db886-47af-4f4c-bff5-1…	9	Rocke;Gorgon Group	intrusion-set--44102191-3a31-45f8-acbe-34bdb441d5ad;intrusion-set--1f21da59-6a13-455b-afd0-d58d0a5a7d27	2			0	1	3
attack-pattern--91541e7e-b969-40c6-bbd8-1b5352ec2938	T1497.002	User Activity Based Checks	['defense-evasion', 'discovery']	['Linux', 'macOS', 'Windows']	Okrum;Spark	malware--4b6ec280-7bbb-48ff-ae59-b189520ebe83;malware--03ea629c-517a-41e3-94f8-c7e5368cf8f4	2	Darkhotel;FIN7	intrusion-set--9e729a7e-0dd6-4097-95bf-db8d64911383;intrusion-set--3753cc21-2dae-4dfb-8481-d004e74502cc	2			0	0	3
attack-pattern--98034fef-d9fb-4667-8dc4-2eab6231724c	T1546.001	Change Default File Association	['privilege-escalation', 'persistence']	['Windows']	SILENTTRINITY	tool--1244e058-fa10-48cb-b484-0bcf671107ae	1	Kimsuky	intrusion-set--0ec2f388-bf0f-4b5c-97b1-fc736d26c25f	1			0	0	3
attack-pattern--970a3432-3237-47ad-bcca-7d8cbb217736	T1059.001	PowerShell	['execution']	['Windows']	QakBot;Spica;AppleSeed;LunarWeb;BADHATCH;Empire;Zeus Panda;Bazar;Pupy;WellMess;Woody RAT;Covenant;REvil;Akira;MoleNet;GLASSTOKEN;DarkWatchman;PowerStallion;JCry;WhisperGate;TrickBot;Socksbot;KONNI;Cobalt Strike;FlawedAmmyy;njRAT;CHIMNEYSWEEP;Saint Bot;WarzoneRAT;RegDuke;IPsec Helper;Emotet;PowerPunch;NETWIRE;Gootloader;PowerShower;LitePower;Mafalda;SharpStage;Koadic;Mosquito;Hancitor;POWERTON;PS1…	malware--edc5e045-5401-42bb-ad92-52b5b2ee0de9;malware--824a230d-0f6a-4fd0-99df-8d464db2265e;malware--295721d2-ee20-4fa3-ade3-37f4146b4570;malware--e1284931-3f85-4262-a641-9ae8bb0576a0;malware--3553b49d-d4ae-4fb6-ab17-0adbc520c888;tool--3433a9e8-1c47-4320-b9bf-ed449061d1c3;malware--198db886-47af-4f4c-bff5-11b891f85946;malware--99fdf3b4-96ef-4ab9-b191-fc683441cad0;tool--cb69b20d-56d0-41ab-8440-4a4b…	108	WIRTE;APT19;Magic Hound;APT41;APT28;Blue Mockingbird;APT5;APT39;Thrip;CopyKittens;Sandworm Team;MoustachedBouncer;Gorgon Group;Play;FIN13;Cobalt Group;Leviathan;Deep Panda;Indrik Spider;TA2541;Wizard Spider;Volt Typhoon;Threat Group-3390;Earth Lusca;Saint Bear;APT29;OilRig;TeamTNT;FIN7;RedCurl;APT32;Chimera;Lazarus Group;Inception;Silence;Turla;Molerats;Sidewinder;FIN10;Gallmaker;DarkVishnya;Kims…	intrusion-set--f8cb7b36-62ef-4488-8a6d-a7033e3271c1;intrusion-set--fe8796a4-2a02-41a0-9d27-7aa1e995feb6;intrusion-set--f9d6633a-55e6-4adc-9263-6ae080421a13;intrusion-set--18854f55-ac7c-4634-bd9a-352dd07613b7;intrusion-set--bef4c620-0787-42a8-a96d-b7eb6e85917c;intrusion-set--73a80fab-2aa3-48e0-a4d0-3a4828200aee;intrusion-set--c1aab4c9-4c34-4f4f-8541-d529e46a07f9;intrusion-set--44e43fad-ffcb-4210-a…	75	2016 Ukraine Electric Power Attack;2022 Ukraine Electric Power Attack;Operation Dream Job;C0018;Frankenstein;Operation Wocao;Triton Safety Instrumented System Attack;C0032;SolarWinds Compromise;C0021;Pikabot Distribution February 2024;HomeLand Justice	campaign--aa73efef-1418-4dbe-b43c-87a498e97234;campaign--df8eb785-70f8-4300-b444-277ba849083d;campaign--0257b35b-93ef-4a70-80dd-ad5258e6045b;campaign--519ee082-8ab6-439b-988f-a8a3f02c8d30;campaign--26d9ebae-de59-427f-ae9a-349456bae4b1;campaign--b03d5112-e23a-4ac8-add0-be7502d24eff;campaign--45a98f02-852f-49b2-94c0-c63207bebbbf;campaign--7ec2826c-0bf0-4b47-acae-fd683431a4ca;campaign--808d6b30-df4e…	12	5	5
attack-pattern--960c3c86-1480-4d72-b4e0-8c242e84a5c5	T1554	Compromise Host Software Binary	['persistence']	['Linux', 'macOS', 'Windows']	WARPWIRE;Industroyer;ThiefQuest;Kessel;LITTLELAMB.WOOLTEA;BUSHWALK;BFG Agonizer;Kobalos;LIGHTWIRE;Bonadan;Ebury;SLOWPULSE;FRAMESTING;WIREFIRE;XCSSET	malware--a5818d36-e9b0-46da-842d-b727a5e36ea6;malware--e401d4fe-f0c9-44f0-98e6-f93487678808;malware--727afb95-3d0f-4451-b297-362a43909923;malware--c984b414-b766-44c5-814a-2fe96c913c12;malware--19256855-65e9-48f2-8b74-9f3d0a994428;malware--29a0bb87-1162-4c83-9834-2a98a876051b;malware--d6aefbbf-fbef-485a-973e-b5403d8f8b18;malware--9abdda30-08e0-4ab1-9cf0-d447654c6de9;malware--5dc9e8ec-9917-4de7-b8a…	15	APT5	intrusion-set--c1aab4c9-4c34-4f4f-8541-d529e46a07f9	1	Cutting Edge;2016 Ukraine Electric Power Attack	campaign--4fdd2487-26c1-494e-8702-ec5abe9aa1d9;campaign--aa73efef-1418-4dbe-b43c-87a498e97234	2	1	4
attack-pattern--954a1639-f2d6-407d-aef3-4917622ca493	T1621	Multi-Factor Authentication Request Generation	['credential-access']	['Windows', 'Linux', 'macOS', 'IaaS', 'SaaS', 'Office Suite', 'Identity Provider']			0	APT29;LAPSUS$;Scattered Spider	intrusion-set--899ce53f-13a0-479b-a0e4-67d46e241542;intrusion-set--d8bc9788-4f7d-41a9-9e9d-ee1ea18a8cf7;intrusion-set--44d37b89-a739-4810-9111-0d2617a8939b	3	C0027	campaign--df74f7ad-b10d-431c-9f1d-a2bc18dadefa	1	3	4
attack-pattern--94cb00a4-b295-4d06-aa2b-5653b9c1be9c	T1606	Forge Web Credentials	['credential-access']	['SaaS', 'Windows', 'macOS', 'Linux', 'IaaS', 'Office Suite', 'Identity Provider']			0			0			0	4	3
attack-pattern--93591901-3172-4e94-abf8-6034ab26f44a	T1134.004	Parent PID Spoofing	['defense-evasion', 'privilege-escalation']	['Windows']	KONNI;Cobalt Strike;PipeMon;DarkGate	malware--86b92f6c-9c05-4c51-b361-4c7bb13e21a1;malware--a7881f21-e978-4fe4-af56-92c9416a2616;malware--8393dac0-0583-456a-9372-fd81691bca20;malware--6f6f67c9-556d-4459-95c2-78d272190e52	4			0			0	0	3
attack-pattern--92d7da27-2d91-488e-a00c-059dc162766d	T1041	Exfiltration Over C2 Channel	['exfiltration']	['Linux', 'macOS', 'Windows']	Bandook;DnsSystem;Machete;HotCroissant;ShimRatReporter;Shark;MechaFlounder;PoetRAT;SLOTHFULMEDIA;OutSteel;FoggyWeb;Woody RAT;Carberp;LunarMail;Misdat;NightClub;WarzoneRAT;AppleJeus;Bumblebee;Torisma;SUGARDUMP;Squirrelwaffle;BLUELIGHT;QakBot;TrickBot;STARWHALE;Ursnif;XCSSET;NETEAGLE;StrongPity;Grandoreiro;Empire;LightNeuron;Pupy;HOPLIGHT;Stuxnet;Okrum;Pikabot;AuTo Stealer;Cuckoo Stealer;CHIMNEYSWE…	malware--835a79f1-842d-472d-b8f4-d54b545c341b;malware--8a2867f9-e8fc-4bf1-a860-ef6e46311900;malware--35cd1d01-1ede-44d2-b073-a264d727bc04;malware--aad11e34-02ca-4220-91cd-2ed420af4db3;tool--115f88dd-0618-4389-83cb-98d33ae81848;malware--99854cc8-f202-4e03-aa0a-4f8a4af93229;malware--dfa03c7d-79ed-4ce2-b9d1-ddc9dbf56ad2;malware--cc5497f7-a9e8-436f-94da-b2b4a9b9ad3c;malware--feb2d7bb-aacb-48df-ad04-c…	135	Sandworm Team;LuminousMoth;Chimera;Higaisa;GALLIUM;APT3;APT32;Lazarus Group;Ke3chang;APT39;Confucius;Winter Vivern;Kimsuky;ZIRCONIUM;CURIUM;Leviathan;Gamaredon Group;Wizard Spider;Agrius;MuddyWater;Stealth Falcon	intrusion-set--381fcf73-60f6-4ab2-9991-6af3cbc35192;intrusion-set--b7f627e2-0817-4cd5-8d50-e75f8aa85cc6;intrusion-set--8c1f0187-0826-4320-bddc-5f326cfcfe2c;intrusion-set--54dfec3e-6464-4f74-9d69-b7c817b7e5a3;intrusion-set--06a11b7e-2a36-47fe-8d3e-82c265df3258;intrusion-set--0bbdf25b-30ff-4894-a1cd-49260d0dd2d9;intrusion-set--247cb30b-955f-42eb-97a5-a89fef69341e;intrusion-set--c93fccb1-e8e8-42cf-a…	21	HomeLand Justice;C0017;Operation Honeybee;Operation Dream Job;Operation Wocao;Frankenstein	campaign--7e21077d-2589-43a7-a5f9-490061289526;campaign--ba6dfa37-f401-4140-88b0-8938f2895e61;campaign--4553292d-12c6-4a93-934d-12160370d4e0;campaign--0257b35b-93ef-4a70-80dd-ad5258e6045b;campaign--b03d5112-e23a-4ac8-add0-be7502d24eff;campaign--26d9ebae-de59-427f-ae9a-349456bae4b1	6	2	5
attack-pattern--92a78814-b191-47ca-909c-1ccfe3777414	T1072	Software Deployment Tools	['execution', 'lateral-movement']	['Linux', 'macOS', 'Windows', 'Network', 'SaaS']	Wiper	malware--a19c49aa-36fe-4c05-b817-23e1c7a7d085	1	APT32;Sandworm Team;Silence;Threat Group-1314	intrusion-set--247cb30b-955f-42eb-97a5-a89fef69341e;intrusion-set--381fcf73-60f6-4ab2-9991-6af3cbc35192;intrusion-set--d13c8a7f-740b-4efa-a232-de7d6bb05321;intrusion-set--d519164e-f5fa-4b8c-a1fb-cf0172ad0983	4	C0018	campaign--519ee082-8ab6-439b-988f-a8a3f02c8d30	1	10	2
attack-pattern--561ae9aa-c28a-4144-9eec-e7027a14c8c3	T1218.015	Electron Applications	['defense-evasion']	['macOS', 'Windows', 'Linux']			0			0			0	3	2
attack-pattern--910906dd-8c0a-475a-9cc1-5e029e2fad58	T1546.003	Windows Management Instrumentation Event Subscription	['privilege-escalation', 'persistence']	['Windows']	Sardonic;SILENTTRINITY;HOPLIGHT;metaMain;RegDuke;Kevin;BADHATCH;adbupd;PoshC2;TrailBlazer;POWERTON;SeaDuke;POSHSPY	malware--0c52f5bc-557d-4083-bd27-66d7cdb794bb;tool--1244e058-fa10-48cb-b484-0bcf671107ae;malware--454fe82d-6fd2-4ac6-91ab-28a33fe01369;malware--df350889-4de9-44e5-8cb3-888b8343e97c;malware--47124daf-44be-4530-9c63-038bc64318dd;malware--e7863f5d-cb6a-4f81-8804-0a635eec160a;malware--3553b49d-d4ae-4fb6-ab17-0adbc520c888;malware--0f1ad2ef-41d4-4b7a-9304-ddae68ea3005;tool--4b57c098-f043-4da2-83ef-7588…	13	Blue Mockingbird;APT29;Leviathan;HEXANE;FIN8;Mustang Panda;Metador;Turla;APT33;Rancor	intrusion-set--73a80fab-2aa3-48e0-a4d0-3a4828200aee;intrusion-set--899ce53f-13a0-479b-a0e4-67d46e241542;intrusion-set--7113eaa5-ba79-4fb3-b68a-398ee9cd698e;intrusion-set--f29b7c5e-2439-42ad-a86f-9f8984fafae3;intrusion-set--fd19bd82-1b14-49a1-a176-6cdc46b8a826;intrusion-set--420ac20b-f2b9-42b8-aa1a-6d4b72895ca4;intrusion-set--bfc5ddb3-4dfb-4278-8928-020e1b3feddd;intrusion-set--7a19ecb1-3c65-4de3-a…	10	Operation Ghost;SolarWinds Compromise	campaign--7854c1a0-f06c-4876-98a4-4bbd34751b05;campaign--808d6b30-df4e-4341-8248-724da4bac650	2	3	4
attack-pattern--90c4a591-d02d-490b-92aa-619d9701ac04	T1556.008	Network Provider DLL	['credential-access', 'defense-evasion', 'persistence']	['Windows']			0			0			0	3	4
attack-pattern--8f504411-cb96-4dac-a537-8d2bb7679c59	T1562.003	Impair Command History Logging	['defense-evasion']	['Linux', 'macOS', 'Windows', 'Network']	BPFDoor;SILENTTRINITY	malware--8d1f89fd-4dde-40ab-80e0-a7b80249162e;tool--1244e058-fa10-48cb-b484-0bcf671107ae	2	APT38	intrusion-set--00f67a77-86a4-4adf-be26-1a54fc713340	1			0	2	2
attack-pattern--8f4a33ec-8b1f-4b80-a2f6-642b2e479580	T1057	Process Discovery	['discovery']	['Linux', 'macOS', 'Windows', 'Network']	Epic;WinMM;Grandoreiro;ZxxZ;LoudMiner;WINERACK;KEYMARBLE;Zebrocy;MoonWind;Cannon;IronNetInjector;FruitFly;JHUHUGIT;SombRAT;Ryuk;Bisonal;NKAbuse;NETEAGLE;FELIXROOT;WarzoneRAT;StreamEx;Aria-body;SUNSPOT;Brave Prince;BlackEnergy;EKANS;Nightdoor;SysUpdate;BADHATCH;RCSession;Caterpillar WebShell;GeminiDuke;Tasklist;COATHANGER;Remsec;Fysbis;Diavol;Orz;SoreFang;TSCookie;Valak;ZIPLINE;Ixeshe;Bundlore;PcS…	malware--6b62e336-176f-417b-856a-8552dd8c44e1;malware--22addc7b-b39f-483d-979a-1b35147da5de;malware--958b5d06-8bb0-4c5b-a2e7-0130fe654ac7;malware--97cfbdc6-504d-41e9-a46c-78a9f806ff0d;malware--f99f3dcc-683f-4936-8791-075ac5e58f10;malware--49abab73-3c5c-476e-afd5-69b5c732d845;malware--11e36d5b-6a92-4bf9-8eb7-85eb24f59e22;malware--a4f57468-fbd5-49e4-8476-52088220b92d;malware--9ea525fa-b0a9-4dde-84f…	238	Volt Typhoon;Tropic Trooper;Windshift;Deep Panda;Sidewinder;HAFNIUM;APT1;Earth Lusca;Molerats;Lazarus Group;APT28;TeamTNT;Darkhotel;Stealth Falcon;Play;Andariel;Chimera;Magic Hound;APT37;Kimsuky;ToddyCat;Mustang Panda;MuddyWater;Turla;Rocke;APT5;Winnti Group;APT38;Inception;HEXANE;Higaisa;Poseidon Group;Ke3chang;Gamaredon Group;APT3;OilRig	intrusion-set--174279b4-399f-4ddb-966e-5efedd1dd5f2;intrusion-set--56319646-eb6e-41fc-ae53-aadfa7adb924;intrusion-set--afec6dc3-a18e-4b62-b1a4-5510e1a498d1;intrusion-set--a653431d-6a5e-4600-8ad3-609b5af57064;intrusion-set--3fc023b2-c5cc-481d-9c3e-70141ae1a87e;intrusion-set--2688b13e-8e71-405a-9c40-0dee94bddf87;intrusion-set--6a2e693f-24e5-451a-9f88-b36a108e5662;intrusion-set--cc613a49-9bfa-4e22-9…	36	SolarWinds Compromise;Frankenstein;KV Botnet Activity;C0015;FunnyDream;Operation CuckooBees;Operation Wocao;Operation Honeybee	campaign--808d6b30-df4e-4341-8248-724da4bac650;campaign--26d9ebae-de59-427f-ae9a-349456bae4b1;campaign--0c259854-4044-4f6c-ac49-118d484b3e3b;campaign--78068e68-4124-4243-b6f4-76e4e5be8a06;campaign--8d2bc130-89fe-466e-a4f9-6bce6129c2b8;campaign--93c23946-49af-41f4-ac03-40f9ffc7419b;campaign--b03d5112-e23a-4ac8-add0-be7502d24eff;campaign--4553292d-12c6-4a93-934d-12160370d4e0	8	0	3
attack-pattern--8e350c1d-ac79-4b5c-bd4e-7476d7e84ec5	T1048.002	Exfiltration Over Asymmetric Encrypted Non-C2 Protocol	['exfiltration']	['Linux', 'macOS', 'Windows']	IcedID;Rclone	malware--5147ef15-1cae-4707-8ea1-bee8d98b7f1d;tool--59096109-a1dd-463b-87e7-a8d110fe3a79	2	APT28;CURIUM	intrusion-set--bef4c620-0787-42a8-a96d-b7eb6e85917c;intrusion-set--3ea7add5-5b8f-45d8-b1f1-905d2729d62a	2	SolarWinds Compromise	campaign--808d6b30-df4e-4341-8248-724da4bac650	1	4	5
attack-pattern--8d7bd4f5-3a89-4453-9c82-2c8894d5655e	T1552.006	Group Policy Preferences	['credential-access']	['Windows']	SILENTTRINITY;PowerSploit	tool--1244e058-fa10-48cb-b484-0bcf671107ae;tool--13cd9151-83b7-410d-9f98-25d0f0d1d80d	2	APT33;Wizard Spider	intrusion-set--fbd29c89-18ba-4c2d-b792-51c0adee049f;intrusion-set--dd2d9ca6-505b-4860-a604-233685b802c7	2			0	3	2
attack-pattern--8cdeb020-e31e-4f88-a582-f53dcfbda819	T1134.003	Make and Impersonate Token	['defense-evasion', 'privilege-escalation']	['Windows']	Mafalda;SILENTTRINITY;Cobalt Strike	malware--3be1fb7a-0f7e-415e-8e3a-74a80d596e68;tool--1244e058-fa10-48cb-b484-0bcf671107ae;malware--a7881f21-e978-4fe4-af56-92c9416a2616	3	FIN13	intrusion-set--fd66436e-4d33-450e-ac4c-f7810f1c85f4	1			0	2	2
attack-pattern--8c4aef43-48d5-49aa-b2af-c0cd58d30c3d	T1564.002	Hidden Users	['defense-evasion']	['macOS', 'Windows', 'Linux']	SMOKEDHAM	malware--7e0f8b0f-716e-494d-827e-310bd6ed709e	1	Dragonfly;Kimsuky	intrusion-set--1c63d4ec-0a75-4daa-b1df-0d11af3d3cc1;intrusion-set--0ec2f388-bf0f-4b5c-97b1-fc736d26c25f	2			0	1	6
attack-pattern--8c41090b-aa47-4331-986b-8c9a51a91103	T1491.001	Internal Defacement	['impact']	['Linux', 'macOS', 'Windows']	Black Basta;ROADSWEEP;Meteor;Diavol;BlackCat;INC Ransomware	malware--8d242fb4-9033-4f13-8a88-4b9b4bcd9a53;malware--be471c69-12d5-4bcc-9dad-3d42c3dbca4b;malware--d79e7a60-5de9-448e-a074-f95d2d80f8d0;malware--4e9bdf9a-4957-47f6-87b3-c76898d3f623;malware--50c44c34-3abb-48ae-9433-a2337de5b0bc;malware--f25d4207-25b2-4bb0-a17a-403943c670ad	6	Gamaredon Group;Lazarus Group	intrusion-set--2e290bfe-93b5-48ce-97d6-edcd6d32b7cf;intrusion-set--c93fccb1-e8e8-42cf-ae33-2ad1d183913a	2			0	1	4
attack-pattern--8c32eb4d-805f-4fc5-bf60-c4d476c131b5	T1204	User Execution	['execution']	['Linux', 'Windows', 'macOS', 'IaaS', 'Containers']	Raspberry Robin	malware--4e385fa6-ebe0-43fc-9ccf-5b51b5dc4d79	1	Scattered Spider;LAPSUS$	intrusion-set--44d37b89-a739-4810-9111-0d2617a8939b;intrusion-set--d8bc9788-4f7d-41a9-9e9d-ee1ea18a8cf7	2	Water Curupira Pikabot Distribution	campaign--57541e3b-657e-463a-a4ab-ca08d7ea9965	1	5	11
attack-pattern--232a7e42-cd6e-4902-8fe9-2960f529dd4d	T1559.002	Dynamic Data Exchange	['execution']	['Windows']	HAWKBALL;Ramsay;RTM;Valak;PoetRAT;POWERSTATS;KeyBoy;GravityRAT	malware--12a7450d-b03e-4990-a5b8-b405ab9c803b;malware--ba09b86c-1c40-4ff1-bda0-0d8c4ca35997;malware--92ec0cbd-2c30-44a2-b270-73f4ec949841;malware--ade37ada-14af-4b44-b36c-210eec255d53;malware--cc5497f7-a9e8-436f-94da-b2b4a9b9ad3c;malware--e8545794-b98c-492b-a5b3-4b5a02682e37;malware--5dd649c0-bca4-488b-bd85-b180474ec62e;malware--1d1fce2f-0db5-402b-9843-4278a0694637	8	APT28;Sidewinder;APT37;FIN7;Cobalt Group;MuddyWater;Leviathan;BITTER;Gallmaker;TA505;Patchwork	intrusion-set--bef4c620-0787-42a8-a96d-b7eb6e85917c;intrusion-set--3fc023b2-c5cc-481d-9c3e-70141ae1a87e;intrusion-set--4a2ce82e-1a74-468a-a6fb-bbead541383c;intrusion-set--3753cc21-2dae-4dfb-8481-d004e74502cc;intrusion-set--dc6fe6ee-04c2-49be-ba3d-f38d2463c02a;intrusion-set--269e8108-68c6-4f99-b911-14b2e765dec2;intrusion-set--7113eaa5-ba79-4fb3-b68a-398ee9cd698e;intrusion-set--7f848c02-4d1e-4808-a…	11	Operation Sharpshooter	campaign--37764c78-2a99-46d1-a7ea-6454b9bf93a0	1	4	3
attack-pattern--28170e17-8384-415c-8486-2e6b294cb803	T1562.009	Safe Mode Boot	['defense-evasion']	['Windows']	Black Basta;REvil;AvosLocker	malware--8d242fb4-9033-4f13-8a88-4b9b4bcd9a53;malware--ac61f1f9-7bb1-465e-9b8a-c2ce8e88baf5;malware--0945a1a5-a79a-47c8-9079-10c16cdfcb5d	3			0			0	2	4
attack-pattern--25659dd6-ea12-45c4-97e6-381e3e4b593e	T1087.001	Local Account	['discovery']	['Linux', 'macOS', 'Windows']	Kwampirs;Net;Agent Tesla;USBferry;POWERSTATS;Duqu;GeminiDuke;MgBot;PUNCHBUGGY;SHOTPUT;OSInfo;PoshC2;Pikabot;TrickBot;RATANKBA;Comnie;BloodHound;DUSTTRAP;Milan;InvisiMole;Empire;Pupy;Stuxnet;PowerSploit;Epic;Remsec;Bankshot;Mis-Type;SoreFang;MURKYTOP;SMOKEDHAM;S-Type;P.A.S. Webshell;Bazar;BitPaymer;Raccoon Stealer;HyperStack;Elise;Pony;Valak;Kazuar	malware--c2417bab-3189-4d4d-9d60-96de2cdaf0ab;tool--03342581-f790-4f03-ba41-e82e67392e23;malware--e7a5229f-05eb-440e-b982-9a6d2b2b87c8;malware--75bba379-4ba1-467e-8c60-ec2b269ee984;malware--e8545794-b98c-492b-a5b3-4b5a02682e37;malware--68dca94f-c11d-421e-9287-7c501108e18c;malware--199463de-d9be-46d6-bb41-07234c1dd5a6;malware--a36eedea-9523-4abb-96e8-205f171ee763;malware--5c6ed2dc-37f4-40ea-b2e1-4…	41	Ke3chang;Moses Staff;OilRig;RedCurl;Chimera;APT41;Volt Typhoon;APT32;Threat Group-3390;Poseidon Group;Fox Kitten;Turla;APT3;APT1;admin@338	intrusion-set--6713ab67-e25b-49cc-808d-2b36d4fbc35c;intrusion-set--4c4a7846-45d5-4761-8eea-725fa989914c;intrusion-set--4ca1929c-7d64-4aab-b849-badbfc0c760d;intrusion-set--82323c70-4186-4b61-94f5-b227c3b28e89;intrusion-set--8c1f0187-0826-4320-bddc-5f326cfcfe2c;intrusion-set--18854f55-ac7c-4634-bd9a-352dd07613b7;intrusion-set--174279b4-399f-4ddb-966e-5efedd1dd5f2;intrusion-set--247cb30b-955f-42eb-9…	15	Operation CuckooBees	campaign--93c23946-49af-41f4-ac03-40f9ffc7419b	1	1	5
attack-pattern--24bfaeba-cb0d-4525-b3dc-507c77ecec41	T1573.001	Symmetric Cryptography	['command-and-control']	['Linux', 'Windows', 'macOS', 'Network']	NETEAGLE;Machete;Azorult;Sys10;Pandora;Winnti for Windows;Elise;Bisonal;SMOKEDHAM;InvisiMole;Dridex;Prikormka;3PARA RAT;SysUpdate;Emotet;Helminth;NETWIRE;Hikit;QuasarRAT;SUNBURST;More_eggs;Lucifer;Bonadan;Hi-Zor;Taidoor;HotCroissant;Lurid;QUIETCANARY;NDiskMonitor;BADNEWS;Sardonic;Attor;Chaos;POWERTON;StrifeWater;Uroburos;HAMMERTOSS;LunarWeb;SideTwist;FALLCHILL;Mosquito;Dipsind;WarzoneRAT;CharmPow…	malware--53cf6cc4-65aa-445a-bcf8-c3d296f8a7a2;malware--35cd1d01-1ede-44d2-b073-a264d727bc04;malware--f9b05f33-d45d-4e4d-aafe-c208d38a0080;malware--7f8730af-f683-423f-9ee1-5f6875a80481;malware--a545456a-f9a7-47ad-9ea6-8b017def38d1;malware--d3afa961-a80c-4043-9509-282cdf69ab21;malware--7551188b-8f91-4d34-8350-0d0c57b2b913;malware--65ffc206-d7c1-45b3-b543-f6b726e7840d;malware--7e0f8b0f-716e-494d-827…	145	Mustang Panda;Darkhotel;RedCurl;Stealth Falcon;MuddyWater;ZIRCONIUM;Lazarus Group;Volt Typhoon;Higaisa;BRONZE BUTLER;APT28;Inception;APT33	intrusion-set--420ac20b-f2b9-42b8-aa1a-6d4b72895ca4;intrusion-set--9e729a7e-0dd6-4097-95bf-db8d64911383;intrusion-set--82323c70-4186-4b61-94f5-b227c3b28e89;intrusion-set--894aab42-3371-47b1-8859-a4a074c804c8;intrusion-set--269e8108-68c6-4f99-b911-14b2e765dec2;intrusion-set--4283ae19-69c7-4347-a35e-b56f08eb660b;intrusion-set--c93fccb1-e8e8-42cf-ae33-2ad1d183913a;intrusion-set--174279b4-399f-4ddb-9…	13	Operation Dream Job;Frankenstein	campaign--0257b35b-93ef-4a70-80dd-ad5258e6045b;campaign--26d9ebae-de59-427f-ae9a-349456bae4b1	2	1	1
attack-pattern--24769ab5-14bd-4f4e-a752-cfb185da53ee	T1484.002	Trust Modification	['defense-evasion', 'privilege-escalation']	['Windows', 'Identity Provider']	AADInternals	tool--2c5281dd-b5fd-4531-8aea-c1bf8a0f8756	1	Scattered Spider	intrusion-set--44d37b89-a739-4810-9111-0d2617a8939b	1	SolarWinds Compromise	campaign--808d6b30-df4e-4341-8248-724da4bac650	1	2	4
attack-pattern--246fd3c7-f5e3-466d-8787-4c13d9e3b61c	T1080	Taint Shared Content	['lateral-movement']	['Windows', 'SaaS', 'Linux', 'macOS', 'Office Suite']	H1N1;Ramsay;Stuxnet;Ursnif;InvisiMole;Miner-C;Conti	malware--f8dfbc54-b070-4224-b560-79aaa5f835bd;malware--ba09b86c-1c40-4ff1-bda0-0d8c4ca35997;malware--088f1d6e-0783-47c6-9923-9c79b2af43d4;malware--1492d0f8-7e14-4af3-9239-bc3fe10d3407;malware--47afe41c-4c08-485e-b062-c3bd209a1cce;malware--17dec760-9c8f-4f1b-9b4b-0ac47a453234;malware--4dea7d8e-af94-4bfb-afe4-7ff54f59308b	7	RedCurl;Darkhotel;BRONZE BUTLER;Gamaredon Group;Cinnamon Tempest	intrusion-set--82323c70-4186-4b61-94f5-b227c3b28e89;intrusion-set--9e729a7e-0dd6-4097-95bf-db8d64911383;intrusion-set--93f52415-0fe4-4d3d-896c-fc9b8e88ab90;intrusion-set--2e290bfe-93b5-48ce-97d6-edcd6d32b7cf;intrusion-set--8b1e16f6-e7c8-4b7a-a5df-f81232c13e2f	5			0	4	4
attack-pattern--241f9ea8-f6ae-4f38-92f5-cef5b7e539dd	T1071.005	Publish/Subscribe Protocols	['command-and-control']	['macOS', 'Linux', 'Windows', 'Network']	GLOOXMAIL	malware--f2e8c7a1-cae1-45c4-baf0-6f21bdcbb2c2	1			0			0	2	2
attack-pattern--232b7f21-adf9-4b42-b936-b9d6f7df856e	T1204.002	Malicious File	['execution']	['Linux', 'macOS', 'Windows']	SVCReady;Chaes;NativeZone;WarzoneRAT;Pony;KOCTOPUS;KONNI;EnvyScout;PoetRAT;Agent Tesla;Hancitor;Metamorfo;Emotet;Mongall;QakBot;NETWIRE;Astaroth;Clambling;ThreatNeedle;Black Basta;Cardinal RAT;StrongPity;Snip3;TYPEFRAME;TrickBot;PLEAD;DarkTortilla;Flagpro;ZxxZ;CARROTBALL;IcedID;Valak;LunarMail;Mispadu;KOPILUWAK;OSX/Shlayer;Grandoreiro;Ninja;BoomBox;SQLRat;Saint Bot;REvil;KGH_SPY;CSPY Downloader;D…	malware--7230ded7-3b1a-4d6e-9735-d0ffd47af9f6;malware--77e0ecf7-ca91-4c06-8012-8e728986a87a;malware--b4783be3-35d9-4a56-ac8d-1f3e1c9d9a84;malware--fde19a18-e502-467f-be14-58c71b4e7f4b;malware--222ba512-32d9-49ac-aefd-50ce981ce2ce;malware--df9b350b-d4f9-4e79-a826-75cc75fbc1eb;malware--86b92f6c-9c05-4c51-b361-4c7bb13e21a1;malware--2f8229dc-da94-41c6-89ba-b5b6c32f6b7d;malware--cc5497f7-a9e8-436f-94d…	80	Malteiro;Transparent Tribe;Elderwood;Dragonfly;Machete;WIRTE;APT12;Kimsuky;Dark Caracal;DarkHydrus;RedCurl;PLATINUM;menuPass;APT-C-36;Aoqin Dragon;RTM;Gallmaker;Tropic Trooper;CURIUM;BITTER;TA551;HEXANE;Threat Group-3390;FIN8;Inception;Ajax Security Team;EXOTIC LILY;Saint Bear;Lazarus Group;Rancor;Higaisa;Sandworm Team;OilRig;Wizard Spider;LazyScripter;TA505;PROMETHIUM;APT37;Ferocious Kitten;Star…	intrusion-set--bf668120-e9a6-4017-a014-bfc0f5232656;intrusion-set--e44e0985-bc65-4a8f-b578-211c858128e3;intrusion-set--03506554-5f37-4f8f-9ce4-0e9f01a1b484;intrusion-set--1c63d4ec-0a75-4daa-b1df-0d11af3d3cc1;intrusion-set--38863958-a201-4ce1-9dbe-539b0b6804e0;intrusion-set--f8cb7b36-62ef-4488-8a6d-a7033e3271c1;intrusion-set--c47f937f-1022-4f42-8525-e7a4779a14cb;intrusion-set--0ec2f388-bf0f-4b5c-9…	82	Water Curupira Pikabot Distribution;Operation Dust Storm;Frankenstein;C0011;Operation Dream Job;Operation Spalax;C0015;Operation Honeybee;2015 Ukraine Electric Power Attack;Operation Sharpshooter	campaign--57541e3b-657e-463a-a4ab-ca08d7ea9965;campaign--4603cf2f-06d0-4970-9c5d-5071b08c817f;campaign--26d9ebae-de59-427f-ae9a-349456bae4b1;campaign--b4e5a4a9-f3be-4631-ba8f-da6ebb067fac;campaign--0257b35b-93ef-4a70-80dd-ad5258e6045b;campaign--4c840263-bbda-440d-a22b-674679ddebf1;campaign--78068e68-4124-4243-b6f4-76e4e5be8a06;campaign--4553292d-12c6-4a93-934d-12160370d4e0;campaign--46421788-b6e1…	10	3	2
attack-pattern--2959d63f-73fd-46a1-abd2-109d7dcede32	T1543.003	Windows Service	['persistence', 'privilege-escalation']	['Windows']	NightClub;Volgmer;GoldenSpy;PoisonIvy;STARWHALE;MoonWind;CosmicDuke;Industroyer;DCSrv;WastedLocker;FunnyDream;Briba;Cuba;Winnti for Windows;Elise;Okrum;KeyBoy;AppleJeus;Gelsemium;ZeroT;Conficker;GreyEnergy;QakBot;Bisonal;ZLib;SILENTTRINITY;ThreatNeedle;Duqu;PsExec;Stuxnet;zwShell;Dtrack;Samurai;PlugX;Hydraq;Wiarp;PowerSploit;Carbon;Catchamas;Nerex;LoudMiner;TrickBot;StreamEx;Shamoon;RDAT;Pandora;…	malware--91c57ed3-7c32-4c68-b388-7db00cb8dac6;malware--495b6cdb-7b5a-4fbc-8d33-e7ef68806d08;malware--b9704a7d-feef-4af9-8898-5280f1686326;malware--b42378e0-f147-496f-992a-26a49705395b;malware--e355fc84-6f3c-4888-8e0a-d7fa9c378532;malware--9ea525fa-b0a9-4dde-84f2-bcea0137b3c1;malware--2eb9b131-d333-4a48-9eb4-d8dec46c19ee;malware--e401d4fe-f0c9-44f0-98e6-f93487678808;malware--5633ffd3-81ef-4f98-8f9…	100	DarkVishnya;Tropic Trooper;APT41;Wizard Spider;TeamTNT;Blue Mockingbird;Aquatic Panda;APT38;Threat Group-3390;Ke3chang;APT19;Carbanak;APT3;FIN7;Agrius;PROMETHIUM;APT32;Lazarus Group;Cinnamon Tempest;Earth Lusca;Kimsuky;Cobalt Group	intrusion-set--813636db-3939-4a45-bea9-6113e970c029;intrusion-set--56319646-eb6e-41fc-ae53-aadfa7adb924;intrusion-set--18854f55-ac7c-4634-bd9a-352dd07613b7;intrusion-set--dd2d9ca6-505b-4860-a604-233685b802c7;intrusion-set--35d1b3be-49d4-42f1-aaa6-ef159c880bca;intrusion-set--73a80fab-2aa3-48e0-a4d0-3a4828200aee;intrusion-set--64b52e7d-b2c4-4a02-9372-08a463f5dc11;intrusion-set--00f67a77-86a4-4adf-b…	22	Operation CuckooBees;APT41 DUST;Operation Honeybee;2016 Ukraine Electric Power Attack	campaign--93c23946-49af-41f4-ac03-40f9ffc7419b;campaign--add4d9de-1256-4166-83b8-57087288dced;campaign--4553292d-12c6-4a93-934d-12160370d4e0;campaign--aa73efef-1418-4dbe-b43c-87a498e97234	4	5	10
attack-pattern--22905430-4901-4c2a-84f6-98243cb173f8	T1564	Hide Artifacts	['defense-evasion']	['Linux', 'macOS', 'Windows', 'Office Suite']	OSX/Shlayer;Bundlore;DarkTortilla;WarzoneRAT;Tarrask	malware--f1314e75-ada8-49f4-b281-b1fb8b48f2a7;malware--7bef1b56-4870-4e74-b32a-7dd88c390c44;malware--5faaf81a-aa5b-4a4b-bae5-522439e068f8;malware--fde19a18-e502-467f-be14-58c71b4e7f4b;malware--988976ff-beeb-4fb5-b07d-ca7437ea66e8	5			0			0	3	13
attack-pattern--22522668-ddf6-470b-a027-9d6866679f67	T1547.014	Active Setup	['persistence', 'privilege-escalation']	['Windows']	PoisonIvy	malware--b42378e0-f147-496f-992a-26a49705395b	1			0			0	0	4
attack-pattern--21875073-b0ee-49e3-9077-1e2a885359af	T1087.002	Domain Account	['discovery']	['Linux', 'macOS', 'Windows']	DUSTTRAP;Net;CrackMapExec;MgBot;Bazar;SoreFang;Sykipot;dsquery;BoomBox;SILENTTRINITY;BlackCat;BloodHound;PoshC2;POWRUNER;Empire;Bankshot;OSInfo;Cobalt Strike;IcedID;Stuxnet;Brute Ratel C4;Latrodectus;AdFind;IceApple;Valak	malware--33139388-de0c-49ff-862a-041c315b142d;tool--03342581-f790-4f03-ba41-e82e67392e23;tool--c4810609-7da6-48ec-8057-1b70a7814db0;malware--a36eedea-9523-4abb-96e8-205f171ee763;malware--99fdf3b4-96ef-4ab9-b191-fc683441cad0;malware--e33e4603-afab-402d-b2a1-248d435b5fe0;malware--6a0ef5d4-fc7c-4dda-85d7-592e4dbdc5d9;tool--38952eac-cb1b-4a71-bad2-ee8223a1c8fe;malware--c26f1c05-b861-4970-94dc-2f7f921…	25	FIN13;FIN6;Ke3chang;APT41;Scattered Spider;MuddyWater;Turla;Wizard Spider;LAPSUS$;INC Ransom;OilRig;ToddyCat;menuPass;Chimera;Poseidon Group;Fox Kitten;Volt Typhoon;Sandworm Team;Dragonfly;BRONZE BUTLER;RedCurl	intrusion-set--fd66436e-4d33-450e-ac4c-f7810f1c85f4;intrusion-set--2a7914cf-dff3-428d-ab0f-1014d1c28aeb;intrusion-set--6713ab67-e25b-49cc-808d-2b36d4fbc35c;intrusion-set--18854f55-ac7c-4634-bd9a-352dd07613b7;intrusion-set--44d37b89-a739-4810-9111-0d2617a8939b;intrusion-set--269e8108-68c6-4f99-b911-14b2e765dec2;intrusion-set--7a19ecb1-3c65-4de3-a230-993516aed6a6;intrusion-set--dd2d9ca6-505b-4860-a…	21	SolarWinds Compromise;Operation CuckooBees;Operation Dream Job;Operation Wocao	campaign--808d6b30-df4e-4341-8248-724da4bac650;campaign--93c23946-49af-41f4-ac03-40f9ffc7419b;campaign--0257b35b-93ef-4a70-80dd-ad5258e6045b;campaign--b03d5112-e23a-4ac8-add0-be7502d24eff	4	1	5
attack-pattern--215d9700-5881-48b8-8265-6449dbb7195d	T1652	Device Driver Discovery	['discovery']	['Linux', 'macOS', 'Windows']	HOPLIGHT;INC Ransomware;Remsec	malware--454fe82d-6fd2-4ac6-91ab-28a33fe01369;malware--f25d4207-25b2-4bb0-a17a-403943c670ad;malware--69d6f4a9-fcf0-4f51-bca7-597c51ad0bb8	3			0			0	0	4
attack-pattern--20fb2507-d71c-455d-9b6d-6104461cf26b	T1489	Service Stop	['impact']	['Windows', 'Linux', 'macOS']	WannaCry;Meteor;Clop;LookBack;BlackCat;Pay2Key;Royal;Diavol;Prestige;Cheerscrypt;Olympic Destroyer;Avaddon;RobbinHood;Cuba;MegaCortex;Babuk;REvil;Ryuk;Conti;ROADSWEEP;AvosLocker;KillDisk;SLOTHFULMEDIA;Ragnar Locker;HotCroissant;Industroyer;EKANS;Netwalker;INC Ransomware;Pysa;Maze;HermeticWiper	malware--75ecdbf1-c2bb-4afc-a3f9-c8da4de8c661;malware--d79e7a60-5de9-448e-a074-f95d2d80f8d0;malware--cad3ba95-8c89-4146-ab10-08daa813f9de;malware--c9ccc4df-1f56-49e7-ad57-b383e1451688;malware--50c44c34-3abb-48ae-9433-a2337de5b0bc;malware--77ca1aa3-280c-4b67-abaa-e8fb891a8f83;malware--802a874d-7463-4f2a-99e3-6a1f5a919a21;malware--4e9bdf9a-4957-47f6-87b3-c76898d3f623;malware--1da748a5-875d-4212-922…	32	Lazarus Group;Sandworm Team;LAPSUS$;Wizard Spider;Indrik Spider	intrusion-set--c93fccb1-e8e8-42cf-ae33-2ad1d183913a;intrusion-set--381fcf73-60f6-4ab2-9991-6af3cbc35192;intrusion-set--d8bc9788-4f7d-41a9-9e9d-ee1ea18a8cf7;intrusion-set--dd2d9ca6-505b-4860-a604-233685b802c7;intrusion-set--01e28736-2ffc-455b-9880-ed4d1407ae07	5			0	5	7
attack-pattern--208884f1-7b83-4473-ac22-4e1cf6c41471	T1036.008	Masquerade File Type	['defense-evasion']	['Linux', 'macOS', 'Windows']	QakBot;ANDROMEDA;Raspberry Robin;AvosLocker;Brute Ratel C4;OSX_OCEANLOTUS.D	malware--edc5e045-5401-42bb-ad92-52b5b2ee0de9;malware--dcd9548e-df9e-47c2-81f3-bc084289959d;malware--4e385fa6-ebe0-43fc-9ccf-5b51b5dc4d79;malware--0945a1a5-a79a-47c8-9079-10c16cdfcb5d;tool--75d8b521-6b6a-42ff-8af3-d97e20ce12a5;malware--b00f90b6-c75c-4bfd-b813-ca9e6c9ebf29	6	Volt Typhoon	intrusion-set--174279b4-399f-4ddb-966e-5efedd1dd5f2	1	Operation Dream Job;2016 Ukraine Electric Power Attack	campaign--0257b35b-93ef-4a70-80dd-ad5258e6045b;campaign--aa73efef-1418-4dbe-b43c-87a498e97234	2	3	2
attack-pattern--1f9c2bae-b441-4f66-a8af-b65946ee72f2	T1606.002	SAML Tokens	['credential-access']	['SaaS', 'Windows', 'IaaS', 'Office Suite', 'Identity Provider']	AADInternals	tool--2c5281dd-b5fd-4531-8aea-c1bf8a0f8756	1			0	SolarWinds Compromise	campaign--808d6b30-df4e-4341-8248-724da4bac650	1	4	6
attack-pattern--1ecfdab8-7d59-4c98-95d4-dc41970f57fc	T1003.004	LSA Secrets	['credential-access']	['Windows']	gsecdump;LaZagne;CosmicDuke;IceApple;CrackMapExec;Pupy;Mimikatz;AADInternals;Impacket	tool--b07c2c47-fefb-4d7c-a69e-6a3296171f54;tool--b76b2d94-60e4-4107-a903-4a3a7622fb3b;malware--2eb9b131-d333-4a48-9eb4-d8dec46c19ee;malware--dd889a55-fb2c-4ec7-8e9f-c399939a49e1;tool--c4810609-7da6-48ec-8057-1b70a7814db0;tool--cb69b20d-56d0-41ab-8440-4a4b251614d4;tool--afc079f3-c0ea-4096-b75d-3f05338b7f60;tool--2c5281dd-b5fd-4531-8aea-c1bf8a0f8756;tool--26c87906-d750-42c5-946c-d4162c73fc7b	9	MuddyWater;Threat Group-3390;OilRig;APT29;Leafminer;APT33;Ember Bear;Ke3chang;Dragonfly;menuPass	intrusion-set--269e8108-68c6-4f99-b911-14b2e765dec2;intrusion-set--fb366179-766c-4a4a-afa1-52bff1fd601c;intrusion-set--4ca1929c-7d64-4aab-b849-badbfc0c760d;intrusion-set--899ce53f-13a0-479b-a0e4-67d46e241542;intrusion-set--32bca8ff-d900-4877-aa65-d70baa041b74;intrusion-set--fbd29c89-18ba-4c2d-b792-51c0adee049f;intrusion-set--a7f57cc1-4540-4429-823f-f4e56b8473c9;intrusion-set--6713ab67-e25b-49cc-8…	10			0	3	2
attack-pattern--1ecb2399-e8ba-4f6b-8ba7-5c27d49405cf	T1547	Boot or Logon Autostart Execution	['persistence', 'privilege-escalation']	['Linux', 'macOS', 'Windows', 'Network']	xCaon;Dtrack;Mis-Type;Misdat;BoxCaon	malware--21583311-6321-4891-8a37-3eb4e57b0fb1;malware--f8774023-8021-4ece-9aca-383ac89d2759;malware--e1161124-f22e-487f-9d5f-ed8efc8dcd61;malware--0db09158-6e48-4e7c-8ce7-2b10b9c0c039;malware--919a056e-5104-43b9-ad55-2ac929108b71	5			0			0	0	10
attack-pattern--2de47683-f398-448f-b947-9abcc3e32fad	T1547.012	Print Processors	['persistence', 'privilege-escalation']	['Windows']	Gelsemium;PipeMon	malware--efa7c4d6-8e30-41d9-a8fd-26dc337f4a1b;malware--8393dac0-0583-456a-9372-fd81691bca20	2	Earth Lusca	intrusion-set--cc613a49-9bfa-4e22-98d1-15ffbb03f034	1			0	1	5
attack-pattern--315f51f0-6b03-4c1e-bfb2-84740afb8e21	T1555.005	Password Managers	['credential-access']	['Linux', 'macOS', 'Windows']	Proton;TrickBot;MarkiRAT	malware--c541efb4-e7b1-4ad6-9da8-b4e113f5dd42;malware--00806466-754d-44ea-ad6f-0caf59cb8556;malware--532c6004-b1e8-415b-9516-f7c14ba783b1	3	Threat Group-3390;Fox Kitten;Indrik Spider;LAPSUS$	intrusion-set--fb366179-766c-4a4a-afa1-52bff1fd601c;intrusion-set--c21dd6f1-1364-4a70-a1f7-783080ec34ee;intrusion-set--01e28736-2ffc-455b-9880-ed4d1407ae07;intrusion-set--d8bc9788-4f7d-41a9-9e9d-ee1ea18a8cf7	4	Operation Wocao	campaign--b03d5112-e23a-4ac8-add0-be7502d24eff	1	5	4
attack-pattern--30973a08-aed9-4edf-8604-9084ce1b5c4f	T1115	Clipboard Data	['collection']	['Linux', 'Windows', 'macOS']	Agent Tesla;Astaroth;DarkComet;SILENTTRINITY;RTM;Attor;Remcos;TinyZBot;Empire;Clambling;Machete;ROKRAT;JHUHUGIT;Metamorfo;DarkTortilla;VERMIN;CHIMNEYSWEEP;CosmicDuke;Koadic;Remexi;KONNI;MacSpy;Cadelspy;jRAT;Explosive;Helminth;Catchamas;DarkGate;MgBot;Grandoreiro;TajMahal;MarkiRAT;Zeus Panda;Melcoz;FlawedAmmyy;RunningRAT;Mispadu	malware--e7a5229f-05eb-440e-b982-9a6d2b2b87c8;malware--edb24a93-1f7a-4bbf-a738-1397a14662c6;malware--53ab35c2-d00e-491a-8753-41d35ae7e547;tool--1244e058-fa10-48cb-b484-0bcf671107ae;malware--92ec0cbd-2c30-44a2-b270-73f4ec949841;malware--8f423bd7-6ca7-4303-9e85-008c7ad5fdaa;tool--7cd0bc75-055b-4098-a00e-83dc8beaff14;malware--c0c45d38-fe57-4cd4-b2b2-9ecd0ddd4ca9;tool--3433a9e8-1c47-4320-b9bf-ed44906…	37	APT39;APT38	intrusion-set--44e43fad-ffcb-4210-abcf-eaaed9735f80;intrusion-set--00f67a77-86a4-4adf-be26-1a54fc713340	2	Operation Wocao	campaign--b03d5112-e23a-4ac8-add0-be7502d24eff	1	0	2
attack-pattern--30208d3e-0d6b-43c8-883e-44462a514619	T1119	Automated Collection	['collection']	['Linux', 'macOS', 'Windows', 'IaaS', 'SaaS', 'Office Suite']	ccf32;Rover;Micropsia;T9000;DarkGate;ROADTools;Comnie;PoshC2;NETWIRE;Metamorfo;Valak;AppleSeed;LightNeuron;OutSteel;WindTail;USBStealer;TajMahal;BADNEWS;PoetRAT;Proxysvc;Empire;VERMIN;Raccoon Stealer;Ramsay;RTM;Mythic;GoldFinder;FunnyDream;StrongPity;PACEMAKER;Bankshot;Attor;LoFiSe;NPPSPY;Zebrocy;Pacu;MESSAGETAP;ShimRatReporter;Helminth;Crutch;InvisiMole;RotaJakiro	malware--a394448a-4576-41b8-81cc-9b61abad94ab;malware--6b616fc1-1505-48e3-8b2c-0d19337bff38;malware--8c050cea-86e1-4b63-bf21-7af4fa483349;malware--876f6a77-fbc5-4e13-ab1a-5611986730a3;malware--6f6f67c9-556d-4459-95c2-78d272190e52;tool--6dbdc657-d8e0-4f2f-909b-7251b3e72c6d;malware--f4c80d39-ce10-4f74-9b50-a7e3f5df1f2e;tool--4b57c098-f043-4da2-83ef-7588a6d426bc;malware--2a70812b-f1ef-44db-8578-a496…	42	Gamaredon Group;RedCurl;Ember Bear;APT28;Agrius;FIN5;Ke3chang;APT1;FIN6;Patchwork;Chimera;Sidewinder;Threat Group-3390;Tropic Trooper;OilRig;Confucius;Winter Vivern;menuPass;Mustang Panda	intrusion-set--2e290bfe-93b5-48ce-97d6-edcd6d32b7cf;intrusion-set--82323c70-4186-4b61-94f5-b227c3b28e89;intrusion-set--a7f57cc1-4540-4429-823f-f4e56b8473c9;intrusion-set--bef4c620-0787-42a8-a96d-b7eb6e85917c;intrusion-set--b8137919-38cb-4db0-90f3-437be885faba;intrusion-set--85403903-15e0-4f9f-9be4-a259ecad4022;intrusion-set--6713ab67-e25b-49cc-808d-2b36d4fbc35c;intrusion-set--6a2e693f-24e5-451a-9…	19	Operation Wocao;Frankenstein;APT41 DUST	campaign--b03d5112-e23a-4ac8-add0-be7502d24eff;campaign--26d9ebae-de59-427f-ae9a-349456bae4b1;campaign--add4d9de-1256-4166-83b8-57087288dced	3	2	4
attack-pattern--2fee9321-3e71-4cf4-af24-d4d40d355b34	T1574.001	DLL Search Order Hijacking	['persistence', 'privilege-escalation', 'defense-evasion']	['Windows']	WEBC2;Hikit;HTTPBrowser;FinFisher;RedLeaves;Astaroth;Prikormka;Melcoz;PlugX;Ramsay;Crutch;WastedLocker;Chaes;MirageFox;FoggyWeb;PowerSploit;BOOSTWRITE;Brute Ratel C4;Empire;Downdelph;HUI Loader;InvisiMole	malware--1d808f62-cf63-4063-9727-ff6132514c22;malware--95047f03-4811-4300-922e-1ba937d53a61;malware--e066bf86-9cfb-407a-9d25-26fd5d91e360;malware--a5528622-3a8a-4633-86ce-8cdaf8423858;malware--17b40f60-729f-4fe8-8aea-cc9ee44a95d5;malware--edb24a93-1f7a-4bbf-a738-1397a14662c6;malware--37cc7eb6-12e3-467b-82e8-f20f2cc73c69;malware--d3105fb5-c494-4fd1-a7be-414eab9e0c96;malware--64fa0de0-6240-41f4-863…	22	RTM;Tonto Team;Cinnamon Tempest;Whitefly;Aquatic Panda;Evilnum;BackdoorDiplomacy;Threat Group-3390;menuPass;APT41	intrusion-set--c416b28c-103b-4df1-909e-78089a7e0e5f;intrusion-set--c5b81590-6814-4d2a-8baa-15c4b6c7f960;intrusion-set--8b1e16f6-e7c8-4b7a-a5df-f81232c13e2f;intrusion-set--b74f909f-8e52-4b69-b770-162bf59a1b4e;intrusion-set--64b52e7d-b2c4-4a02-9372-08a463f5dc11;intrusion-set--1f0f9a14-11aa-49aa-9174-bcd0eaa979de;intrusion-set--9735c036-8ebe-47e9-9c77-b0ae656dab93;intrusion-set--fb366179-766c-4a4a-a…	10	APT41 DUST	campaign--add4d9de-1256-4166-83b8-57087288dced	1	3	3
attack-pattern--2f6b4ed7-fef1-44ba-bcb8-1b4beb610b64	T1559.001	Component Object Model	['execution']	['Windows']	TrickBot;POWERSTATS;InvisiMole;FunnyDream;Ursnif;Latrodectus;Milan;HermeticWizard;DarkTortilla;Raspberry Robin;Bumblebee;Ramsay;Gelsemium;Neoichor;SILENTTRINITY	malware--00806466-754d-44ea-ad6f-0caf59cb8556;malware--e8545794-b98c-492b-a5b3-4b5a02682e37;malware--47afe41c-4c08-485e-b062-c3bd209a1cce;malware--be25c1c0-1590-4219-a3d5-6f31799d1d1b;malware--1492d0f8-7e14-4af3-9239-bc3fe10d3407;malware--76fde8df-3495-47c9-82eb-125c4f7fb621;malware--aea6d6b8-d832-4c90-a1bb-f52c6684db6c;malware--ff7ed9c1-dca3-4e62-9da6-72c5d388b8fa;malware--5faaf81a-aa5b-4a4b-bae…	15	MuddyWater;Gamaredon Group	intrusion-set--269e8108-68c6-4f99-b911-14b2e765dec2;intrusion-set--2e290bfe-93b5-48ce-97d6-edcd6d32b7cf	2			0	2	3
attack-pattern--2f41939b-54c3-41d6-8f8b-35f1ec18ed97	T1027.008	Stripped Payloads	['defense-evasion']	['macOS', 'Linux', 'Windows', 'Network']	Cuckoo Stealer;macOS.OSAMiner	malware--457a5e8d-d964-4130-bde3-c07bb41a093e;malware--2a59a237-1530-4d55-91f9-2aebf961cc37	2			0			0	0	1
attack-pattern--2e34237d-8574-43f6-aace-ae2915de8597	T1566.001	Spearphishing Attachment	['initial-access']	['macOS', 'Windows', 'Linux']	SVCReady;DarkTortilla;Lokibot;Agent Tesla;KOCTOPUS;PoetRAT;RTM;Kerrdown;Taidoor;Ramsay;AppleSeed;DanBot;WarzoneRAT;Squirrelwaffle;Clambling;EnvyScout;Astaroth;Bandook;Rifdoor;Valak;ROKRAT;Snip3;Latrodectus;Hancitor;Metamorfo;Chaes;BADFLICK;KONNI;REvil;JSS Loader;Octopus;QakBot;IcedID;DarkGate;DarkWatchman;Woody RAT;Bisonal;NETWIRE;TrickBot;OceanSalt;Emotet;Pony;ZxxZ;Saint Bot;Bumblebee;OutSteel;T…	malware--7230ded7-3b1a-4d6e-9735-d0ffd47af9f6;malware--5faaf81a-aa5b-4a4b-bae5-522439e068f8;malware--cb741463-f0fe-42e0-8d45-bc7e8335f5ae;malware--e7a5229f-05eb-440e-b982-9a6d2b2b87c8;malware--df9b350b-d4f9-4e79-a826-75cc75fbc1eb;malware--cc5497f7-a9e8-436f-94da-b2b4a9b9ad3c;malware--92ec0cbd-2c30-44a2-b270-73f4ec949841;malware--8c1d01ff-fdc0-4586-99bd-c248e0761af5;malware--b143dfa4-e944-43ff-842…	51	WIRTE;BRONZE BUTLER;Windshift;admin@338;APT28;Lazarus Group;Saint Bear;Cobalt Group;FIN6;Tropic Trooper;Threat Group-3390;MuddyWater;menuPass;APT29;BITTER;Inception;Gamaredon Group;Darkhotel;APT32;Confucius;APT12;APT19;Naikon;Star Blizzard;BlackTech;TA459;Mofang;Gorgon Group;Leviathan;Dragonfly;Sandworm Team;APT33;Elderwood;EXOTIC LILY;Ajax Security Team;APT41;RedCurl;RTM;Winter Vivern;Higaisa;TA…	intrusion-set--f8cb7b36-62ef-4488-8a6d-a7033e3271c1;intrusion-set--93f52415-0fe4-4d3d-896c-fc9b8e88ab90;intrusion-set--afec6dc3-a18e-4b62-b1a4-5510e1a498d1;intrusion-set--16ade1aa-0ea1-4bb7-88cc-9079df2ae756;intrusion-set--bef4c620-0787-42a8-a96d-b7eb6e85917c;intrusion-set--c93fccb1-e8e8-42cf-ae33-2ad1d183913a;intrusion-set--674582ec-51c4-42ce-b409-797239e37a2a;intrusion-set--dc6fe6ee-04c2-49be-b…	77	2015 Ukraine Electric Power Attack;Frankenstein;Operation Dust Storm;Water Curupira Pikabot Distribution;C0011;Operation Spalax;C0015;Operation Dream Job	campaign--46421788-b6e1-4256-b351-f8beffd1afba;campaign--26d9ebae-de59-427f-ae9a-349456bae4b1;campaign--4603cf2f-06d0-4970-9c5d-5071b08c817f;campaign--57541e3b-657e-463a-a4ab-ca08d7ea9965;campaign--b4e5a4a9-f3be-4631-ba8f-da6ebb067fac;campaign--4c840263-bbda-440d-a22b-674679ddebf1;campaign--78068e68-4124-4243-b6f4-76e4e5be8a06;campaign--0257b35b-93ef-4a70-80dd-ad5258e6045b	8	7	4
attack-pattern--2cd950a6-16c4-404a-aa01-044322395107	T1218.004	InstallUtil	['defense-evasion']	['Windows']	Chaes;WhisperGate;Covenant;Saint Bot	malware--77e0ecf7-ca91-4c06-8012-8e728986a87a;malware--49fee0b0-390e-4bde-97f8-97ed46bd19b7;tool--05fb53c8-e2ac-4e17-a0c9-a0825e1198bf;malware--7724581b-06ff-4d2b-b77c-80dc8d53070b	4	Mustang Panda;menuPass	intrusion-set--420ac20b-f2b9-42b8-aa1a-6d4b72895ca4;intrusion-set--222fbd21-fc4f-4b7e-9f85-0e6e3a76c33f	2			0	2	2
attack-pattern--2c4d4e92-0ccf-4a97-b54c-86d662988a53	T1137	Office Application Startup	['persistence']	['Windows', 'Office Suite']			0	Gamaredon Group;APT32	intrusion-set--2e290bfe-93b5-48ce-97d6-edcd6d32b7cf;intrusion-set--247cb30b-955f-42eb-97a5-a89fef69341e	2			0	4	8
attack-pattern--2bee5ffb-7a7a-4119-b1f2-158151b19ac0	T1499.004	Application or System Exploitation	['impact']	['Windows', 'IaaS', 'Linux', 'macOS']	Industroyer	malware--e401d4fe-f0c9-44f0-98e6-f93487678808	1			0			0	1	4
attack-pattern--2b742742-28c3-4e1b-bab7-8350d6300fa7	T1566.002	Spearphishing Link	['initial-access']	['Linux', 'macOS', 'Windows', 'SaaS', 'Identity Provider', 'Office Suite']	Kerrdown;GuLoader;Squirrelwaffle;DarkGate;AppleJeus;KOCTOPUS;OutSteel;Javali;Emotet;Bumblebee;AADInternals;SocGholish;TrickBot;SpicyOmelette;Mispadu;Saint Bot;Pony;Snip3;Bazar;Hancitor;QakBot;NETWIRE;Valak;Melcoz;Grandoreiro;Latrodectus	malware--8c1d01ff-fdc0-4586-99bd-c248e0761af5;malware--45c759ac-b490-48bb-80d4-c8eee3431027;malware--3c18ad16-9eaf-4649-984e-68551bff0d47;malware--6f6f67c9-556d-4459-95c2-78d272190e52;malware--e2d34c63-6f5a-41f5-86a2-e2380f27f858;malware--df9b350b-d4f9-4e79-a826-75cc75fbc1eb;malware--c113230f-f044-423b-af63-9b63c802f5ae;malware--64122557-5940-4271-9123-25bfc0c693db;malware--32066e94-3112-48ca-b9e…	26	BlackTech;Kimsuky;Sidewinder;MuddyWater;LuminousMoth;Mofang;Confucius;Machete;FIN7;Elderwood;Sandworm Team;Mustard Tempest;Transparent Tribe;EXOTIC LILY;ZIRCONIUM;Magic Hound;Molerats;OilRig;FIN8;Mustang Panda;Evilnum;Leviathan;APT33;APT3;APT32;Lazarus Group;APT1;FIN4;TA2541;Windshift;APT29;Cobalt Group;TA505;LazyScripter;APT39;RedCurl;Earth Lusca;TA577;Patchwork;Turla;Wizard Spider	intrusion-set--6fe8a2a1-a1b0-4af8-953d-4babd329f8f8;intrusion-set--0ec2f388-bf0f-4b5c-97b1-fc736d26c25f;intrusion-set--3fc023b2-c5cc-481d-9c3e-70141ae1a87e;intrusion-set--269e8108-68c6-4f99-b911-14b2e765dec2;intrusion-set--b7f627e2-0817-4cd5-8d50-e75f8aa85cc6;intrusion-set--88489675-d216-4884-a98f-49a89fcc1643;intrusion-set--6eded342-33e5-4451-b6b2-e1c62863129f;intrusion-set--38863958-a201-4ce1-9…	41	Night Dragon;Operation Spalax;C0011;C0021;Operation Dust Storm;Pikabot Distribution February 2024;Operation Dream Job	campaign--ae407e32-87e0-4d92-8705-3ae25d504d8a;campaign--4c840263-bbda-440d-a22b-674679ddebf1;campaign--b4e5a4a9-f3be-4631-ba8f-da6ebb067fac;campaign--712e38c3-a656-426a-9b3b-a6bfb63294c6;campaign--4603cf2f-06d0-4970-9c5d-5071b08c817f;campaign--81e89fb4-8d07-4d8a-82f4-bf084f9d5d53;campaign--0257b35b-93ef-4a70-80dd-ad5258e6045b	7	5	3
attack-pattern--2aed01ad-3df3-4410-a8cb-11ea4ded587c	T1069.002	Domain Groups	['discovery']	['Linux', 'macOS', 'Windows']	BloodHound;SILENTTRINITY;Kwampirs;Net;Gootloader;AdFind;GRIFFON;BlackCat;Brute Ratel C4;POWRUNER;Cobalt Strike;BADHATCH;Egregor;WellMess;Helminth;OSInfo;SoreFang;dsquery;CrackMapExec;Latrodectus;REvil	tool--066b057c-944e-4cfc-b654-e3dfba04b926;tool--1244e058-fa10-48cb-b484-0bcf671107ae;malware--c2417bab-3189-4d4d-9d60-96de2cdaf0ab;tool--03342581-f790-4f03-ba41-e82e67392e23;malware--396c18b9-26fb-4435-8589-fb856502e4c4;tool--f59508a6-3615-47c3-b493-6676e1a39a87;malware--04fc1842-f9e4-47cf-8cb8-5c61becad142;malware--50c44c34-3abb-48ae-9433-a2337de5b0bc;tool--75d8b521-6b6a-42ff-8af3-d97e20ce12a5;…	21	LAPSUS$;ToddyCat;OilRig;Volt Typhoon;FIN7;Ke3chang;INC Ransom;Turla;Inception;Dragonfly	intrusion-set--d8bc9788-4f7d-41a9-9e9d-ee1ea18a8cf7;intrusion-set--b516b235-fc7d-4635-aca5-3d33312339c3;intrusion-set--4ca1929c-7d64-4aab-b849-badbfc0c760d;intrusion-set--174279b4-399f-4ddb-966e-5efedd1dd5f2;intrusion-set--3753cc21-2dae-4dfb-8481-d004e74502cc;intrusion-set--6713ab67-e25b-49cc-808d-2b36d4fbc35c;intrusion-set--cb41e991-65f4-4668-a65f-f4200545b5a1;intrusion-set--7a19ecb1-3c65-4de3-a…	10	SolarWinds Compromise;C0015	campaign--808d6b30-df4e-4341-8248-724da4bac650;campaign--78068e68-4124-4243-b6f4-76e4e5be8a06	2	0	4
attack-pattern--29be378d-262d-4e99-b00d-852d573628e6	T1497.001	System Checks	['defense-evasion', 'discovery']	['Linux', 'macOS', 'Windows']	InvisiMole;Okrum;Dyre;QakBot;Denis;SodaMaster;Astaroth;FinFisher;Bumblebee;Attor;OSX_OCEANLOTUS.D;macOS.OSAMiner;SynAck;MegaCortex;UBoatRAT;OopsIE;DarkTortilla;Saint Bot;WhisperGate;AsyncRAT;yty;Lucifer;Smoke Loader;EvilBunny;GuLoader;BadPatch;WastedLocker;PoetRAT;GravityRAT;BLUELIGHT;SVCReady;Mispadu;Black Basta;Nightdoor;RogueRobin;ObliqueRAT;Shark;P8RAT;Pupy;PlugX;ROKRAT;Grandoreiro;Remcos;Nat…	malware--47afe41c-4c08-485e-b062-c3bd209a1cce;malware--4b6ec280-7bbb-48ff-ae59-b189520ebe83;malware--63c2a130-8a5b-452f-ad96-07cf0af12ffe;malware--edc5e045-5401-42bb-ad92-52b5b2ee0de9;malware--f25aab1a-0cef-4910-a85d-bb38b32ea41a;malware--94d6d788-07bb-4dcc-b62f-e02626b00108;malware--edb24a93-1f7a-4bbf-a738-1397a14662c6;malware--a5528622-3a8a-4633-86ce-8cdaf8423858;malware--04378e79-4387-468a-a8f…	55	Evilnum;Darkhotel;Volt Typhoon;OilRig	intrusion-set--1f0f9a14-11aa-49aa-9174-bcd0eaa979de;intrusion-set--9e729a7e-0dd6-4097-95bf-db8d64911383;intrusion-set--174279b4-399f-4ddb-966e-5efedd1dd5f2;intrusion-set--4ca1929c-7d64-4aab-b849-badbfc0c760d	4	Operation Dream Job;Frankenstein	campaign--0257b35b-93ef-4a70-80dd-ad5258e6045b;campaign--26d9ebae-de59-427f-ae9a-349456bae4b1	2	0	3
attack-pattern--29ba5a15-3b7b-4732-b817-65ea8f6468e6	T1568.001	Fast Flux DNS	['command-and-control']	['Linux', 'macOS', 'Windows']	Amadey;gh0st RAT;njRAT	malware--05318127-5962-444b-b900-a9dcfe0ff6e9;malware--88c621a7-aef9-4ae0-94e3-1fc87123eb24;malware--d906e6f7-434c-44c0-b51a-ed50af8f7945	3	menuPass;TA505;Gamaredon Group	intrusion-set--222fbd21-fc4f-4b7e-9f85-0e6e3a76c33f;intrusion-set--7eda3dd8-b09b-4705-8090-c2ad9fb8c14d;intrusion-set--2e290bfe-93b5-48ce-97d6-edcd6d32b7cf	3			0	0	2
attack-pattern--1608f3e1-598a-42f4-a01a-2e252e81728f	T1114	Email Collection	['collection']	['Windows', 'macOS', 'Linux', 'Office Suite']	Emotet	malware--32066e94-3112-48ca-b9eb-ba2b59d2f023	1	Ember Bear;Silent Librarian;Magic Hound;Scattered Spider	intrusion-set--a7f57cc1-4540-4429-823f-f4e56b8473c9;intrusion-set--90784c1e-4aba-40eb-9adf-7556235e6384;intrusion-set--f9d6633a-55e6-4adc-9263-6ae080421a13;intrusion-set--44d37b89-a739-4810-9111-0d2617a8939b	4			0	4	5
attack-pattern--15dbf668-795c-41e6-8219-f0447c0e64ce	T1069	Permission Groups Discovery	['discovery']	['Windows', 'SaaS', 'IaaS', 'Linux', 'macOS', 'Containers', 'Office Suite', 'Identity Provider']	IcedID;Carbon;ShimRatReporter;TrickBot;MURKYTOP;Siloscape	malware--5147ef15-1cae-4707-8ea1-bee8d98b7f1d;malware--b7e9880a-7a7c-4162-bddb-e28e8ef2bf1f;tool--115f88dd-0618-4389-83cb-98d33ae81848;malware--00806466-754d-44ea-ad6f-0caf59cb8556;malware--049ff071-0b3c-4712-95d2-d21c6aa54501;malware--4fbd565b-bf55-4ac7-80b4-b183a7b64b9c	6	APT41;Volt Typhoon;TA505;APT3;FIN13	intrusion-set--18854f55-ac7c-4634-bd9a-352dd07613b7;intrusion-set--174279b4-399f-4ddb-966e-5efedd1dd5f2;intrusion-set--7eda3dd8-b09b-4705-8090-c2ad9fb8c14d;intrusion-set--0bbdf25b-30ff-4894-a1cd-49260d0dd2d9;intrusion-set--fd66436e-4d33-450e-ac4c-f7810f1c85f4	5	SolarWinds Compromise	campaign--808d6b30-df4e-4341-8248-724da4bac650	1	0	5
attack-pattern--143c0cbb-a297-4142-9624-87ffc778980b	T1560.003	Archive via Custom Method	['collection']	['Linux', 'macOS', 'Windows']	Stuxnet;Attor;BLUELIGHT;Duqu;FoggyWeb;NETWIRE;SPACESHIP;RGDoor;Rising Sun;StrongPity;Ramsay;RawPOS;metaMain;InvisiMole;OwaAuth;ADVSTORESHELL;T9000;OopsIE;Machete;SombRAT;HAWKBALL;Reaver;SUGARDUMP;Agent.btz;FrameworkPOS;FLASHFLOOD;Okrum;FunnyDream;OSX_OCEANLOTUS.D;Squirrelwaffle;MESSAGETAP	malware--088f1d6e-0783-47c6-9923-9c79b2af43d4;malware--8f423bd7-6ca7-4303-9e85-008c7ad5fdaa;malware--8bd47506-29ae-44ea-a5c1-c57e8a1ab6b0;malware--68dca94f-c11d-421e-9287-7c501108e18c;malware--72911fe3-f085-40f7-b4f2-f25a4221fe44;malware--2a70812b-f1ef-44db-8578-a496a227aef2;malware--8b880b41-5139-4807-baa9-309690218719;malware--b9eec47e-98f4-4b3c-b574-3fa8a87ebe05;malware--56e6b6c2-e573-4969-8ba…	31	FIN6;CopyKittens;Kimsuky;Mustang Panda;Lazarus Group	intrusion-set--2a7914cf-dff3-428d-ab0f-1014d1c28aeb;intrusion-set--dcd81c6e-ebf7-4a16-93e0-9a97fa49c88a;intrusion-set--0ec2f388-bf0f-4b5c-97b1-fc736d26c25f;intrusion-set--420ac20b-f2b9-42b8-aa1a-6d4b72895ca4;intrusion-set--c93fccb1-e8e8-42cf-ae33-2ad1d183913a	5	C0017	campaign--ba6dfa37-f401-4140-88b0-8938f2895e61	1	0	2
attack-pattern--132d5b37-aac5-4378-a8dc-3127b18a73dc	T1016.001	Internet Connection Discovery	['discovery']	['Windows', 'Linux', 'macOS']	GoldFinder;Neoichor;More_eggs;NKAbuse;SUGARUSH;QakBot;SysUpdate;QuietSieve;Rising Sun;DarkTortilla;Woody RAT	malware--b7010785-699f-412f-ba49-524da6033c76;malware--4d7bf2ac-f953-4907-b114-be44dc174d67;malware--bfd2738c-8b43-43c3-bc9f-d523c8e88bf4;malware--bd2ebee8-7c38-408a-871d-221012104222;malware--44e2a842-415b-47f4-8549-83fbdb8a5674;malware--edc5e045-5401-42bb-ad92-52b5b2ee0de9;malware--c009560a-f097-45a3-8f9f-78ec1440a783;malware--03eb4a05-6a02-43f6-afb7-3c7835501828;malware--56e6b6c2-e573-4969-8ba…	11	Magic Hound;HEXANE;APT29;Gamaredon Group;FIN13;HAFNIUM;TA2541;FIN8;Volt Typhoon;Turla	intrusion-set--f9d6633a-55e6-4adc-9263-6ae080421a13;intrusion-set--f29b7c5e-2439-42ad-a86f-9f8984fafae3;intrusion-set--899ce53f-13a0-479b-a0e4-67d46e241542;intrusion-set--2e290bfe-93b5-48ce-97d6-edcd6d32b7cf;intrusion-set--fd66436e-4d33-450e-ac4c-f7810f1c85f4;intrusion-set--2688b13e-8e71-405a-9c40-0dee94bddf87;intrusion-set--467271fd-47c0-4e90-a3f9-d84f5cf790d0;intrusion-set--fd19bd82-1b14-49a1-a…	10	SolarWinds Compromise;Operation Wocao	campaign--808d6b30-df4e-4341-8248-724da4bac650;campaign--b03d5112-e23a-4ac8-add0-be7502d24eff	2	0	2
attack-pattern--120d5519-3098-4e1c-9191-2aa61232f073	T1548.002	Bypass User Account Control	['privilege-escalation', 'defense-evasion']	['Windows']	Cobalt Strike;Gelsemium;BlackEnergy;RTM;Pupy;ZeroT;WarzoneRAT;Saint Bot;DarkGate;Sakula;BlackCat;ShimRat;PoshC2;KONNI;Avaddon;QuasarRAT;Winnti for Windows;Downdelph;Koadic;WastedLocker;FinFisher;Bad Rabbit;AutoIt backdoor;CSPY Downloader;Grandoreiro;Bumblebee;Remcos;PipeMon;Lokibot;PLAINTEE;H1N1;Ramsay;BitPaymer;UACMe;RCSession;Empire;KOCTOPUS;SILENTTRINITY;Clambling;Shamoon;AppleJeus;InvisiMole;…	malware--a7881f21-e978-4fe4-af56-92c9416a2616;malware--efa7c4d6-8e30-41d9-a8fd-26dc337f4a1b;malware--54cc1d4f-5c53-4f0e-9ef5-11b4998e82e4;malware--92ec0cbd-2c30-44a2-b270-73f4ec949841;tool--cb69b20d-56d0-41ab-8440-4a4b251614d4;malware--4ab44516-ad75-4e43-a280-705dc0420e2f;malware--fde19a18-e502-467f-be14-58c71b4e7f4b;malware--7724581b-06ff-4d2b-b77c-80dc8d53070b;malware--6f6f67c9-556d-4459-95c2-7…	45	MuddyWater;Evilnum;APT37;BRONZE BUTLER;Earth Lusca;Threat Group-3390;Cobalt Group;APT29;Patchwork	intrusion-set--269e8108-68c6-4f99-b911-14b2e765dec2;intrusion-set--1f0f9a14-11aa-49aa-9174-bcd0eaa979de;intrusion-set--4a2ce82e-1a74-468a-a6fb-bbead541383c;intrusion-set--93f52415-0fe4-4d3d-896c-fc9b8e88ab90;intrusion-set--cc613a49-9bfa-4e22-98d1-15ffbb03f034;intrusion-set--fb366179-766c-4a4a-afa1-52bff1fd601c;intrusion-set--dc6fe6ee-04c2-49be-ba3d-f38d2463c02a;intrusion-set--899ce53f-13a0-479b-a…	9	Operation Honeybee	campaign--4553292d-12c6-4a93-934d-12160370d4e0	1	4	4
attack-pattern--11f29a39-0942-4d62-92b6-fe236cf3066e	T1036.007	Double File Extension	['defense-evasion']	['Windows']	DarkGate;Milan;Bazar	malware--6f6f67c9-556d-4459-95c2-78d272190e52;malware--aea6d6b8-d832-4c90-a1bb-f52c6684db6c;malware--99fdf3b4-96ef-4ab9-b191-fc683441cad0	3	Mustang Panda	intrusion-set--420ac20b-f2b9-42b8-aa1a-6d4b72895ca4	1			0	2	2
attack-pattern--118f61a5-eb3e-4fb6-931f-2096647f4ecd	T1568.002	Domain Generation Algorithms	['command-and-control']	['Linux', 'macOS', 'Windows']	Aria-body;QakBot;Doki;MiniDuke;DarkWatchman;BONDUPDATER;POSHSPY;CHOPSTICK;ngrok;Ursnif;Milan;Conficker;Astaroth;ShadowPad;Bazar;Ebury;Shark;CCBkdr;Grandoreiro;SombRAT	malware--3161d76a-e2b2-4b97-9906-24909b735386;malware--edc5e045-5401-42bb-ad92-52b5b2ee0de9;malware--4f1c389e-a80e-4a3e-9b0e-9be8c91df64f;malware--5e7ef1dc-7fb6-4913-ac75-e06113b59e0c;malware--63686509-069b-4143-99ea-4e59cad6cb2a;malware--d5268dfb-ae2b-4e0e-ac07-02a460613d8a;malware--5e595477-2e78-4ce7-ae42-e0b059b17808;malware--ccd61dfc-b03f-4689-8c18-7c97eab08472;tool--2f7f03bb-f367-4a5a-ad9b-3…	20	APT41;TA551	intrusion-set--18854f55-ac7c-4634-bd9a-352dd07613b7;intrusion-set--94873029-f950-4268-9cfd-5032e15cb182	2			0	2	1
attack-pattern--10ffac09-e42d-4f56-ab20-db94c67d76ff	T1539	Steal Web Session Cookie	['credential-access']	['Linux', 'macOS', 'Windows', 'SaaS', 'Office Suite']	Grandoreiro;QakBot;CookieMiner;Spica;XCSSET;TajMahal;Chaes;EVILNUM;MgBot;BLUELIGHT;Raccoon Stealer	malware--958b5d06-8bb0-4c5b-a2e7-0130fe654ac7;malware--edc5e045-5401-42bb-ad92-52b5b2ee0de9;malware--eedc01d5-95e6-4d21-bcd4-1121b1df4586;malware--824a230d-0f6a-4fd0-99df-8d464db2265e;malware--e14085cb-0e8d-4be6-92ba-e3b93ee5978f;malware--b51797f7-57da-4210-b8ac-b8632ee75d70;malware--77e0ecf7-ca91-4c06-8012-8e728986a87a;malware--7cdfccda-2950-4167-981a-60872ff5d0db;malware--a36eedea-9523-4abb-96e…	11	LuminousMoth;Sandworm Team;Evilnum;Scattered Spider;Star Blizzard	intrusion-set--b7f627e2-0817-4cd5-8d50-e75f8aa85cc6;intrusion-set--381fcf73-60f6-4ab2-9991-6af3cbc35192;intrusion-set--1f0f9a14-11aa-49aa-9174-bcd0eaa979de;intrusion-set--44d37b89-a739-4810-9111-0d2617a8939b;intrusion-set--9b36c218-4d80-4ec6-a68d-cc2886bbe410	5	SolarWinds Compromise	campaign--808d6b30-df4e-4341-8248-724da4bac650	1	6	2
attack-pattern--1644e709-12d2-41e5-a60f-3470991f5011	T1003.002	Security Account Manager	['credential-access']	['Windows']	gsecdump;CrackMapExec;Koadic;HOPLIGHT;Mimikatz;Remsec;pwdump;Mivast;Impacket;POWERTON;CozyCar;Fgdump;IceApple;CosmicDuke;Cobalt Strike	tool--b07c2c47-fefb-4d7c-a69e-6a3296171f54;tool--c4810609-7da6-48ec-8057-1b70a7814db0;tool--c8655260-9f4b-44e3-85e1-6538a5f6e4f4;malware--454fe82d-6fd2-4ac6-91ab-28a33fe01369;tool--afc079f3-c0ea-4096-b75d-3f05338b7f60;malware--69d6f4a9-fcf0-4f51-bca7-597c51ad0bb8;tool--9de2308e-7bed-43a3-8e58-f194b3586700;malware--fbb470da-1d44-4f29-bbb3-9efbe20f94a3;tool--26c87906-d750-42c5-946c-d4162c73fc7b;mal…	15	Daggerfly;GALLIUM;APT29;FIN13;Agrius;APT41;Dragonfly;Ke3chang;Threat Group-3390;APT5;menuPass;Ember Bear;Wizard Spider	intrusion-set--f3be6240-f68e-47e1-90d2-ad8f3b3bb8a6;intrusion-set--06a11b7e-2a36-47fe-8d3e-82c265df3258;intrusion-set--899ce53f-13a0-479b-a0e4-67d46e241542;intrusion-set--fd66436e-4d33-450e-ac4c-f7810f1c85f4;intrusion-set--b8137919-38cb-4db0-90f3-437be885faba;intrusion-set--18854f55-ac7c-4634-bd9a-352dd07613b7;intrusion-set--1c63d4ec-0a75-4daa-b1df-0d11af3d3cc1;intrusion-set--6713ab67-e25b-49cc-8…	13	Night Dragon;C0017;Operation CuckooBees	campaign--ae407e32-87e0-4d92-8705-3ae25d504d8a;campaign--ba6dfa37-f401-4140-88b0-8938f2895e61;campaign--93c23946-49af-41f4-ac03-40f9ffc7419b	3	4	4
attack-pattern--10d51417-ee35-4589-b1ff-b6df1c334e8d	T1133	External Remote Services	['persistence', 'initial-access']	['Windows', 'Linux', 'Containers', 'macOS']	Mafalda;Linux Rabbit;Hildegard;Kinsing;Doki	malware--3be1fb7a-0f7e-415e-8e3a-74a80d596e68;malware--0efefea5-78da-4022-92bc-d726139e8883;malware--40a1b8ec-7295-416c-a6b1-68181d86f120;malware--d6e55656-e43f-411f-a7af-45df650471c5;malware--4f1c389e-a80e-4a3e-9b0e-9be8c91df64f	5	TeamTNT;FIN13;Volt Typhoon;Sandworm Team;Ember Bear;APT18;Wizard Spider;Scattered Spider;APT41;LAPSUS$;OilRig;Ke3chang;GALLIUM;Threat Group-3390;GOLD SOUTHFIELD;Chimera;APT29;Kimsuky;FIN5;Leviathan;Dragonfly;Akira;APT28;Play	intrusion-set--35d1b3be-49d4-42f1-aaa6-ef159c880bca;intrusion-set--fd66436e-4d33-450e-ac4c-f7810f1c85f4;intrusion-set--174279b4-399f-4ddb-966e-5efedd1dd5f2;intrusion-set--381fcf73-60f6-4ab2-9991-6af3cbc35192;intrusion-set--a7f57cc1-4540-4429-823f-f4e56b8473c9;intrusion-set--38fd6a28-3353-4f2b-bb2b-459fecd5c648;intrusion-set--dd2d9ca6-505b-4860-a604-233685b802c7;intrusion-set--44d37b89-a739-4810-9…	24	Operation CuckooBees;Night Dragon;2015 Ukraine Electric Power Attack;C0027;CostaRicto;SolarWinds Compromise;C0032;Operation Wocao	campaign--93c23946-49af-41f4-ac03-40f9ffc7419b;campaign--ae407e32-87e0-4d92-8705-3ae25d504d8a;campaign--46421788-b6e1-4256-b351-f8beffd1afba;campaign--df74f7ad-b10d-431c-9f1d-a2bc18dadefa;campaign--f9cc545e-b0ef-4b92-8884-a3a4427609f6;campaign--808d6b30-df4e-4341-8248-724da4bac650;campaign--7ec2826c-0bf0-4b47-acae-fd683431a4ca;campaign--b03d5112-e23a-4ac8-add0-be7502d24eff	8	4	5
attack-pattern--106c0cf6-bf73-4601-9aa8-0945c2715ec5	T1543	Create or Modify System Process	['persistence', 'privilege-escalation']	['Windows', 'macOS', 'Linux', 'Containers']	IMAPLoader;Exaramel for Linux;LunarMail;LITTLELAMB.WOOLTEA	malware--3058b264-fe6b-46be-8948-2d1fadaf8adf;malware--11194d8b-fdce-45d2-8047-df15bb8f16bd;malware--a5789a26-2b7b-4b2d-a25f-31182468d4bb;malware--19256855-65e9-48f2-8b74-9f3d0a994428	4			0			0	9	11
attack-pattern--1035cdf2-3e5f-446f-a7a7-e8f6d7925967	T1123	Audio Capture	['collection']	['Linux', 'macOS', 'Windows']	Bandook;Flame;ROKRAT;VERMIN;PowerSploit;TajMahal;NanoCore;Cadelspy;T9000;Crimson;MacMa;EvilGrab;Pupy;Revenge RAT;MacSpy;Imminent Monitor;DarkComet;Derusbi;Machete;Janicab;InvisiMole;Cobian RAT;Attor;MgBot;Remcos;jRAT;DOGCALL;Micropsia;NightClub	malware--835a79f1-842d-472d-b8f4-d54b545c341b;malware--ff6840c9-4c87-4d07-bbb6-9f50aa33d498;malware--60a9c2f0-b7a5-4e8e-959c-e1a3ff314a5f;malware--5189f018-fea2-45d7-b0ed-23f9ee0a46f3;tool--13cd9151-83b7-410d-9f98-25d0f0d1d80d;malware--b51797f7-57da-4210-b8ac-b8632ee75d70;malware--b4d80f8b-d2b9-4448-8844-4bef777ed676;malware--a705b085-1eae-455e-8f4d-842483d814eb;malware--876f6a77-fbc5-4e13-ab1a-5…	29	APT37	intrusion-set--4a2ce82e-1a74-468a-a6fb-bbead541383c	1			0	0	2
attack-pattern--0f4a0c76-ab2d-4cb0-85d3-3f0efb8cba0d	T1059.007	JavaScript	['execution']	['Windows', 'macOS', 'Linux']	AppleSeed;Metamorfo;Cobalt Strike;FRP;NanHaiShu;QakBot;Avaddon;InvisiMole;Astaroth;SocGholish;Latrodectus;EnvyScout;Valak;WARPWIRE;JSS Loader;GRIFFON;SpicyOmelette;Xbash;Donut;Gootloader;jRAT;KONNI;DarkWatchman;KOPILUWAK;Chaes;POWERSTATS;Bundlore	malware--295721d2-ee20-4fa3-ade3-37f4146b4570;malware--81c57a96-fc8c-4f91-af8e-63e24c2927c2;malware--a7881f21-e978-4fe4-af56-92c9416a2616;tool--36dd807e-b5bc-4c3e-91ed-80682360148c;malware--705f0783-5f7d-4491-b6b7-9628e6e006d2;malware--edc5e045-5401-42bb-ad92-52b5b2ee0de9;malware--58c5a3a1-928f-4094-9e98-a5a4e56dd5f3;malware--47afe41c-4c08-485e-b062-c3bd209a1cce;malware--edb24a93-1f7a-4bbf-a738-1…	27	APT32;Saint Bear;Turla;Sidewinder;FIN6;Earth Lusca;MuddyWater;MoustachedBouncer;TA505;FIN7;LazyScripter;Silence;TA577;Winter Vivern;Indrik Spider;Higaisa;Cobalt Group;Kimsuky;Evilnum;TA578;Star Blizzard;Molerats;Leafminer	intrusion-set--247cb30b-955f-42eb-97a5-a89fef69341e;intrusion-set--674582ec-51c4-42ce-b409-797239e37a2a;intrusion-set--7a19ecb1-3c65-4de3-a230-993516aed6a6;intrusion-set--3fc023b2-c5cc-481d-9c3e-70141ae1a87e;intrusion-set--2a7914cf-dff3-428d-ab0f-1014d1c28aeb;intrusion-set--cc613a49-9bfa-4e22-98d1-15ffbb03f034;intrusion-set--269e8108-68c6-4f99-b911-14b2e765dec2;intrusion-set--7251b44b-6072-476c-b…	23	C0017;Water Curupira Pikabot Distribution;Pikabot Distribution February 2024;C0015;Operation Dust Storm	campaign--ba6dfa37-f401-4140-88b0-8938f2895e61;campaign--57541e3b-657e-463a-a4ab-ca08d7ea9965;campaign--81e89fb4-8d07-4d8a-82f4-bf084f9d5d53;campaign--78068e68-4124-4243-b6f4-76e4e5be8a06;campaign--4603cf2f-06d0-4970-9c5d-5071b08c817f	5	4	4
attack-pattern--0f2c410d-d740-4ed9-abb1-b8f4a7faf6c3	T1546.013	PowerShell Profile	['privilege-escalation', 'persistence']	['Windows']			0	Turla	intrusion-set--7a19ecb1-3c65-4de3-a230-993516aed6a6	1			0	3	4
attack-pattern--0f20e3cb-245b-4a61-8a91-2d93f7cb0e9b	T1014	Rootkit	['defense-evasion']	['Linux', 'macOS', 'Windows']	Ebury;Ramsay;Carberp;Drovorub;Skidmap;HIDEDRV;COATHANGER;Umbreon;Stuxnet;HTRAN;Hikit;Hildegard;Hacking Team UEFI Rootkit;HiddenWasp;WarzoneRAT;Uroburos;Caterpillar WebShell;LoJax;PoisonIvy;Winnti for Linux;Zeroaccess	malware--d6b3fcd0-1c86-4350-96f0-965ed02fcc51;malware--ba09b86c-1c40-4ff1-bda0-0d8c4ca35997;malware--bbcd7a02-ef24-4171-ac94-a93540173b94;malware--99164b38-1775-40bc-b77b-a2373b14540a;malware--4b68b5ea-2e1b-4225-845b-8632f702b9a0;malware--e669bb87-f773-4c7b-bfcc-a9ffebfdd8d4;malware--0c242cc5-58d3-4fe3-a866-b00a4b6fb817;malware--3d8e547d-9456-4f32-a895-dc86134e282f;malware--088f1d6e-0783-47c6-992…	21	Winnti Group;Rocke;APT41;TeamTNT;APT28	intrusion-set--c5947e1c-1cbc-434c-94b8-27c7e3be0fff;intrusion-set--44102191-3a31-45f8-acbe-34bdb441d5ad;intrusion-set--18854f55-ac7c-4634-bd9a-352dd07613b7;intrusion-set--35d1b3be-49d4-42f1-aaa6-ef159c880bca;intrusion-set--bef4c620-0787-42a8-a96d-b7eb6e85917c	5			0	0	3
attack-pattern--0df05477-c572-4ed6-88a9-47c581f548f7	T1499.001	OS Exhaustion Flood	['impact']	['Linux', 'macOS', 'Windows']			0			0			0	1	3
attack-pattern--0d91b3c0-5e50-47c3-949a-2a796f04d144	T1027.013	Encrypted/Encoded File	['defense-evasion']	['Linux', 'macOS', 'Windows']	DEADEYE;USBStealer;Emissary;Torisma;OSX_OCEANLOTUS.D;ROADSWEEP;Ursnif;Shark;Ninja;Rifdoor;Kessel;Cuckoo Stealer;Raindrop;Bazar;NanHaiShu;Prikormka;Helminth;SamSam;DarkWatchman;metaMain;LoudMiner;HAWKBALL;Sakula;Zox;Skidmap;KEYPLUG;Astaroth;LightNeuron;DUSTTRAP;SocGholish;WindTail;DanBot;FELIXROOT;Remsec;GravityRAT;DCSrv;BLUELIGHT;Woody RAT;PipeMon;Metamorfo;Dacls;Mispadu;njRAT;EnvyScout;Avenger;E…	malware--c46eb8e6-bf29-4696-8008-3ddb0b4ca470;malware--af2ad3b7-ab6a-4807-91fd-51bcaff9acbb;malware--0f862b01-99da-47cc-9bdb-db4a86a95bb1;malware--0715560d-4299-4e84-9e20-6e80ab57e4f2;malware--b00f90b6-c75c-4bfd-b813-ca9e6c9ebf29;malware--be471c69-12d5-4bcc-9dad-3d42c3dbca4b;malware--1492d0f8-7e14-4af3-9239-bc3fe10d3407;malware--99854cc8-f202-4e03-aa0a-4f8a4af93229;malware--023254de-caaf-4a05-b2c…	146	Inception;Darkhotel;APT28;Transparent Tribe;Dark Caracal;Elderwood;Leviathan;Sidewinder;APT18;APT33;Molerats;APT39;Saint Bear;Lazarus Group;TA2541;Magic Hound;Blue Mockingbird;Malteiro;Higaisa;TA505;BITTER;Fox Kitten;Threat Group-3390;APT19;TeamTNT;Moses Staff;Group5;Metador;Tropic Trooper;Mofang;Whitefly;menuPass;Moonstone Sleet;OilRig;Putter Panda;APT32	intrusion-set--ead23196-d7b6-4ce6-a124-4ab4b67d81bd;intrusion-set--9e729a7e-0dd6-4097-95bf-db8d64911383;intrusion-set--bef4c620-0787-42a8-a96d-b7eb6e85917c;intrusion-set--e44e0985-bc65-4a8f-b578-211c858128e3;intrusion-set--8a831aaa-f3e0-47a3-bed8-a9ced744dd12;intrusion-set--03506554-5f37-4f8f-9ce4-0e9f01a1b484;intrusion-set--7113eaa5-ba79-4fb3-b68a-398ee9cd698e;intrusion-set--3fc023b2-c5cc-481d-9…	36	Night Dragon;Operation Honeybee;Operation Dream Job;Operation Dust Storm;APT41 DUST;Cutting Edge;Operation Spalax	campaign--ae407e32-87e0-4d92-8705-3ae25d504d8a;campaign--4553292d-12c6-4a93-934d-12160370d4e0;campaign--0257b35b-93ef-4a70-80dd-ad5258e6045b;campaign--4603cf2f-06d0-4970-9c5d-5071b08c817f;campaign--add4d9de-1256-4166-83b8-57087288dced;campaign--4fdd2487-26c1-494e-8702-ec5abe9aa1d9;campaign--4c840263-bbda-440d-a22b-674679ddebf1	7	2	2
attack-pattern--1e9eb839-294b-48cc-b0d3-c45555a2a004	T1114.001	Local Email Collection	['collection']	['Windows']	LunarMail;Smoke Loader;QakBot;Carbanak;Pupy;KGH_SPY;CosmicDuke;Crimson;Empire;Emotet;Out1	malware--a5789a26-2b7b-4b2d-a25f-31182468d4bb;malware--0c824410-58ff-49b2-9cf2-1c96b182bdf0;malware--edc5e045-5401-42bb-ad92-52b5b2ee0de9;malware--72f54d66-675d-4587-9bd3-4ed09f9522e4;tool--cb69b20d-56d0-41ab-8440-4a4b251614d4;malware--8bdfe255-e658-4ddd-a11c-b854762e451d;malware--2eb9b131-d333-4a48-9eb4-d8dec46c19ee;malware--326af1cd-78e7-45b7-a326-125d2f7ef8f2;tool--3433a9e8-1c47-4320-b9bf-ed44…	11	RedCurl;APT1;Chimera;Magic Hound;Winter Vivern	intrusion-set--82323c70-4186-4b61-94f5-b227c3b28e89;intrusion-set--6a2e693f-24e5-451a-9f88-b36a108e5662;intrusion-set--8c1f0187-0826-4320-bddc-5f326cfcfe2c;intrusion-set--f9d6633a-55e6-4adc-9263-6ae080421a13;intrusion-set--75a07184-a7e5-4222-95a1-a04dbc96a29c	5	Night Dragon	campaign--ae407e32-87e0-4d92-8705-3ae25d504d8a	1	2	2
attack-pattern--1d24cdee-9ea2-4189-b08e-af110bf2435d	T1110.002	Password Cracking	['credential-access']	['Linux', 'macOS', 'Windows', 'Network', 'Office Suite', 'Identity Provider']	Net Crawler	malware--fde50aaa-f5de-4cb8-989a-babb57d6a704	1	APT3;Dragonfly;FIN6	intrusion-set--0bbdf25b-30ff-4894-a1cd-49260d0dd2d9;intrusion-set--1c63d4ec-0a75-4daa-b1df-0d11af3d3cc1;intrusion-set--2a7914cf-dff3-428d-ab0f-1014d1c28aeb	3	Night Dragon	campaign--ae407e32-87e0-4d92-8705-3ae25d504d8a	1	2	2
attack-pattern--1cfcb312-b8d7-47a4-b560-4b16cc677292	T1565.001	Stored Data Manipulation	['impact']	['Linux', 'macOS', 'Windows']	SUNSPOT;MultiLayer Wiper	malware--bf48e7f8-752c-4ce8-bf8f-748edacd8fa6;malware--663d7dee-5a47-459e-a5ef-e850a94a8ee5	2	APT38	intrusion-set--00f67a77-86a4-4adf-be26-1a54fc713340	1			0	3	3
attack-pattern--1c4e5d32-1fe9-4116-9d9d-59e3925bd6a2	T1036.005	Match Legitimate Name or Location	['defense-evasion']	['Linux', 'macOS', 'Windows', 'Containers']	Misdat;OwaAuth;Elise;S-Type;Bundlore;Cyclops Blink;DanBot;MechaFlounder;RainyDay;SLOTHFULMEDIA;PcShare;Grandoreiro;REvil;Felismus;Skidmap;Ninja;Carberp;TinyTurla;IceApple;NightClub;Pony;PyDCrypt;Sibot;BLINDINGCAN;Tarrask;OLDBAIT;SocGholish;AppleSeed;Small Sieve;Penquin;LookBack;GoldenSpy;ThiefQuest;Machete;Ursnif;Cuckoo Stealer;NOKKI;Brute Ratel C4;LightNeuron;MCMD;StrifeWater;SUNBURST;Bazar;Shim…	malware--0db09158-6e48-4e7c-8ce7-2b10b9c0c039;malware--a60657fa-e2e7-4f8f-8128-a882534ae8c5;malware--7551188b-8f91-4d34-8350-0d0c57b2b913;malware--66b1dcde-17a0-4c7b-95fa-b08d430c2131;malware--7bef1b56-4870-4e74-b32a-7dd88c390c44;malware--b350b47f-88fe-4921-8538-6d9c59bac84e;malware--b8d48deb-450c-44f6-a934-ac8765aa89cb;malware--dfa03c7d-79ed-4ce2-b9d1-ddc9dbf56ad2;malware--29231689-5837-4a7a-aaf…	117	TeamTNT;Indrik Spider;APT41;FIN7;BRONZE BUTLER;Volt Typhoon;Gamaredon Group;TA2541;MuddyWater;Patchwork;WIRTE;Mustard Tempest;Naikon;Chimera;APT28;APT29;Aquatic Panda;APT32;Ke3chang;BackdoorDiplomacy;Earth Lusca;admin@338;Transparent Tribe;Ferocious Kitten;RedCurl;Whitefly;Machete;LuminousMoth;Lazarus Group;Carbanak;Aoqin Dragon;PROMETHIUM;Tropic Trooper;Magic Hound;INC Ransom;Turla;Mustang Panda…	intrusion-set--35d1b3be-49d4-42f1-aaa6-ef159c880bca;intrusion-set--01e28736-2ffc-455b-9880-ed4d1407ae07;intrusion-set--18854f55-ac7c-4634-bd9a-352dd07613b7;intrusion-set--3753cc21-2dae-4dfb-8481-d004e74502cc;intrusion-set--93f52415-0fe4-4d3d-896c-fc9b8e88ab90;intrusion-set--174279b4-399f-4ddb-966e-5efedd1dd5f2;intrusion-set--2e290bfe-93b5-48ce-97d6-edcd6d32b7cf;intrusion-set--467271fd-47c0-4e90-a…	55	2016 Ukraine Electric Power Attack;Triton Safety Instrumented System Attack;SolarWinds Compromise;C0018;Operation CuckooBees;C0032;Operation Wocao;Operation Honeybee;C0017;HomeLand Justice;Operation Sharpshooter	campaign--aa73efef-1418-4dbe-b43c-87a498e97234;campaign--45a98f02-852f-49b2-94c0-c63207bebbbf;campaign--808d6b30-df4e-4341-8248-724da4bac650;campaign--519ee082-8ab6-439b-988f-a8a3f02c8d30;campaign--93c23946-49af-41f4-ac03-40f9ffc7419b;campaign--7ec2826c-0bf0-4b47-acae-fd683431a4ca;campaign--b03d5112-e23a-4ac8-add0-be7502d24eff;campaign--4553292d-12c6-4a93-934d-12160370d4e0;campaign--ba6dfa37-f401…	11	3	4
attack-pattern--1c34f7aa-9341-4a48-bfab-af22e51aca6c	T1074.001	Local Data Staging	['collection']	['Linux', 'macOS', 'Windows']	Milan;SLIGHTPULSE;Dtrack;NavRAT;AuTo Stealer;OopsIE;CHIMNEYSWEEP;Dyre;BadPatch;DarkWatchman;FunnyDream;Ursnif;metaMain;Mafalda;MacMa;Gold Dragon;RainyDay;DustySky;PoisonIvy;SLOWPULSE;Machete;Trojan.Karagany;Carbon;Ramsay;Duqu;Chrommme;Attor;InvisiMole;Cuckoo Stealer;ADVSTORESHELL;SUGARDUMP;Catchamas;RawPOS;Turian;MESSAGETAP;ObliqueRAT;QakBot;FrameworkPOS;LightNeuron;PowerLess;Elise;Rover;SPACESHI…	malware--aea6d6b8-d832-4c90-a1bb-f52c6684db6c;malware--d1008b78-960c-4b36-bdc4-39a734e1e4e3;malware--f8774023-8021-4ece-9aca-383ac89d2759;malware--53a42597-1974-4b8e-84fd-3675e8992053;malware--3e4e2c79-2b27-4245-a5c1-5586a3cbd8f5;malware--8e101fdd-9f7f-4916-bb04-6bd9e94c129c;malware--542e3384-341a-455b-bb48-4917b25e3b00;malware--63c2a130-8a5b-452f-ad96-07cf0af12ffe;malware--9af05de0-bc09-4511-a35…	77	Threat Group-3390;FIN5;Sidewinder;Patchwork;MuddyWater;Chimera;TeamTNT;APT5;Lazarus Group;Indrik Spider;Agrius;GALLIUM;APT39;Kimsuky;BackdoorDiplomacy;Leviathan;menuPass;APT3;Wizard Spider;FIN13;APT28;Volt Typhoon;Mustang Panda;Dragonfly	intrusion-set--fb366179-766c-4a4a-afa1-52bff1fd601c;intrusion-set--85403903-15e0-4f9f-9be4-a259ecad4022;intrusion-set--3fc023b2-c5cc-481d-9c3e-70141ae1a87e;intrusion-set--17862c7d-9e60-48a0-b48e-da4dc4c3f6b0;intrusion-set--269e8108-68c6-4f99-b911-14b2e765dec2;intrusion-set--8c1f0187-0826-4320-bddc-5f326cfcfe2c;intrusion-set--35d1b3be-49d4-42f1-aaa6-ef159c880bca;intrusion-set--c1aab4c9-4c34-4f4f-8…	24	C0032;Operation Wocao;Operation Honeybee;C0017;C0015;APT41 DUST	campaign--7ec2826c-0bf0-4b47-acae-fd683431a4ca;campaign--b03d5112-e23a-4ac8-add0-be7502d24eff;campaign--4553292d-12c6-4a93-934d-12160370d4e0;campaign--ba6dfa37-f401-4140-88b0-8938f2895e61;campaign--78068e68-4124-4243-b6f4-76e4e5be8a06;campaign--add4d9de-1256-4166-83b8-57087288dced	6	0	4
attack-pattern--1bae753e-8e52-4055-a66d-2ead90303ca9	T1218.013	Mavinject	['defense-evasion']	['Windows']			0			0			0	2	2
attack-pattern--1b7ba276-eedc-4951-a762-0ceea2c030ec	T1025	Data from Removable Media	['collection']	['Linux', 'macOS', 'Windows']	USBStealer;InvisiMole;Aria-body;MgBot;Rover;Explosive;GravityRAT;ObliqueRAT;Remsec;BADNEWS;Machete;Prikormka;Crutch;Crimson;FunnyDream;AppleSeed;CosmicDuke;Ramsay;TajMahal;FLASHFLOOD	malware--af2ad3b7-ab6a-4807-91fd-51bcaff9acbb;malware--47afe41c-4c08-485e-b062-c3bd209a1cce;malware--3161d76a-e2b2-4b97-9906-24909b735386;malware--a36eedea-9523-4abb-96e8-205f171ee763;malware--6b616fc1-1505-48e3-8b2c-0d19337bff38;malware--6a21e3a4-5ffe-4581-af9a-6a54c7536f44;malware--1d1fce2f-0db5-402b-9843-4278a0694637;malware--5864e59f-eb4c-43ad-83b2-b5e4fae056c9;malware--69d6f4a9-fcf0-4f51-bca…	20	Gamaredon Group;APT28;Turla	intrusion-set--2e290bfe-93b5-48ce-97d6-edcd6d32b7cf;intrusion-set--bef4c620-0787-42a8-a96d-b7eb6e85917c;intrusion-set--7a19ecb1-3c65-4de3-a230-993516aed6a6	3			0	1	2
attack-pattern--1b7b1806-7746-41a1-a35d-e48dae25ddba	T1542.003	Bootkit	['persistence', 'defense-evasion']	['Linux', 'Windows']	Carberp;WhisperGate;TrickBot;ROCKBOOT;FinFisher;BOOTRASH	malware--bbcd7a02-ef24-4171-ac94-a93540173b94;malware--49fee0b0-390e-4bde-97f8-97ed46bd19b7;malware--00806466-754d-44ea-ad6f-0caf59cb8556;malware--cba78a1c-186f-4112-9e6a-be1839f030f7;malware--a5528622-3a8a-4633-86ce-8cdaf8423858;malware--da2ef4a9-7cbe-400a-a379-e2f230f28db3	6	Lazarus Group;APT41;APT28	intrusion-set--c93fccb1-e8e8-42cf-ae33-2ad1d183913a;intrusion-set--18854f55-ac7c-4634-bd9a-352dd07613b7;intrusion-set--bef4c620-0787-42a8-a96d-b7eb6e85917c	3			0	2	1
attack-pattern--1b20efbf-8063-4fc3-a07d-b575318a301b	T1615	Group Policy Discovery	['discovery']	['Windows']	LunarWeb;BloodHound;DUSTTRAP;Empire;Emissary	malware--e1284931-3f85-4262-a641-9ae8bb0576a0;tool--066b057c-944e-4cfc-b654-e3dfba04b926;malware--33139388-de0c-49ff-862a-041c315b142d;tool--3433a9e8-1c47-4320-b9bf-ed449061d1c3;malware--0f862b01-99da-47cc-9bdb-db4a86a95bb1	5	Turla	intrusion-set--7a19ecb1-3c65-4de3-a230-993516aed6a6	1			0	0	5
attack-pattern--322bad5a-1c49-4d23-ab79-76d641794afa	T1007	System Service Discovery	['discovery']	['Windows', 'macOS', 'Linux']	Ursnif;SysUpdate;Comnie;Sykipot;Elise;SLOTHFULMEDIA;PoshC2;Net;jRAT;Tasklist;RATANKBA;Kwampirs;Caterpillar WebShell;Heyoka Backdoor;SUNBURST;HyperBro;InvisiMole;GreyEnergy;BBSRAT;Volgmer;Cobalt Strike;LookBack;RainyDay;GeminiDuke;S-Type;HotCroissant;Sardonic;Babuk;Ixeshe;ZLib;Emissary;DarkTortilla;Hydraq;GravityRAT;Black Basta;Cuba;SynAck;REvil;SILENTTRINITY;ZxShell;Dyre;WINERACK;TrickBot;BitPaym…	malware--1492d0f8-7e14-4af3-9239-bc3fe10d3407;malware--c009560a-f097-45a3-8f9f-78ec1440a783;malware--f4c80d39-ce10-4f74-9b50-a7e3f5df1f2e;malware--6a0ef5d4-fc7c-4dda-85d7-592e4dbdc5d9;malware--7551188b-8f91-4d34-8350-0d0c57b2b913;malware--feb2d7bb-aacb-48df-ad04-ccf41a30cd90;tool--4b57c098-f043-4da2-83ef-7588a6d426bc;tool--03342581-f790-4f03-ba41-e82e67392e23;malware--efece7e8-e40b-49c2-9f84-c55c…	47	BRONZE BUTLER;Indrik Spider;TeamTNT;Poseidon Group;Kimsuky;Aquatic Panda;Chimera;Ke3chang;Turla;OilRig;Volt Typhoon;Earth Lusca;admin@338;APT1	intrusion-set--93f52415-0fe4-4d3d-896c-fc9b8e88ab90;intrusion-set--01e28736-2ffc-455b-9880-ed4d1407ae07;intrusion-set--35d1b3be-49d4-42f1-aaa6-ef159c880bca;intrusion-set--7ecc3b4f-5cdb-457e-b55a-df376b359446;intrusion-set--0ec2f388-bf0f-4b5c-97b1-fc736d26c25f;intrusion-set--64b52e7d-b2c4-4a02-9372-08a463f5dc11;intrusion-set--8c1f0187-0826-4320-bddc-5f326cfcfe2c;intrusion-set--6713ab67-e25b-49cc-8…	14	Operation Wocao;Operation CuckooBees	campaign--b03d5112-e23a-4ac8-add0-be7502d24eff;campaign--93c23946-49af-41f4-ac03-40f9ffc7419b	2	0	3
attack-pattern--1996eef1-ced3-4d7f-bf94-33298cabbf72	T1071.004	DNS	['command-and-control']	['Linux', 'macOS', 'Windows', 'Network']	Denis;Goopy;QUADAGENT;Kevin;Ebury;Milan;SysUpdate;TEXTMATE;DarkGate;Helminth;RDAT;Mythic;Gelsemium;BONDUPDATER;Sliver;DnsSystem;Cobalt Strike;Mori;HTTPBrowser;Green Lambert;NightClub;WellMess;POWRUNER;Heyoka Backdoor;Pisloader;DanBot;NanHaiShu;Brute Ratel C4;SUNBURST;PlugX;ShadowPad;Cobian RAT;Anchor;SOUNDBITE;InvisiMole;SombRAT;Remsec;Uroburos;Shark;Matryoshka;POWERSOURCE	malware--f25aab1a-0cef-4910-a85d-bb38b32ea41a;malware--eac3d77f-2b7b-4599-ba74-948dc16633ad;malware--7e6c2a9d-9dc1-4eb0-b27c-91e8076a9d77;malware--e7863f5d-cb6a-4f81-8804-0a635eec160a;malware--d6b3fcd0-1c86-4350-96f0-965ed02fcc51;malware--aea6d6b8-d832-4c90-a1bb-f52c6684db6c;malware--c009560a-f097-45a3-8f9f-78ec1440a783;malware--4f6aa78c-c3d4-4883-9840-96ca2f5d6d47;malware--6f6f67c9-556d-4459-95c…	41	Chimera;Tropic Trooper;APT18;OilRig;Cobalt Group;APT41;LazyScripter;Ember Bear;Ke3chang;APT39;FIN7	intrusion-set--8c1f0187-0826-4320-bddc-5f326cfcfe2c;intrusion-set--56319646-eb6e-41fc-ae53-aadfa7adb924;intrusion-set--38fd6a28-3353-4f2b-bb2b-459fecd5c648;intrusion-set--4ca1929c-7d64-4aab-b849-badbfc0c760d;intrusion-set--dc6fe6ee-04c2-49be-ba3d-f38d2463c02a;intrusion-set--18854f55-ac7c-4634-bd9a-352dd07613b7;intrusion-set--abc5a1d4-f0dc-49d1-88a1-4a80e478bb03;intrusion-set--a7f57cc1-4540-4429-8…	11	Cutting Edge	campaign--4fdd2487-26c1-494e-8702-ec5abe9aa1d9	1	2	2
attack-pattern--1988cc35-ced8-4dad-b2d1-7628488fa967	T1561	Disk Wipe	['impact']	['Linux', 'macOS', 'Windows', 'Network']			0			0			0	1	5
attack-pattern--191cc6af-1bb2-4344-ab5f-28e496638720	T1195.001	Compromise Software Dependencies and Development Tools	['initial-access']	['Linux', 'macOS', 'Windows']	XCSSET	malware--e14085cb-0e8d-4be6-92ba-e3b93ee5978f	1			0			0	4	1
attack-pattern--18cffc21-3260-437e-80e4-4ab8bf2ba5e9	T1499.003	Application Exhaustion Flood	['impact']	['Windows', 'IaaS', 'Linux', 'macOS']			0			0			0	1	4
attack-pattern--17cc750b-e95b-4d7d-9dde-49e0de24148c	T1574.011	Services Registry Permissions Weakness	['persistence', 'privilege-escalation', 'defense-evasion']	['Windows']			0			0	Operation Honeybee	campaign--4553292d-12c6-4a93-934d-12160370d4e0	1	1	4
attack-pattern--16ab6452-c3c1-497c-a47d-206018ca1ada	T1542.001	System Firmware	['persistence', 'defense-evasion']	['Windows', 'Network']	LoJax;Hacking Team UEFI Rootkit;Trojan.Mebromi	malware--b865dded-0553-4962-a44b-6fe7863effed;malware--4b62ab58-c23b-4704-9c15-edd568cd59f8;malware--c5e9cb46-aced-466c-85ea-7db5572ad9ec	3			0			0	3	1
attack-pattern--47f2d673-ca62-47e9-929b-1b0be9657611	T1070.006	Timestomp	['defense-evasion']	['Linux', 'macOS', 'Windows']	Cyclops Blink;TAINTEDSCRIBE;FALLCHILL;Gazer;Bankshot;Stuxnet;OwaAuth;SEASHARPEE;Elise;KeyBoy;NightClub;USBStealer;Cobalt Strike;Derusbi;OSX_OCEANLOTUS.D;PowerStallion;BitPaymer;InvisiMole;China Chopper;Gelsemium;Winnti for Windows;EVILNUM;BLINDINGCAN;PingPull;Attor;MacMa;Kobalos;BPFDoor;Shamoon;metaMain;Empire;Misdat;TDTESS;Ninja;3PARA RAT;POSHSPY;CHIMNEYSWEEP;Psylo;MultiLayer Wiper	malware--b350b47f-88fe-4921-8538-6d9c59bac84e;malware--7f4bbe05-1674-4087-8a16-8f1ad61b6152;malware--fece06b7-d4b1-42cf-b81a-5323c917546e;malware--76abb3ef-dafd-4762-97cb-a35379429db4;malware--1f6e3702-7ca1-4582-b2e7-4591297d05a8;malware--088f1d6e-0783-47c6-9923-9c79b2af43d4;malware--a60657fa-e2e7-4f8f-8128-a882534ae8c5;malware--0998045d-f96e-4284-95ce-3c8219707486;malware--7551188b-8f91-4d34-835…	39	APT28;APT5;APT32;APT38;Kimsuky;APT29;Rocke;Lazarus Group;Chimera	intrusion-set--bef4c620-0787-42a8-a96d-b7eb6e85917c;intrusion-set--c1aab4c9-4c34-4f4f-8541-d529e46a07f9;intrusion-set--247cb30b-955f-42eb-97a5-a89fef69341e;intrusion-set--00f67a77-86a4-4adf-be26-1a54fc713340;intrusion-set--0ec2f388-bf0f-4b5c-97b1-fc736d26c25f;intrusion-set--899ce53f-13a0-479b-a0e4-67d46e241542;intrusion-set--44102191-3a31-45f8-acbe-34bdb441d5ad;intrusion-set--c93fccb1-e8e8-42cf-a…	9	Cutting Edge;SolarWinds Compromise;C0032	campaign--4fdd2487-26c1-494e-8702-ec5abe9aa1d9;campaign--808d6b30-df4e-4341-8248-724da4bac650;campaign--7ec2826c-0bf0-4b47-acae-fd683431a4ca	3	0	4
attack-pattern--4cbc6a62-9e34-4f94-8a19-5c1a11392a49	T1218.003	CMSTP	['defense-evasion']	['Windows']	CHIMNEYSWEEP	malware--542e3384-341a-455b-bb48-4917b25e3b00	1	MuddyWater;Cobalt Group	intrusion-set--269e8108-68c6-4f99-b911-14b2e765dec2;intrusion-set--dc6fe6ee-04c2-49be-ba3d-f38d2463c02a	2			0	2	3
attack-pattern--4bed873f-0b7d-41d4-b93a-b6905d1f90b0	T1497.003	Time Based Evasion	['defense-evasion', 'discovery']	['Linux', 'macOS', 'Windows']	Raindrop;Egregor;BendyBear;SUNBURST;P8RAT;Okrum;FatDuke;DarkTortilla;Clop;Clambling;Ursnif;SodaMaster;Bumblebee;LunarWeb;HermeticWiper;Snip3;Lokibot;Gootloader;Crimson;Tomiris;Saint Bot;Bazar;EvilBunny;GrimAgent;LiteDuke;QakBot;WhisperGate;GoldenSpy;DRATzarus;BADFLICK;Pony;Bisonal;StrifeWater;IPsec Helper;TrickBot;metaMain;AppleJeus;ThiefQuest;GoldMax;GuLoader;Brute Ratel C4;XCSSET;SVCReady	malware--4efc3e00-72f2-466a-ab7c-8a7dc6603b19;malware--cc4c1287-9c86-4447-810c-744f3880ec37;malware--805480f1-6caa-4a67-8ca9-b2b39650d986;malware--a8839c95-029f-44cf-8f3d-a3cf2039e927;malware--7c58fff0-d206-4db1-96b1-e3a9e0e320b9;malware--4b6ec280-7bbb-48ff-ae59-b189520ebe83;malware--54a01db0-9fab-4d5f-8209-53cef8425f4a;malware--5faaf81a-aa5b-4a4b-bae5-522439e068f8;malware--cad3ba95-8c89-4146-ab1…	43			0	Operation Dream Job	campaign--0257b35b-93ef-4a70-80dd-ad5258e6045b	1	0	3
attack-pattern--4bc31b94-045b-4752-8920-aebaebdb6470	T1087.003	Email Account	['discovery']	['Windows', 'Office Suite']	Grandoreiro;Lizar;TrickBot;Backdoor.Oldrea;BoomBox;MailSniper;Ruler;Emotet	malware--958b5d06-8bb0-4c5b-a2e7-0130fe654ac7;malware--f74a5069-015d-4404-83ad-5ca01056c0dc;malware--00806466-754d-44ea-ad6f-0caf59cb8556;malware--083bb47b-02c8-4423-81a2-f9ef58572974;malware--c26f1c05-b861-4970-94dc-2f7f921a3074;tool--999c4e6e-b8dc-4b4f-8d6e-1b829f29997e;tool--90ac9266-68ce-46f2-b24f-5eb3b2a8ea38;malware--32066e94-3112-48ca-b9eb-ba2b59d2f023	8	TA505;Magic Hound;RedCurl;Sandworm Team	intrusion-set--7eda3dd8-b09b-4705-8090-c2ad9fb8c14d;intrusion-set--f9d6633a-55e6-4adc-9263-6ae080421a13;intrusion-set--82323c70-4186-4b61-94f5-b227c3b28e89;intrusion-set--381fcf73-60f6-4ab2-9991-6af3cbc35192	4	C0027;HomeLand Justice	campaign--df74f7ad-b10d-431c-9f1d-a2bc18dadefa;campaign--7e21077d-2589-43a7-a5f9-490061289526	2	0	2
attack-pattern--4ae4f953-fe58-4cc8-a327-33257e30a830	T1010	Application Window Discovery	['discovery']	['macOS', 'Windows', 'Linux']	njRAT;Flagpro;Cadelspy;NetTraveler;Attor;Trojan.Karagany;DarkWatchman;PowerDuke;DarkGate;WINERACK;InvisiMole;Aria-body;Grandoreiro;Kazuar;Remexi;NETWIRE;SOUNDBITE;DUSTTRAP;Duqu;NightClub;Machete;PLEAD;FunnyDream;PoisonIvy;Metamorfo;ROKRAT;HotCroissant;QakBot;SILENTTRINITY;Catchamas	malware--d906e6f7-434c-44c0-b51a-ed50af8f7945;malware--592260fb-dd5c-4a30-8d99-106a0485be0d;malware--a705b085-1eae-455e-8f4d-842483d814eb;malware--cafd0bf8-2b9c-46c7-ae3c-3e0f42c5062e;malware--8f423bd7-6ca7-4303-9e85-008c7ad5fdaa;malware--82cb34ba-02b5-432b-b2d2-07f55cbf674d;malware--63686509-069b-4143-99ea-4e59cad6cb2a;malware--00c3bfcb-99bd-4767-8c03-b08f585f5c8a;malware--6f6f67c9-556d-4459-95c…	30	Lazarus Group;Volt Typhoon;HEXANE	intrusion-set--c93fccb1-e8e8-42cf-ae33-2ad1d183913a;intrusion-set--174279b4-399f-4ddb-966e-5efedd1dd5f2;intrusion-set--f29b7c5e-2439-42ad-a86f-9f8984fafae3	3			0	0	3
attack-pattern--4ab929c6-ee2d-4fb5-aab4-b14be2ed7179	T1547.009	Shortcut Modification	['persistence', 'privilege-escalation']	['Windows']	RogueRobin;Reaver;Grandoreiro;RedLeaves;Okrum;Helminth;MarkiRAT;Gazer;BlackEnergy;Comnie;SslMM;Micropsia;BACKSPACE;S-Type;TinyZBot;Astaroth;SPACESHIP;SHIPSHAPE;Bazar;Empire;FELIXROOT;KONNI;Kazuar;SeaDuke;InvisiMole	malware--8ec6e3b4-b06d-4805-b6aa-af916acc2122;malware--65341f30-bec6-4b1d-8abf-1a5620446c29;malware--958b5d06-8bb0-4c5b-a2e7-0130fe654ac7;malware--17b40f60-729f-4fe8-8aea-cc9ee44a95d5;malware--4b6ec280-7bbb-48ff-ae59-b189520ebe83;malware--eff1a885-6f90-42a1-901f-eef6e7a1905e;malware--532c6004-b1e8-415b-9516-f7c14ba783b1;malware--76abb3ef-dafd-4762-97cb-a35379429db4;malware--54cc1d4f-5c53-4f0e-9ef…	25	APT39;Leviathan;Lazarus Group;Gorgon Group	intrusion-set--44e43fad-ffcb-4210-abcf-eaaed9735f80;intrusion-set--7113eaa5-ba79-4fb3-b68a-398ee9cd698e;intrusion-set--c93fccb1-e8e8-42cf-ae33-2ad1d183913a;intrusion-set--1f21da59-6a13-455b-afd0-d58d0a5a7d27	4			0	3	3
attack-pattern--4a5b7ade-8bb5-4853-84ed-23f262002665	T1611	Escape to Host	['privilege-escalation']	['Windows', 'Linux', 'Containers']	Peirates;Siloscape;Doki;Hildegard	tool--79dd477a-8226-4b3d-ad15-28623675f221;malware--4fbd565b-bf55-4ac7-80b4-b183a7b64b9c;malware--4f1c389e-a80e-4a3e-9b0e-9be8c91df64f;malware--40a1b8ec-7295-416c-a6b1-68181d86f120	4	TeamTNT	intrusion-set--35d1b3be-49d4-42f1-aaa6-ef159c880bca	1			0	4	5
attack-pattern--4a2975db-414e-4c0c-bd92-775987514b4b	T1564.011	Ignore Process Interrupts	['defense-evasion']	['Linux', 'macOS', 'Windows']	GoldMax;BPFDoor;OSX/Shlayer	malware--5c747acd-47f0-4c5a-b9e5-213541fc01e0;malware--8d1f89fd-4dde-40ab-80e0-a7b80249162e;malware--f1314e75-ada8-49f4-b281-b1fb8b48f2a7	3			0			0	0	2
attack-pattern--49fca0d2-685d-41eb-8bd4-05451cc3a742	T1480.002	Mutual Exclusion	['defense-evasion']	['Windows', 'Linux', 'macOS']	REvil;GrimAgent;PoisonIvy;SUNSPOT;Gazer;Black Basta	malware--ac61f1f9-7bb1-465e-9b8a-c2ce8e88baf5;malware--c9b99d03-ff11-4a48-95f0-82660d582c25;malware--b42378e0-f147-496f-992a-26a49705395b;malware--bf48e7f8-752c-4ce8-bf8f-748edacd8fa6;malware--76abb3ef-dafd-4762-97cb-a35379429db4;malware--8d242fb4-9033-4f13-8a88-4b9b4bcd9a53	6			0			0	1	2
attack-pattern--494ab9f0-36e0-4b06-b10d-57285b040a06	T1016.002	Wi-Fi Discovery	['discovery']	['Linux', 'macOS', 'Windows']	Emotet;Agent Tesla	malware--32066e94-3112-48ca-b9eb-ba2b59d2f023;malware--e7a5229f-05eb-440e-b982-9a6d2b2b87c8	2	Magic Hound	intrusion-set--f9d6633a-55e6-4adc-9263-6ae080421a13	1			0	0	2
attack-pattern--4933e63b-9b77-476e-ab29-761bc5b7d15a	T1620	Reflective Code Loading	['defense-evasion']	['macOS', 'Linux', 'Windows']	SILENTTRINITY;Uroburos;BADHATCH;WhisperGate;Gelsemium;Lokibot;PowerSploit;Cobalt Strike;metaMain;Cuba;Donut;Emotet;IceApple;Pikabot;Brute Ratel C4;LunarLoader;Sardonic;ThiefQuest;FoggyWeb	tool--1244e058-fa10-48cb-b484-0bcf671107ae;malware--80a014ba-3fef-4768-990b-37d8bd10d7f4;malware--3553b49d-d4ae-4fb6-ab17-0adbc520c888;malware--49fee0b0-390e-4bde-97f8-97ed46bd19b7;malware--efa7c4d6-8e30-41d9-a8fd-26dc337f4a1b;malware--cb741463-f0fe-42e0-8d45-bc7e8335f5ae;tool--13cd9151-83b7-410d-9f98-25d0f0d1d80d;malware--a7881f21-e978-4fe4-af56-92c9416a2616;malware--df350889-4de9-44e5-8cb3-888b…	19	Lazarus Group;Kimsuky	intrusion-set--c93fccb1-e8e8-42cf-ae33-2ad1d183913a;intrusion-set--0ec2f388-bf0f-4b5c-97b1-fc736d26c25f	2			0	0	3
attack-pattern--4eb28bed-d11a-4641-9863-c2ac017d910a	T1562.002	Disable Windows Event Logging	['defense-evasion']	['Windows']	Wevtutil	tool--f91162cc-1686-4ff8-8115-bf3f61a4cc7a	1	Threat Group-3390;Magic Hound	intrusion-set--fb366179-766c-4a4a-afa1-52bff1fd601c;intrusion-set--f9d6633a-55e6-4adc-9263-6ae080421a13	2	2016 Ukraine Electric Power Attack;SolarWinds Compromise;HomeLand Justice	campaign--aa73efef-1418-4dbe-b43c-87a498e97234;campaign--808d6b30-df4e-4341-8248-724da4bac650;campaign--7e21077d-2589-43a7-a5f9-490061289526	3	4	7
attack-pattern--457c7820-d331-465a-915e-42f85500ccc4	T1218	System Binary Proxy Execution	['defense-evasion']	['Windows', 'Linux', 'macOS']			0	Lazarus Group;Volt Typhoon	intrusion-set--c93fccb1-e8e8-42cf-ae33-2ad1d183913a;intrusion-set--174279b4-399f-4ddb-966e-5efedd1dd5f2	2			0	6	7
attack-pattern--451a9977-d255-43c9-b431-66de80130c8c	T1205	Traffic Signaling	['defense-evasion', 'persistence', 'command-and-control']	['Linux', 'macOS', 'Windows', 'Network']	BUSHWALK;ZIPLINE;Umbreon;Chaos;Winnti for Linux;Penquin;SYNful Knock;Pandora;Kobalos;Ryuk;Uroburos	malware--29a0bb87-1162-4c83-9834-2a98a876051b;malware--d9765cbd-4c88-4805-ba98-4c6ccb56b864;malware--3d8e547d-9456-4f32-a895-dc86134e282f;malware--5bcd5511-6756-4824-a692-e8bb109364af;malware--8787e86d-8475-4f13-acea-d33eb83b6105;malware--d18cb958-f4ad-4fb3-bb4f-e8994d206550;malware--84c1ecc6-e5a2-4e8a-bf4b-651a618e0053;malware--a545456a-f9a7-47ad-9ea6-8b017def38d1;malware--9abdda30-08e0-4ab1-9cf…	11			0	Cutting Edge	campaign--4fdd2487-26c1-494e-8702-ec5abe9aa1d9	1	2	4
attack-pattern--43f2776f-b4bd-4118-94b8-fee47e69676d	T1567.004	Exfiltration Over Webhook	['exfiltration']	['Windows', 'macOS', 'Linux', 'SaaS', 'Office Suite']			0			0			0	1	5
attack-pattern--43e7dc91-05b2-474c-b9ac-2ed4fe101f4d	T1055	Process Injection	['defense-evasion', 'privilege-escalation']	['Linux', 'macOS', 'Windows']	IronNetInjector;SLOTHFULMEDIA;DUSTTRAP;BADHATCH;Lizar;Agent Tesla;Donut;REvil;BBK;TSCookie;GuLoader;HyperBro;Bazar;Sliver;COATHANGER;ANDROMEDA;JPIN;Mispadu;Wiarp;QakBot;NavRAT;Bumblebee;StoneDrill;gh0st RAT;Remcos;Backdoor.Oldrea;NETWIRE;AuditCred;HTRAN;Cobalt Strike;Clambling;Waterbear;SILENTTRINITY;Ryuk;WarzoneRAT;InvisiMole;Woody RAT;Empire;Gazer;Attor;Cardinal RAT;CostaBricks;ABK;Smoke Loader…	tool--b1595ddd-a783-482a-90e1-8afc8d48467e;malware--feb2d7bb-aacb-48df-ad04-ccf41a30cd90;malware--33139388-de0c-49ff-862a-041c315b142d;malware--3553b49d-d4ae-4fb6-ab17-0adbc520c888;malware--f74a5069-015d-4404-83ad-5ca01056c0dc;malware--e7a5229f-05eb-440e-b982-9a6d2b2b87c8;tool--a7b5df47-73bb-4d47-b701-869f185633a6;malware--ac61f1f9-7bb1-465e-9b8a-c2ce8e88baf5;malware--f0fc920e-57a3-4af5-89be-9ea5…	59	Silence;APT32;Wizard Spider;Cobalt Group;TA2541;Kimsuky;APT5;APT37;Turla;PLATINUM;APT41	intrusion-set--d13c8a7f-740b-4efa-a232-de7d6bb05321;intrusion-set--247cb30b-955f-42eb-97a5-a89fef69341e;intrusion-set--dd2d9ca6-505b-4860-a604-233685b802c7;intrusion-set--dc6fe6ee-04c2-49be-ba3d-f38d2463c02a;intrusion-set--467271fd-47c0-4e90-a3f9-d84f5cf790d0;intrusion-set--0ec2f388-bf0f-4b5c-97b1-fc736d26c25f;intrusion-set--c1aab4c9-4c34-4f4f-8541-d529e46a07f9;intrusion-set--4a2ce82e-1a74-468a-a…	11	Cutting Edge;Operation Sharpshooter;Operation Wocao;2015 Ukraine Electric Power Attack	campaign--4fdd2487-26c1-494e-8702-ec5abe9aa1d9;campaign--37764c78-2a99-46d1-a7ea-6454b9bf93a0;campaign--b03d5112-e23a-4ac8-add0-be7502d24eff;campaign--46421788-b6e1-4256-b351-f8beffd1afba	4	2	7
attack-pattern--43c9bc06-715b-42db-972f-52d25c09a20c	T1659	Content Injection	['initial-access', 'command-and-control']	['Linux', 'macOS', 'Windows']	Disco	malware--e1445afd-c359-45ed-8f27-626dc4d5e157	1	MoustachedBouncer	intrusion-set--7251b44b-6072-476c-b8d9-a6e32c355b28	1			0	2	3
attack-pattern--438c967d-3996-4870-bfc2-3954752a1927	T1070.008	Clear Mailbox Data	['defense-evasion']	['Linux', 'macOS', 'Windows', 'Office Suite']	LunarMail;Goopy	malware--a5789a26-2b7b-4b2d-a25f-31182468d4bb;malware--eac3d77f-2b7b-4599-ba74-948dc16633ad	2			0	SolarWinds Compromise	campaign--808d6b30-df4e-4341-8248-724da4bac650	1	3	5
attack-pattern--43881e51-ac74-445b-b4c6-f9f9e9bf23fe	T1547.010	Port Monitors	['persistence', 'privilege-escalation']	['Windows']			0			0			0	0	4
attack-pattern--435dfb86-2697-4867-85b5-2fef496c0517	T1552	Unsecured Credentials	['credential-access']	['Windows', 'SaaS', 'IaaS', 'Linux', 'macOS', 'Containers', 'Network', 'Office Suite', 'Identity Provider']	Pacu;DarkGate;Astaroth;NPPSPY	tool--1b3b8f96-43b1-4460-8e02-1f53d7802fb9;malware--6f6f67c9-556d-4459-95c2-78d272190e52;malware--edb24a93-1f7a-4bbf-a738-1397a14662c6;tool--0630d1a7-54da-4a48-a6af-eb8a62b13c17	4	Volt Typhoon	intrusion-set--174279b4-399f-4ddb-966e-5efedd1dd5f2	1			0	11	6
attack-pattern--54ca26f3-c172-4231-93e5-ccebcac2161f	T1556.007	Hybrid Identity	['credential-access', 'defense-evasion', 'persistence']	['Windows', 'SaaS', 'IaaS', 'Office Suite', 'Identity Provider']	AADInternals	tool--2c5281dd-b5fd-4531-8aea-c1bf8a0f8756	1	APT29	intrusion-set--899ce53f-13a0-479b-a0e4-67d46e241542	1			0	3	4
attack-pattern--54b4c251-1f0e-4eba-ba6b-dbc7a6f6f06b	T1071.003	Mail Protocols	['command-and-control']	['Linux', 'macOS', 'Windows', 'Network']	LightNeuron;CORESHELL;ComRAT;BadPatch;CHOPSTICK;Uroburos;Zebrocy;OLDBAIT;RDAT;Remsec;JPIN;Cannon;NavRAT;NightClub;LunarMail;Goopy;Agent Tesla;IMAPLoader;SUGARDUMP	malware--6ba1d7ae-d60b-43e6-9f08-a8b787e9d9cb;malware--60c18d06-7b91-4742-bae3-647845cd9d81;malware--da5880b4-f7da-4869-85f2-e0aba84b8565;malware--9af05de0-bc09-4511-a350-5eb8b06185c1;malware--ccd61dfc-b03f-4689-8c18-7c97eab08472;malware--80a014ba-3fef-4768-990b-37d8bd10d7f4;malware--a4f57468-fbd5-49e4-8476-52088220b92d;malware--2dd34b01-6110-4aac-835d-b5e7b936b0be;malware--4b346d12-7f91-48d2-8f0…	19	Turla;APT32;SilverTerrier;Kimsuky;APT28	intrusion-set--7a19ecb1-3c65-4de3-a230-993516aed6a6;intrusion-set--247cb30b-955f-42eb-97a5-a89fef69341e;intrusion-set--76565741-3452-4069-ab08-80c0ea95bbeb;intrusion-set--0ec2f388-bf0f-4b5c-97b1-fc736d26c25f;intrusion-set--bef4c620-0787-42a8-a96d-b7eb6e85917c	5			0	1	2
attack-pattern--54a649ff-439a-41a4-9856-8d144a2551ba	T1021	Remote Services	['lateral-movement']	['Linux', 'macOS', 'Windows', 'IaaS']	MacMa;Kivars;Brute Ratel C4;Stuxnet	malware--bdee9574-7479-4073-a7dc-e86d8acd073a;malware--b2d134a1-7bd5-4293-94d4-8fc978cb1cd7;tool--75d8b521-6b6a-42ff-8af3-d97e20ce12a5;malware--088f1d6e-0783-47c6-9923-9c79b2af43d4	4	Wizard Spider;Ember Bear;Aquatic Panda	intrusion-set--dd2d9ca6-505b-4860-a604-233685b802c7;intrusion-set--a7f57cc1-4540-4429-823f-f4e56b8473c9;intrusion-set--64b52e7d-b2c4-4a02-9372-08a463f5dc11	3			0	6	8
attack-pattern--544b0346-29ad-41e1-a808-501bb4193f47	T1185	Browser Session Hijacking	['collection']	['Windows']	TrickBot;Dridex;Grandoreiro;Carberp;Melcoz;Agent Tesla;Cobalt Strike;QakBot;Ursnif;Chaes;IcedID	malware--00806466-754d-44ea-ad6f-0caf59cb8556;malware--f01e2711-4b48-4192-a2e8-5f56c945ca19;malware--958b5d06-8bb0-4c5b-a2e7-0130fe654ac7;malware--bbcd7a02-ef24-4171-ac94-a93540173b94;malware--d3105fb5-c494-4fd1-a7be-414eab9e0c96;malware--e7a5229f-05eb-440e-b982-9a6d2b2b87c8;malware--a7881f21-e978-4fe4-af56-92c9416a2616;malware--edc5e045-5401-42bb-ad92-52b5b2ee0de9;malware--1492d0f8-7e14-4af3-923…	11			0			0	2	3
attack-pattern--543fceb5-cb92-40cb-aacf-6913d4db58bc	T1553.003	SIP and Trust Provider Hijacking	['defense-evasion']	['Windows']			0			0			0	3	3
attack-pattern--53ac20cd-aca3-406e-9aa0-9fc7fdc60a5a	T1560	Archive Collected Data	['collection']	['Linux', 'macOS', 'Windows']	Chrommme;Exaramel for Windows;ADVSTORESHELL;Empire;TAINTEDSCRIBE;LoFiSe;BloodHound;WellMail;Bumblebee;ShimRatReporter;VERMIN;Gold Dragon;KONNI;XCSSET;Spica;LightNeuron;Cadelspy;FELIXROOT;Machete;Remexi;RunningRAT;Epic;Kessel;Raccoon Stealer;NETWIRE;PowerLess;BLUELIGHT;Backdoor.Oldrea;AppleSeed;Lurid;Zebrocy;Pillowmint;Proton;Lizar;Aria-body;Prikormka;Agent Tesla;Daserf;Dtrack	malware--579607c2-d046-40df-99ab-beb479c37a2a;malware--051eaca1-958f-4091-9e5f-a9acd8f820b5;malware--fb575479-14ef-41e9-bfab-0b7cf10bec73;tool--3433a9e8-1c47-4320-b9bf-ed449061d1c3;malware--7f4bbe05-1674-4087-8a16-8f1ad61b6152;malware--452da2d9-706c-4185-ad6f-f5edaf4b9f48;tool--066b057c-944e-4cfc-b654-e3dfba04b926;malware--959f3b19-2dc8-48d5-8942-c66813a5101a;malware--04378e79-4387-468a-a8f7-f974…	39	Dragonfly;Patchwork;Ember Bear;Axiom;APT32;Lazarus Group;APT28;Ke3chang;LuminousMoth;FIN6;Leviathan;menuPass	intrusion-set--1c63d4ec-0a75-4daa-b1df-0d11af3d3cc1;intrusion-set--17862c7d-9e60-48a0-b48e-da4dc4c3f6b0;intrusion-set--a7f57cc1-4540-4429-823f-f4e56b8473c9;intrusion-set--a0cb9370-e39b-44d5-9f50-ef78e412b973;intrusion-set--247cb30b-955f-42eb-97a5-a89fef69341e;intrusion-set--c93fccb1-e8e8-42cf-ae33-2ad1d183913a;intrusion-set--bef4c620-0787-42a8-a96d-b7eb6e85917c;intrusion-set--6713ab67-e25b-49cc-8…	12			0	1	4
attack-pattern--5372c5fe-f424-4def-bcd5-d3a8e770f07b	T1562.004	Disable or Modify System Firewall	['defense-evasion']	['Linux', 'macOS', 'Windows', 'Network']	InvisiMole;BADCALL;NanoCore;TYPEFRAME;H1N1;njRAT;Cyclops Blink;Grandoreiro;netsh;PyDCrypt;ZxShell;Remsec;CookieMiner;DarkComet;BPFDoor;BACKSPACE;Kasidet;HOPLIGHT;HARDRAIN	malware--47afe41c-4c08-485e-b062-c3bd209a1cce;malware--9dbdadb6-fdbf-490f-a35f-38762d06a0d2;malware--b4d80f8b-d2b9-4448-8844-4bef777ed676;malware--7ba0fc46-197d-466d-8b9f-f1c64d5d81e5;malware--f8dfbc54-b070-4224-b560-79aaa5f835bd;malware--d906e6f7-434c-44c0-b51a-ed50af8f7945;malware--b350b47f-88fe-4921-8538-6d9c59bac84e;malware--958b5d06-8bb0-4c5b-a2e7-0130fe654ac7;tool--5a63f900-5e7e-4928-a746-d…	19	Carbanak;Rocke;TeamTNT;Moses Staff;Dragonfly;Lazarus Group;Magic Hound;Kimsuky;APT38;ToddyCat	intrusion-set--55033a4d-3ffe-46b2-99b4-2c1541e9ce1c;intrusion-set--44102191-3a31-45f8-acbe-34bdb441d5ad;intrusion-set--35d1b3be-49d4-42f1-aaa6-ef159c880bca;intrusion-set--4c4a7846-45d5-4761-8eea-725fa989914c;intrusion-set--1c63d4ec-0a75-4daa-b1df-0d11af3d3cc1;intrusion-set--c93fccb1-e8e8-42cf-ae33-2ad1d183913a;intrusion-set--f9d6633a-55e6-4adc-9263-6ae080421a13;intrusion-set--0ec2f388-bf0f-4b5c-9…	10	Operation Wocao;SolarWinds Compromise	campaign--b03d5112-e23a-4ac8-add0-be7502d24eff;campaign--808d6b30-df4e-4341-8248-724da4bac650	2	4	4
attack-pattern--42fe883a-21ea-4cfb-b94a-78b6476dcc83	T1546.011	Application Shimming	['privilege-escalation', 'persistence']	['Windows']	Pillowmint;SDBbot;ShimRat	malware--bd7a9e13-69fa-4243-a5e5-04326a63f9f2;malware--92b03a94-7147-4952-9d5a-b4d24da7487c;malware--5763217a-05b6-4edd-9bca-057e47b5e403	3	FIN7	intrusion-set--3753cc21-2dae-4dfb-8481-d004e74502cc	1			0	2	5
attack-pattern--51ea26b1-ff1e-4faa-b1a0-1114cd298c87	T1011	Exfiltration Over Other Network Medium	['exfiltration']	['Linux', 'macOS', 'Windows']			0			0			0	2	5
attack-pattern--51a14c76-dd3b-440b-9c20-2bf91d25a814	T1550	Use Alternate Authentication Material	['defense-evasion', 'lateral-movement']	['Windows', 'SaaS', 'IaaS', 'Containers', 'Identity Provider', 'Office Suite']	FoggyWeb	malware--72911fe3-f085-40f7-b4f2-f25a4221fe44	1			0	SolarWinds Compromise	campaign--808d6b30-df4e-4341-8248-724da4bac650	1	7	5
attack-pattern--5095a853-299c-4876-abd7-ac0050fb5462	T1547.005	Security Support Provider	['persistence', 'privilege-escalation']	['Windows']	Mimikatz;Empire;PowerSploit	tool--afc079f3-c0ea-4096-b75d-3f05338b7f60;tool--3433a9e8-1c47-4320-b9bf-ed449061d1c3;tool--13cd9151-83b7-410d-9f98-25d0f0d1d80d	3			0			0	1	3
attack-pattern--4ff5d6a8-c062-4c68-a778-36fc5edd564f	T1218.002	Control Panel	['defense-evasion']	['Windows']	InvisiMole;Reaver	malware--47afe41c-4c08-485e-b062-c3bd209a1cce;malware--65341f30-bec6-4b1d-8abf-1a5620446c29	2			0			0	2	6
attack-pattern--4fe28b27-b13c-453e-a386-c2ef362a573b	T1572	Protocol Tunneling	['command-and-control']	['Linux', 'macOS', 'Windows']	Heyoka Backdoor;LunarWeb;Industroyer;FRP;Brute Ratel C4;Duqu;FunnyDream;Kevin;Cobalt Strike;Uroburos;Milan;FLIPSIDE;QakBot;Cyclops Blink;Mythic;ngrok	malware--dff90475-9f72-41a6-84ed-1fbefd3874c0;malware--e1284931-3f85-4262-a641-9ae8bb0576a0;malware--e401d4fe-f0c9-44f0-98e6-f93487678808;tool--36dd807e-b5bc-4c3e-91ed-80682360148c;tool--75d8b521-6b6a-42ff-8af3-d97e20ce12a5;malware--68dca94f-c11d-421e-9287-7c501108e18c;malware--be25c1c0-1590-4219-a3d5-6f31799d1d1b;malware--e7863f5d-cb6a-4f81-8804-0a635eec160a;malware--a7881f21-e978-4fe4-af56-92c9…	16	Magic Hound;FIN13;FIN6;Ember Bear;Fox Kitten;OilRig;Chimera;Leviathan;Cobalt Group;Cinnamon Tempest	intrusion-set--f9d6633a-55e6-4adc-9263-6ae080421a13;intrusion-set--fd66436e-4d33-450e-ac4c-f7810f1c85f4;intrusion-set--2a7914cf-dff3-428d-ab0f-1014d1c28aeb;intrusion-set--a7f57cc1-4540-4429-823f-f4e56b8473c9;intrusion-set--c21dd6f1-1364-4a70-a1f7-783080ec34ee;intrusion-set--4ca1929c-7d64-4aab-b849-badbfc0c760d;intrusion-set--8c1f0187-0826-4320-bddc-5f326cfcfe2c;intrusion-set--7113eaa5-ba79-4fb3-b…	10	C0027;C0032;2022 Ukraine Electric Power Attack;Cutting Edge;CostaRicto	campaign--df74f7ad-b10d-431c-9f1d-a2bc18dadefa;campaign--7ec2826c-0bf0-4b47-acae-fd683431a4ca;campaign--df8eb785-70f8-4300-b444-277ba849083d;campaign--4fdd2487-26c1-494e-8702-ec5abe9aa1d9;campaign--f9cc545e-b0ef-4b92-8884-a3a4427609f6	5	2	3
attack-pattern--4f9ca633-15c5-463c-9724-bdcd54fde541	T1021.002	SMB/Windows Admin Shares	['lateral-movement']	['Windows']	Conti;HermeticWizard;zwShell;Emotet;PsExec;Ryuk;NotPetya;Shamoon;Royal;Zox;Brute Ratel C4;Conficker;BlackEnergy;Diavol;Regin;Duqu;Net;Kwampirs;Lucifer;Net Crawler;Anchor;Stuxnet;Olympic Destroyer;Cobalt Strike	malware--4dea7d8e-af94-4bfb-afe4-7ff54f59308b;malware--ff7ed9c1-dca3-4e62-9da6-72c5d388b8fa;malware--54e8672d-5338-4ad1-954a-a7c986bee530;malware--32066e94-3112-48ca-b9eb-ba2b59d2f023;tool--ff6caf67-ea1f-4895-b80e-4bb0fc31c6db;malware--a020a61c-423f-4195-8c46-ba1d21abba37;malware--5719af9d-6b16-46f9-9b28-fb019541ddbb;malware--8901ac23-6b50-410c-b0dd-d8174a86f9b3;malware--802a874d-7463-4f2a-99e3-6…	24	Aquatic Panda;Moses Staff;Threat Group-1314;Wizard Spider;Ke3chang;APT41;Play;Sandworm Team;Turla;Chimera;Fox Kitten;FIN13;FIN8;APT32;Blue Mockingbird;APT3;ToddyCat;Lazarus Group;APT28;Deep Panda;APT39;Cinnamon Tempest;Orangeworm	intrusion-set--64b52e7d-b2c4-4a02-9372-08a463f5dc11;intrusion-set--4c4a7846-45d5-4761-8eea-725fa989914c;intrusion-set--d519164e-f5fa-4b8c-a1fb-cf0172ad0983;intrusion-set--dd2d9ca6-505b-4860-a604-233685b802c7;intrusion-set--6713ab67-e25b-49cc-808d-2b36d4fbc35c;intrusion-set--18854f55-ac7c-4634-bd9a-352dd07613b7;intrusion-set--ecbf507f-6786-4121-a4cc-0fd6a8d3a29d;intrusion-set--381fcf73-60f6-4ab2-9…	23	Operation Wocao;SolarWinds Compromise;HomeLand Justice;Cutting Edge;2016 Ukraine Electric Power Attack	campaign--b03d5112-e23a-4ac8-add0-be7502d24eff;campaign--808d6b30-df4e-4341-8248-724da4bac650;campaign--7e21077d-2589-43a7-a5f9-490061289526;campaign--4fdd2487-26c1-494e-8702-ec5abe9aa1d9;campaign--aa73efef-1418-4dbe-b43c-87a498e97234	5	4	6
attack-pattern--4eeaf8a9-c86b-4954-a663-9555fb406466	T1029	Scheduled Transfer	['exfiltration']	['Linux', 'macOS', 'Windows']	Flagpro;Shark;jRAT;LightNeuron;Dipsind;POWERSTATS;ShimRat;Ninja;Linfo;Cobalt Strike;Machete;ComRAT;ADVSTORESHELL;TinyTurla;Chrommme;ShadowPad;Kazuar	malware--592260fb-dd5c-4a30-8d99-106a0485be0d;malware--99854cc8-f202-4e03-aa0a-4f8a4af93229;malware--efece7e8-e40b-49c2-9f84-c55c5c93d05c;malware--6ba1d7ae-d60b-43e6-9f08-a8b787e9d9cb;malware--e170995d-4f61-4f17-b60e-04f9a06ee517;malware--e8545794-b98c-492b-a5b3-4b5a02682e37;malware--5763217a-05b6-4edd-9bca-057e47b5e403;malware--023254de-caaf-4a05-b2c7-e4e2f283f7a5;malware--e9e9bfe2-76f4-4870-a2a…	17	Higaisa	intrusion-set--54dfec3e-6464-4f74-9d69-b7c817b7e5a3	1			0	1	2
attack-pattern--355be19c-ffc9-46d5-8d50-d6a036c675b6	T1071	Application Layer Protocol	['command-and-control']	['Linux', 'macOS', 'Windows', 'Network']	NETEAGLE;Hildegard;Siloscape;Lucifer;Clambling;Duqu;QUIETEXIT;Nightdoor;Raspberry Robin	malware--53cf6cc4-65aa-445a-bcf8-c3d296f8a7a2;malware--40a1b8ec-7295-416c-a6b1-68181d86f120;malware--4fbd565b-bf55-4ac7-80b4-b183a7b64b9c;malware--54a73038-1937-4d71-a253-316e76d5413c;malware--6e95feb1-78ee-48d3-b421-4d76663b5c49;malware--68dca94f-c11d-421e-9287-7c501108e18c;malware--4816d361-f82b-4a18-aa05-b215e7cf9200;malware--51f78dfc-52f9-424e-8753-bb4246188313;malware--4e385fa6-ebe0-43fc-9cc…	9	Magic Hound;Rocke;INC Ransom;TeamTNT	intrusion-set--f9d6633a-55e6-4adc-9263-6ae080421a13;intrusion-set--44102191-3a31-45f8-acbe-34bdb441d5ad;intrusion-set--cb41e991-65f4-4668-a65f-f4200545b5a1;intrusion-set--35d1b3be-49d4-42f1-aaa6-ef159c880bca	4			0	2	2
attack-pattern--391d824f-0ef1-47a0-b0ee-c59a75e27670	T1106	Native API	['execution']	['Windows', 'macOS', 'Linux']	Winnti for Windows;Pony;EvilBunny;Cuba;QakBot;Uroburos;AsyncRAT;Babuk;Imminent Monitor;Dridex;AvosLocker;TinyTurla;Clop;Aria-body;Ryuk;Bisonal;Mis-Type;Torisma;Cyclops Blink;Cobalt Strike;RainyDay;SodaMaster;ZxxZ;SideTwist;MarkiRAT;NightClub;TrickBot;IMAPLoader;Taidoor;BoxCaon;INC Ransomware;Ursnif;Pteranodon;KillDisk;BackConfig;WindTail;Amadey;StrifeWater;Chaes;Ramsay;build_downer;SombRAT;RotaJa…	malware--d3afa961-a80c-4043-9509-282cdf69ab21;malware--222ba512-32d9-49ac-aefd-50ce981ce2ce;malware--a8a778f5-0035-4870-bb25-53dc05029586;malware--6cd07296-14aa-403d-9229-6343d03d4752;malware--edc5e045-5401-42bb-ad92-52b5b2ee0de9;malware--80a014ba-3fef-4768-990b-37d8bd10d7f4;tool--6a5947f3-1a36-4653-8734-526df3e1d28d;malware--61c7a91a-0b83-461d-ad32-75d96eed4a09;tool--8f8cd191-902c-4e83-bf20-b57c…	166	Higaisa;Lazarus Group;Turla;Gorgon Group;Chimera;Tropic Trooper;APT37;ToddyCat;menuPass;SideCopy;Sandworm Team;BlackTech;Gamaredon Group;Silence;APT38;TA505	intrusion-set--54dfec3e-6464-4f74-9d69-b7c817b7e5a3;intrusion-set--c93fccb1-e8e8-42cf-ae33-2ad1d183913a;intrusion-set--7a19ecb1-3c65-4de3-a230-993516aed6a6;intrusion-set--1f21da59-6a13-455b-afd0-d58d0a5a7d27;intrusion-set--8c1f0187-0826-4320-bddc-5f326cfcfe2c;intrusion-set--56319646-eb6e-41fc-ae53-aadfa7adb924;intrusion-set--4a2ce82e-1a74-468a-a6fb-bbead541383c;intrusion-set--b516b235-fc7d-4635-a…	16	Operation Dream Job;Operation Honeybee;Operation Wocao;Operation Sharpshooter	campaign--0257b35b-93ef-4a70-80dd-ad5258e6045b;campaign--4553292d-12c6-4a93-934d-12160370d4e0;campaign--b03d5112-e23a-4ac8-add0-be7502d24eff;campaign--37764c78-2a99-46d1-a7ea-6454b9bf93a0	4	2	2
attack-pattern--39131305-9282-45e4-ac3b-591d2d4fc3ef	T1195.003	Compromise Hardware Supply Chain	['initial-access']	['Linux', 'macOS', 'Windows']			0			0			0	1	1
attack-pattern--38eb0c22-6caf-46ce-8869-5964bd735858	T1499.002	Service Exhaustion Flood	['impact']	['Windows', 'IaaS', 'Linux', 'macOS']			0			0			0	1	4
attack-pattern--389735f1-f21c-4208-b8f0-f8031e7169b8	T1176	Browser Extensions	['persistence']	['Linux', 'macOS', 'Windows']	Mispadu;OSX/Shlayer;Bundlore;Grandoreiro	malware--4e6464d2-69df-4e56-8d4c-1973f84d7b80;malware--f1314e75-ada8-49f4-b281-b1fb8b48f2a7;malware--7bef1b56-4870-4e74-b32a-7dd88c390c44;malware--958b5d06-8bb0-4c5b-a2e7-0130fe654ac7	4	Kimsuky	intrusion-set--0ec2f388-bf0f-4b5c-97b1-fc736d26c25f	1			0	5	5
attack-pattern--379809f6-2fac-42c1-bd2e-e9dee70b27f8	T1505.005	Terminal Services DLL	['persistence']	['Windows']			0			0			0	2	5
attack-pattern--3731fbcd-0e43-47ae-ae6c-d15e510f0d42	T1556.002	Password Filter DLL	['credential-access', 'defense-evasion', 'persistence']	['Windows']	Remsec	malware--69d6f4a9-fcf0-4f51-bca7-597c51ad0bb8	1	Strider	intrusion-set--277d2f87-2ae5-4730-a3aa-50c1fdff9656	1			0	1	3
attack-pattern--36b2a1d7-e09e-49bf-b45e-477076c2ec01	T1498.002	Reflection Amplification	['impact']	['Windows', 'IaaS', 'Linux', 'macOS']			0			0			0	1	2
attack-pattern--365be77f-fc0e-42ee-bac8-4faf806d9336	T1218.007	Msiexec	['defense-evasion']	['Windows']	Metamorfo;Duqu;Chaes;RCSession;Melcoz;DEADEYE;Latrodectus;Mispadu;IcedID;QakBot;Grandoreiro;Ragnar Locker;Javali;AppleJeus;FlawedAmmyy;Maze;RemoteUtilities;Clop;Raspberry Robin;LoudMiner	malware--81c57a96-fc8c-4f91-af8e-63e24c2927c2;malware--68dca94f-c11d-421e-9287-7c501108e18c;malware--77e0ecf7-ca91-4c06-8012-8e728986a87a;malware--03acae53-9b98-46f6-b204-16b930839055;malware--d3105fb5-c494-4fd1-a7be-414eab9e0c96;malware--c46eb8e6-bf29-4696-8008-3ddb0b4ca470;malware--76fde8df-3495-47c9-82eb-125c4f7fb621;malware--4e6464d2-69df-4e56-8d4c-1973f84d7b80;malware--5147ef15-1cae-4707-8ea…	20	Molerats;TA505;ZIRCONIUM;Rancor;Machete	intrusion-set--df71bb3b-813c-45eb-a8bc-f2a419837411;intrusion-set--7eda3dd8-b09b-4705-8090-c2ad9fb8c14d;intrusion-set--4283ae19-69c7-4347-a35e-b56f08eb660b;intrusion-set--f40eb8ce-2a74-4e56-89a1-227021410142;intrusion-set--38863958-a201-4ce1-9dbe-539b0b6804e0	5			0	2	4
attack-pattern--35dd844a-b219-4e2b-a6bb-efa9a75995a9	T1053	Scheduled Task/Job	['execution', 'persistence', 'privilege-escalation']	['Windows', 'Linux', 'macOS', 'Containers']	StrifeWater;DEADEYE;Lokibot;Remsec	malware--fb78294a-7d7a-4d38-8ad0-92e67fddc9f0;malware--c46eb8e6-bf29-4696-8008-3ddb0b4ca470;malware--cb741463-f0fe-42e0-8d45-bc7e8335f5ae;malware--69d6f4a9-fcf0-4f51-bca7-597c51ad0bb8	4	Earth Lusca	intrusion-set--cc613a49-9bfa-4e22-98d1-15ffbb03f034	1			0	5	6
attack-pattern--359b00ad-9425-420b-bba5-6de8d600cbc0	T1074.002	Remote Data Staging	['collection']	['Windows', 'IaaS', 'Linux', 'macOS']	ccf32	malware--a394448a-4576-41b8-81cc-9b61abad94ab	1	Chimera;APT28;Leviathan;FIN8;menuPass;Threat Group-3390;FIN6;ToddyCat;MoustachedBouncer	intrusion-set--8c1f0187-0826-4320-bddc-5f326cfcfe2c;intrusion-set--bef4c620-0787-42a8-a96d-b7eb6e85917c;intrusion-set--7113eaa5-ba79-4fb3-b68a-398ee9cd698e;intrusion-set--fd19bd82-1b14-49a1-a176-6cdc46b8a826;intrusion-set--222fbd21-fc4f-4b7e-9f85-0e6e3a76c33f;intrusion-set--fb366179-766c-4a4a-afa1-52bff1fd601c;intrusion-set--2a7914cf-dff3-428d-ab0f-1014d1c28aeb;intrusion-set--b516b235-fc7d-4635-a…	9	SolarWinds Compromise;Night Dragon	campaign--808d6b30-df4e-4341-8248-724da4bac650;campaign--ae407e32-87e0-4d92-8705-3ae25d504d8a	2	0	3
attack-pattern--356662f7-e315-4759-86c9-6214e2a50ff8	T1574.014	AppDomainManager	['persistence', 'privilege-escalation', 'defense-evasion']	['Windows']	IMAPLoader	malware--3058b264-fe6b-46be-8948-2d1fadaf8adf	1			0			0	1	3
attack-pattern--354a7f88-63fb-41b5-a801-ce3b377b36f1	T1082	System Information Discovery	['discovery']	['Windows', 'IaaS', 'Linux', 'macOS', 'Network']	njRAT;Micropsia;MoleNet;TrickBot;Unknown Logger;SYSCON;YAHOYAH;DarkGate;Bundlore;Sardonic;LiteDuke;STARWHALE;SLOWDRIFT;down_new;MacMa;SUNBURST;Elise;GoldenSpy;More_eggs;Squirrelwaffle;Brave Prince;Manjusaka;BlackMould;Raspberry Robin;BLINDINGCAN;Dtrack;SocGholish;CozyCar;BACKSPACE;ZxxZ;TajMahal;PowerShower;KONNI;Stuxnet;EnvyScout;CharmPower;Cuba;Koadic;PLAINTEE;Bumblebee;ZeroCleare;Linfo;GravityR…	malware--d906e6f7-434c-44c0-b51a-ed50af8f7945;malware--8c050cea-86e1-4b63-bf21-7af4fa483349;malware--8a59f456-79a0-4151-9f56-9b1a67332af2;malware--00806466-754d-44ea-ad6f-0caf59cb8556;malware--ab3580c8-8435-4117-aace-3d9fbe46aa56;malware--edf5aee2-9b1c-4252-8e64-25b12f14c8b3;malware--cb444a16-3ea5-4a91-88c6-f329adcb8af3;malware--6f6f67c9-556d-4459-95c2-78d272190e52;malware--7bef1b56-4870-4e74-b32…	332	APT41;Windigo;OilRig;ZIRCONIUM;Darkhotel;TA2541;Rocke;FIN13;HEXANE;Blue Mockingbird;APT37;APT32;Gamaredon Group;Malteiro;Confucius;Volt Typhoon;Lazarus Group;Moses Staff;Inception;CURIUM;Higaisa;Sidewinder;APT3;TeamTNT;APT19;Chimera;SideCopy;Daggerfly;Magic Hound;Play;Mustang Panda;RedCurl;APT38;Kimsuky;MuddyWater;admin@338;Stealth Falcon;ToddyCat;Windshift;Patchwork;Moonstone Sleet;Sandworm Team…	intrusion-set--18854f55-ac7c-4634-bd9a-352dd07613b7;intrusion-set--4e868dad-682d-4897-b8df-2dc98f46c68a;intrusion-set--4ca1929c-7d64-4aab-b849-badbfc0c760d;intrusion-set--4283ae19-69c7-4347-a35e-b56f08eb660b;intrusion-set--9e729a7e-0dd6-4097-95bf-db8d64911383;intrusion-set--467271fd-47c0-4e90-a3f9-d84f5cf790d0;intrusion-set--44102191-3a31-45f8-acbe-34bdb441d5ad;intrusion-set--fd66436e-4d33-450e-a…	52	C0017;Frankenstein;Operation CuckooBees;SolarWinds Compromise;Operation Wocao;Cutting Edge;Operation Honeybee;KV Botnet Activity;FunnyDream	campaign--ba6dfa37-f401-4140-88b0-8938f2895e61;campaign--26d9ebae-de59-427f-ae9a-349456bae4b1;campaign--93c23946-49af-41f4-ac03-40f9ffc7419b;campaign--808d6b30-df4e-4341-8248-724da4bac650;campaign--b03d5112-e23a-4ac8-add0-be7502d24eff;campaign--4fdd2487-26c1-494e-8702-ec5abe9aa1d9;campaign--4553292d-12c6-4a93-934d-12160370d4e0;campaign--0c259854-4044-4f6c-ac49-118d484b3e3b;campaign--8d2bc130-89fe…	9	0	3
attack-pattern--35187df2-31ed-43b6-a1f5-2f1d3d58d3f1	T1505.002	Transport Agent	['persistence']	['Linux', 'Windows']	LightNeuron	malware--6ba1d7ae-d60b-43e6-9f08-a8b787e9d9cb	1			0			0	3	2
attack-pattern--34f1d81d-fe88-4f97-bd3b-a3164536255d	T1137.006	Add-ins	['persistence']	['Windows', 'Office Suite']	Bisonal;LunarLoader;LunarMail	malware--65ffc206-d7c1-45b3-b543-f6b726e7840d;malware--6490afef-d88e-4e2b-b9d9-a472508ca59d;malware--a5789a26-2b7b-4b2d-a25f-31182468d4bb	3	Naikon	intrusion-set--2a158b0a-7ef8-43cb-9985-bf34d1e12050	1			0	1	6
attack-pattern--34e793de-0274-4982-9c1a-246ed1c19dee	T1222.001	Windows File and Directory Permissions Modification	['defense-evasion']	['Windows']	JPIN;BitPaymer;Ryuk;CaddyWiper;Grandoreiro;BlackCat;WastedLocker;WannaCry	malware--de6cb631-52f6-4169-a73b-7965390b0c30;malware--fa766a65-5136-4ff3-8429-36d08eaa0100;malware--a020a61c-423f-4195-8c46-ba1d21abba37;malware--b30d999d-64e0-4e35-9856-884e4b83d611;malware--958b5d06-8bb0-4c5b-a2e7-0130fe654ac7;malware--50c44c34-3abb-48ae-9433-a2337de5b0bc;malware--46cbafbc-8907-42d3-9002-5327c26f8927;malware--75ecdbf1-c2bb-4afc-a3f9-c8da4de8c661	8	Wizard Spider	intrusion-set--dd2d9ca6-505b-4860-a604-233685b802c7	1			0	2	4
attack-pattern--348f1eef-964b-4eb6-bb53-69b3dcb0c643	T1120	Peripheral Device Discovery	['discovery']	['Windows', 'macOS', 'Linux']	INC Ransomware;FunnyDream;jRAT;Crutch;CHIMNEYSWEEP;Prikormka;njRAT;Mongall;WannaCry;RTM;Zebrocy;SVCReady;Attor;Ferocious;BlackEnergy;Bandook;Ramsay;ObliqueRAT;DustySky;USBferry;MoonWind;QuietSieve;QakBot;WastedLocker;Machete;ROADSWEEP;Crimson;ADVSTORESHELL;FlawedAmmyy;Stuxnet;TajMahal;SharpDisco;Turian;Ragnar Locker;T9000;DarkWatchman;BADNEWS;USBStealer;NightClub;Heyoka Backdoor;Cadelspy	malware--f25d4207-25b2-4bb0-a17a-403943c670ad;malware--be25c1c0-1590-4219-a3d5-6f31799d1d1b;malware--efece7e8-e40b-49c2-9f84-c55c5c93d05c;malware--925a6c52-5cf0-4fec-99de-b0d6917d8593;malware--542e3384-341a-455b-bb48-4917b25e3b00;malware--37cc7eb6-12e3-467b-82e8-f20f2cc73c69;malware--d906e6f7-434c-44c0-b51a-ed50af8f7945;malware--6fb36c6f-bb3d-4ed6-9471-cb9933e5c154;malware--75ecdbf1-c2bb-4afc-a3f…	41	Equation;APT37;Turla;APT28;TeamTNT;Volt Typhoon;OilRig;Gamaredon Group;BackdoorDiplomacy	intrusion-set--96e239be-ad99-49eb-b127-3007b8c1bec9;intrusion-set--4a2ce82e-1a74-468a-a6fb-bbead541383c;intrusion-set--7a19ecb1-3c65-4de3-a230-993516aed6a6;intrusion-set--bef4c620-0787-42a8-a96d-b7eb6e85917c;intrusion-set--35d1b3be-49d4-42f1-aaa6-ef159c880bca;intrusion-set--174279b4-399f-4ddb-966e-5efedd1dd5f2;intrusion-set--4ca1929c-7d64-4aab-b849-badbfc0c760d;intrusion-set--2e290bfe-93b5-48ce-9…	9	Operation CuckooBees;Operation Wocao	campaign--93c23946-49af-41f4-ac03-40f9ffc7419b;campaign--b03d5112-e23a-4ac8-add0-be7502d24eff	2	0	3
attack-pattern--3489cfc5-640f-4bb3-a103-9137b97de79f	T1135	Network Share Discovery	['discovery']	['macOS', 'Windows', 'Linux']	BADHATCH;Conti;Ramsay;Kwampirs;SILENTTRINITY;QakBot;Latrodectus;Bazar;Pupy;Cuba;FIVEHANDS;Diavol;LunarWeb;Net;Empire;Bad Rabbit;BitPaymer;INC Ransomware;KOPILUWAK;Akira;Royal;TrickBot;Sardonic;Emotet;CrackMapExec;PlugX;Avaddon;Flagpro;IcedID;Babuk;Clop;HELLOKITTY;Clambling;WhisperGate;BlackCat;Cobalt Strike;Koadic;DUSTTRAP;QuietSieve;DEATHRANSOM;Stuxnet;ShimRat;MURKYTOP;OSInfo;Olympic Destroyer;W…	malware--3553b49d-d4ae-4fb6-ab17-0adbc520c888;malware--4dea7d8e-af94-4bfb-afe4-7ff54f59308b;malware--ba09b86c-1c40-4ff1-bda0-0d8c4ca35997;malware--c2417bab-3189-4d4d-9d60-96de2cdaf0ab;tool--1244e058-fa10-48cb-b484-0bcf671107ae;malware--edc5e045-5401-42bb-ad92-52b5b2ee0de9;malware--76fde8df-3495-47c9-82eb-125c4f7fb621;malware--99fdf3b4-96ef-4ab9-b191-fc683441cad0;tool--cb69b20d-56d0-41ab-8440-4a4b…	49	Tonto Team;APT39;APT32;DarkVishnya;Chimera;APT38;APT41;FIN13;Wizard Spider;Sowbug;Dragonfly;INC Ransom;Tropic Trooper;APT1	intrusion-set--c5b81590-6814-4d2a-8baa-15c4b6c7f960;intrusion-set--44e43fad-ffcb-4210-abcf-eaaed9735f80;intrusion-set--247cb30b-955f-42eb-97a5-a89fef69341e;intrusion-set--813636db-3939-4a45-bea9-6113e970c029;intrusion-set--8c1f0187-0826-4320-bddc-5f326cfcfe2c;intrusion-set--00f67a77-86a4-4adf-be26-1a54fc713340;intrusion-set--18854f55-ac7c-4634-bd9a-352dd07613b7;intrusion-set--fd66436e-4d33-450e-a…	14	C0015;Operation Wocao;Operation CuckooBees	campaign--78068e68-4124-4243-b6f4-76e4e5be8a06;campaign--b03d5112-e23a-4ac8-add0-be7502d24eff;campaign--93c23946-49af-41f4-ac03-40f9ffc7419b	3	1	3
attack-pattern--341e222a-a6e3-4f6f-b69c-831d792b1580	T1552.002	Credentials in Registry	['credential-access']	['Windows']	Reg;PowerSploit;IceApple;TrickBot;Valak;Agent Tesla	tool--cde2d700-9ed1-46cf-9bce-07364fe8b24f;tool--13cd9151-83b7-410d-9f98-25d0f0d1d80d;malware--dd889a55-fb2c-4ec7-8e9f-c399939a49e1;malware--00806466-754d-44ea-ad6f-0caf59cb8556;malware--ade37ada-14af-4b44-b36c-210eec255d53;malware--e7a5229f-05eb-440e-b982-9a6d2b2b87c8	6	APT32;RedCurl	intrusion-set--247cb30b-955f-42eb-97a5-a89fef69341e;intrusion-set--82323c70-4186-4b61-94f5-b227c3b28e89	2			0	3	3
attack-pattern--32ad5c86-2bcf-47d8-8fdc-d7f3d79a7490	T1565.003	Runtime Data Manipulation	['impact']	['Linux', 'macOS', 'Windows']			0	APT38	intrusion-set--00f67a77-86a4-4adf-be26-1a54fc713340	1			0	2	5
attack-pattern--32901740-b42c-4fdd-bc02-345b5dc57082	T1553.002	Code Signing	['defense-evasion']	['macOS', 'Windows']	BackConfig;Cobalt Strike;Daserf;MacMa;HermeticWizard;Helminth;Black Basta;HermeticWiper;SysUpdate;RTM;Anchor;AppleJeus;GreyEnergy;BLINDINGCAN;ROADSWEEP;Nerex;QakBot;CSPY Downloader;ZeroCleare;BOOSTWRITE;Gazer;LockerGoga;Metamorfo;Bazar;SUNBURST;Epic;Clop;PipeMon;CHIMNEYSWEEP;StrongPity;ChChes;Bandook;Janicab;QuasarRAT;Stuxnet;Ecipekac;More_eggs;TrickBot;Ebury;SpicyOmelette	malware--c13d9621-aca7-436b-ab3d-3a95badb3d00;malware--a7881f21-e978-4fe4-af56-92c9416a2616;malware--b6b3dfc7-9a81-43ff-ac04-698bad48973a;malware--bdee9574-7479-4073-a7dc-e86d8acd073a;malware--ff7ed9c1-dca3-4e62-9da6-72c5d388b8fa;malware--eff1a885-6f90-42a1-901f-eef6e7a1905e;malware--8d242fb4-9033-4f13-8a88-4b9b4bcd9a53;malware--a0ab8a96-40c9-4483-8a54-3fafa6d6007a;malware--c009560a-f097-45a3-8f9…	40	Patchwork;FIN7;Scattered Spider;GALLIUM;APT41;Saint Bear;Kimsuky;Molerats;Lazarus Group;PROMETHIUM;menuPass;Darkhotel;TA505;Silence;Moses Staff;Leviathan;Wizard Spider;FIN6;LuminousMoth;Winnti Group;CopyKittens;Suckfly;Daggerfly	intrusion-set--17862c7d-9e60-48a0-b48e-da4dc4c3f6b0;intrusion-set--3753cc21-2dae-4dfb-8481-d004e74502cc;intrusion-set--44d37b89-a739-4810-9111-0d2617a8939b;intrusion-set--06a11b7e-2a36-47fe-8d3e-82c265df3258;intrusion-set--18854f55-ac7c-4634-bd9a-352dd07613b7;intrusion-set--674582ec-51c4-42ce-b409-797239e37a2a;intrusion-set--0ec2f388-bf0f-4b5c-97b1-fc736d26c25f;intrusion-set--df71bb3b-813c-45eb-a…	23	C0015;SolarWinds Compromise;Operation Dream Job;Operation Honeybee;APT41 DUST	campaign--78068e68-4124-4243-b6f4-76e4e5be8a06;campaign--808d6b30-df4e-4341-8248-724da4bac650;campaign--0257b35b-93ef-4a70-80dd-ad5258e6045b;campaign--4553292d-12c6-4a93-934d-12160370d4e0;campaign--add4d9de-1256-4166-83b8-57087288dced	5	0	1
attack-pattern--3257eb21-f9a7-4430-8de1-d8b6e288f529	T1040	Network Sniffing	['credential-access', 'discovery']	['Linux', 'macOS', 'Windows', 'Network', 'IaaS']	Impacket;MESSAGETAP;NBTscan;Emotet;Penquin;Responder;Empire;FoggyWeb;VersaMem;Regin;PoshC2	tool--26c87906-d750-42c5-946c-d4162c73fc7b;malware--9b19d6b4-cfcb-492f-8ca8-8449e7331573;tool--b63970b7-ddfb-4aee-97b1-80d335e033a8;malware--32066e94-3112-48ca-b9eb-ba2b59d2f023;malware--d18cb958-f4ad-4fb3-bb4f-e8994d206550;tool--a1dd2dbd-1550-44bf-abcc-1a4c52e97719;tool--3433a9e8-1c47-4320-b9bf-ed449061d1c3;malware--72911fe3-f085-40f7-b4f2-f25a4221fe44;malware--0a6ec267-83a9-41a5-98c7-57c3ff81e1…	11	Sandworm Team;Kimsuky;APT33;DarkVishnya;APT28	intrusion-set--381fcf73-60f6-4ab2-9991-6af3cbc35192;intrusion-set--0ec2f388-bf0f-4b5c-97b1-fc736d26c25f;intrusion-set--fbd29c89-18ba-4c2d-b792-51c0adee049f;intrusion-set--813636db-3939-4a45-bea9-6113e970c029;intrusion-set--bef4c620-0787-42a8-a96d-b7eb6e85917c	5	2015 Ukraine Electric Power Attack	campaign--46421788-b6e1-4256-b351-f8beffd1afba	1	4	2
attack-pattern--3d333250-30e4-4a82-9edc-756c68afc529	T1562	Impair Defenses	['defense-evasion']	['Windows', 'IaaS', 'Linux', 'macOS', 'Containers', 'Network', 'Identity Provider', 'Office Suite']	Stuxnet	malware--088f1d6e-0783-47c6-9923-9c79b2af43d4	1	Magic Hound	intrusion-set--f9d6633a-55e6-4adc-9263-6ae080421a13	1			0	6	18
attack-pattern--42e8de7b-37b2-4258-905a-6897815e58e0	T1036	Masquerading	['defense-evasion']	['Linux', 'macOS', 'Windows', 'Containers']	FatDuke;AppleSeed;Raindrop;Saint Bot;Flagpro;PowGoop;FoggyWeb;WindTail;BoomBox;Milan;XCSSET;DarkTortilla;NotPetya;TrickBot;NativeZone;Ramsay;Dacls;TrailBlazer;EnvyScout;DarkWatchman;RCSession;DarkGate;Bisonal;SombRAT;RTM;Ryuk;WhisperGate	malware--54a01db0-9fab-4d5f-8209-53cef8425f4a;malware--295721d2-ee20-4fa3-ade3-37f4146b4570;malware--4efc3e00-72f2-466a-ab7c-8a7dc6603b19;malware--7724581b-06ff-4d2b-b77c-80dc8d53070b;malware--592260fb-dd5c-4a30-8d99-106a0485be0d;malware--c19d19ae-dd58-4584-8469-966bbeaa80e3;malware--72911fe3-f085-40f7-b4f2-f25a4221fe44;malware--0d1f9f5b-11ea-42c3-b5f4-63cce0122541;malware--c26f1c05-b861-4970-94d…	27	menuPass;APT32;BRONZE BUTLER;Ember Bear;Sandworm Team;OilRig;Nomadic Octopus;Agrius;Windshift;FIN13;Winter Vivern;APT28;ZIRCONIUM;TeamTNT;LazyScripter;TA551;PLATINUM	intrusion-set--222fbd21-fc4f-4b7e-9f85-0e6e3a76c33f;intrusion-set--247cb30b-955f-42eb-97a5-a89fef69341e;intrusion-set--93f52415-0fe4-4d3d-896c-fc9b8e88ab90;intrusion-set--a7f57cc1-4540-4429-823f-f4e56b8473c9;intrusion-set--381fcf73-60f6-4ab2-9991-6af3cbc35192;intrusion-set--4ca1929c-7d64-4aab-b849-badbfc0c760d;intrusion-set--fed4f0a2-4347-4530-b0f5-6dfd49b29172;intrusion-set--b8137919-38cb-4db0-9…	17	KV Botnet Activity;Operation Dust Storm;C0018;C0015;Operation Honeybee	campaign--0c259854-4044-4f6c-ac49-118d484b3e3b;campaign--4603cf2f-06d0-4970-9c5d-5071b08c817f;campaign--519ee082-8ab6-439b-988f-a8a3f02c8d30;campaign--78068e68-4124-4243-b6f4-76e4e5be8a06;campaign--4553292d-12c6-4a93-934d-12160370d4e0	5	8	12
attack-pattern--41d9846c-f6af-4302-a654-24bba2729bc6	T1055.003	Thread Execution Hijacking	['defense-evasion', 'privilege-escalation']	['Windows']	Pikabot;Waterbear;Trojan.Karagany;Gazer	malware--02739f57-7585-4319-acd3-794ae8ff3a70;malware--f3f1fbed-7e29-49cb-8579-4a378f858deb;malware--82cb34ba-02b5-432b-b2d2-07f55cbf674d;malware--76abb3ef-dafd-4762-97cb-a35379429db4	4			0			0	1	3
attack-pattern--41868330-6ee2-4d0f-b743-9f2294c3c9b6	T1560.002	Archive via Library	['collection']	['Linux', 'macOS', 'Windows']	TajMahal;LunarWeb;BBSRAT;ZLib;SeaDuke;InvisiMole;Denis;Cardinal RAT;Epic;BADFLICK;OSX_OCEANLOTUS.D;FunnyDream;FoggyWeb	malware--b51797f7-57da-4210-b8ac-b8632ee75d70;malware--e1284931-3f85-4262-a641-9ae8bb0576a0;malware--64d76fa5-cf8f-469c-b78c-1a4f7c5bad80;malware--166c0eca-02fd-424a-92c0-6b5106994d31;malware--67e6d66b-1b82-4699-b47a-e2efb6268d14;malware--47afe41c-4c08-485e-b062-c3bd209a1cce;malware--f25aab1a-0cef-4910-a85d-bb38b32ea41a;malware--b879758f-bbc4-4cab-b5ba-177ac9b009b4;malware--6b62e336-176f-417b-856…	13	Lazarus Group;Threat Group-3390	intrusion-set--c93fccb1-e8e8-42cf-ae33-2ad1d183913a;intrusion-set--fb366179-766c-4a4a-afa1-52bff1fd601c	2			0	0	2
attack-pattern--4061e78c-1284-44b4-9116-73e4ac3912f7	T1219	Remote Access Software	['command-and-control']	['Linux', 'Windows', 'macOS']	RTM;Dridex;Carbanak;Hildegard;TrickBot;Egregor	malware--92ec0cbd-2c30-44a2-b270-73f4ec949841;malware--f01e2711-4b48-4192-a2e8-5f56c945ca19;malware--72f54d66-675d-4587-9bd3-4ed09f9522e4;malware--40a1b8ec-7295-416c-a6b1-68181d86f120;malware--00806466-754d-44ea-ad6f-0caf59cb8556;malware--cc4c1287-9c86-4447-810c-744f3880ec37	6	TeamTNT;Evilnum;FIN7;Mustang Panda;RTM;INC Ransom;Kimsuky;Thrip;GOLD SOUTHFIELD;Carbanak;Sandworm Team;Scattered Spider;DarkVishnya;Cobalt Group;Akira;MuddyWater	intrusion-set--35d1b3be-49d4-42f1-aaa6-ef159c880bca;intrusion-set--1f0f9a14-11aa-49aa-9174-bcd0eaa979de;intrusion-set--3753cc21-2dae-4dfb-8481-d004e74502cc;intrusion-set--420ac20b-f2b9-42b8-aa1a-6d4b72895ca4;intrusion-set--c416b28c-103b-4df1-909e-78089a7e0e5f;intrusion-set--cb41e991-65f4-4668-a65f-f4200545b5a1;intrusion-set--0ec2f388-bf0f-4b5c-97b1-fc736d26c25f;intrusion-set--d69e568e-9ac8-4c08-b…	16	C0018;C0027;C0015;Night Dragon	campaign--519ee082-8ab6-439b-988f-a8a3f02c8d30;campaign--df74f7ad-b10d-431c-9f1d-a2bc18dadefa;campaign--78068e68-4124-4243-b6f4-76e4e5be8a06;campaign--ae407e32-87e0-4d92-8705-3ae25d504d8a	4	4	4
attack-pattern--40597f16-0963-4249-bf4c-ac93b7fb9807	T1567	Exfiltration Over Web Service	['exfiltration']	['Linux', 'macOS', 'Windows', 'SaaS', 'Office Suite']	DropBook;AppleSeed;ngrok	malware--3ae6097d-d700-46c6-8b21-42fc0bcb48fa;malware--295721d2-ee20-4fa3-ade3-37f4146b4570;tool--2f7f03bb-f367-4a5a-ad9b-310a12a48906	3	Magic Hound;APT28	intrusion-set--f9d6633a-55e6-4adc-9263-6ae080421a13;intrusion-set--bef4c620-0787-42a8-a96d-b7eb6e85917c	2	C0017	campaign--ba6dfa37-f401-4140-88b0-8938f2895e61	1	2	6
attack-pattern--3fc9b85a-2862-4363-a64d-d692e3ffbee0	T1555	Credentials from Password Stores	['credential-access']	['Linux', 'macOS', 'Windows', 'IaaS']	Mimikatz;Carberp;Lokibot;MgBot;Manjusaka;Matryoshka;CosmicDuke;Prikormka;PLEAD;Agent Tesla;LaZagne;Astaroth;PinchDuke;OLDBAIT;QuasarRAT;DarkGate;NETWIRE;Mispadu;Pupy;PoshC2;KGH_SPY	tool--afc079f3-c0ea-4096-b75d-3f05338b7f60;malware--bbcd7a02-ef24-4171-ac94-a93540173b94;malware--cb741463-f0fe-42e0-8d45-bc7e8335f5ae;malware--a36eedea-9523-4abb-96e8-205f171ee763;malware--dd2ad3d7-d7ef-4af5-a919-bfe8f2571705;malware--1cc934e4-b01d-4543-a011-b988dfc1a458;malware--2eb9b131-d333-4a48-9eb4-d8dec46c19ee;malware--37cc7eb6-12e3-467b-82e8-f20f2cc73c69;malware--b57f419e-8b12-49d3-886b-1…	21	HEXANE;Volt Typhoon;Leafminer;Stealth Falcon;OilRig;Evilnum;APT39;MuddyWater;APT33;APT41;FIN6;Malteiro	intrusion-set--f29b7c5e-2439-42ad-a86f-9f8984fafae3;intrusion-set--174279b4-399f-4ddb-966e-5efedd1dd5f2;intrusion-set--32bca8ff-d900-4877-aa65-d70baa041b74;intrusion-set--894aab42-3371-47b1-8859-a4a074c804c8;intrusion-set--4ca1929c-7d64-4aab-b849-badbfc0c760d;intrusion-set--1f0f9a14-11aa-49aa-9174-bcd0eaa979de;intrusion-set--44e43fad-ffcb-4210-abcf-eaaed9735f80;intrusion-set--269e8108-68c6-4f99-b…	12	SolarWinds Compromise	campaign--808d6b30-df4e-4341-8248-724da4bac650	1	3	6
attack-pattern--3fc01293-ef5e-41c6-86ce-61f10706b64a	T1558	Steal or Forge Kerberos Tickets	['credential-access']	['Windows', 'Linux', 'macOS']			0			0			0	6	4
attack-pattern--3f886f2a-874f-4333-b794-aa6075009b1c	T1190	Exploit Public-Facing Application	['initial-access']	['Windows', 'IaaS', 'Network', 'Linux', 'macOS', 'Containers']	Siloscape;ZxShell;COATHANGER;sqlmap;SoreFang;Havij	malware--4fbd565b-bf55-4ac7-80b4-b183a7b64b9c;malware--cfc75b0d-e579-40ae-ad07-a1ce00d49a6c;malware--0c242cc5-58d3-4fe3-a866-b00a4b6fb817;tool--9a2640c2-9f43-46fe-b13f-bde881e55555;malware--e33e4603-afab-402d-b2a1-248d435b5fe0;tool--fbd727ea-c0dc-42a9-8448-9e12962d1ab5	6	Threat Group-3390;FIN7;Rocke;Volt Typhoon;APT28;Kimsuky;Sandworm Team;BackdoorDiplomacy;GOLD SOUTHFIELD;Ember Bear;Fox Kitten;Ke3chang;Agrius;Cinnamon Tempest;BlackTech;FIN13;Magic Hound;GALLIUM;Winter Vivern;Blue Mockingbird;APT29;Earth Lusca;menuPass;ToddyCat;APT5;Play;APT41;HAFNIUM;MuddyWater;APT39;Moses Staff;Dragonfly;Volatile Cedar;INC Ransom;Axiom	intrusion-set--fb366179-766c-4a4a-afa1-52bff1fd601c;intrusion-set--3753cc21-2dae-4dfb-8481-d004e74502cc;intrusion-set--44102191-3a31-45f8-acbe-34bdb441d5ad;intrusion-set--174279b4-399f-4ddb-966e-5efedd1dd5f2;intrusion-set--bef4c620-0787-42a8-a96d-b7eb6e85917c;intrusion-set--0ec2f388-bf0f-4b5c-97b1-fc736d26c25f;intrusion-set--381fcf73-60f6-4ab2-9991-6af3cbc35192;intrusion-set--9735c036-8ebe-47e9-9…	35	Versa Director Zero Day Exploitation;C0027;C0018;C0017;Night Dragon;Operation Wocao;Operation CuckooBees;HomeLand Justice;SolarWinds Compromise;Cutting Edge	campaign--af0ec65a-caa9-40ef-b1c7-21b71fbf3a10;campaign--df74f7ad-b10d-431c-9f1d-a2bc18dadefa;campaign--519ee082-8ab6-439b-988f-a8a3f02c8d30;campaign--ba6dfa37-f401-4140-88b0-8938f2895e61;campaign--ae407e32-87e0-4d92-8705-3ae25d504d8a;campaign--b03d5112-e23a-4ac8-add0-be7502d24eff;campaign--93c23946-49af-41f4-ac03-40f9ffc7419b;campaign--7e21077d-2589-43a7-a5f9-490061289526;campaign--808d6b30-df4e…	10	6	2
attack-pattern--3f18edba-28f4-4bb9-82c3-8aa60dcac5f7	T1195	Supply Chain Compromise	['initial-access']	['Linux', 'Windows', 'macOS']	Raccoon Stealer	malware--b5a8fb8b-4ff1-43e5-a1ad-75ae565f5175	1	Ember Bear;Sandworm Team	intrusion-set--a7f57cc1-4540-4429-823f-f4e56b8473c9;intrusion-set--381fcf73-60f6-4ab2-9991-6af3cbc35192	2			0	6	2
attack-pattern--3e6831b2-bf4c-4ae6-b328-2e7c6633b291	T1098.007	Additional Local or Domain Groups	['persistence', 'privilege-escalation']	['Windows', 'macOS', 'Linux']	SMOKEDHAM;Net;ServHelper;DarkGate	malware--7e0f8b0f-716e-494d-827e-310bd6ed709e;tool--03342581-f790-4f03-ba41-e82e67392e23;malware--aae22730-e571-4d17-b037-65f2a3e26213;malware--6f6f67c9-556d-4459-95c2-78d272190e52	4	APT41;APT3;Dragonfly;FIN13;Magic Hound;APT5;Kimsuky	intrusion-set--18854f55-ac7c-4634-bd9a-352dd07613b7;intrusion-set--0bbdf25b-30ff-4894-a1cd-49260d0dd2d9;intrusion-set--1c63d4ec-0a75-4daa-b1df-0d11af3d3cc1;intrusion-set--fd66436e-4d33-450e-ac4c-f7810f1c85f4;intrusion-set--f9d6633a-55e6-4adc-9263-6ae080421a13;intrusion-set--c1aab4c9-4c34-4f4f-8541-d529e46a07f9;intrusion-set--0ec2f388-bf0f-4b5c-97b1-fc736d26c25f	7			0	0	1
attack-pattern--3d1b9d7e-3921-4d25-845a-7d9f15c0da44	T1137.005	Outlook Rules	['persistence']	['Windows', 'Office Suite']	Ruler	tool--90ac9266-68ce-46f2-b24f-5eb3b2a8ea38	1			0			0	2	3
attack-pattern--3ccef7ae-cb5e-48f6-8302-897105fbf55c	T1140	Deobfuscate/Decode Files or Information	['defense-evasion']	['Windows', 'Linux', 'macOS']	Lokibot;SysUpdate;BBSRAT;POWERSTATS;SDBbot;Babuk;QUADAGENT;VaporRage;P.A.S. Webshell;LiteDuke;BOOSTWRITE;Machete;KONNI;Action RAT;AppleJeus;ZeroT;BendyBear;Snip3;KOCTOPUS;Mispadu;Smoke Loader;Clop;DarkTortilla;More_eggs;Gelsemium;RotaJakiro;Kwampirs;Conti;RainyDay;TSCookie;Final1stspy;BoomBox;Bumblebee;Denis;DDKONG;Expand;Avaddon;SombRAT;Lucifer;Aria-body;RAPIDPULSE;QUIETCANARY;Starloader;ShadowP…	malware--cb741463-f0fe-42e0-8d45-bc7e8335f5ae;malware--c009560a-f097-45a3-8f9f-78ec1440a783;malware--64d76fa5-cf8f-469c-b78c-1a4f7c5bad80;malware--e8545794-b98c-492b-a5b3-4b5a02682e37;malware--92b03a94-7147-4952-9d5a-b4d24da7487c;malware--61c7a91a-0b83-461d-ad32-75d96eed4a09;malware--7e6c2a9d-9dc1-4eb0-b27c-91e8076a9d77;malware--96eca9b9-b37f-42f1-96dc-a2c441403194;malware--4800d0f9-00aa-47cd-a4d…	238	Gorgon Group;WIRTE;Turla;BRONZE BUTLER;APT39;Agrius;Ke3chang;Kimsuky;Moonstone Sleet;OilRig;Earth Lusca;Molerats;Darkhotel;MuddyWater;ZIRCONIUM;Lazarus Group;menuPass;Cinnamon Tempest;Leviathan;APT28;Threat Group-3390;Gamaredon Group;TA505;Winter Vivern;TeamTNT;Malteiro;Higaisa;APT19;Rocke;Sandworm Team;FIN13;Tropic Trooper	intrusion-set--1f21da59-6a13-455b-afd0-d58d0a5a7d27;intrusion-set--f8cb7b36-62ef-4488-8a6d-a7033e3271c1;intrusion-set--7a19ecb1-3c65-4de3-a230-993516aed6a6;intrusion-set--93f52415-0fe4-4d3d-896c-fc9b8e88ab90;intrusion-set--44e43fad-ffcb-4210-abcf-eaaed9735f80;intrusion-set--b8137919-38cb-4db0-90f3-437be885faba;intrusion-set--6713ab67-e25b-49cc-808d-2b36d4fbc35c;intrusion-set--0ec2f388-bf0f-4b5c-9…	32	Operation Spalax;SolarWinds Compromise;C0017;C0021;Operation Honeybee;Water Curupira Pikabot Distribution;Operation Dust Storm;Frankenstein	campaign--4c840263-bbda-440d-a22b-674679ddebf1;campaign--808d6b30-df4e-4341-8248-724da4bac650;campaign--ba6dfa37-f401-4140-88b0-8938f2895e61;campaign--712e38c3-a656-426a-9b3b-a6bfb63294c6;campaign--4553292d-12c6-4a93-934d-12160370d4e0;campaign--57541e3b-657e-463a-a4ab-ca08d7ea9965;campaign--4603cf2f-06d0-4970-9c5d-5071b08c817f;campaign--26d9ebae-de59-427f-ae9a-349456bae4b1	8	0	3
attack-pattern--3c4a2599-71ee-4405-ba1e-0e28414b4bc5	T1005	Data from Local System	['collection']	['Linux', 'macOS', 'Windows', 'Network']	Rising Sun;SVCReady;China Chopper;PUNCHTRACK;Dtrack;BADNEWS;Bankshot;FLASHFLOOD;P.A.S. Webshell;Uroburos;Octopus;Proxysvc;QakBot;ccf32;Cryptoistic;Drovorub;xCaon;PingPull;WarzoneRAT;NightClub;KONNI;Nebulae;Caterpillar WebShell;RAPIDPULSE;PowerSploit;GrimAgent;Cobalt Strike;MarkiRAT;Raccoon Stealer;Ramsay;Latrodectus;WellMess;OutSteel;Amadey;BLINDINGCAN;SombRAT;XCSSET;Woody RAT;Shark;Tomiris;NPPSP…	malware--56e6b6c2-e573-4969-8bab-783205cebbbf;malware--7230ded7-3b1a-4d6e-9735-d0ffd47af9f6;malware--5a3a31fe-5a8f-48e1-bff0-a753e5b1be70;malware--c4de7d83-e875-4c88-8b5d-06c41e5b7e79;malware--f8774023-8021-4ece-9aca-383ac89d2759;malware--e9595678-d269-469e-ae6b-75e49259de63;malware--1f6e3702-7ca1-4582-b2e7-4591297d05a8;malware--43213480-78f7-4fb3-976f-d48f5f6a4c2a;malware--4800d0f9-00aa-47cd-a4d…	153	HAFNIUM;Axiom;BRONZE BUTLER;Kimsuky;APT39;LAPSUS$;Fox Kitten;RedCurl;Andariel;ToddyCat;Windigo;Lazarus Group;FIN6;Gamaredon Group;Agrius;GALLIUM;APT1;APT29;Dragonfly;CURIUM;APT28;Turla;APT41;Aquatic Panda;LuminousMoth;APT37;Threat Group-3390;Ember Bear;FIN7;APT3;Patchwork;Inception;Ke3chang;Magic Hound;Dark Caracal;FIN13;Sandworm Team;Stealth Falcon;APT38;menuPass;Wizard Spider;Volt Typhoon	intrusion-set--2688b13e-8e71-405a-9c40-0dee94bddf87;intrusion-set--a0cb9370-e39b-44d5-9f50-ef78e412b973;intrusion-set--93f52415-0fe4-4d3d-896c-fc9b8e88ab90;intrusion-set--0ec2f388-bf0f-4b5c-97b1-fc736d26c25f;intrusion-set--44e43fad-ffcb-4210-abcf-eaaed9735f80;intrusion-set--d8bc9788-4f7d-41a9-9e9d-ee1ea18a8cf7;intrusion-set--c21dd6f1-1364-4a70-a1f7-783080ec34ee;intrusion-set--82323c70-4186-4b61-9…	42	Night Dragon;SolarWinds Compromise;C0017;Operation Wocao;Operation Dream Job;C0015;Operation Honeybee;CostaRicto;Cutting Edge;Frankenstein;Operation CuckooBees;C0026	campaign--ae407e32-87e0-4d92-8705-3ae25d504d8a;campaign--808d6b30-df4e-4341-8248-724da4bac650;campaign--ba6dfa37-f401-4140-88b0-8938f2895e61;campaign--b03d5112-e23a-4ac8-add0-be7502d24eff;campaign--0257b35b-93ef-4a70-80dd-ad5258e6045b;campaign--78068e68-4124-4243-b6f4-76e4e5be8a06;campaign--4553292d-12c6-4a93-934d-12160370d4e0;campaign--f9cc545e-b0ef-4b92-8884-a3a4427609f6;campaign--4fdd2487-26c1…	12	1	5
attack-pattern--3b744087-9945-4a6f-91e8-9dbceda417a4	T1091	Replication Through Removable Media	['lateral-movement', 'initial-access']	['Windows']	Flame;SHIPSHAPE;Unknown Logger;DustySky;njRAT;Agent.btz;Stuxnet;Raspberry Robin;H1N1;USBferry;Crimson;CHOPSTICK;Conficker;USBStealer;Ursnif;ANDROMEDA;QakBot;Ramsay	malware--ff6840c9-4c87-4d07-bbb6-9f50aa33d498;malware--b1de6916-7a22-4460-8d26-6b5483ffaa2a;malware--ab3580c8-8435-4117-aace-3d9fbe46aa56;malware--687c23e4-4e25-4ee7-a870-c5e002511f54;malware--d906e6f7-434c-44c0-b51a-ed50af8f7945;malware--40d3e230-ed32-469f-ba89-be70cc08ab39;malware--088f1d6e-0783-47c6-9923-9c79b2af43d4;malware--4e385fa6-ebe0-43fc-9ccf-5b51b5dc4d79;malware--f8dfbc54-b070-4224-b56…	18	Aoqin Dragon;LuminousMoth;Mustang Panda;Darkhotel;APT28;Tropic Trooper;FIN7	intrusion-set--64d5f96a-f121-4d19-89f6-6709f5c49faa;intrusion-set--b7f627e2-0817-4cd5-8d50-e75f8aa85cc6;intrusion-set--420ac20b-f2b9-42b8-aa1a-6d4b72895ca4;intrusion-set--9e729a7e-0dd6-4097-95bf-db8d64911383;intrusion-set--bef4c620-0787-42a8-a96d-b7eb6e85917c;intrusion-set--56319646-eb6e-41fc-ae53-aadfa7adb924;intrusion-set--3753cc21-2dae-4dfb-8481-d004e74502cc	7			0	3	4
attack-pattern--3b0e52ce-517a-4614-a523-1bd5deef6c5e	T1202	Indirect Command Execution	['defense-evasion']	['Windows']	Revenge RAT;Forfiles	malware--bdb27a1d-1844-42f1-a0c0-826027ae0326;tool--90ec2b22-7061-4469-b539-0989ec4f96c2	2	Lazarus Group;RedCurl	intrusion-set--c93fccb1-e8e8-42cf-ae33-2ad1d183913a;intrusion-set--82323c70-4186-4b61-94f5-b227c3b28e89	2			0	0	2
attack-pattern--3aef9463-9a7a-43ba-8957-a867e07c1e6a	T1070.003	Clear Command History	['defense-evasion']	['Linux', 'macOS', 'Windows', 'Network']	Kobalos;Hildegard	malware--9abdda30-08e0-4ab1-9cf0-d447654c6de9;malware--40a1b8ec-7295-416c-a6b1-68181d86f120	2	Aquatic Panda;TeamTNT;menuPass;Magic Hound;APT41;APT5;Lazarus Group	intrusion-set--64b52e7d-b2c4-4a02-9372-08a463f5dc11;intrusion-set--35d1b3be-49d4-42f1-aaa6-ef159c880bca;intrusion-set--222fbd21-fc4f-4b7e-9f85-0e6e3a76c33f;intrusion-set--f9d6633a-55e6-4adc-9263-6ae080421a13;intrusion-set--18854f55-ac7c-4634-bd9a-352dd07613b7;intrusion-set--c1aab4c9-4c34-4f4f-8541-d529e46a07f9;intrusion-set--c93fccb1-e8e8-42cf-ae33-2ad1d183913a	7			0	3	5
attack-pattern--3a32740a-11b0-4bcf-b0a9-3abd0f6d3cd5	T1059.010	AutoHotKey & AutoIT	['execution']	['Windows']	Melcoz;OutSteel;DarkGate	malware--d3105fb5-c494-4fd1-a7be-414eab9e0c96;malware--c113230f-f044-423b-af63-9b63c802f5ae;malware--6f6f67c9-556d-4459-95c2-78d272190e52	3	APT39	intrusion-set--44e43fad-ffcb-4210-abcf-eaaed9735f80	1			0	1	2
attack-pattern--3986e7fd-a8e9-4ecb-bfc6-55920855912b	T1558.004	AS-REP Roasting	['credential-access']	['Windows']	Rubeus	tool--e33267fe-099f-4af2-8730-63d49f8813b2	1			0			0	3	1
attack-pattern--3975dbb5-0e1e-4f5b-bae1-cf2ab84b46dc	T1070.007	Clear Network Connection History and Configurations	['defense-evasion']	['Linux', 'macOS', 'Windows', 'Network']	SUNBURST	malware--a8839c95-029f-44cf-8f3d-a3cf2039e927	1	Volt Typhoon	intrusion-set--174279b4-399f-4ddb-966e-5efedd1dd5f2	1			0	2	5
attack-pattern--c9e0c59e-162e-40a4-b8b1-78fab4329ada	T1656	Impersonation	['defense-evasion']	['Linux', 'macOS', 'Windows', 'SaaS', 'Office Suite']	NPPSPY	tool--0630d1a7-54da-4a48-a6af-eb8a62b13c17	1	Saint Bear;LAPSUS$;Scattered Spider;APT41	intrusion-set--674582ec-51c4-42ce-b409-797239e37a2a;intrusion-set--d8bc9788-4f7d-41a9-9e9d-ee1ea18a8cf7;intrusion-set--44d37b89-a739-4810-9111-0d2617a8939b;intrusion-set--18854f55-ac7c-4634-bd9a-352dd07613b7	4	C0027;Operation Dream Job	campaign--df74f7ad-b10d-431c-9f1d-a2bc18dadefa;campaign--0257b35b-93ef-4a70-80dd-ad5258e6045b	2	2	1
attack-pattern--cc89ecbd-3d33-4a41-bcca-001e702d18fd	T1546.010	AppInit DLLs	['privilege-escalation', 'persistence']	['Windows']	T9000;Ramsay;Cherry Picker	malware--876f6a77-fbc5-4e13-ab1a-5611986730a3;malware--ba09b86c-1c40-4ff1-bda0-0d8c4ca35997;malware--b2203c59-4089-4ee4-bfe1-28fa25f0dbfe	3	APT39	intrusion-set--44e43fad-ffcb-4210-abcf-eaaed9735f80	1			0	2	5
attack-pattern--cc7b8c4e-9be0-47ca-b0bb-83915ec3ee2f	T1132	Data Encoding	['command-and-control']	['Linux', 'macOS', 'Windows']	Mythic;Ursnif;BADNEWS;Linux Rabbit;H1N1	tool--d505fc8b-2e64-46eb-96d6-9ef7ffca5b66;malware--1492d0f8-7e14-4af3-9239-bc3fe10d3407;malware--e9595678-d269-469e-ae6b-75e49259de63;malware--0efefea5-78da-4022-92bc-d726139e8883;malware--f8dfbc54-b070-4224-b560-79aaa5f835bd	5			0			0	1	1
attack-pattern--cc36eeae-2209-4e63-89d3-c97e19edf280	T1070.010	Relocate Malware	['defense-evasion']	['Linux', 'macOS', 'Windows', 'Network']			0			0			0	0	1
attack-pattern--cc3502b5-30cc-4473-ad48-42d51a6ef6d1	T1059.006	Python	['execution']	['Linux', 'Windows', 'macOS']	Donut;DropBook;IronNetInjector;PUNCHBUGGY;PyDCrypt;SpeakUp;Pysa;Small Sieve;Bundlore;KeyBoy;Remcos;Turian;Pupy;Ebury;CoinTicker;SILENTTRINITY;Chaes;MechaFlounder;PoetRAT;Bandook;FRAMESTING;Machete;CookieMiner;Keydnap;Cobalt Strike	tool--a7b5df47-73bb-4d47-b701-869f185633a6;malware--3ae6097d-d700-46c6-8b21-42fc0bcb48fa;tool--b1595ddd-a783-482a-90e1-8afc8d48467e;malware--5c6ed2dc-37f4-40ea-b2e1-4c76140a388c;malware--2ac41e8b-4865-4ced-839d-78e7852c47f3;malware--a5575606-9b85-4e3d-9cd2-40ef30e3672d;malware--a19c1197-9414-46e3-986f-0f609ff4a46b;malware--ff41b9b6-4c1d-407b-a7e2-835109c8dbc5;malware--7bef1b56-4870-4e74-b32a-7dd8…	25	BRONZE BUTLER;APT37;Tonto Team;ZIRCONIUM;Earth Lusca;Rocke;Machete;Turla;APT29;Cinnamon Tempest;MuddyWater;Dragonfly;RedCurl;Kimsuky;APT39	intrusion-set--93f52415-0fe4-4d3d-896c-fc9b8e88ab90;intrusion-set--4a2ce82e-1a74-468a-a6fb-bbead541383c;intrusion-set--c5b81590-6814-4d2a-8baa-15c4b6c7f960;intrusion-set--4283ae19-69c7-4347-a35e-b56f08eb660b;intrusion-set--cc613a49-9bfa-4e22-98d1-15ffbb03f034;intrusion-set--44102191-3a31-45f8-acbe-34bdb441d5ad;intrusion-set--38863958-a201-4ce1-9dbe-539b0b6804e0;intrusion-set--7a19ecb1-3c65-4de3-a…	15	Cutting Edge;Operation Wocao	campaign--4fdd2487-26c1-494e-8702-ec5abe9aa1d9;campaign--b03d5112-e23a-4ac8-add0-be7502d24eff	2	4	2
attack-pattern--cc279e50-df85-4c8e-be80-6dc2eda8849c	T1127.002	ClickOnce	['defense-evasion']	['Windows']			0			0			0	3	4
attack-pattern--cbb66055-0325-4111-aca0-40547b6ad5b0	T1564.003	Hidden Window	['defense-evasion']	['macOS', 'Windows', 'Linux']	StrongPity;Kevin;Astaroth;QuietSieve;Koadic;QuasarRAT;HAMMERTOSS;SILENTTRINITY;Agent Tesla;Kivars;AsyncRAT;KeyBoy;SharpDisco;MCMD;BONDUPDATER;KOCTOPUS;WarzoneRAT;AvosLocker;Meteor;IMAPLoader;QUIETCANARY;WindTail;Metamorfo;TrickBot;Snip3;HotCroissant;Ursnif;Cuba;InvisiMole;PowerShower	malware--20945359-3b39-4542-85ef-08ecb4e1c174;malware--e7863f5d-cb6a-4f81-8804-0a635eec160a;malware--edb24a93-1f7a-4bbf-a738-1397a14662c6;malware--03eb4a05-6a02-43f6-afb7-3c7835501828;tool--c8655260-9f4b-44e3-85e1-6538a5f6e4f4;tool--da04ac30-27da-4959-a67d-450ce47d9470;malware--2daa14d6-cbf3-4308-bb8e-213c324a08e4;tool--1244e058-fa10-48cb-b484-0bcf671107ae;malware--e7a5229f-05eb-440e-b982-9a6d2b2…	30	APT19;APT3;APT28;Deep Panda;Gorgon Group;DarkHydrus;Gamaredon Group;ToddyCat;CopyKittens;Higaisa;Magic Hound;Kimsuky;Nomadic Octopus;APT32	intrusion-set--fe8796a4-2a02-41a0-9d27-7aa1e995feb6;intrusion-set--0bbdf25b-30ff-4894-a1cd-49260d0dd2d9;intrusion-set--bef4c620-0787-42a8-a96d-b7eb6e85917c;intrusion-set--a653431d-6a5e-4600-8ad3-609b5af57064;intrusion-set--1f21da59-6a13-455b-afd0-d58d0a5a7d27;intrusion-set--6b9ebeb5-20bf-48b0-afb7-988d769a2f01;intrusion-set--2e290bfe-93b5-48ce-97d6-edcd6d32b7cf;intrusion-set--b516b235-fc7d-4635-a…	14			0	2	4
attack-pattern--cba37adb-d6fb-4610-b069-dd04c0643384	T1518.001	Security Software Discovery	['discovery']	['Windows', 'IaaS', 'Linux', 'macOS']	QakBot;Micropsia;Metamorfo;Crimson;Zeus Panda;ABK;Raspberry Robin;Clop;CozyCar;Bazar;Comnie;Amadey;TajMahal;FELIXROOT;ZxxZ;POWERSTATS;DarkTortilla;PUNCHBUGGY;Grandoreiro;Ferocious;T9000;Netwalker;MarkiRAT;Tasklist;Carberp;StrongPity;FlawedAmmyy;WhisperGate;IcedID;StoneDrill;xCaon;Brute Ratel C4;down_new;CHOPSTICK;build_downer;Avenger;POWRUNER;Astaroth;Bumblebee;Valak;VERMIN;Skidmap;Mosquito;Flame…	malware--edc5e045-5401-42bb-ad92-52b5b2ee0de9;malware--8c050cea-86e1-4b63-bf21-7af4fa483349;malware--81c57a96-fc8c-4f91-af8e-63e24c2927c2;malware--326af1cd-78e7-45b7-a326-125d2f7ef8f2;malware--198db886-47af-4f4c-bff5-11b891f85946;malware--a0ebedca-d558-4e48-8ff7-4bf76208d90c;malware--4e385fa6-ebe0-43fc-9ccf-5b51b5dc4d79;malware--cad3ba95-8c89-4146-ab10-08daa813f9de;malware--e6ef745b-077f-42e1-a37…	96	Darkhotel;Windshift;SideCopy;Sidewinder;Naikon;The White Company;Cobalt Group;FIN8;APT38;TA2541;Patchwork;MuddyWater;Aquatic Panda;Wizard Spider;Turla;ToddyCat;TeamTNT;Malteiro;Kimsuky;Rocke;Tropic Trooper;Play	intrusion-set--9e729a7e-0dd6-4097-95bf-db8d64911383;intrusion-set--afec6dc3-a18e-4b62-b1a4-5510e1a498d1;intrusion-set--03be849d-b5a2-4766-9dda-48976bae5710;intrusion-set--3fc023b2-c5cc-481d-9c3e-70141ae1a87e;intrusion-set--2a158b0a-7ef8-43cb-9985-bf34d1e12050;intrusion-set--6688d679-ccdb-4f12-abf6-c7545dd767a4;intrusion-set--dc6fe6ee-04c2-49be-ba3d-f38d2463c02a;intrusion-set--fd19bd82-1b14-49a1-a…	22	Operation Wocao;Frankenstein;KV Botnet Activity	campaign--b03d5112-e23a-4ac8-add0-be7502d24eff;campaign--26d9ebae-de59-427f-ae9a-349456bae4b1;campaign--0c259854-4044-4f6c-ac49-118d484b3e3b	3	0	5
attack-pattern--cabe189c-a0e3-4965-a473-dcff00f17213	T1557.002	ARP Cache Poisoning	['credential-access', 'collection']	['Linux', 'Windows', 'macOS']			0	Cleaver;LuminousMoth	intrusion-set--8f5e8dc7-739d-4f5e-a8a1-a66e004d7063;intrusion-set--b7f627e2-0817-4cd5-8d50-e75f8aa85cc6	2			0	6	2
attack-pattern--ca9d3402-ada3-484d-876a-d717bd6e05f2	T1090.004	Domain Fronting	['command-and-control']	['Linux', 'macOS', 'Windows']	Cobalt Strike;meek;SMOKEDHAM;Mythic	malware--a7881f21-e978-4fe4-af56-92c9416a2616;tool--65370d0b-3bd4-4653-8cf9-daf56f6be830;malware--7e0f8b0f-716e-494d-827e-310bd6ed709e;tool--d505fc8b-2e64-46eb-96d6-9ef7ffca5b66	4	APT29	intrusion-set--899ce53f-13a0-479b-a0e4-67d46e241542	1			0	1	1
attack-pattern--c92e3d68-2349-49e4-a341-7edca2deff96	T1127.001	MSBuild	['defense-evasion']	['Windows']	PlugX;Empire	malware--64fa0de0-6240-41f4-8638-f4ca7ed528fd;tool--3433a9e8-1c47-4320-b9bf-ed449061d1c3	2			0	Frankenstein	campaign--26d9ebae-de59-427f-ae9a-349456bae4b1	1	2	2
attack-pattern--c8e87b83-edbb-48d4-9295-4974897525b7	T1197	BITS Jobs	['defense-evasion', 'persistence']	['Windows']	MarkiRAT;Cobalt Strike;Bazar;JPIN;Egregor;UBoatRAT;ProLock;BITSAdmin	malware--532c6004-b1e8-415b-9516-f7c14ba783b1;malware--a7881f21-e978-4fe4-af56-92c9416a2616;malware--99fdf3b4-96ef-4ab9-b191-fc683441cad0;malware--de6cb631-52f6-4169-a73b-7965390b0c30;malware--cc4c1287-9c86-4447-810c-744f3880ec37;malware--518bb5f1-91f4-4ff2-b09d-5a94e1ebe95f;malware--471d0e9f-2c8a-4e4b-8f3b-f85d2407806e;tool--64764dc6-a032-495f-8250-1e4c06bdc163	8	Patchwork;Leviathan;Wizard Spider;APT41;APT39	intrusion-set--17862c7d-9e60-48a0-b48e-da4dc4c3f6b0;intrusion-set--7113eaa5-ba79-4fb3-b68a-398ee9cd698e;intrusion-set--dd2d9ca6-505b-4860-a604-233685b802c7;intrusion-set--18854f55-ac7c-4634-bd9a-352dd07613b7;intrusion-set--44e43fad-ffcb-4210-abcf-eaaed9735f80	5			0	3	4
attack-pattern--c898c4b5-bf36-4e6e-a4ad-5b8c4c13e35b	T1564.007	VBA Stomping	['defense-evasion']	['Linux', 'Windows', 'macOS']			0			0			0	1	2
attack-pattern--c877e33f-1df6-40d6-b1e7-ce70f16f4979	T1614	System Location Discovery	['discovery']	['Windows', 'Linux', 'macOS', 'IaaS']	DarkWatchman;Gootloader;DarkGate;Cuckoo Stealer;SocGholish;SDBbot;QuasarRAT;GrimAgent;Saint Bot;Ragnar Locker;Crimson;Raccoon Stealer;Amadey	malware--63686509-069b-4143-99ea-4e59cad6cb2a;malware--396c18b9-26fb-4435-8589-fb856502e4c4;malware--6f6f67c9-556d-4459-95c2-78d272190e52;malware--457a5e8d-d964-4130-bde3-c07bb41a093e;malware--5911d2ca-64f6-49b3-b94f-29b5d185085c;malware--92b03a94-7147-4952-9d5a-b4d24da7487c;tool--da04ac30-27da-4959-a67d-450ce47d9470;malware--c9b99d03-ff11-4a48-95f0-82660d582c25;malware--7724581b-06ff-4d2b-b77c-8…	13	SideCopy;Volt Typhoon	intrusion-set--03be849d-b5a2-4766-9dda-48976bae5710;intrusion-set--174279b4-399f-4ddb-966e-5efedd1dd5f2	2			0	0	3
attack-pattern--c726e0a2-a57a-4b7b-a973-d0f013246617	T1027.004	Compile After Delivery	['defense-evasion']	['Linux', 'macOS', 'Windows']	FoggyWeb;njRAT;Samurai;Cardinal RAT;DarkWatchman	malware--72911fe3-f085-40f7-b4f2-f25a4221fe44;malware--d906e6f7-434c-44c0-b51a-ed50af8f7945;malware--ae91fb8f-5031-4f57-9839-e3be3ed503f0;malware--b879758f-bbc4-4cab-b5ba-177ac9b009b4;malware--63686509-069b-4143-99ea-4e59cad6cb2a	5	Gamaredon Group;Rocke;MuddyWater	intrusion-set--2e290bfe-93b5-48ce-97d6-edcd6d32b7cf;intrusion-set--44102191-3a31-45f8-acbe-34bdb441d5ad;intrusion-set--269e8108-68c6-4f99-b911-14b2e765dec2	3			0	0	4
attack-pattern--c675646d-e204-4aa8-978d-e3d6d65885c4	T1499	Endpoint Denial of Service	['impact']	['Windows', 'Linux', 'macOS', 'Containers', 'IaaS']	OnionDuke;ZxShell	malware--b136d088-a829-432c-ac26-5529c26d4c7e;malware--cfc75b0d-e579-40ae-ad07-a1ce00d49a6c	2	Sandworm Team	intrusion-set--381fcf73-60f6-4ab2-9991-6af3cbc35192	1			0	1	4
attack-pattern--c63a348e-ffc2-486a-b9d9-d7f11ec54d99	T1037.003	Network Logon Script	['persistence', 'privilege-escalation']	['Windows']			0			0			0	1	5
attack-pattern--c615231b-f253-4f58-9d47-d5b4cbdb6839	T1553.004	Install Root Certificate	['defense-evasion']	['Linux', 'macOS', 'Windows']	certutil;RTM;Dok;Hikit	tool--0a68f1f1-da74-4d28-8d9a-696c082706cc;malware--92ec0cbd-2c30-44a2-b270-73f4ec949841;malware--f36b2598-515f-4345-84e5-5ccde253edbe;malware--95047f03-4811-4300-922e-1ba937d53a61	4			0			0	2	4
attack-pattern--c48a67ee-b657-45c1-91bf-6cdbe27205f8	T1218.009	Regsvcs/Regasm	['defense-evasion']	['Windows']	Agent Tesla	malware--e7a5229f-05eb-440e-b982-9a6d2b2b87c8	1			0			0	2	2
attack-pattern--c3d4bdd9-2cfe-4a80-9d0c-07a29ecdce8f	T1078.002	Domain Accounts	['defense-evasion', 'persistence', 'privilege-escalation', 'initial-access']	['Linux', 'macOS', 'Windows']	Cobalt Strike;CreepySnail;Ryuk;Shamoon;Stuxnet	malware--a7881f21-e978-4fe4-af56-92c9416a2616;malware--d23de441-f9cf-4802-b1ff-f588a11a896b;malware--a020a61c-423f-4195-8c46-ba1d21abba37;malware--8901ac23-6b50-410c-b0dd-d8174a86f9b3;malware--088f1d6e-0783-47c6-9923-9c79b2af43d4	5	Wizard Spider;Agrius;Sandworm Team;Naikon;ToddyCat;Indrik Spider;Cinnamon Tempest;Play;TA505;Chimera;APT3;APT5;Threat Group-1314;Aquatic Panda;Magic Hound;Volt Typhoon	intrusion-set--dd2d9ca6-505b-4860-a604-233685b802c7;intrusion-set--b8137919-38cb-4db0-90f3-437be885faba;intrusion-set--381fcf73-60f6-4ab2-9991-6af3cbc35192;intrusion-set--2a158b0a-7ef8-43cb-9985-bf34d1e12050;intrusion-set--b516b235-fc7d-4635-aca5-3d33312339c3;intrusion-set--01e28736-2ffc-455b-9880-ed4d1407ae07;intrusion-set--8b1e16f6-e7c8-4b7a-a5df-f81232c13e2f;intrusion-set--ecbf507f-6786-4121-a…	16	Operation Ghost;Night Dragon;Operation CuckooBees;SolarWinds Compromise;Operation Wocao;Cutting Edge	campaign--7854c1a0-f06c-4876-98a4-4bbd34751b05;campaign--ae407e32-87e0-4d92-8705-3ae25d504d8a;campaign--93c23946-49af-41f4-ac03-40f9ffc7419b;campaign--808d6b30-df4e-4341-8248-724da4bac650;campaign--b03d5112-e23a-4ac8-add0-be7502d24eff;campaign--4fdd2487-26c1-494e-8702-ec5abe9aa1d9	6	5	3
attack-pattern--d1fcf083-a721-4223-aedf-bf8960798d62	T1059.003	Windows Command Shell	['execution']	['Windows']	SeaDuke;NanoCore;HermeticWizard;QakBot;CALENDAR;OceanSalt;Seth-Locker;Anchor;China Chopper;TSCookie;Latrodectus;Pteranodon;PoetRAT;Seasalt;BLINDINGCAN;BackConfig;Orz;FlawedAmmyy;OutSteel;CozyCar;Daserf;InnaputRAT;Pisloader;Lizar;LunarWeb;BoxCaon;RGDoor;Emissary;Out1;jRAT;RATANKBA;Bandook;LookBack;XTunnel;RDAT;More_eggs;SamSam;Shark;Kasidet;ccf32;Umbreon;UPPERCUT;Mafalda;SharpStage;BONDUPDATER;CAR…	malware--67e6d66b-1b82-4699-b47a-e2efb6268d14;malware--b4d80f8b-d2b9-4448-8844-4bef777ed676;malware--ff7ed9c1-dca3-4e62-9da6-72c5d388b8fa;malware--edc5e045-5401-42bb-ad92-52b5b2ee0de9;malware--5a84dc36-df0d-4053-9b7c-f0c388a57283;malware--288fa242-e894-4c7e-ac86-856deedf5cea;malware--f931a0b9-0361-4b1b-bacf-955062c35746;malware--5f1d4579-4e8f-48e7-860e-2da773ae432e;malware--5a3a31fe-5a8f-48e1-bff…	268	Suckfly;ZIRCONIUM;GALLIUM;Magic Hound;Lazarus Group;Saint Bear;Threat Group-1314;Play;Wizard Spider;Dark Caracal;Volt Typhoon;Threat Group-3390;OilRig;APT3;HAFNIUM;INC Ransom;Nomadic Octopus;TeamTNT;MuddyWater;APT38;Machete;Tropic Trooper;Mustang Panda;APT41;Gorgon Group;FIN6;Blue Mockingbird;Fox Kitten;APT32;FIN10;RedCurl;Kimsuky;Metador;APT28;APT5;LazyScripter;Dragonfly;Indrik Spider;FIN13;Aqua…	intrusion-set--5cbe0d3b-6fb1-471f-b591-4b192915116d;intrusion-set--4283ae19-69c7-4347-a35e-b56f08eb660b;intrusion-set--06a11b7e-2a36-47fe-8d3e-82c265df3258;intrusion-set--f9d6633a-55e6-4adc-9263-6ae080421a13;intrusion-set--c93fccb1-e8e8-42cf-ae33-2ad1d183913a;intrusion-set--674582ec-51c4-42ce-b409-797239e37a2a;intrusion-set--d519164e-f5fa-4b8c-a1fb-cf0172ad0983;intrusion-set--ecbf507f-6786-4121-a…	66	Operation Wocao;Water Curupira Pikabot Distribution;Night Dragon;2016 Ukraine Electric Power Attack;Operation Honeybee;Operation CuckooBees;C0017;C0015;Frankenstein;FunnyDream;HomeLand Justice;SolarWinds Compromise;Operation Dream Job	campaign--b03d5112-e23a-4ac8-add0-be7502d24eff;campaign--57541e3b-657e-463a-a4ab-ca08d7ea9965;campaign--ae407e32-87e0-4d92-8705-3ae25d504d8a;campaign--aa73efef-1418-4dbe-b43c-87a498e97234;campaign--4553292d-12c6-4a93-934d-12160370d4e0;campaign--93c23946-49af-41f4-ac03-40f9ffc7419b;campaign--ba6dfa37-f401-4140-88b0-8938f2895e61;campaign--78068e68-4124-4243-b6f4-76e4e5be8a06;campaign--26d9ebae-de59…	13	1	2
attack-pattern--d45a3d09-b3cf-48f4-9f0f-f521ee5cb05c	T1485	Data Destruction	['impact']	['Windows', 'IaaS', 'Linux', 'macOS', 'Containers']	WhisperGate;Industroyer;Diavol;AcidRain;Kazuar;REvil;Xbash;HermeticWiper;Olympic Destroyer;PowerDuke;DEADWOOD;Shamoon;CaddyWiper;MultiLayer Wiper;Apostle;Proxysvc;KillDisk;StoneDrill;SDelete;Meteor;BlackEnergy;RawDisk	malware--49fee0b0-390e-4bde-97f8-97ed46bd19b7;malware--e401d4fe-f0c9-44f0-98e6-f93487678808;malware--4e9bdf9a-4957-47f6-87b3-c76898d3f623;malware--04cecafd-cb5f-4daf-aa1f-73899116c4a2;malware--536be338-e2ef-4a6b-afb6-8d5568b91eb2;malware--ac61f1f9-7bb1-465e-9b8a-c2ce8e88baf5;malware--6a92d80f-cc65-45f6-aa66-3cdea6786b3c;malware--a0ab8a96-40c9-4483-8a54-3fafa6d6007a;malware--3249e92a-870b-426d-879…	22	LAPSUS$;Lazarus Group;APT38;Sandworm Team	intrusion-set--d8bc9788-4f7d-41a9-9e9d-ee1ea18a8cf7;intrusion-set--c93fccb1-e8e8-42cf-ae33-2ad1d183913a;intrusion-set--00f67a77-86a4-4adf-be26-1a54fc713340;intrusion-set--381fcf73-60f6-4ab2-9991-6af3cbc35192	4	2022 Ukraine Electric Power Attack	campaign--df8eb785-70f8-4300-b444-277ba849083d	1	3	10
attack-pattern--d456de47-a16f-4e46-8980-e67478a12dcb	T1505	Server Software Component	['persistence']	['Windows', 'Linux', 'macOS', 'Network']			0			0			0	6	6
attack-pattern--d40239b3-05ff-46d8-9bdd-b46d13463ef9	T1200	Hardware Additions	['initial-access']	['Windows', 'Linux', 'macOS']			0	DarkVishnya	intrusion-set--813636db-3939-4a45-bea9-6113e970c029	1			0	2	3
attack-pattern--d349c66e-18e1-4d8b-a2d7-65af7cbd2ba0	T1036.010	Masquerade Account Name	['defense-evasion']	['Linux', 'macOS', 'Windows', 'SaaS', 'IaaS', 'Containers', 'Office Suite', 'Identity Provider']	Flame;ServHelper	malware--ff6840c9-4c87-4d07-bbb6-9f50aa33d498;malware--aae22730-e571-4d17-b037-65f2a3e26213	2	Magic Hound;Dragonfly;APT3	intrusion-set--f9d6633a-55e6-4adc-9263-6ae080421a13;intrusion-set--1c63d4ec-0a75-4daa-b1df-0d11af3d3cc1;intrusion-set--0bbdf25b-30ff-4894-a1cd-49260d0dd2d9	3	2016 Ukraine Electric Power Attack	campaign--aa73efef-1418-4dbe-b43c-87a498e97234	1	2	1
attack-pattern--d336b553-5da9-46ca-98a8-0b23f49fb447	T1555.004	Windows Credential Manager	['credential-access']	['Windows']	Valak;LaZagne;ROKRAT;Lizar;RainyDay;SILENTTRINITY;KGH_SPY;Mimikatz;PowerSploit	malware--ade37ada-14af-4b44-b36c-210eec255d53;tool--b76b2d94-60e4-4107-a903-4a3a7622fb3b;malware--60a9c2f0-b7a5-4e8e-959c-e1a3ff314a5f;malware--f74a5069-015d-4404-83ad-5ca01056c0dc;malware--29231689-5837-4a7a-aafc-1b65b3f50cc7;tool--1244e058-fa10-48cb-b484-0bcf671107ae;malware--8bdfe255-e658-4ddd-a11c-b854762e451d;tool--afc079f3-c0ea-4096-b75d-3f05338b7f60;tool--13cd9151-83b7-410d-9f98-25d0f0d1d8…	9	OilRig;Stealth Falcon;Turla;Wizard Spider	intrusion-set--4ca1929c-7d64-4aab-b849-badbfc0c760d;intrusion-set--894aab42-3371-47b1-8859-a4a074c804c8;intrusion-set--7a19ecb1-3c65-4de3-a230-993516aed6a6;intrusion-set--dd2d9ca6-505b-4860-a604-233685b802c7	4			0	1	4
attack-pattern--d2c4e5ea-dbdf-4113-805a-b1e2a337fb33	T1070.009	Clear Persistence	['defense-evasion']	['Linux', 'macOS', 'Windows']	SUNBURST;MCMD;Pillowmint;Misdat;Bazar;IPsec Helper;njRAT;KOCTOPUS;S-Type;GrimAgent;RTM;Raspberry Robin	malware--a8839c95-029f-44cf-8f3d-a3cf2039e927;tool--975737f1-b10d-476f-8bda-3ec26ea57172;malware--bd7a9e13-69fa-4243-a5e5-04326a63f9f2;malware--0db09158-6e48-4e7c-8ce7-2b10b9c0c039;malware--99fdf3b4-96ef-4ab9-b191-fc683441cad0;malware--b5dc19b7-588d-403b-848d-c868bd61ffa1;malware--d906e6f7-434c-44c0-b51a-ed50af8f7945;malware--df9b350b-d4f9-4e79-a826-75cc75fbc1eb;malware--66b1dcde-17a0-4c7b-95fa-b…	12			0			0	2	8
attack-pattern--d28ef391-8ed4-45dc-bc4a-2f43abf54416	T1213	Data from Information Repositories	['collection']	['Linux', 'Windows', 'macOS', 'SaaS', 'IaaS', 'Office Suite']	MgBot;Raccoon Stealer;P.A.S. Webshell	malware--a36eedea-9523-4abb-96e8-205f171ee763;malware--b5a8fb8b-4ff1-43e5-a1ad-75ae565f5175;malware--4800d0f9-00aa-47cd-a4d2-92198585b8fd	3	Sandworm Team;FIN6;Turla;APT28	intrusion-set--381fcf73-60f6-4ab2-9991-6af3cbc35192;intrusion-set--2a7914cf-dff3-428d-ab0f-1014d1c28aeb;intrusion-set--7a19ecb1-3c65-4de3-a230-993516aed6a6;intrusion-set--bef4c620-0787-42a8-a96d-b7eb6e85917c	4	APT41 DUST;SolarWinds Compromise	campaign--add4d9de-1256-4166-83b8-57087288dced;campaign--808d6b30-df4e-4341-8248-724da4bac650	2	7	2
attack-pattern--d273434a-448e-4598-8e14-607f4a0d5e27	T1558.002	Silver Ticket	['credential-access']	['Windows']	Rubeus;AADInternals;Mimikatz;Empire	tool--e33267fe-099f-4af2-8730-63d49f8813b2;tool--2c5281dd-b5fd-4531-8aea-c1bf8a0f8756;tool--afc079f3-c0ea-4096-b75d-3f05338b7f60;tool--3433a9e8-1c47-4320-b9bf-ed449061d1c3	4			0			0	3	1
attack-pattern--c3888c54-775d-4b2f-b759-75a2ececcbfd	T1030	Data Transfer Size Limits	['exfiltration']	['Linux', 'macOS', 'Windows']	OopsIE;POSHSPY;Kessel;Kevin;ObliqueRAT;Mythic;Rclone;RDAT;AppleSeed;Cobalt Strike;Carbanak;Helminth;LunarWeb	malware--8e101fdd-9f7f-4916-bb04-6bd9e94c129c;malware--5e595477-2e78-4ce7-ae42-e0b059b17808;malware--c984b414-b766-44c5-814a-2fe96c913c12;malware--e7863f5d-cb6a-4f81-8804-0a635eec160a;malware--5864e59f-eb4c-43ad-83b2-b5e4fae056c9;tool--d505fc8b-2e64-46eb-96d6-9ef7ffca5b66;tool--59096109-a1dd-463b-87e7-a8d110fe3a79;malware--4b346d12-7f91-48d2-8f06-b26ffa0d825b;malware--295721d2-ee20-4fa3-ade3-37f4…	13	Play;LuminousMoth;Threat Group-3390;APT28;APT41	intrusion-set--ecbf507f-6786-4121-a4cc-0fd6a8d3a29d;intrusion-set--b7f627e2-0817-4cd5-8d50-e75f8aa85cc6;intrusion-set--fb366179-766c-4a4a-afa1-52bff1fd601c;intrusion-set--bef4c620-0787-42a8-a96d-b7eb6e85917c;intrusion-set--18854f55-ac7c-4634-bd9a-352dd07613b7	5	C0026;C0015	campaign--c89fa3ff-4773-4daf-8aec-d8f43f10116e;campaign--78068e68-4124-4243-b6f4-76e4e5be8a06	2	1	2
attack-pattern--d157f9d2-d09a-4efa-bb2a-64963f94e253	T1569	System Services	['execution']	['Windows', 'macOS', 'Linux']			0	TeamTNT	intrusion-set--35d1b3be-49d4-42f1-aaa6-ef159c880bca	1			0	4	5
attack-pattern--d0613359-5781-4fd2-b5be-c269270be1f6	T1565.002	Transmitted Data Manipulation	['impact']	['Linux', 'macOS', 'Windows']	Melcoz;Metamorfo;LightNeuron	malware--d3105fb5-c494-4fd1-a7be-414eab9e0c96;malware--81c57a96-fc8c-4f91-af8e-63e24c2927c2;malware--6ba1d7ae-d60b-43e6-9f08-a8b787e9d9cb	3	APT38	intrusion-set--00f67a77-86a4-4adf-be26-1a54fc713340	1			0	1	3
attack-pattern--ce4b7013-640e-48a9-b501-d0025a95f4bf	T1546.002	Screensaver	['privilege-escalation', 'persistence']	['Windows']	Gazer	malware--76abb3ef-dafd-4762-97cb-a35379429db4	1			0			0	2	5
attack-pattern--cd25c1b4-935c-4f0e-ba8d-552f28bc4783	T1496	Resource Hijacking	['impact']	['Windows', 'IaaS', 'Linux', 'macOS', 'Containers', 'SaaS']			0			0			0	0	9
attack-pattern--b80d107d-fa0d-4b60-9684-b0433e8bdba0	T1486	Data Encrypted for Impact	['impact']	['Linux', 'macOS', 'Windows', 'IaaS']	Maze;Royal;Moneybird;Babuk;JCry;Ragnar Locker;Bad Rabbit;ThiefQuest;BlackCat;Prestige;DEATHRANSOM;LockerGoga;REvil;Diavol;DarkGate;Cuba;Playcrypt;AvosLocker;ProLock;EKANS;DCSrv;Black Basta;WastedLocker;INC Ransomware;Pysa;Cheerscrypt;HELLOKITTY;BitPaymer;ROADSWEEP;WannaCry;Ryuk;NotPetya;SamSam;Avaddon;Netwalker;FIVEHANDS;SynAck;MegaCortex;Egregor;Conti;Xbash;Pay2Key;Akira;KillDisk;Clop;XCSSET;Rob…	malware--d9f7383c-95ec-4080-bbce-121c9384457b;malware--802a874d-7463-4f2a-99e3-6a1f5a919a21;malware--47ab6350-054f-4754-ba4d-e52a4e8751e2;malware--61c7a91a-0b83-461d-ad32-75d96eed4a09;malware--aaf3fa65-8b27-4e68-91de-2b7738fe4c82;malware--54895630-efd2-4608-9c24-319de972a9eb;malware--2eaa5319-5e1e-4dd7-bbc4-566fced3964a;malware--727afb95-3d0f-4451-b297-362a43909923;malware--50c44c34-3abb-48ae-943…	50	INC Ransom;APT38;Magic Hound;Scattered Spider;FIN7;APT41;Indrik Spider;Akira;Sandworm Team;FIN8;Moonstone Sleet;TA505	intrusion-set--cb41e991-65f4-4668-a65f-f4200545b5a1;intrusion-set--00f67a77-86a4-4adf-be26-1a54fc713340;intrusion-set--f9d6633a-55e6-4adc-9263-6ae080421a13;intrusion-set--44d37b89-a739-4810-9111-0d2617a8939b;intrusion-set--3753cc21-2dae-4dfb-8481-d004e74502cc;intrusion-set--18854f55-ac7c-4634-bd9a-352dd07613b7;intrusion-set--01e28736-2ffc-455b-9880-ed4d1407ae07;intrusion-set--46bb06cb-f2d9-4b37-8…	12	HomeLand Justice;C0018;C0015	campaign--7e21077d-2589-43a7-a5f9-490061289526;campaign--519ee082-8ab6-439b-988f-a8a3f02c8d30;campaign--78068e68-4124-4243-b6f4-76e4e5be8a06	3	2	6
attack-pattern--bb5e59c4-abe7-40c7-8196-e373cb1e5974	T1566.004	Spearphishing Voice	['initial-access']	['Linux', 'macOS', 'Windows', 'Identity Provider']			0			0	C0027	campaign--df74f7ad-b10d-431c-9f1d-a2bc18dadefa	1	1	1
attack-pattern--bb5a00de-e086-4859-a231-fa793f6797e2	T1056	Input Capture	['collection', 'credential-access']	['Linux', 'macOS', 'Windows', 'Network']	Mafalda;metaMain;FlawedAmmyy;Chaes;Kobalos;NPPSPY	malware--3be1fb7a-0f7e-415e-8e3a-74a80d596e68;malware--df350889-4de9-44e5-8cb3-888b8343e97c;malware--432555de-63bf-4f2a-a3fa-f720a4561078;malware--77e0ecf7-ca91-4c06-8012-8e728986a87a;malware--9abdda30-08e0-4ab1-9cf0-d447654c6de9;tool--0630d1a7-54da-4a48-a6af-eb8a62b13c17	6	APT39	intrusion-set--44e43fad-ffcb-4210-abcf-eaaed9735f80	1	Versa Director Zero Day Exploitation	campaign--af0ec65a-caa9-40ef-b1c7-21b71fbf3a10	1	0	6
attack-pattern--ba04e672-da86-4e69-aa15-0eca5db25f43	T1567.003	Exfiltration to Text Storage Sites	['exfiltration']	['Linux', 'macOS', 'Windows']			0			0			0	1	2
attack-pattern--b97f1d35-4249-4486-a6b5-ee60ccf24fab	T1218.010	Regsvr32	['defense-evasion']	['Windows']	Orz;Emotet;Saint Bot;QakBot;Valak;Koadic;Squirrelwaffle;Covenant;Mori;Derusbi;Astaroth;Raspberry Robin;Dridex;RogueRobin;Ragnar Locker;HermeticWizard;Egregor;Xbash;AppleSeed;Hi-Zor;EVILNUM;More_eggs	malware--06d735e7-1db1-4dbe-ab4b-acbe419f902b;malware--32066e94-3112-48ca-b9eb-ba2b59d2f023;malware--7724581b-06ff-4d2b-b77c-80dc8d53070b;malware--edc5e045-5401-42bb-ad92-52b5b2ee0de9;malware--ade37ada-14af-4b44-b36c-210eec255d53;tool--c8655260-9f4b-44e3-85e1-6538a5f6e4f4;malware--3c18ad16-9eaf-4649-984e-68551bff0d47;tool--05fb53c8-e2ac-4e17-a0c9-a0825e1198bf;malware--7e100ca4-e639-48d9-9a9d-8ad8…	22	TA551;Deep Panda;Cobalt Group;Blue Mockingbird;Leviathan;Kimsuky;APT19;WIRTE;Inception;APT32	intrusion-set--94873029-f950-4268-9cfd-5032e15cb182;intrusion-set--a653431d-6a5e-4600-8ad3-609b5af57064;intrusion-set--dc6fe6ee-04c2-49be-ba3d-f38d2463c02a;intrusion-set--73a80fab-2aa3-48e0-a4d0-3a4828200aee;intrusion-set--7113eaa5-ba79-4fb3-b68a-398ee9cd698e;intrusion-set--0ec2f388-bf0f-4b5c-97b1-fc736d26c25f;intrusion-set--fe8796a4-2a02-41a0-9d27-7aa1e995feb6;intrusion-set--f8cb7b36-62ef-4488-8…	10	Operation Dream Job;C0015	campaign--0257b35b-93ef-4a70-80dd-ad5258e6045b;campaign--78068e68-4124-4243-b6f4-76e4e5be8a06	2	1	4
attack-pattern--b8cfed42-6a8a-4989-ad72-541af74475ec	T1547.002	Authentication Package	['persistence', 'privilege-escalation']	['Windows']	Flame	malware--ff6840c9-4c87-4d07-bbb6-9f50aa33d498	1			0			0	1	3
attack-pattern--b8902400-e6c5-4ba2-95aa-2d35b442b118	T1573	Encrypted Channel	['command-and-control']	['Linux', 'macOS', 'Windows', 'Network']	Cryptoistic;RCSession;Chaes;PowGoop;PowerLess;NETWIRE;Emotet;MacMa;gh0st RAT;Lizar	malware--a04d9a4c-bb52-40bf-98ec-e350c2d6a862;malware--03acae53-9b98-46f6-b204-16b930839055;malware--77e0ecf7-ca91-4c06-8012-8e728986a87a;malware--c19d19ae-dd58-4584-8469-966bbeaa80e3;malware--35ee9bf3-264b-4411-8a8f-b58cec8f35e4;malware--2a70812b-f1ef-44db-8578-a496a227aef2;malware--32066e94-3112-48ca-b9eb-ba2b59d2f023;malware--bdee9574-7479-4073-a7dc-e86d8acd073a;malware--88c621a7-aef9-4ae0-94e…	10	Tropic Trooper;BITTER;Magic Hound;APT29	intrusion-set--56319646-eb6e-41fc-ae53-aadfa7adb924;intrusion-set--7f848c02-4d1e-4808-a4ae-4670681370a9;intrusion-set--f9d6633a-55e6-4adc-9263-6ae080421a13;intrusion-set--899ce53f-13a0-479b-a0e4-67d46e241542	4	KV Botnet Activity;Triton Safety Instrumented System Attack	campaign--0c259854-4044-4f6c-ac49-118d484b3e3b;campaign--45a98f02-852f-49b2-94c0-c63207bebbbf	2	2	1
attack-pattern--b83e166d-13d7-4b52-8677-dff90c548fd7	T1553	Subvert Trust Controls	['defense-evasion']	['Windows', 'macOS', 'Linux']			0	Axiom	intrusion-set--a0cb9370-e39b-44d5-9f50-ef78e412b973	1			0	5	7
attack-pattern--b7dc639b-24cd-482d-a7f1-8897eda21023	T1134.005	SID-History Injection	['defense-evasion', 'privilege-escalation']	['Windows']	Mimikatz;Empire	tool--afc079f3-c0ea-4096-b75d-3f05338b7f60;tool--3433a9e8-1c47-4320-b9bf-ed449061d1c3	2			0			0	1	3
attack-pattern--b77cf5f3-6060-475d-bd60-40ccbf28fdc2	T1187	Forced Authentication	['credential-access']	['Windows']	EnvyScout	malware--2f8229dc-da94-41c6-89ba-b5b6c32f6b7d	1	DarkHydrus;Dragonfly	intrusion-set--6b9ebeb5-20bf-48b0-afb7-988d769a2f01;intrusion-set--1c63d4ec-0a75-4daa-b1df-0d11af3d3cc1	2			0	2	5
attack-pattern--b6301b64-ef57-4cce-bb0b-77026f14a8db	T1546	Event Triggered Execution	['privilege-escalation', 'persistence']	['Linux', 'macOS', 'Windows', 'SaaS', 'IaaS', 'Office Suite']	Pacu	tool--1b3b8f96-43b1-4460-8e02-1f53d7802fb9	1			0	KV Botnet Activity	campaign--0c259854-4044-4f6c-ac49-118d484b3e3b	1	2	9
attack-pattern--b6075259-dba3-44e9-87c7-e954f37ec0d5	T1201	Password Policy Discovery	['discovery']	['Windows', 'Linux', 'macOS', 'IaaS', 'Network', 'Identity Provider', 'SaaS', 'Office Suite']	Net;CrackMapExec;BloodHound;PoshC2;Kwampirs	tool--03342581-f790-4f03-ba41-e82e67392e23;tool--c4810609-7da6-48ec-8057-1b70a7814db0;tool--066b057c-944e-4cfc-b654-e3dfba04b926;tool--4b57c098-f043-4da2-83ef-7588a6d426bc;malware--c2417bab-3189-4d4d-9d60-96de2cdaf0ab	5	OilRig;Chimera;Turla	intrusion-set--4ca1929c-7d64-4aab-b849-badbfc0c760d;intrusion-set--8c1f0187-0826-4320-bddc-5f326cfcfe2c;intrusion-set--7a19ecb1-3c65-4de3-a230-993516aed6a6	3	Operation CuckooBees	campaign--93c23946-49af-41f4-ac03-40f9ffc7419b	1	1	3
attack-pattern--b577dfc1-0177-4522-8d5a-782127c8592b	T1027.014	Polymorphic Code	['defense-evasion']	['Windows', 'macOS', 'Linux']	BendyBear	malware--805480f1-6caa-4a67-8ca9-b2b39650d986	1			0			0	2	3
attack-pattern--b5327dd1-6bf9-4785-a199-25bcbd1f4a9d	T1564.006	Run Virtual Instance	['defense-evasion']	['Linux', 'macOS', 'Windows']	Maze;Ragnar Locker;LoudMiner	malware--d9f7383c-95ec-4080-bbce-121c9384457b;malware--54895630-efd2-4608-9c24-319de972a9eb;malware--f99f3dcc-683f-4936-8791-075ac5e58f10	3			0			0	2	6
attack-pattern--b4b7458f-81f2-4d38-84be-1c5ba0167a52	T1036.001	Invalid Code Signature	['defense-evasion']	['macOS', 'Windows']	WindTail;BADNEWS;Regin;NETWIRE;PcShare;Gelsemium	malware--0d1f9f5b-11ea-42c3-b5f4-63cce0122541;malware--e9595678-d269-469e-ae6b-75e49259de63;malware--4c59cce8-cb48-4141-b9f1-f646edfaadb0;malware--2a70812b-f1ef-44db-8578-a496a227aef2;tool--3a53b207-aba2-4a2b-9cdb-273d633669e7;malware--efa7c4d6-8e30-41d9-a8fd-26dc337f4a1b	6	APT37;Windshift	intrusion-set--4a2ce82e-1a74-468a-a6fb-bbead541383c;intrusion-set--afec6dc3-a18e-4b62-b1a4-5510e1a498d1	2			0	1	1
attack-pattern--b46a801b-fd98-491c-a25a-bca25d6e3001	T1505.004	IIS Components	['persistence']	['Windows']	RGDoor;IceApple;OwaAuth	malware--b9eec47e-98f4-4b3c-b574-3fa8a87ebe05;malware--dd889a55-fb2c-4ec7-8e9f-c399939a49e1;malware--a60657fa-e2e7-4f8f-8128-a882534ae8c5	3			0	Operation Dream Job	campaign--0257b35b-93ef-4a70-80dd-ad5258e6045b	1	4	3
attack-pattern--b4694861-542c-48ea-9eb1-10d356e7140a	T1114.002	Remote Email Collection	['collection']	['Windows', 'Office Suite']	MailSniper;LightNeuron;SeaDuke;Valak	tool--999c4e6e-b8dc-4b4f-8d6e-1b829f29997e;malware--6ba1d7ae-d60b-43e6-9f08-a8b787e9d9cb;malware--67e6d66b-1b82-4699-b47a-e2efb6268d14;malware--ade37ada-14af-4b44-b36c-210eec255d53	4	Ke3chang;APT28;Star Blizzard;APT29;APT1;Magic Hound;HAFNIUM;Leafminer;FIN4;Kimsuky;Chimera;Dragonfly	intrusion-set--6713ab67-e25b-49cc-808d-2b36d4fbc35c;intrusion-set--bef4c620-0787-42a8-a96d-b7eb6e85917c;intrusion-set--9b36c218-4d80-4ec6-a68d-cc2886bbe410;intrusion-set--899ce53f-13a0-479b-a0e4-67d46e241542;intrusion-set--6a2e693f-24e5-451a-9f88-b36a108e5662;intrusion-set--f9d6633a-55e6-4adc-9263-6ae080421a13;intrusion-set--2688b13e-8e71-405a-9c40-0dee94bddf87;intrusion-set--32bca8ff-d900-4877-a…	12	SolarWinds Compromise;HomeLand Justice	campaign--808d6b30-df4e-4341-8248-724da4bac650;campaign--7e21077d-2589-43a7-a5f9-490061289526	2	3	4
attack-pattern--b4409cd8-0da9-46e1-a401-a241afd4d1cc	T1556.006	Multi-Factor Authentication	['credential-access', 'defense-evasion', 'persistence']	['Windows', 'SaaS', 'IaaS', 'Linux', 'macOS', 'Office Suite', 'Identity Provider']	SLOWPULSE;AADInternals	malware--f8fc98ac-ad6d-44db-b6e2-f0c6eb4eace4;tool--2c5281dd-b5fd-4531-8aea-c1bf8a0f8756	2	Scattered Spider	intrusion-set--44d37b89-a739-4810-9111-0d2617a8939b	1			0	3	5
attack-pattern--b3d682b6-98f2-4fb0-aa3b-b4df007ca70a	T1027	Obfuscated Files or Information	['defense-evasion']	['Linux', 'macOS', 'Windows', 'Network']	SynAck;SVCReady;PowerStallion;PolyglotDuke;CHIMNEYSWEEP;Amadey;Ryuk;Lokibot;DarkTortilla;Saint Bot;HTTPBrowser;Out1;Trojan.Karagany;CoinTicker;NanoCore;SodaMaster;SHOTPUT;PUNCHTRACK;ECCENTRICBANDWAGON;Drovorub;Valak;PoisonIvy;SUNSPOT;DustySky;H1N1;Donut;Kazuar;Pillowmint;Snip3;Turian;Final1stspy;ComRAT;POSHSPY;SUNBURST;Remcos;NOKKI;Kerrdown;Ecipekac;Dridex;Goopy;Small Sieve;Carbanak;Action RAT;Fa…	malware--04227b24-7817-4de1-9050-b7b1b57f5866;malware--7230ded7-3b1a-4d6e-9735-d0ffd47af9f6;malware--dcac85c1-6485-4790-84f6-de5e6f6b91dd;malware--3d57dcc4-be99-4613-9482-d5218f5ec13e;malware--542e3384-341a-455b-bb48-4917b25e3b00;malware--05318127-5962-444b-b900-a9dcfe0ff6e9;malware--a020a61c-423f-4195-8c46-ba1d21abba37;malware--cb741463-f0fe-42e0-8d45-bc7e8335f5ae;malware--5faaf81a-aa5b-4a4b-bae…	130	RedCurl;BackdoorDiplomacy;GALLIUM;Gallmaker;Rocke;APT-C-36;BlackOasis;APT3;Moonstone Sleet;Mustang Panda;Sandworm Team;APT37;Kimsuky;Windshift;Ke3chang;APT41;Earth Lusca;Gamaredon Group	intrusion-set--82323c70-4186-4b61-94f5-b227c3b28e89;intrusion-set--9735c036-8ebe-47e9-9c77-b0ae656dab93;intrusion-set--06a11b7e-2a36-47fe-8d3e-82c265df3258;intrusion-set--2fd2be6a-d3a2-4a65-b499-05ea2693abee;intrusion-set--44102191-3a31-45f8-acbe-34bdb441d5ad;intrusion-set--c4d50cdf-87ce-407d-86d8-862883485842;intrusion-set--da49b9f1-ca99-443f-9728-0a074db66850;intrusion-set--0bbdf25b-30ff-4894-a…	18	2016 Ukraine Electric Power Attack;C0017;C0015	campaign--aa73efef-1418-4dbe-b43c-87a498e97234;campaign--ba6dfa37-f401-4140-88b0-8938f2895e61;campaign--78068e68-4124-4243-b6f4-76e4e5be8a06	3	4	10
attack-pattern--bf96a5a3-3bce-43b7-8597-88545984c07b	T1574.009	Path Interception by Unquoted Path	['persistence', 'privilege-escalation', 'defense-evasion']	['Windows']	PowerSploit;Empire	tool--13cd9151-83b7-410d-9f98-25d0f0d1d80d;tool--3433a9e8-1c47-4320-b9bf-ed449061d1c3	2			0			0	3	3
attack-pattern--c32f7008-9fea-41f7-8366-5eb9b74bd896	T1012	Query Registry	['discovery']	['Windows']	DUSTTRAP;Epic;SVCReady;TEARDROP;Hydraq;Sibot;FatDuke;BabyShark;Shamoon;ROKRAT;njRAT;Volgmer;Pillowmint;PowerSploit;Denis;HOPLIGHT;Shark;Clambling;Azorult;Carbon;JPIN;REvil;Carbanak;LitePower;SILENTTRINITY;Bazar;Milan;SynAck;Dtrack;Uroburos;gh0st RAT;DarkWatchman;Bankshot;BitPaymer;FinFisher;Mafalda;DownPaper;FELIXROOT;BACKSPACE;Reg;WINDSHIELD;PlugX;ZxxZ;OSInfo;LiteDuke;Taidoor;Saint Bot;ZxShell;B…	malware--33139388-de0c-49ff-862a-041c315b142d;malware--6b62e336-176f-417b-856a-8552dd8c44e1;malware--7230ded7-3b1a-4d6e-9735-d0ffd47af9f6;malware--32f49626-87f4-4d6c-8f59-a0dca953fe26;malware--73a4793a-ce55-4159-b2a6-208ef29b326f;malware--979adb5a-dc30-48f0-9e3d-9a26d866928c;malware--54a01db0-9fab-4d5f-8209-53cef8425f4a;malware--d1b7830a-fced-4be3-a99c-f495af9d9e1b;malware--8901ac23-6b50-410c-b0d…	92	ZIRCONIUM;APT32;Threat Group-3390;Lazarus Group;Stealth Falcon;Turla;Dragonfly;Kimsuky;APT39;Fox Kitten;Indrik Spider;Chimera;Volt Typhoon;OilRig;APT41;Daggerfly	intrusion-set--4283ae19-69c7-4347-a35e-b56f08eb660b;intrusion-set--247cb30b-955f-42eb-97a5-a89fef69341e;intrusion-set--fb366179-766c-4a4a-afa1-52bff1fd601c;intrusion-set--c93fccb1-e8e8-42cf-ae33-2ad1d183913a;intrusion-set--894aab42-3371-47b1-8859-a4a074c804c8;intrusion-set--7a19ecb1-3c65-4de3-a230-993516aed6a6;intrusion-set--1c63d4ec-0a75-4daa-b1df-0d11af3d3cc1;intrusion-set--0ec2f388-bf0f-4b5c-9…	16	Operation Wocao	campaign--b03d5112-e23a-4ac8-add0-be7502d24eff	1	0	4
attack-pattern--c325b232-d5bc-4dde-a3ec-71f3db9e8adc	T1001.003	Protocol or Service Impersonation	['command-and-control']	['Linux', 'Windows', 'macOS']	FRAMESTING;Cobalt Strike;BADCALL;KeyBoy;SUNBURST;Uroburos;InvisiMole;TAINTEDSCRIBE;Bankshot;HARDRAIN;Okrum;FALLCHILL;Ninja;FakeM	malware--bcaae558-9697-47a2-9ec7-c75000ddf58c;malware--a7881f21-e978-4fe4-af56-92c9416a2616;malware--9dbdadb6-fdbf-490f-a35f-38762d06a0d2;malware--5dd649c0-bca4-488b-bd85-b180474ec62e;malware--a8839c95-029f-44cf-8f3d-a3cf2039e927;malware--80a014ba-3fef-4768-990b-37d8bd10d7f4;malware--47afe41c-4c08-485e-b062-c3bd209a1cce;malware--7f4bbe05-1674-4087-8a16-8f1ad61b6152;malware--1f6e3702-7ca1-4582-b2e…	14	Lazarus Group;Higaisa	intrusion-set--c93fccb1-e8e8-42cf-ae33-2ad1d183913a;intrusion-set--54dfec3e-6464-4f74-9d69-b7c817b7e5a3	2	C0017	campaign--ba6dfa37-f401-4140-88b0-8938f2895e61	1	1	1
attack-pattern--c2e147a9-d1a8-4074-811a-d8789202d916	T1027.003	Steganography	['defense-evasion']	['Linux', 'macOS', 'Windows']	PowerDuke;RDAT;LiteDuke;RegDuke;BBK;Okrum;build_downer;Diavol;Bandook;ProLock;ABK;Invoke-PSImage;Ramsay;IcedID;ObliqueRAT;Pikabot;PolyglotDuke;Raindrop;Avenger	malware--00c3bfcb-99bd-4767-8c03-b08f585f5c8a;malware--4b346d12-7f91-48d2-8f06-b26ffa0d825b;malware--95e2cbae-d82c-4f7b-b63c-16462015d35d;malware--47124daf-44be-4530-9c63-038bc64318dd;malware--f0fc920e-57a3-4af5-89be-9ea594c8b1ea;malware--4b6ec280-7bbb-48ff-ae59-b189520ebe83;malware--d2c7f8ad-3b50-4cfa-bbb1-799eff06fb40;malware--4e9bdf9a-4957-47f6-87b3-c76898d3f623;malware--835a79f1-842d-472d-b8f…	19	Earth Lusca;APT37;Leviathan;TA551;MuddyWater;BRONZE BUTLER;Tropic Trooper;Andariel	intrusion-set--cc613a49-9bfa-4e22-98d1-15ffbb03f034;intrusion-set--4a2ce82e-1a74-468a-a6fb-bbead541383c;intrusion-set--7113eaa5-ba79-4fb3-b68a-398ee9cd698e;intrusion-set--94873029-f950-4268-9cfd-5032e15cb182;intrusion-set--269e8108-68c6-4f99-b911-14b2e765dec2;intrusion-set--93f52415-0fe4-4d3d-896c-fc9b8e88ab90;intrusion-set--56319646-eb6e-41fc-ae53-aadfa7adb924;intrusion-set--39d6890e-7f23-4474-b…	8	Operation Spalax;Operation Ghost	campaign--4c840263-bbda-440d-a22b-674679ddebf1;campaign--7854c1a0-f06c-4876-98a4-4bbd34751b05	2	0	1
attack-pattern--c21d5a77-d422-4a69-acd7-2c53c1faa34b	T1095	Non-Application Layer Protocol	['command-and-control']	['Windows', 'Linux', 'macOS', 'Network']	MacMa;WINDSHIELD;Gelsemium;Anchor;FRP;OSX_OCEANLOTUS.D;Aria-body;FakeM;Clambling;PlugX;LITTLELAMB.WOOLTEA;RARSTONE;COATHANGER;AuTo Stealer;TSCookie;Ninja;Winnti for Linux;Mafalda;metaMain;ZIPLINE;Drovorub;InvisiMole;Uroburos;Reaver;Samurai;SombRAT;QuasarRAT;Bandook;PipeMon;MoonWind;Remsec;Winnti for Windows;HiddenWasp;Nebulae;Metamorfo;Pay2Key;QUIETEXIT;Mythic;Misdat;WellMail;Carbon;RainyDay;SDBb…	malware--bdee9574-7479-4073-a7dc-e86d8acd073a;malware--98e8a977-3416-43aa-87fa-33e287e9c14c;malware--efa7c4d6-8e30-41d9-a8fd-26dc337f4a1b;malware--5f1d4579-4e8f-48e7-860e-2da773ae432e;tool--36dd807e-b5bc-4c3e-91ed-80682360148c;malware--b00f90b6-c75c-4bfd-b813-ca9e6c9ebf29;malware--3161d76a-e2b2-4b97-9906-24909b735386;malware--bb3c1098-d654-4620-bf40-694386d28921;malware--6e95feb1-78ee-48d3-b421-4…	74	Ember Bear;ToddyCat;BITTER;HAFNIUM;Metador;PLATINUM;APT3;FIN6;BackdoorDiplomacy	intrusion-set--a7f57cc1-4540-4429-823f-f4e56b8473c9;intrusion-set--b516b235-fc7d-4635-aca5-3d33312339c3;intrusion-set--7f848c02-4d1e-4808-a4ae-4670681370a9;intrusion-set--2688b13e-8e71-405a-9c40-0dee94bddf87;intrusion-set--bfc5ddb3-4dfb-4278-8928-020e1b3feddd;intrusion-set--f9c06633-dcff-48a1-8588-759e7cec5694;intrusion-set--0bbdf25b-30ff-4894-a1cd-49260d0dd2d9;intrusion-set--2a7914cf-dff3-428d-a…	9	C0021;Cutting Edge;2022 Ukraine Electric Power Attack;KV Botnet Activity;Versa Director Zero Day Exploitation;Operation Wocao	campaign--712e38c3-a656-426a-9b3b-a6bfb63294c6;campaign--4fdd2487-26c1-494e-8702-ec5abe9aa1d9;campaign--df8eb785-70f8-4300-b444-277ba849083d;campaign--0c259854-4044-4f6c-ac49-118d484b3e3b;campaign--af0ec65a-caa9-40ef-b1c7-21b71fbf3a10;campaign--b03d5112-e23a-4ac8-add0-be7502d24eff	6	3	2
attack-pattern--c1b68a96-3c48-49ea-a6c0-9b27359f9c19	T1614.001	System Language Discovery	['discovery']	['Windows', 'Linux', 'macOS']	Cuckoo Stealer;MarkiRAT;XCSSET;Cuba;Flagpro;Mispadu;Maze;IcedID;Avaddon;Spark;Neoichor;Bazar;DEATHRANSOM;Clop;Ryuk;S-Type;Gootloader;DropBook;Zeus Panda;GrimAgent;REvil;SynAck;SharpStage;Misdat	malware--457a5e8d-d964-4130-bde3-c07bb41a093e;malware--532c6004-b1e8-415b-9516-f7c14ba783b1;malware--e14085cb-0e8d-4be6-92ba-e3b93ee5978f;malware--6cd07296-14aa-403d-9229-6343d03d4752;malware--592260fb-dd5c-4a30-8d99-106a0485be0d;malware--4e6464d2-69df-4e56-8d4c-1973f84d7b80;malware--d9f7383c-95ec-4080-bbce-121c9384457b;malware--5147ef15-1cae-4707-8ea1-bee8d98b7f1d;malware--58c5a3a1-928f-4094-9e9…	24	Ke3chang;Malteiro	intrusion-set--6713ab67-e25b-49cc-808d-2b36d4fbc35c;intrusion-set--bf668120-e9a6-4017-a014-bfc0f5232656	2	Operation Dream Job	campaign--0257b35b-93ef-4a70-80dd-ad5258e6045b	1	0	4
attack-pattern--b2d03cea-aec1-45ca-9744-9ee583c1e1cc	T1110.004	Credential Stuffing	['credential-access']	['Windows', 'SaaS', 'IaaS', 'Linux', 'macOS', 'Containers', 'Network', 'Office Suite', 'Identity Provider']	TrickBot	malware--00806466-754d-44ea-ad6f-0caf59cb8556	1	Chimera	intrusion-set--8c1f0187-0826-4320-bddc-5f326cfcfe2c	1			0	4	2
attack-pattern--bf90d72c-c00b-45e3-b3aa-68560560d4c5	T1570	Lateral Tool Transfer	['lateral-movement']	['Linux', 'macOS', 'Windows']	Emotet;INC Ransomware;BlackCat;Netwalker;BITSAdmin;ftp;IPsec Helper;Lucifer;esentutl;Expand;Olympic Destroyer;DustySky;HermeticWizard;Shamoon;PsExec;WannaCry;cmd;OutSteel;Stuxnet;LockerGoga	malware--32066e94-3112-48ca-b9eb-ba2b59d2f023;malware--f25d4207-25b2-4bb0-a17a-403943c670ad;malware--50c44c34-3abb-48ae-9433-a2337de5b0bc;malware--754effde-613c-4244-a83e-fb659b2a4d06;tool--64764dc6-a032-495f-8250-1e4c06bdc163;tool--cf23bf4a-e003-4116-bbae-1ea6c558d565;malware--b5dc19b7-588d-403b-848d-c868bd61ffa1;malware--54a73038-1937-4d71-a253-316e76d5413c;tool--c256da91-6dd5-40b2-beeb-ee3b22a…	20	Aoqin Dragon;FIN10;APT32;Ember Bear;Chimera;Wizard Spider;Volt Typhoon;Turla;Sandworm Team;GALLIUM;INC Ransom;Magic Hound;APT41;Agrius	intrusion-set--64d5f96a-f121-4d19-89f6-6709f5c49faa;intrusion-set--fbe9387f-34e6-4828-ac28-3080020c597b;intrusion-set--247cb30b-955f-42eb-97a5-a89fef69341e;intrusion-set--a7f57cc1-4540-4429-823f-f4e56b8473c9;intrusion-set--8c1f0187-0826-4320-bddc-5f326cfcfe2c;intrusion-set--dd2d9ca6-505b-4860-a604-233685b802c7;intrusion-set--174279b4-399f-4ddb-966e-5efedd1dd5f2;intrusion-set--7a19ecb1-3c65-4de3-a…	14	2016 Ukraine Electric Power Attack;Operation Wocao;C0018;HomeLand Justice;2015 Ukraine Electric Power Attack;2022 Ukraine Electric Power Attack;C0015	campaign--aa73efef-1418-4dbe-b43c-87a498e97234;campaign--b03d5112-e23a-4ac8-add0-be7502d24eff;campaign--519ee082-8ab6-439b-988f-a8a3f02c8d30;campaign--7e21077d-2589-43a7-a5f9-490061289526;campaign--46421788-b6e1-4256-b351-f8beffd1afba;campaign--df8eb785-70f8-4300-b444-277ba849083d;campaign--78068e68-4124-4243-b6f4-76e4e5be8a06	7	2	8
attack-pattern--bf1b6176-597c-4600-bfcd-ac989670f96b	T1567.002	Exfiltration to Cloud Storage	['exfiltration']	['Linux', 'macOS', 'Windows']	Rclone;RainyDay;CreepyDrive;HAMMERTOSS;Clambling;Octopus;Crutch;BoxCaon;Empire;BoomBox;Pcexter;ROKRAT	tool--59096109-a1dd-463b-87e7-a8d110fe3a79;malware--29231689-5837-4a7a-aafc-1b65b3f50cc7;malware--750eb92a-7fdf-451e-9592-1d42357018f1;malware--2daa14d6-cbf3-4308-bb8e-213c324a08e4;malware--6e95feb1-78ee-48d3-b421-4d76663b5c49;malware--e2031fd5-02c2-43d4-85e2-b64f474530c2;malware--925a6c52-5cf0-4fec-99de-b0d6917d8593;malware--919a056e-5104-43b9-ad55-2ac929108b71;tool--3433a9e8-1c47-4320-b9bf-ed44…	12	Akira;Leviathan;LuminousMoth;POLONIUM;Confucius;Kimsuky;Threat Group-3390;Cinnamon Tempest;HEXANE;Wizard Spider;HAFNIUM;Turla;Indrik Spider;ToddyCat;Ember Bear;Earth Lusca;ZIRCONIUM;FIN7;Chimera;Scattered Spider	intrusion-set--46bb06cb-f2d9-4b37-8c92-a27e224ad90d;intrusion-set--7113eaa5-ba79-4fb3-b68a-398ee9cd698e;intrusion-set--b7f627e2-0817-4cd5-8d50-e75f8aa85cc6;intrusion-set--5f3d0238-d058-44a9-8812-3dd1b6741a8c;intrusion-set--6eded342-33e5-4451-b6b2-e1c62863129f;intrusion-set--0ec2f388-bf0f-4b5c-97b1-fc736d26c25f;intrusion-set--fb366179-766c-4a4a-afa1-52bff1fd601c;intrusion-set--8b1e16f6-e7c8-4b7a-a…	20	C0015;APT41 DUST;Operation Dream Job	campaign--78068e68-4124-4243-b6f4-76e4e5be8a06;campaign--add4d9de-1256-4166-83b8-57087288dced;campaign--0257b35b-93ef-4a70-80dd-ad5258e6045b	3	1	5
attack-pattern--bf176076-b789-408e-8cba-7275e81c0ada	T1573.002	Asymmetric Cryptography	['command-and-control']	['Linux', 'macOS', 'Windows', 'Network']	SombRAT;Bazar;Metamorfo;Sykipot;TinyTurla;Cyclops Blink;Uroburos;PITSTOP;Pupy;SodaMaster;LunarWeb;ComRAT;Grandoreiro;Pay2Key;Gazer;REvil;GrimAgent;Attor;Mythic;ServHelper;LITTLELAMB.WOOLTEA;Small Sieve;Tor;Carbon;Dridex;WellMess;GoldMax;FRP;Sliver;Doki;Rising Sun;XTunnel;POSHSPY;Volgmer;Hi-Zor;StrongPity;Zebrocy;POWERSTATS;KEYPLUG;GreyEnergy;COATHANGER;BADHATCH;DarkWatchman;Woody RAT;Penquin;Mach…	malware--425771c5-48b4-4ecd-9f95-74ed3fc9da59;malware--99fdf3b4-96ef-4ab9-b191-fc683441cad0;malware--81c57a96-fc8c-4f91-af8e-63e24c2927c2;malware--6a0ef5d4-fc7c-4dda-85d7-592e4dbdc5d9;malware--2a7c1bb7-cd12-456e-810d-ab3bf8457bab;malware--b350b47f-88fe-4921-8538-6d9c59bac84e;malware--80a014ba-3fef-4768-990b-37d8bd10d7f4;malware--d79b1800-3b5d-4a4f-8863-8251eca793e2;tool--cb69b20d-56d0-41ab-8440-4…	62	TA2541;Tropic Trooper;RedCurl;OilRig;FIN8;Cobalt Group;FIN6	intrusion-set--467271fd-47c0-4e90-a3f9-d84f5cf790d0;intrusion-set--56319646-eb6e-41fc-ae53-aadfa7adb924;intrusion-set--82323c70-4186-4b61-94f5-b227c3b28e89;intrusion-set--4ca1929c-7d64-4aab-b849-badbfc0c760d;intrusion-set--fd19bd82-1b14-49a1-a176-6cdc46b8a826;intrusion-set--dc6fe6ee-04c2-49be-ba3d-f38d2463c02a;intrusion-set--2a7914cf-dff3-428d-ab0f-1014d1c28aeb	7	Operation Wocao;Versa Director Zero Day Exploitation;C0021;APT41 DUST	campaign--b03d5112-e23a-4ac8-add0-be7502d24eff;campaign--af0ec65a-caa9-40ef-b1c7-21b71fbf3a10;campaign--712e38c3-a656-426a-9b3b-a6bfb63294c6;campaign--add4d9de-1256-4166-83b8-57087288dced	4	2	1
attack-pattern--bf147104-abf9-4221-95d1-e81585859441	T1137.004	Outlook Home Page	['persistence']	['Windows', 'Office Suite']	Ruler	tool--90ac9266-68ce-46f2-b24f-5eb3b2a8ea38	1	OilRig	intrusion-set--4ca1929c-7d64-4aab-b849-badbfc0c760d	1			0	2	3
attack-pattern--bef8aaee-961d-4359-a308-4c2182bcedff	T1562.011	Spoof Security Alerting	['defense-evasion']	['Windows', 'macOS', 'Linux']			0			0			0	1	2
attack-pattern--be2dcee9-a7a7-4e38-afd6-21b31ecc3d63	T1203	Exploitation for Client Execution	['execution']	['Linux', 'Windows', 'macOS']	Bankshot;Agent Tesla;VersaMem;EvilBunny;Xbash;SUPERNOVA;SpeakUp;Ramsay;HAWKBALL;DealersChoice;InvisiMole;Cobalt Strike;Woody RAT	malware--1f6e3702-7ca1-4582-b2e7-4591297d05a8;malware--e7a5229f-05eb-440e-b982-9a6d2b2b87c8;malware--0a6ec267-83a9-41a5-98c7-57c3ff81e11f;malware--a8a778f5-0035-4870-bb25-53dc05029586;malware--6a92d80f-cc65-45f6-aa66-3cdea6786b3c;malware--b2b0b946-be0a-4a7f-9c32-a2e5211d1cd9;malware--a5575606-9b85-4e3d-9cd2-40ef30e3672d;malware--ba09b86c-1c40-4ff1-bda0-0d8c4ca35997;malware--12a7450d-b03e-4990-a5b…	13	APT28;Sidewinder;Saint Bear;Dragonfly;Andariel;Threat Group-3390;Sandworm Team;Confucius;Patchwork;APT12;Cobalt Group;APT37;Leviathan;Higaisa;Axiom;EXOTIC LILY;The White Company;BlackTech;Lazarus Group;APT29;Tonto Team;Tropic Trooper;Inception;Aoqin Dragon;APT41;BRONZE BUTLER;APT3;Mustang Panda;TA459;Transparent Tribe;admin@338;APT33;MuddyWater;Darkhotel;APT32;Elderwood;Ember Bear;BITTER	intrusion-set--bef4c620-0787-42a8-a96d-b7eb6e85917c;intrusion-set--3fc023b2-c5cc-481d-9c3e-70141ae1a87e;intrusion-set--674582ec-51c4-42ce-b409-797239e37a2a;intrusion-set--1c63d4ec-0a75-4daa-b1df-0d11af3d3cc1;intrusion-set--39d6890e-7f23-4474-b8ef-e7b0343c5fc8;intrusion-set--fb366179-766c-4a4a-afa1-52bff1fd601c;intrusion-set--381fcf73-60f6-4ab2-9991-6af3cbc35192;intrusion-set--6eded342-33e5-4451-b…	38	Frankenstein;Operation Dust Storm	campaign--26d9ebae-de59-427f-ae9a-349456bae4b1;campaign--4603cf2f-06d0-4970-9c5d-5071b08c817f	2	3	4
attack-pattern--be055942-6e63-49d7-9fa1-9cb7d8a8f3f4	T1102.002	Bidirectional Communication	['command-and-control']	['Linux', 'macOS', 'Windows']	Orz;Clambling;PowerStallion;Crutch;BoxCaon;SLOWDRIFT;Grandoreiro;CALENDAR;yty;CozyCar;BADNEWS;UBoatRAT;Comnie;ComRAT;RogueRobin;Revenge RAT;CloudDuke;CreepyDrive;Empire;RegDuke;DOGCALL;KARAE;ROKRAT;GLOOXMAIL;Kazuar;BLUELIGHT;LOWBALL;BLACKCOFFEE;POORAIM;Small Sieve	malware--06d735e7-1db1-4dbe-ab4b-acbe419f902b;malware--6e95feb1-78ee-48d3-b421-4d76663b5c49;malware--dcac85c1-6485-4790-84f6-de5e6f6b91dd;malware--925a6c52-5cf0-4fec-99de-b0d6917d8593;malware--919a056e-5104-43b9-ad55-2ac929108b71;malware--414dc555-c79e-4b24-a2da-9b607f7eaf16;malware--958b5d06-8bb0-4c5b-a2e7-0130fe654ac7;malware--5a84dc36-df0d-4053-9b7c-f0c388a57283;malware--0817aaf2-afea-4c32-928…	30	APT37;POLONIUM;Kimsuky;Turla;HEXANE;Magic Hound;Lazarus Group;APT12;APT39;FIN7;Carbanak;ZIRCONIUM;MuddyWater;Sandworm Team;APT28	intrusion-set--4a2ce82e-1a74-468a-a6fb-bbead541383c;intrusion-set--5f3d0238-d058-44a9-8812-3dd1b6741a8c;intrusion-set--0ec2f388-bf0f-4b5c-97b1-fc736d26c25f;intrusion-set--7a19ecb1-3c65-4de3-a230-993516aed6a6;intrusion-set--f29b7c5e-2439-42ad-a86f-9f8984fafae3;intrusion-set--f9d6633a-55e6-4adc-9263-6ae080421a13;intrusion-set--c93fccb1-e8e8-42cf-ae33-2ad1d183913a;intrusion-set--c47f937f-1022-4f42-8…	15	Operation Ghost	campaign--7854c1a0-f06c-4876-98a4-4bbd34751b05	1	2	3
attack-pattern--bd5b58a4-a52d-4a29-bc0d-3f1d3968eb6b	T1036.003	Rename System Utilities	['defense-evasion']	['Linux', 'macOS', 'Windows']	DarkGate;CozyCar;Kevin	malware--6f6f67c9-556d-4459-95c2-78d272190e52;malware--e6ef745b-077f-42e1-a37d-29eecff9c754;malware--e7863f5d-cb6a-4f81-8804-0a635eec160a	3	menuPass;Lazarus Group;Daggerfly;APT32;GALLIUM	intrusion-set--222fbd21-fc4f-4b7e-9f85-0e6e3a76c33f;intrusion-set--c93fccb1-e8e8-42cf-ae33-2ad1d183913a;intrusion-set--f3be6240-f68e-47e1-90d2-ad8f3b3bb8a6;intrusion-set--247cb30b-955f-42eb-97a5-a89fef69341e;intrusion-set--06a11b7e-2a36-47fe-8d3e-82c265df3258	5			0	1	4
attack-pattern--bd369cd9-abb8-41ce-b5bb-fff23ee86c00	T1195.002	Compromise Software Supply Chain	['initial-access']	['Linux', 'macOS', 'Windows']	GoldenSpy;SUNSPOT;CCBkdr	malware--b9704a7d-feef-4af9-8898-5280f1686326;malware--bf48e7f8-752c-4ce8-bf8f-748edacd8fa6;malware--b0f13390-cec7-4814-b37c-ccec01887faa	3	APT41;Cobalt Group;GOLD SOUTHFIELD;Daggerfly;Threat Group-3390;Sandworm Team;Dragonfly;FIN7;Moonstone Sleet	intrusion-set--18854f55-ac7c-4634-bd9a-352dd07613b7;intrusion-set--dc6fe6ee-04c2-49be-ba3d-f38d2463c02a;intrusion-set--c77c5576-ca19-42ed-a36f-4b4486a84133;intrusion-set--f3be6240-f68e-47e1-90d2-ad8f3b3bb8a6;intrusion-set--fb366179-766c-4a4a-afa1-52bff1fd601c;intrusion-set--381fcf73-60f6-4ab2-9991-6af3cbc35192;intrusion-set--1c63d4ec-0a75-4daa-b1df-0d11af3d3cc1;intrusion-set--3753cc21-2dae-4dfb-8…	9	SolarWinds Compromise	campaign--808d6b30-df4e-4341-8248-724da4bac650	1	2	1
attack-pattern--bc0f5e80-91c0-4e04-9fbb-e4e332c85dae	T1546.015	Component Object Model Hijacking	['privilege-escalation', 'persistence']	['Windows']	ADVSTORESHELL;KONNI;SVCReady;Mosquito;ComRAT;PcShare;WarzoneRAT;BBSRAT;Ferocious;JHUHUGIT;SILENTTRINITY	malware--fb575479-14ef-41e9-bfab-0b7cf10bec73;malware--86b92f6c-9c05-4c51-b361-4c7bb13e21a1;malware--7230ded7-3b1a-4d6e-9735-d0ffd47af9f6;malware--92b55426-109f-4d93-899f-1833ce91ff90;malware--da5880b4-f7da-4869-85f2-e0aba84b8565;tool--3a53b207-aba2-4a2b-9cdb-273d633669e7;malware--fde19a18-e502-467f-be14-58c71b4e7f4b;malware--64d76fa5-cf8f-469c-b78c-1a4f7c5bad80;malware--73d08401-005f-4e1f-90b9-8…	11	APT28	intrusion-set--bef4c620-0787-42a8-a96d-b7eb6e85917c	1			0	0	4
attack-pattern--f5946b5e-9408-485f-a7f7-b5efc88909b6	T1056.004	Credential API Hooking	['collection', 'credential-access']	['Windows']	Zeus Panda;VersaMem;Carberp;ZxShell;Ursnif;FinFisher;RDFSNIFFER;Empire;Zebrocy;NOKKI;TrickBot	malware--198db886-47af-4f4c-bff5-11b891f85946;malware--0a6ec267-83a9-41a5-98c7-57c3ff81e11f;malware--bbcd7a02-ef24-4171-ac94-a93540173b94;malware--cfc75b0d-e579-40ae-ad07-a1ce00d49a6c;malware--1492d0f8-7e14-4af3-9239-bc3fe10d3407;malware--a5528622-3a8a-4633-86ce-8cdaf8423858;malware--065196de-d7e8-4888-acfb-b2134022ba1b;tool--3433a9e8-1c47-4320-b9bf-ed449061d1c3;malware--a4f57468-fbd5-49e4-8476-5…	11	PLATINUM	intrusion-set--f9c06633-dcff-48a1-8588-759e7cec5694	1			0	0	2
attack-pattern--f4c1826f-a322-41cd-9557-562100848c84	T1556	Modify Authentication Process	['credential-access', 'defense-evasion', 'persistence']	['Windows', 'Linux', 'macOS', 'Network', 'IaaS', 'SaaS', 'Office Suite', 'Identity Provider']	SILENTTRINITY;Kessel;Ebury	tool--1244e058-fa10-48cb-b484-0bcf671107ae;malware--c984b414-b766-44c5-814a-2fe96c913c12;malware--d6b3fcd0-1c86-4350-96f0-965ed02fcc51	3	FIN13	intrusion-set--fd66436e-4d33-450e-ac4c-f7810f1c85f4	1			0	9	13
attack-pattern--f4599aa0-4f85-4a32-80ea-fc39dc965945	T1055.001	Dynamic-link Library Injection	['defense-evasion', 'privilege-escalation']	['Windows']	Emissary;Remsec;BlackEnergy;DarkTortilla;Heyoka Backdoor;Saint Bot;Metamorfo;Koadic;PS1;SDBbot;RARSTONE;Cobalt Strike;Lizar;Maze;FunnyDream;ComRAT;Socksbot;Bumblebee;MegaCortex;BADHATCH;Stuxnet;Derusbi;Duqu;PoisonIvy;Kazuar;Dyre;Pupy;Matryoshka;PipeMon;FinFisher;PowerSploit;Taidoor;RATANKBA;Get2;Gelsemium;Carbon;HIDEDRV;ZxShell;Aria-body;Netwalker;Emotet;Elise;ShadowPad;Mongall;Conti;Ramsay;TajMa…	malware--0f862b01-99da-47cc-9bdb-db4a86a95bb1;malware--69d6f4a9-fcf0-4f51-bca7-597c51ad0bb8;malware--54cc1d4f-5c53-4f0e-9ef5-11b4998e82e4;malware--5faaf81a-aa5b-4a4b-bae5-522439e068f8;malware--dff90475-9f72-41a6-84ed-1fbefd3874c0;malware--7724581b-06ff-4d2b-b77c-80dc8d53070b;malware--81c57a96-fc8c-4f91-af8e-63e24c2927c2;tool--c8655260-9f4b-44e3-85e1-6538a5f6e4f4;malware--13183cdf-280b-46be-913a-5…	52	Turla;Malteiro;Leviathan;BackdoorDiplomacy;Putter Panda;Tropic Trooper;Lazarus Group;TA505;Wizard Spider	intrusion-set--7a19ecb1-3c65-4de3-a230-993516aed6a6;intrusion-set--bf668120-e9a6-4017-a014-bfc0f5232656;intrusion-set--7113eaa5-ba79-4fb3-b68a-398ee9cd698e;intrusion-set--9735c036-8ebe-47e9-9c77-b0ae656dab93;intrusion-set--5ce5392a-3a6c-4e07-9df3-9b6a9159ac45;intrusion-set--56319646-eb6e-41fc-ae53-aadfa7adb924;intrusion-set--c93fccb1-e8e8-42cf-ae33-2ad1d183913a;intrusion-set--7eda3dd8-b09b-4705-8…	9	C0015	campaign--78068e68-4124-4243-b6f4-76e4e5be8a06	1	1	5
attack-pattern--f3d95a1f-bba2-44ce-9af7-37866cd63fd0	T1053.002	At	['execution', 'persistence', 'privilege-escalation']	['Windows', 'Linux', 'macOS']	CrackMapExec;MURKYTOP;at	tool--c4810609-7da6-48ec-8057-1b70a7814db0;malware--049ff071-0b3c-4712-95d2-d21c6aa54501;tool--0c8465c0-d0b4-4670-992e-4eee8d7ff952	3	Threat Group-3390;APT18;BRONZE BUTLER	intrusion-set--fb366179-766c-4a4a-afa1-52bff1fd601c;intrusion-set--38fd6a28-3353-4f2b-bb2b-459fecd5c648;intrusion-set--93f52415-0fe4-4d3d-896c-fc9b8e88ab90	3			0	4	5
attack-pattern--f3c544dc-673c-4ef3-accb-53229f1ae077	T1124	System Time Discovery	['discovery']	['Windows', 'Network', 'Linux', 'macOS']	Shamoon;Net;SombRAT;Torisma;Epic;Zebrocy;ShadowPad;Astaroth;T9000;EvilBunny;KEYPLUG;Taidoor;GravityRAT;Conficker;GoldMax;UPPERCUT;Carbon;QakBot;Egregor;Agent Tesla;ccf32;GRIFFON;BADHATCH;Bazar;PowerDuke;BISCUIT;FunnyDream;MoonWind;Grandoreiro;DarkWatchman;DRATzarus;build_downer;StoneDrill;SUNBURST;Crimson;NOKKI;Metamorfo;RTM;SILENTTRINITY;Raccoon Stealer;TajMahal;DCSrv;DarkGate;DUSTTRAP;TAINTEDSC…	malware--8901ac23-6b50-410c-b0dd-d8174a86f9b3;tool--03342581-f790-4f03-ba41-e82e67392e23;malware--425771c5-48b4-4ecd-9f95-74ed3fc9da59;malware--0715560d-4299-4e84-9e20-6e80ab57e4f2;malware--6b62e336-176f-417b-856a-8552dd8c44e1;malware--a4f57468-fbd5-49e4-8476-52088220b92d;malware--ec9e00dd-0313-4d5b-8105-c20aa47abffc;malware--edb24a93-1f7a-4bbf-a738-1397a14662c6;malware--876f6a77-fbc5-4e13-ab1a-5…	70	Sidewinder;Higaisa;Volt Typhoon;BRONZE BUTLER;CURIUM;ZIRCONIUM;Darkhotel;Turla;Chimera;The White Company;Lazarus Group	intrusion-set--3fc023b2-c5cc-481d-9c3e-70141ae1a87e;intrusion-set--54dfec3e-6464-4f74-9d69-b7c817b7e5a3;intrusion-set--174279b4-399f-4ddb-966e-5efedd1dd5f2;intrusion-set--93f52415-0fe4-4d3d-896c-fc9b8e88ab90;intrusion-set--3ea7add5-5b8f-45d8-b1f1-905d2729d62a;intrusion-set--4283ae19-69c7-4347-a35e-b56f08eb660b;intrusion-set--9e729a7e-0dd6-4097-95bf-db8d64911383;intrusion-set--7a19ecb1-3c65-4de3-a…	11	Operation Wocao;Operation CuckooBees;C0015	campaign--b03d5112-e23a-4ac8-add0-be7502d24eff;campaign--93c23946-49af-41f4-ac03-40f9ffc7419b;campaign--78068e68-4124-4243-b6f4-76e4e5be8a06	3	0	3
attack-pattern--f303a39a-6255-4b89-aecc-18c4d8ca7163	T1003.006	DCSync	['credential-access']	['Windows']	Mimikatz	tool--afc079f3-c0ea-4096-b75d-3f05338b7f60	1	Earth Lusca;LAPSUS$	intrusion-set--cc613a49-9bfa-4e22-98d1-15ffbb03f034;intrusion-set--d8bc9788-4f7d-41a9-9e9d-ee1ea18a8cf7	2	C0027;SolarWinds Compromise;Operation Wocao	campaign--df74f7ad-b10d-431c-9f1d-a2bc18dadefa;campaign--808d6b30-df4e-4341-8248-724da4bac650;campaign--b03d5112-e23a-4ac8-add0-be7502d24eff	3	3	3
attack-pattern--f2877f7f-9a4c-4251-879f-1224e3006bee	T1558.003	Kerberoasting	['credential-access']	['Windows']	Rubeus;Empire;Impacket;PowerSploit;SILENTTRINITY;Brute Ratel C4	tool--e33267fe-099f-4af2-8730-63d49f8813b2;tool--3433a9e8-1c47-4320-b9bf-ed449061d1c3;tool--26c87906-d750-42c5-946c-d4162c73fc7b;tool--13cd9151-83b7-410d-9f98-25d0f0d1d80d;tool--1244e058-fa10-48cb-b484-0bcf671107ae;tool--75d8b521-6b6a-42ff-8af3-d97e20ce12a5	6	Wizard Spider;Indrik Spider;FIN7	intrusion-set--dd2d9ca6-505b-4860-a604-233685b802c7;intrusion-set--01e28736-2ffc-455b-9880-ed4d1407ae07;intrusion-set--3753cc21-2dae-4dfb-8481-d004e74502cc	3	Operation Wocao;SolarWinds Compromise	campaign--b03d5112-e23a-4ac8-add0-be7502d24eff;campaign--808d6b30-df4e-4341-8248-724da4bac650	2	3	1
attack-pattern--f2857333-11d4-45bf-b064-2c28d8525be5	T1564.004	NTFS File Attributes	['defense-evasion']	['Windows']	LoJax;Valak;Regin;Expand;esentutl;POWERSOURCE;DEADEYE;WastedLocker;Latrodectus;PowerDuke;Zeroaccess;Anchor;Gazer;BitPaymer;Astaroth	malware--b865dded-0553-4962-a44b-6fe7863effed;malware--ade37ada-14af-4b44-b36c-210eec255d53;malware--4c59cce8-cb48-4141-b9f1-f646edfaadb0;tool--ca656c25-44f1-471b-9d9f-e2a3bbb84973;tool--c256da91-6dd5-40b2-beeb-ee3b22ab3d27;malware--17e919aa-4a49-445c-b103-dbb8df9e7351;malware--c46eb8e6-bf29-4696-8008-3ddb0b4ca470;malware--46cbafbc-8907-42d3-9002-5327c26f8927;malware--76fde8df-3495-47c9-82eb-125c…	15	APT32	intrusion-set--247cb30b-955f-42eb-97a5-a89fef69341e	1			0	1	5
attack-pattern--f24faf46-3b26-4dbb-98f2-63460498e433	T1008	Fallback Channels	['command-and-control']	['Linux', 'Windows', 'macOS']	CHOPSTICK;Linfo;HOPLIGHT;JHUHUGIT;SslMM;InvisiMole;TrickBot;Ebury;BISCUIT;WinMM;Exaramel for Linux;Bumblebee;RainyDay;Stuxnet;QUIETEXIT;Valak;FatDuke;S-Type;Shark;MiniDuke;DustySky;NETEAGLE;Uroburos;Mis-Type;SideTwist;Machete;Derusbi;Bazar;TinyTurla;Kevin;CharmPower;Kazuar;Gelsemium;ShimRat;AppleSeed;PipeMon;Mythic;XTunnel;BlackEnergy;Anchor;Crutch;TAINTEDSCRIBE;QUADAGENT;Kwampirs;Cardinal RAT;RD…	malware--ccd61dfc-b03f-4689-8c18-7c97eab08472;malware--e9e9bfe2-76f4-4870-a2a1-b7af89808613;malware--454fe82d-6fd2-4ac6-91ab-28a33fe01369;malware--8ae43c46-57ef-47d5-a77a-eebb35628db2;malware--2fb26586-2b53-4b9a-ad4f-2b3bcb9a2421;malware--47afe41c-4c08-485e-b062-c3bd209a1cce;malware--00806466-754d-44ea-ad6f-0caf59cb8556;malware--d6b3fcd0-1c86-4350-96f0-965ed02fcc51;malware--b8eb28e4-48a6-40ae-951…	46	OilRig;Lazarus Group;APT41;FIN7	intrusion-set--4ca1929c-7d64-4aab-b849-badbfc0c760d;intrusion-set--c93fccb1-e8e8-42cf-ae33-2ad1d183913a;intrusion-set--18854f55-ac7c-4634-bd9a-352dd07613b7;intrusion-set--3753cc21-2dae-4dfb-8481-d004e74502cc	4	Night Dragon	campaign--ae407e32-87e0-4d92-8705-3ae25d504d8a	1	1	2
attack-pattern--f244b8dd-af6c-4391-a497-fc03627ce995	T1480.001	Environmental Keying	['defense-evasion']	['Linux', 'macOS', 'Windows']	Ninja;ROKRAT;InvisiMole;PowerPunch;Winnti for Windows;Pikabot	malware--023254de-caaf-4a05-b2c7-e4e2f283f7a5;malware--60a9c2f0-b7a5-4e8e-959c-e1a3ff314a5f;malware--47afe41c-4c08-485e-b062-c3bd209a1cce;malware--d52291b4-bb23-45a8-aef0-3dc7e986ba15;malware--d3afa961-a80c-4043-9509-282cdf69ab21;malware--02739f57-7585-4319-acd3-794ae8ff3a70	6	Equation;APT41	intrusion-set--96e239be-ad99-49eb-b127-3007b8c1bec9;intrusion-set--18854f55-ac7c-4634-bd9a-352dd07613b7	2			0	1	2
attack-pattern--f5bb433e-bdf6-4781-84bc-35e97e43be89	T1495	Firmware Corruption	['impact']	['Linux', 'macOS', 'Windows', 'Network']	Bad Rabbit;TrickBot	malware--2eaa5319-5e1e-4dd7-bbc4-566fced3964a;malware--00806466-754d-44ea-ad6f-0caf59cb8556	2			0			0	3	1
attack-pattern--f1951e8a-500e-4a26-8803-76d95c4554b4	T1569.002	Service Execution	['execution']	['Windows']	Pupy;Cobalt Strike;DarkGate;TinyTurla;RemoteCMD;HermeticWizard;Ragnar Locker;Bad Rabbit;InvisiMole;Hydraq;Brute Ratel C4;NotPetya;xCmd;PoshC2;Mafalda;Empire;Shamoon;HyperBro;Impacket;Okrum;SLOTHFULMEDIA;Net;gh0st RAT;BBSRAT;Winexe;Proxysvc;Clambling;PsExec;Pandora;Koadic;IPsec Helper;Attor;WhisperGate;HOPLIGHT;LoudMiner;Net Crawler;Wingbird;DEADWOOD;Pysa;Winnti for Windows;ZxShell;StrongPity;SysU…	tool--cb69b20d-56d0-41ab-8440-4a4b251614d4;malware--a7881f21-e978-4fe4-af56-92c9416a2616;malware--6f6f67c9-556d-4459-95c2-78d272190e52;malware--2a7c1bb7-cd12-456e-810d-ab3bf8457bab;malware--4e6b9625-bbda-4d96-a652-b3bb45453f26;malware--ff7ed9c1-dca3-4e62-9da6-72c5d388b8fa;malware--54895630-efd2-4608-9c24-319de972a9eb;malware--2eaa5319-5e1e-4dd7-bbc4-566fced3964a;malware--47afe41c-4c08-485e-b062-c…	48	Chimera;APT39;INC Ransom;APT41;FIN6;APT32;Blue Mockingbird;Silence;Ke3chang;APT38;Wizard Spider;Moonstone Sleet	intrusion-set--8c1f0187-0826-4320-bddc-5f326cfcfe2c;intrusion-set--44e43fad-ffcb-4210-abcf-eaaed9735f80;intrusion-set--cb41e991-65f4-4668-a65f-f4200545b5a1;intrusion-set--18854f55-ac7c-4634-bd9a-352dd07613b7;intrusion-set--2a7914cf-dff3-428d-ab0f-1014d1c28aeb;intrusion-set--247cb30b-955f-42eb-97a5-a89fef69341e;intrusion-set--73a80fab-2aa3-48e0-a4d0-3a4828200aee;intrusion-set--d13c8a7f-740b-4efa-a…	12	Operation Wocao;APT41 DUST;Operation Honeybee	campaign--b03d5112-e23a-4ac8-add0-be7502d24eff;campaign--add4d9de-1256-4166-83b8-57087288dced;campaign--4553292d-12c6-4a93-934d-12160370d4e0	3	3	5
attack-pattern--f0589bc3-a6ae-425a-a3d5-5659bfee07f4	T1547.008	LSASS Driver	['persistence', 'privilege-escalation']	['Windows']	Wingbird;Pasam	malware--a8d3d497-2da9-4797-8e0b-ed176be08654;malware--e811ff6a-4cef-4856-a6ae-a7daf9ed39ae	2			0			0	3	4
attack-pattern--ef67e13e-5598-4adc-bdb2-998225874fa9	T1204.001	Malicious Link	['execution']	['Linux', 'macOS', 'Windows']	Bazar;Grandoreiro;OutSteel;Latrodectus;QakBot;NETWIRE;Squirrelwaffle;Snip3;ObliqueRAT;Gootloader;Hancitor;Javali;SMOKEDHAM;KOCTOPUS;SocGholish;PLEAD;SpicyOmelette;GuLoader;Emotet;Pony;BackConfig;Kerrdown;Saint Bot;AppleJeus;TSCookie;Bumblebee;Melcoz	malware--99fdf3b4-96ef-4ab9-b191-fc683441cad0;malware--958b5d06-8bb0-4c5b-a2e7-0130fe654ac7;malware--c113230f-f044-423b-af63-9b63c802f5ae;malware--76fde8df-3495-47c9-82eb-125c4f7fb621;malware--edc5e045-5401-42bb-ad92-52b5b2ee0de9;malware--2a70812b-f1ef-44db-8578-a496a227aef2;malware--3c18ad16-9eaf-4649-984e-68551bff0d47;malware--4327aff5-f194-440c-b499-4d9730cc1eab;malware--5864e59f-eb4c-43ad-83b…	27	FIN7;BlackTech;Confucius;LazyScripter;Kimsuky;Saint Bear;Mustang Panda;Molerats;Windshift;TA505;LuminousMoth;Patchwork;APT3;Evilnum;FIN4;Mofang;APT32;APT39;Magic Hound;APT29;TA2541;FIN8;ZIRCONIUM;MuddyWater;Transparent Tribe;Machete;Wizard Spider;Daggerfly;TA578;RedCurl;Sandworm Team;Turla;Elderwood;Cobalt Group;Gamaredon Group;EXOTIC LILY;OilRig;Earth Lusca;APT33;Leviathan;Sidewinder;Mustard Tem…	intrusion-set--3753cc21-2dae-4dfb-8481-d004e74502cc;intrusion-set--6fe8a2a1-a1b0-4af8-953d-4babd329f8f8;intrusion-set--6eded342-33e5-4451-b6b2-e1c62863129f;intrusion-set--abc5a1d4-f0dc-49d1-88a1-4a80e478bb03;intrusion-set--0ec2f388-bf0f-4b5c-97b1-fc736d26c25f;intrusion-set--674582ec-51c4-42ce-b409-797239e37a2a;intrusion-set--420ac20b-f2b9-42b8-aa1a-6d4b72895ca4;intrusion-set--df71bb3b-813c-45eb-a…	45	Operation Spalax;Night Dragon;Operation Dust Storm;Operation Dream Job;C0011;C0021;Water Curupira Pikabot Distribution	campaign--4c840263-bbda-440d-a22b-674679ddebf1;campaign--ae407e32-87e0-4d92-8705-3ae25d504d8a;campaign--4603cf2f-06d0-4970-9c5d-5071b08c817f;campaign--0257b35b-93ef-4a70-80dd-ad5258e6045b;campaign--b4e5a4a9-f3be-4631-ba8f-da6ebb067fac;campaign--712e38c3-a656-426a-9b3b-a6bfb63294c6;campaign--57541e3b-657e-463a-a4ab-ca08d7ea9965	7	3	3
attack-pattern--eec23884-3fa1-4d8a-ac50-6f104d51e235	T1001.002	Steganography	['command-and-control']	['Linux', 'macOS', 'Windows']	LunarWeb;HAMMERTOSS;Sliver;ZeroT;Zox;LightNeuron;RDAT;Daserf;LunarMail;Duqu;SUNBURST	malware--e1284931-3f85-4262-a641-9ae8bb0576a0;malware--2daa14d6-cbf3-4308-bb8e-213c324a08e4;tool--11f8d7eb-1927-4806-9267-3a11d4d4d6be;malware--4ab44516-ad75-4e43-a280-705dc0420e2f;malware--fb28627c-d6ea-4c35-b138-ab5e96ae5445;malware--6ba1d7ae-d60b-43e6-9f08-a8b787e9d9cb;malware--4b346d12-7f91-48d2-8f06-b26ffa0d825b;malware--b6b3dfc7-9a81-43ff-ac04-698bad48973a;malware--a5789a26-2b7b-4b2d-a25f-3…	11	Axiom	intrusion-set--a0cb9370-e39b-44d5-9f50-ef78e412b973	1	Operation Ghost	campaign--7854c1a0-f06c-4876-98a4-4bbd34751b05	1	1	1
attack-pattern--edf91964-b26e-4b4a-9600-ccacd7d7df24	T1003.003	NTDS	['credential-access']	['Windows']	CrackMapExec;Impacket;esentutl;Koadic	tool--c4810609-7da6-48ec-8057-1b70a7814db0;tool--26c87906-d750-42c5-946c-d4162c73fc7b;tool--c256da91-6dd5-40b2-beeb-ee3b22ab3d27;tool--c8655260-9f4b-44e3-85e1-6538a5f6e4f4	4	APT28;Sandworm Team;Scattered Spider;Fox Kitten;FIN13;menuPass;Chimera;FIN6;Volt Typhoon;APT41;Ke3chang;Mustang Panda;Dragonfly;Wizard Spider;LAPSUS$;HAFNIUM	intrusion-set--bef4c620-0787-42a8-a96d-b7eb6e85917c;intrusion-set--381fcf73-60f6-4ab2-9991-6af3cbc35192;intrusion-set--44d37b89-a739-4810-9111-0d2617a8939b;intrusion-set--c21dd6f1-1364-4a70-a1f7-783080ec34ee;intrusion-set--fd66436e-4d33-450e-ac4c-f7810f1c85f4;intrusion-set--222fbd21-fc4f-4b7e-9f85-0e6e3a76c33f;intrusion-set--8c1f0187-0826-4320-bddc-5f326cfcfe2c;intrusion-set--2a7914cf-dff3-428d-a…	16	Cutting Edge	campaign--4fdd2487-26c1-494e-8702-ec5abe9aa1d9	1	4	2
attack-pattern--ed7efd4d-ce28-4a19-a8e6-c58011eb2c7a	T1137.002	Office Test	['persistence']	['Windows', 'Office Suite']			0	APT28	intrusion-set--bef4c620-0787-42a8-a96d-b7eb6e85917c	1			0	2	7
attack-pattern--ec8fc7e2-b356-455c-8db5-2e37be158e7d	T1564.001	Hidden Files and Directories	['defense-evasion']	['Windows', 'macOS', 'Linux']	Clambling;XCSSET;Cuckoo Stealer;QakBot;CoinTicker;WastedLocker;PlugX;ThiefQuest;AppleJeus;PoetRAT;OSX/Shlayer;Imminent Monitor;EnvyScout;Ixeshe;ccf32;LoudMiner;OSX_OCEANLOTUS.D;InvisiMole;QuasarRAT;Lokibot;iKitten;NETWIRE;WannaCry;BackConfig;FruitFly;SysUpdate;MacSpy;Okrum;Agent Tesla;Carberp;Rising Sun;Komplex;SLOTHFULMEDIA;Machete;COATHANGER;DarkGate;Attor;Dacls;Calisto;Explosive;Micropsia	malware--6e95feb1-78ee-48d3-b421-4d76663b5c49;malware--e14085cb-0e8d-4be6-92ba-e3b93ee5978f;malware--457a5e8d-d964-4130-bde3-c07bb41a093e;malware--edc5e045-5401-42bb-ad92-52b5b2ee0de9;malware--d1531eaa-9e17-473e-a680-3298469662c3;malware--46cbafbc-8907-42d3-9002-5327c26f8927;malware--64fa0de0-6240-41f4-8638-f4ca7ed528fd;malware--727afb95-3d0f-4451-b297-362a43909923;malware--e2d34c63-6f5a-41f5-86a…	41	LuminousMoth;APT28;RedCurl;Mustang Panda;Lazarus Group;Tropic Trooper;Rocke;FIN13;HAFNIUM;Transparent Tribe;APT32	intrusion-set--b7f627e2-0817-4cd5-8d50-e75f8aa85cc6;intrusion-set--bef4c620-0787-42a8-a96d-b7eb6e85917c;intrusion-set--82323c70-4186-4b61-94f5-b227c3b28e89;intrusion-set--420ac20b-f2b9-42b8-aa1a-6d4b72895ca4;intrusion-set--c93fccb1-e8e8-42cf-ae33-2ad1d183913a;intrusion-set--56319646-eb6e-41fc-ae53-aadfa7adb924;intrusion-set--44102191-3a31-45f8-acbe-34bdb441d5ad;intrusion-set--fd66436e-4d33-450e-a…	11			0	0	4
attack-pattern--ebbe170d-aa74-4946-8511-9921243415a3	T1220	XSL Script Processing	['defense-evasion']	['Windows']	Astaroth	malware--edb24a93-1f7a-4bbf-a738-1397a14662c6	1	Cobalt Group;Higaisa	intrusion-set--dc6fe6ee-04c2-49be-ba3d-f38d2463c02a;intrusion-set--54dfec3e-6464-4f74-9d69-b7c817b7e5a3	2	Operation Dream Job	campaign--0257b35b-93ef-4a70-80dd-ad5258e6045b	1	1	2
attack-pattern--d467bc38-284b-4a00-96ac-125f447799fc	T1132.002	Non-Standard Encoding	['command-and-control']	['Linux', 'macOS', 'Windows']	OceanSalt;Small Sieve;CHIMNEYSWEEP;Uroburos;BACKSPACE;Bankshot;RDAT;InvisiMole;NightClub;Cyclops Blink;ShadowPad;PowGoop;Ninja	malware--288fa242-e894-4c7e-ac86-856deedf5cea;malware--ff41b9b6-4c1d-407b-a7e2-835109c8dbc5;malware--542e3384-341a-455b-bb48-4917b25e3b00;malware--80a014ba-3fef-4768-990b-37d8bd10d7f4;malware--fb261c56-b80e-43a9-8351-c84081e7213d;malware--1f6e3702-7ca1-4582-b2e7-4591297d05a8;malware--4b346d12-7f91-48d2-8f06-b26ffa0d825b;malware--47afe41c-4c08-485e-b062-c3bd209a1cce;malware--91c57ed3-7c32-4c68-b38…	13			0			0	1	1
attack-pattern--ffeb0780-356e-4261-b036-cfb6bd234335	T1574.012	COR_PROFILER	['persistence', 'privilege-escalation', 'defense-evasion']	['Windows']	DarkTortilla	malware--5faaf81a-aa5b-4a4b-bae5-522439e068f8	1	Blue Mockingbird	intrusion-set--73a80fab-2aa3-48e0-a4d0-3a4828200aee	1			0	3	4
attack-pattern--ffe59ad3-ad9b-4b9f-b74f-5beb3c309dc1	T1564.010	Process Argument Spoofing	['defense-evasion']	['Windows']	Cobalt Strike;SombRAT	malware--a7881f21-e978-4fe4-af56-92c9416a2616;malware--425771c5-48b4-4ecd-9f95-74ed3fc9da59	2			0			0	0	1
attack-pattern--ffbcfdb0-de22-4106-9ed3-fc23c8a01407	T1218.014	MMC	['defense-evasion']	['Windows']			0			0			0	2	3
attack-pattern--ff73aa03-0090-4464-83ac-f89e233c02bc	T1529	System Shutdown/Reboot	['impact']	['Linux', 'macOS', 'Windows', 'Network']	BFG Agonizer;DCSrv;AcidRain;MultiLayer Wiper;LockerGoga;Apostle;LookBack;Olympic Destroyer;Maze;CHIMNEYSWEEP;Latrodectus;NotPetya;KillDisk;WhisperGate;AvosLocker;HermeticWiper;Shamoon	malware--d6aefbbf-fbef-485a-973e-b5403d8f8b18;malware--5633ffd3-81ef-4f98-8f93-4896b03998f0;malware--04cecafd-cb5f-4daf-aa1f-73899116c4a2;malware--663d7dee-5a47-459e-a5ef-e850a94a8ee5;malware--5af7a825-2d9f-400d-931a-e00eb9e27f48;malware--48d96fa0-d027-45aa-a8c3-5d09f65d596d;malware--c9ccc4df-1f56-49e7-ad57-b383e1451688;malware--3249e92a-870b-426d-8790-ba311c1abfb4;malware--d9f7383c-95ec-4080-bbc…	17	APT38;APT37;Lazarus Group	intrusion-set--00f67a77-86a4-4adf-be26-1a54fc713340;intrusion-set--4a2ce82e-1a74-468a-a6fb-bbead541383c;intrusion-set--c93fccb1-e8e8-42cf-ae33-2ad1d183913a	3			0	0	3
attack-pattern--ff25900d-76d5-449b-a351-8824e62fc81b	T1127	Trusted Developer Utilities Proxy Execution	['defense-evasion']	['Windows']			0			0			0	3	4
attack-pattern--fe926152-f431-4baf-956c-4ad3cb0bf23b	T1211	Exploitation for Defense Evasion	['defense-evasion']	['Linux', 'Windows', 'macOS', 'SaaS', 'IaaS']			0	APT28	intrusion-set--bef4c620-0787-42a8-a96d-b7eb6e85917c	1			0	4	2
attack-pattern--fdc47f44-dd32-4b99-af5f-209f556f63c2	T1078.003	Local Accounts	['defense-evasion', 'persistence', 'privilege-escalation', 'initial-access']	['Linux', 'macOS', 'Windows', 'Containers', 'Network']	Emotet;Cobalt Strike;Umbreon;NotPetya	malware--32066e94-3112-48ca-b9eb-ba2b59d2f023;malware--a7881f21-e978-4fe4-af56-92c9416a2616;malware--3d8e547d-9456-4f32-a895-dc86134e282f;malware--5719af9d-6b16-46f9-9b28-fb019541ddbb	4	Kimsuky;APT32;Play;PROMETHIUM;FIN10;FIN7;Tropic Trooper;HAFNIUM;Turla;APT29	intrusion-set--0ec2f388-bf0f-4b5c-97b1-fc736d26c25f;intrusion-set--247cb30b-955f-42eb-97a5-a89fef69341e;intrusion-set--ecbf507f-6786-4121-a4cc-0fd6a8d3a29d;intrusion-set--efed95ba-d7e8-47ff-8c53-99c42426ee7c;intrusion-set--fbe9387f-34e6-4828-ac28-3080020c597b;intrusion-set--3753cc21-2dae-4dfb-8481-d004e74502cc;intrusion-set--56319646-eb6e-41fc-ae53-aadfa7adb924;intrusion-set--2688b13e-8e71-405a-9…	10	SolarWinds Compromise;Operation Wocao	campaign--808d6b30-df4e-4341-8248-724da4bac650;campaign--b03d5112-e23a-4ac8-add0-be7502d24eff	2	4	3
attack-pattern--fb8d023d-45be-47e9-bc51-f56bcae6435b	T1048.003	Exfiltration Over Unencrypted Non-C2 Protocol	['exfiltration']	['Linux', 'macOS', 'Windows', 'Network']	Brave Prince;Remsec;KONNI;WARPWIRE;CookieMiner;ccf32;CharmPower;CosmicDuke;CORALDECK;PoetRAT;Agent Tesla;ftp;Kessel;Carbon;BITSAdmin;Dok;Cherry Picker;SocGholish;Rclone;WindTail	malware--28b97733-ef07-4414-aaa5-df50b2d30cc5;malware--69d6f4a9-fcf0-4f51-bca7-597c51ad0bb8;malware--86b92f6c-9c05-4c51-b361-4c7bb13e21a1;malware--a5818d36-e9b0-46da-842d-b727a5e36ea6;malware--eedc01d5-95e6-4d21-bcd4-1121b1df4586;malware--a394448a-4576-41b8-81cc-9b61abad94ab;malware--7acb15b6-fe2c-4319-b136-6ab36ff0b2d4;malware--2eb9b131-d333-4a48-9eb4-d8dec46c19ee;malware--8ab98e25-1672-4b5f-a2f…	20	FIN8;Lazarus Group;Thrip;OilRig;APT32;Wizard Spider;APT33;FIN6	intrusion-set--fd19bd82-1b14-49a1-a176-6cdc46b8a826;intrusion-set--c93fccb1-e8e8-42cf-ae33-2ad1d183913a;intrusion-set--d69e568e-9ac8-4c08-b32c-d93b43ba9172;intrusion-set--4ca1929c-7d64-4aab-b849-badbfc0c760d;intrusion-set--247cb30b-955f-42eb-97a5-a89fef69341e;intrusion-set--dd2d9ca6-505b-4860-a604-233685b802c7;intrusion-set--fbd29c89-18ba-4c2d-b792-51c0adee049f;intrusion-set--2a7914cf-dff3-428d-a…	8	C0017	campaign--ba6dfa37-f401-4140-88b0-8938f2895e61	1	4	5
attack-pattern--fb640c43-aa6b-431e-a961-a279010424ac	T1561.001	Disk Content Wipe	['impact']	['Linux', 'macOS', 'Windows', 'Network']	DEADWOOD;RawDisk;MegaCortex;WhisperGate;AcidRain;Apostle;StoneDrill;VPNFilter;HermeticWiper;BlackCat	malware--f2e6af17-3828-4f10-88e7-343591618ddb;tool--3ffbdc1f-d2bf-41ab-91a2-c7b857e98079;malware--909617c3-6d87-4330-8f32-bd3af38c3b92;malware--49fee0b0-390e-4bde-97f8-97ed46bd19b7;malware--04cecafd-cb5f-4daf-aa1f-73899116c4a2;malware--48d96fa0-d027-45aa-a8c3-5d09f65d596d;malware--8dbadf80-468c-4a62-b817-4e4d8b606887;malware--6108f800-10b8-4090-944e-be579f01263d;malware--a0ab8a96-40c9-4483-8a54-3…	10	Lazarus Group;Gamaredon Group	intrusion-set--c93fccb1-e8e8-42cf-ae33-2ad1d183913a;intrusion-set--2e290bfe-93b5-48ce-97d6-edcd6d32b7cf	2			0	1	5
attack-pattern--d4b96d2c-1032-4b22-9235-2b5b649d0605	T1556.001	Domain Controller Authentication	['credential-access', 'defense-evasion', 'persistence']	['Windows']	Skeleton Key	malware--89f63ae4-f229-4a5c-95ad-6f22ed2b5c49	1	Chimera	intrusion-set--8c1f0187-0826-4320-bddc-5f326cfcfe2c	1			0	4	4
attack-pattern--f9e9365a-9ca2-4d9c-8e7c-050d73d1101a	T1505.001	SQL Stored Procedures	['persistence']	['Windows', 'Linux']	Stuxnet	malware--088f1d6e-0783-47c6-9923-9c79b2af43d4	1			0	2016 Ukraine Electric Power Attack	campaign--aa73efef-1418-4dbe-b43c-87a498e97234	1	3	1
attack-pattern--f7c0689c-4dbd-489b-81be-7cb7c7079ade	T1001.001	Junk Data	['command-and-control']	['Linux', 'macOS', 'Windows']	Mori;P2P ZeuS;Downdelph;Uroburos;BendyBear;TrailBlazer;P8RAT;SUNBURST;GoldMax;Kevin;Turian;PLEAD;WellMess;GrimAgent	malware--7e100ca4-e639-48d9-9a9d-8ad84aa7b448;malware--b2c5d3ca-b43a-4888-ad8d-e2d43497bf85;malware--08d20cd2-f084-45ee-8558-fa6ef5a18519;malware--80a014ba-3fef-4768-990b-37d8bd10d7f4;malware--805480f1-6caa-4a67-8ca9-b2b39650d986;malware--bdad6f3b-de88-42fa-9295-d29b5271808e;malware--7c58fff0-d206-4db1-96b1-e3a9e0e320b9;malware--a8839c95-029f-44cf-8f3d-a3cf2039e927;malware--5c747acd-47f0-4c5a-b9e…	14	APT28	intrusion-set--bef4c620-0787-42a8-a96d-b7eb6e85917c	1			0	1	1
attack-pattern--f7827069-0bf2-4764-af4f-23fae0d181b7	T1102.001	Dead Drop Resolver	['command-and-control']	['Linux', 'macOS', 'Windows']	Astaroth;KEYPLUG;BADNEWS;Grandoreiro;Metamorfo;MiniDuke;PlugX;CharmPower;Javali;BLACKCOFFEE;PolyglotDuke;RTM;Xbash	malware--edb24a93-1f7a-4bbf-a738-1397a14662c6;malware--6c575670-d14c-4c7f-9b9d-fd1b363e255d;malware--e9595678-d269-469e-ae6b-75e49259de63;malware--958b5d06-8bb0-4c5b-a2e7-0130fe654ac7;malware--81c57a96-fc8c-4f91-af8e-63e24c2927c2;malware--5e7ef1dc-7fb6-4913-ac75-e06113b59e0c;malware--64fa0de0-6240-41f4-8638-f4ca7ed528fd;malware--7acb15b6-fe2c-4319-b136-6ab36ff0b2d4;malware--64122557-5940-4271-912…	13	Rocke;Patchwork;RTM;BRONZE BUTLER;APT41	intrusion-set--44102191-3a31-45f8-acbe-34bdb441d5ad;intrusion-set--17862c7d-9e60-48a0-b48e-da4dc4c3f6b0;intrusion-set--c416b28c-103b-4df1-909e-78089a7e0e5f;intrusion-set--93f52415-0fe4-4d3d-896c-fc9b8e88ab90;intrusion-set--18854f55-ac7c-4634-bd9a-352dd07613b7	5	C0017	campaign--ba6dfa37-f401-4140-88b0-8938f2895e61	1	2	2
attack-pattern--f6fe9070-7a65-49ea-ae72-76292f42cebe	T1216	System Script Proxy Execution	['defense-evasion']	['Windows']			0			0			0	1	3
attack-pattern--f6dacc85-b37d-458e-b58d-74fc4bbf5755	T1090.001	Internal Proxy	['command-and-control']	['Linux', 'macOS', 'Windows', 'Network']	Duqu;Pay2Key;CHOPSTICK;Cobalt Strike;Drovorub;Kazuar;FatDuke;MiniDuke;BACKSPACE;Mafalda;Winnti for Windows;Mythic;metaMain;InvisiMole;Ninja;Stuxnet;Hikit	malware--68dca94f-c11d-421e-9287-7c501108e18c;malware--77ca1aa3-280c-4b67-abaa-e8fb891a8f83;malware--ccd61dfc-b03f-4689-8c18-7c97eab08472;malware--a7881f21-e978-4fe4-af56-92c9416a2616;malware--99164b38-1775-40bc-b77b-a2373b14540a;malware--536be338-e2ef-4a6b-afb6-8d5568b91eb2;malware--54a01db0-9fab-4d5f-8209-53cef8425f4a;malware--5e7ef1dc-7fb6-4913-ac75-e06113b59e0c;malware--fb261c56-b80e-43a9-835…	17	FIN13;Volt Typhoon;Higaisa;Strider;Turla;Lazarus Group;APT39	intrusion-set--fd66436e-4d33-450e-ac4c-f7810f1c85f4;intrusion-set--174279b4-399f-4ddb-966e-5efedd1dd5f2;intrusion-set--54dfec3e-6464-4f74-9d69-b7c817b7e5a3;intrusion-set--277d2f87-2ae5-4730-a3aa-50c1fdff9656;intrusion-set--7a19ecb1-3c65-4de3-a230-993516aed6a6;intrusion-set--c93fccb1-e8e8-42cf-ae33-2ad1d183913a;intrusion-set--44e43fad-ffcb-4210-abcf-eaaed9735f80	7	SolarWinds Compromise;Operation Wocao	campaign--808d6b30-df4e-4341-8248-724da4bac650;campaign--b03d5112-e23a-4ac8-add0-be7502d24eff	2	1	3
attack-pattern--f6ad61ee-65f3-4bd0-a3f5-2f0accb36317	T1566.003	Spearphishing via Service	['initial-access']	['Linux', 'macOS', 'Windows']	Ninja	malware--023254de-caaf-4a05-b2c7-e4e2f283f7a5	1	CURIUM;Ajax Security Team;EXOTIC LILY;Windshift;ToddyCat;OilRig;APT29;Dark Caracal;Lazarus Group;FIN6;Moonstone Sleet;Magic Hound	intrusion-set--3ea7add5-5b8f-45d8-b1f1-905d2729d62a;intrusion-set--fa19de15-6169-428d-9cd6-3ca3d56075b7;intrusion-set--129f2f77-1ab2-4c35-bd5e-21260cee92af;intrusion-set--afec6dc3-a18e-4b62-b1a4-5510e1a498d1;intrusion-set--b516b235-fc7d-4635-aca5-3d33312339c3;intrusion-set--4ca1929c-7d64-4aab-b849-badbfc0c760d;intrusion-set--899ce53f-13a0-479b-a0e4-67d46e241542;intrusion-set--8a831aaa-f3e0-47a3-b…	12	Operation Dream Job	campaign--0257b35b-93ef-4a70-80dd-ad5258e6045b	1	5	3
attack-pattern--f63fe421-b1d1-45c0-b8a7-02cd16ff2bed	T1546.007	Netsh Helper DLL	['privilege-escalation', 'persistence']	['Windows']	netsh	tool--5a63f900-5e7e-4928-a746-dd4558e1df71	1			0			0	0	4
attack-pattern--f5d8eed6-48a9-4cdf-a3d7-d1ffa99c3d2a	T1490	Inhibit System Recovery	['impact']	['Windows', 'macOS', 'Linux', 'Network', 'IaaS', 'Containers']	Ragnar Locker;Black Basta;InvisiMole;H1N1;DarkWatchman;RobbinHood;Ryuk;Playcrypt;WastedLocker;EKANS;INC Ransomware;HermeticWiper;Babuk;HELLOKITTY;BitPaymer;WannaCry;Royal;MegaCortex;DEATHRANSOM;Prestige;DarkGate;Avaddon;Akira;MultiLayer Wiper;Clop;Netwalker;Conti;FIVEHANDS;Diavol;BFG Agonizer;JCry;Olympic Destroyer;Maze;REvil;BlackCat;ROADSWEEP;ProLock;Meteor;Conficker;Pysa	malware--54895630-efd2-4608-9c24-319de972a9eb;malware--8d242fb4-9033-4f13-8a88-4b9b4bcd9a53;malware--47afe41c-4c08-485e-b062-c3bd209a1cce;malware--f8dfbc54-b070-4224-b560-79aaa5f835bd;malware--63686509-069b-4143-99ea-4e59cad6cb2a;malware--0a607c53-df52-45da-a75d-0e53df4dad5f;malware--a020a61c-423f-4195-8c46-ba1d21abba37;malware--28ad4983-151e-4e30-9792-768470e92b3e;malware--46cbafbc-8907-42d3-900…	40	Wizard Spider;Sandworm Team	intrusion-set--dd2d9ca6-505b-4860-a604-233685b802c7;intrusion-set--381fcf73-60f6-4ab2-9991-6af3cbc35192	2			0	4	7
attack-pattern--dc31fe1e-d722-49da-8f5f-92c7b5aff534	T1221	Template Injection	['defense-evasion']	['Windows']	Chaes;WarzoneRAT	malware--77e0ecf7-ca91-4c06-8012-8e728986a87a;malware--fde19a18-e502-467f-be14-58c71b4e7f4b	2	Dragonfly;Confucius;APT28;Gamaredon Group;Tropic Trooper;DarkHydrus;Inception	intrusion-set--1c63d4ec-0a75-4daa-b1df-0d11af3d3cc1;intrusion-set--6eded342-33e5-4451-b6b2-e1c62863129f;intrusion-set--bef4c620-0787-42a8-a96d-b7eb6e85917c;intrusion-set--2e290bfe-93b5-48ce-97d6-edcd6d32b7cf;intrusion-set--56319646-eb6e-41fc-ae53-aadfa7adb924;intrusion-set--6b9ebeb5-20bf-48b0-afb7-988d769a2f01;intrusion-set--ead23196-d7b6-4ce6-a124-4ab4b67d81bd	7	Frankenstein;Operation Dream Job	campaign--26d9ebae-de59-427f-ae9a-349456bae4b1;campaign--0257b35b-93ef-4a70-80dd-ad5258e6045b	2	4	3
attack-pattern--e01be9c5-e763-4caf-aeb7-000b416aef67	T1136	Create Account	['persistence']	['Windows', 'IaaS', 'Linux', 'macOS', 'Network', 'Containers', 'SaaS', 'Office Suite', 'Identity Provider']			0	Indrik Spider;Scattered Spider	intrusion-set--01e28736-2ffc-455b-9880-ed4d1407ae07;intrusion-set--44d37b89-a739-4810-9111-0d2617a8939b	2	2016 Ukraine Electric Power Attack	campaign--aa73efef-1418-4dbe-b43c-87a498e97234	1	4	3
attack-pattern--e0033c16-a07e-48aa-8204-7c3ca669998c	T1563.002	RDP Hijacking	['lateral-movement']	['Windows']	WannaCry	malware--75ecdbf1-c2bb-4afc-a3f9-c8da4de8c661	1	Axiom	intrusion-set--a0cb9370-e39b-44d5-9f50-ef78e412b973	1			0	7	5
attack-pattern--dfebc3b7-d19d-450b-81c7-6dafe4184c04	T1564.005	Hidden File System	['defense-evasion']	['Linux', 'macOS', 'Windows']	ComRAT;BOOTRASH;Regin;Uroburos	malware--da5880b4-f7da-4869-85f2-e0aba84b8565;malware--da2ef4a9-7cbe-400a-a379-e2f230f28db3;malware--4c59cce8-cb48-4141-b9f1-f646edfaadb0;malware--80a014ba-3fef-4768-990b-37d8bd10d7f4	4	Equation;Strider	intrusion-set--96e239be-ad99-49eb-b127-3007b8c1bec9;intrusion-set--277d2f87-2ae5-4730-a3aa-50c1fdff9656	2			0	0	3
attack-pattern--dfd7cc1d-e1d8-4394-a198-97c4cab8aa67	T1059.005	Visual Basic	['execution']	['Windows', 'macOS', 'Linux']	Lokibot;jRAT;SVCReady;BackConfig;Squirrelwaffle;Koadic;Grandoreiro;CHIMNEYSWEEP;Goopy;Kerrdown;VBShower;Astaroth;Exaramel for Windows;Xbash;Snip3;Chaes;Donut;LookBack;NETWIRE;Smoke Loader;NanHaiShu;JSS Loader;Ferocious;QUADAGENT;ROKRAT;IPsec Helper;Saint Bot;Flagpro;REvil;Bisonal;Helminth;OSX_OCEANLOTUS.D;Bumblebee;Cobalt Strike;WhisperGate;OopsIE;PoetRAT;Sibot;Bandook;Ursnif;SUNBURST;JCry;DanBot…	malware--cb741463-f0fe-42e0-8d45-bc7e8335f5ae;malware--efece7e8-e40b-49c2-9f84-c55c5c93d05c;malware--7230ded7-3b1a-4d6e-9735-d0ffd47af9f6;malware--c13d9621-aca7-436b-ab3d-3a95badb3d00;malware--3c18ad16-9eaf-4649-984e-68551bff0d47;tool--c8655260-9f4b-44e3-85e1-6538a5f6e4f4;malware--958b5d06-8bb0-4c5b-a2e7-0130fe654ac7;malware--542e3384-341a-455b-bb48-4917b25e3b00;malware--eac3d77f-2b7b-4599-ba74-9…	64	Patchwork;Turla;WIRTE;Windshift;Higaisa;FIN4;Mustang Panda;Transparent Tribe;Earth Lusca;Rancor;FIN7;APT38;Silence;Gamaredon Group;LazyScripter;Magic Hound;RedCurl;OilRig;Malteiro;Lazarus Group;Cobalt Group;BRONZE BUTLER;Confucius;MuddyWater;Machete;TA505;Sidewinder;APT32;FIN13;TA2541;Molerats;TA459;Leviathan;SideCopy;Kimsuky;Sandworm Team;APT37;APT39;Gorgon Group;Inception;APT33;HEXANE;APT-C-36	intrusion-set--17862c7d-9e60-48a0-b48e-da4dc4c3f6b0;intrusion-set--7a19ecb1-3c65-4de3-a230-993516aed6a6;intrusion-set--f8cb7b36-62ef-4488-8a6d-a7033e3271c1;intrusion-set--afec6dc3-a18e-4b62-b1a4-5510e1a498d1;intrusion-set--54dfec3e-6464-4f74-9d69-b7c817b7e5a3;intrusion-set--d0b3393b-3bec-4ba3-bda9-199d30db47b6;intrusion-set--420ac20b-f2b9-42b8-aa1a-6d4b72895ca4;intrusion-set--e44e0985-bc65-4a8f-b…	43	2016 Ukraine Electric Power Attack;FunnyDream;Operation Dream Job;C0015;SolarWinds Compromise;Frankenstein;Operation Sharpshooter;2015 Ukraine Electric Power Attack;C0011;Operation CuckooBees;Operation Dust Storm;Operation Wocao;Operation Honeybee	campaign--aa73efef-1418-4dbe-b43c-87a498e97234;campaign--8d2bc130-89fe-466e-a4f9-6bce6129c2b8;campaign--0257b35b-93ef-4a70-80dd-ad5258e6045b;campaign--78068e68-4124-4243-b6f4-76e4e5be8a06;campaign--808d6b30-df4e-4341-8248-724da4bac650;campaign--26d9ebae-de59-427f-ae9a-349456bae4b1;campaign--37764c78-2a99-46d1-a7ea-6454b9bf93a0;campaign--46421788-b6e1-4256-b351-f8beffd1afba;campaign--b4e5a4a9-f3be…	13	5	4
attack-pattern--df8b2a25-8bdf-4856-953c-a04372b1c161	T1071.001	Web Protocols	['command-and-control']	['Linux', 'macOS', 'Windows', 'Network']	Mori;UPPERCUT;RDAT;LOWBALL;POWRUNER;QuietSieve;BADNEWS;Bankshot;MacSpy;BLINDINGCAN;More_eggs;CORESHELL;Metamorfo;ComRAT;PoshC2;Mongall;Epic;Xbash;LIGHTWIRE;SUPERNOVA;Vasport;Drovorub;PULSECHECK;ChChes;CreepyDrive;Kinsing;QUADAGENT;KEYPLUG;xCaon;BlackMould;3PARA RAT;Diavol;Peppy;TSCookie;DustySky;BUBBLEWRAP;ZxShell;RainyDay;Taidoor;Action RAT;CHIMNEYSWEEP;Tomiris;ThiefQuest;Ramsay;Regin;Winnti for…	malware--7e100ca4-e639-48d9-9a9d-8ad84aa7b448;malware--fb4e3792-e915-4fdd-a9cd-92dfa2ace7aa;malware--4b346d12-7f91-48d2-8f06-b26ffa0d825b;malware--2a6f4c7b-e690-4cc7-ab6b-1f821fb6b80b;malware--09b2cd76-c674-47cc-9f57-d2f2ad150a46;malware--03eb4a05-6a02-43f6-afb7-3c7835501828;malware--e9595678-d269-469e-ae6b-75e49259de63;malware--1f6e3702-7ca1-4582-b2e7-4591297d05a8;malware--f72251cb-2be5-421f-a08…	292	BITTER;Moonstone Sleet;OilRig;Metador;Rancor;Magic Hound;Tropic Trooper;APT37;Orangeworm;Daggerfly;Winter Vivern;Dark Caracal;LuminousMoth;Chimera;Higaisa;RedCurl;WIRTE;Inception;Turla;Stealth Falcon;APT32;MuddyWater;APT38;APT19;APT41;Mustang Panda;Sidewinder;Lazarus Group;Kimsuky;BRONZE BUTLER;Windshift;Cobalt Group;Confucius;APT33;TA551;Wizard Spider;APT28;SilverTerrier;FIN13;FIN8;TeamTNT;Rocke…	intrusion-set--7f848c02-4d1e-4808-a4ae-4670681370a9;intrusion-set--e6db1e55-b199-4b6b-8633-989345ee45e0;intrusion-set--4ca1929c-7d64-4aab-b849-badbfc0c760d;intrusion-set--bfc5ddb3-4dfb-4278-8928-020e1b3feddd;intrusion-set--f40eb8ce-2a74-4e56-89a1-227021410142;intrusion-set--f9d6633a-55e6-4adc-9263-6ae080421a13;intrusion-set--56319646-eb6e-41fc-ae53-aadfa7adb924;intrusion-set--4a2ce82e-1a74-468a-a…	51	Operation Wocao;C0017;Night Dragon;Frankenstein;2015 Ukraine Electric Power Attack;Versa Director Zero Day Exploitation;Operation CuckooBees;Operation Dream Job;C0021;SolarWinds Compromise;APT41 DUST;C0018	campaign--b03d5112-e23a-4ac8-add0-be7502d24eff;campaign--ba6dfa37-f401-4140-88b0-8938f2895e61;campaign--ae407e32-87e0-4d92-8705-3ae25d504d8a;campaign--26d9ebae-de59-427f-ae9a-349456bae4b1;campaign--46421788-b6e1-4256-b351-f8beffd1afba;campaign--af0ec65a-caa9-40ef-b1c7-21b71fbf3a10;campaign--93c23946-49af-41f4-ac03-40f9ffc7419b;campaign--0257b35b-93ef-4a70-80dd-ad5258e6045b;campaign--712e38c3-a656…	12	1	2
attack-pattern--deb98323-e13f-4b0c-8d94-175379069062	T1027.002	Software Packing	['defense-evasion']	['macOS', 'Windows', 'Linux']	VERMIN;Cuba;Raspberry Robin;China Chopper;Lokibot;GoldMax;NETWIRE;Machete;AppleSeed;KONNI;Dok;Daserf;Raindrop;Spark;Uroburos;Trojan.Karagany;Astaroth;FinFisher;Saint Bot;HotCroissant;Torisma;CostaBricks;Latrodectus;Clop;FatDuke;OSX_OCEANLOTUS.D;BLINDINGCAN;Egregor;Hildegard;Babuk;Donut;SDBbot;Tomiris;Lucifer;TrickBot;Bisonal;ShimRat;DRATzarus;Squirrelwaffle;DarkComet;ZeroT;COATHANGER;jRAT;Zebrocy…	malware--5189f018-fea2-45d7-b0ed-23f9ee0a46f3;malware--6cd07296-14aa-403d-9229-6343d03d4752;malware--4e385fa6-ebe0-43fc-9ccf-5b51b5dc4d79;malware--5a3a31fe-5a8f-48e1-bff0-a753e5b1be70;malware--cb741463-f0fe-42e0-8d45-bc7e8335f5ae;malware--5c747acd-47f0-4c5a-b9e5-213541fc01e0;malware--2a70812b-f1ef-44db-8578-a496a227aef2;malware--35cd1d01-1ede-44d2-b073-a264d727bc04;malware--295721d2-ee20-4fa3-ade…	66	TA2541;APT41;Dark Caracal;The White Company;MoustachedBouncer;Aoqin Dragon;Rocke;APT39;APT38;TeamTNT;Volt Typhoon;TA505;GALLIUM;ZIRCONIUM;Kimsuky;Patchwork;APT3;APT29;Elderwood;Threat Group-3390;Saint Bear	intrusion-set--467271fd-47c0-4e90-a3f9-d84f5cf790d0;intrusion-set--18854f55-ac7c-4634-bd9a-352dd07613b7;intrusion-set--8a831aaa-f3e0-47a3-bed8-a9ced744dd12;intrusion-set--6688d679-ccdb-4f12-abf6-c7545dd767a4;intrusion-set--7251b44b-6072-476c-b8d9-a6e32c355b28;intrusion-set--64d5f96a-f121-4d19-89f6-6709f5c49faa;intrusion-set--44102191-3a31-45f8-acbe-34bdb441d5ad;intrusion-set--44e43fad-ffcb-4210-a…	21	C0017;Operation Spalax;Night Dragon;Operation Dust Storm;Operation Dream Job;2016 Ukraine Electric Power Attack	campaign--ba6dfa37-f401-4140-88b0-8938f2895e61;campaign--4c840263-bbda-440d-a22b-674679ddebf1;campaign--ae407e32-87e0-4d92-8705-3ae25d504d8a;campaign--4603cf2f-06d0-4970-9c5d-5071b08c817f;campaign--0257b35b-93ef-4a70-80dd-ad5258e6045b;campaign--aa73efef-1418-4dbe-b43c-87a498e97234	6	1	1
attack-pattern--dd43c543-bb85-4a6f-aa6e-160d90d06a49	T1111	Multi-Factor Authentication Interception	['credential-access']	['Linux', 'Windows', 'macOS']	SLOWPULSE;Sykipot	malware--f8fc98ac-ad6d-44db-b6e2-f0c6eb4eace4;malware--6a0ef5d4-fc7c-4dda-85d7-592e4dbdc5d9	2	Kimsuky;Chimera;LAPSUS$	intrusion-set--0ec2f388-bf0f-4b5c-97b1-fc736d26c25f;intrusion-set--8c1f0187-0826-4320-bddc-5f326cfcfe2c;intrusion-set--d8bc9788-4f7d-41a9-9e9d-ee1ea18a8cf7	3	Operation Wocao	campaign--b03d5112-e23a-4ac8-add0-be7502d24eff	1	1	3
attack-pattern--dcaa092b-7de9-4a21-977f-7fcb77e89c48	T1134	Access Token Manipulation	['defense-evasion', 'privilege-escalation']	['Windows']	HermeticWiper;SUNSPOT;Sliver;PowerSploit;AppleSeed;Cuba;Mafalda;Gelsemium;SslMM;Duqu;Empire;BlackCat;MegaCortex;Ryuk;PoshC2;Hydraq;KillDisk	malware--a0ab8a96-40c9-4483-8a54-3fafa6d6007a;malware--bf48e7f8-752c-4ce8-bf8f-748edacd8fa6;tool--11f8d7eb-1927-4806-9267-3a11d4d4d6be;tool--13cd9151-83b7-410d-9f98-25d0f0d1d80d;malware--295721d2-ee20-4fa3-ade3-37f4146b4570;malware--6cd07296-14aa-403d-9229-6343d03d4752;malware--3be1fb7a-0f7e-415e-8e3a-74a80d596e68;malware--efa7c4d6-8e30-41d9-a8fd-26dc337f4a1b;malware--2fb26586-2b53-4b9a-ad4f-2b3b…	17	FIN6;Blue Mockingbird	intrusion-set--2a7914cf-dff3-428d-ab0f-1014d1c28aeb;intrusion-set--73a80fab-2aa3-48e0-a4d0-3a4828200aee	2	C0017	campaign--ba6dfa37-f401-4140-88b0-8938f2895e61	1	2	6
attack-pattern--eb897572-8979-4242-a089-56f294f4c91d	T1665	Hide Infrastructure	['command-and-control']	['macOS', 'Windows', 'Linux', 'Network']	DarkGate	malware--6f6f67c9-556d-4459-95c2-78d272190e52	1	APT29	intrusion-set--899ce53f-13a0-479b-a0e4-67d46e241542	1	SolarWinds Compromise	campaign--808d6b30-df4e-4341-8248-724da4bac650	1	0	4
attack-pattern--da051493-ae9c-4b1b-9760-c009c46c9b56	T1546.016	Installer Packages	['privilege-escalation', 'persistence']	['Linux', 'macOS', 'Windows']	AppleJeus	malware--e2d34c63-6f5a-41f5-86a2-e2380f27f858	1			0			0	0	3
attack-pattern--d74c4a7e-ffbf-432f-9365-7ebf1f787cab	T1498	Network Denial of Service	['impact']	['Windows', 'IaaS', 'Linux', 'macOS', 'Containers']	NKAbuse;Lucifer	malware--bd2ebee8-7c38-408a-871d-221012104222;malware--54a73038-1937-4d71-a253-316e76d5413c	2	APT28	intrusion-set--bef4c620-0787-42a8-a96d-b7eb6e85917c	1			0	1	2
attack-pattern--d742a578-d70e-4d0e-96a6-02a9c30204e6	T1189	Drive-by Compromise	['initial-access']	['Windows', 'Linux', 'macOS', 'Identity Provider']	Bundlore;IcedID;KARAE;Bad Rabbit;Grandoreiro;SocGholish;REvil;LoudMiner;POORAIM;Snip3	malware--7bef1b56-4870-4e74-b32a-7dd88c390c44;malware--5147ef15-1cae-4707-8ea1-bee8d98b7f1d;malware--3c02fb1f-cbdb-48f5-abaf-8c81d6e0c322;malware--2eaa5319-5e1e-4dd7-bbc4-566fced3964a;malware--958b5d06-8bb0-4c5b-a2e7-0130fe654ac7;malware--5911d2ca-64f6-49b3-b94f-29b5d185085c;malware--ac61f1f9-7bb1-465e-9b8a-c2ce8e88baf5;malware--f99f3dcc-683f-4936-8791-075ac5e58f10;malware--53d47b09-09c2-4015-8d3…	10	PLATINUM;Transparent Tribe;RTM;Windshift;APT38;Earth Lusca;Axiom;APT32;BRONZE BUTLER;Leviathan;Lazarus Group;Threat Group-3390;Dragonfly;APT28;Darkhotel;Andariel;APT19;Turla;Patchwork;Dark Caracal;APT37;CURIUM;Leafminer;Machete;Winter Vivern;Elderwood;Mustard Tempest;PROMETHIUM;Magic Hound;Windigo;Daggerfly	intrusion-set--f9c06633-dcff-48a1-8588-759e7cec5694;intrusion-set--e44e0985-bc65-4a8f-b578-211c858128e3;intrusion-set--c416b28c-103b-4df1-909e-78089a7e0e5f;intrusion-set--afec6dc3-a18e-4b62-b1a4-5510e1a498d1;intrusion-set--00f67a77-86a4-4adf-be26-1a54fc713340;intrusion-set--cc613a49-9bfa-4e22-98d1-15ffbb03f034;intrusion-set--a0cb9370-e39b-44d5-9f50-ef78e412b973;intrusion-set--247cb30b-955f-42eb-9…	31	C0010;Operation Dust Storm	campaign--ab747e62-1bcb-479f-a26b-1cd39d413d81;campaign--4603cf2f-06d0-4970-9c5d-5071b08c817f	2	4	5
attack-pattern--d63a3fb8-9452-4e9d-a60a-54be68d5998c	T1070.004	File Deletion	['defense-evasion']	['Linux', 'macOS', 'Windows']	TDTESS;LightNeuron;ROADSWEEP;Bisonal;Azorult;DarkWatchman;GreyEnergy;StoneDrill;RainyDay;Cherry Picker;Bankshot;SamSam;ECCENTRICBANDWAGON;Heyoka Backdoor;SQLRat;ProLock;Rising Sun;Denis;CSPY Downloader;COATHANGER;AppleJeus;MacSpy;Kivars;Imminent Monitor;Wingbird;Remsec;DustySky;Hildegard;Epic;VERMIN;Mosquito;JPIN;Pay2Key;Proton;InvisiMole;LockerGoga;OSX_OCEANLOTUS.D;MESSAGETAP;Backdoor.Oldrea;Dro…	malware--0b32ec39-ba61-4864-9ebe-b4b0b73caf9a;malware--6ba1d7ae-d60b-43e6-9f08-a8b787e9d9cb;malware--be471c69-12d5-4bcc-9dad-3d42c3dbca4b;malware--65ffc206-d7c1-45b3-b543-f6b726e7840d;malware--f9b05f33-d45d-4e4d-aafe-c208d38a0080;malware--63686509-069b-4143-99ea-4e59cad6cb2a;malware--308b3d68-a084-4dfb-885a-3125e1a9c1e8;malware--8dbadf80-468c-4a62-b817-4e4d8b606887;malware--29231689-5837-4a7a-aaf…	214	FIN5;APT38;FIN10;menuPass;Aquatic Panda;Tropic Trooper;BRONZE BUTLER;TeamTNT;Play;Ember Bear;Dragonfly;APT32;Magic Hound;Sandworm Team;Mustang Panda;OilRig;FIN6;Kimsuky;APT18;APT28;Evilnum;APT39;APT41;Wizard Spider;APT29;Patchwork;Group5;Gamaredon Group;Metador;APT5;FIN8;Cobalt Group;The White Company;Chimera;Lazarus Group;APT3;Threat Group-3390;Silence;Volt Typhoon;INC Ransom;Rocke;RedCurl	intrusion-set--85403903-15e0-4f9f-9be4-a259ecad4022;intrusion-set--00f67a77-86a4-4adf-be26-1a54fc713340;intrusion-set--fbe9387f-34e6-4828-ac28-3080020c597b;intrusion-set--222fbd21-fc4f-4b7e-9f85-0e6e3a76c33f;intrusion-set--64b52e7d-b2c4-4a02-9372-08a463f5dc11;intrusion-set--56319646-eb6e-41fc-ae53-aadfa7adb924;intrusion-set--93f52415-0fe4-4d3d-896c-fc9b8e88ab90;intrusion-set--35d1b3be-49d4-42f1-a…	42	Operation Dream Job;Cutting Edge;Operation Honeybee;Operation Wocao;APT41 DUST;2015 Ukraine Electric Power Attack;C0032;SolarWinds Compromise;KV Botnet Activity	campaign--0257b35b-93ef-4a70-80dd-ad5258e6045b;campaign--4fdd2487-26c1-494e-8702-ec5abe9aa1d9;campaign--4553292d-12c6-4a93-934d-12160370d4e0;campaign--b03d5112-e23a-4ac8-add0-be7502d24eff;campaign--add4d9de-1256-4166-83b8-57087288dced;campaign--46421788-b6e1-4256-b351-f8beffd1afba;campaign--7ec2826c-0bf0-4b47-acae-fd683431a4ca;campaign--808d6b30-df4e-4341-8248-724da4bac650;campaign--0c259854-4044…	9	0	2
attack-pattern--d511a6f6-4a33-41d5-bc95-c343875d1377	T1027.010	Command Obfuscation	['defense-evasion']	['Linux', 'macOS', 'Windows']	LoudMiner;IceApple;PowerPunch;Empire;Sardonic;PoetRAT;BADHATCH;Sibot;Denis;Netwalker;DarkWatchman;RogueRobin;CARROTBAT;QUADAGENT;Ursnif;QakBot;ComRAT;PowerSploit;SQLRat;FruitFly;Zeus Panda;SHARPSTATS;POWERSTATS;BackConfig;Emotet;Machete;CookieMiner;Astaroth;KOCTOPUS	malware--f99f3dcc-683f-4936-8791-075ac5e58f10;malware--dd889a55-fb2c-4ec7-8e9f-c399939a49e1;malware--d52291b4-bb23-45a8-aef0-3dc7e986ba15;tool--3433a9e8-1c47-4320-b9bf-ed449061d1c3;malware--0c52f5bc-557d-4083-bd27-66d7cdb794bb;malware--cc5497f7-a9e8-436f-94da-b2b4a9b9ad3c;malware--3553b49d-d4ae-4fb6-ab17-0adbc520c888;malware--979adb5a-dc30-48f0-9e3d-9a26d866928c;malware--f25aab1a-0cef-4910-a85d-b…	29	Aquatic Panda;Cobalt Group;HEXANE;Sandworm Team;Leafminer;FIN6;Fox Kitten;APT32;FIN8;Chimera;Silence;Play;Wizard Spider;Magic Hound;Patchwork;MuddyWater;Turla;Sidewinder;TA505;LazyScripter;GOLD SOUTHFIELD;FIN7;TA551;APT19;Gamaredon Group	intrusion-set--64b52e7d-b2c4-4a02-9372-08a463f5dc11;intrusion-set--dc6fe6ee-04c2-49be-ba3d-f38d2463c02a;intrusion-set--f29b7c5e-2439-42ad-a86f-9f8984fafae3;intrusion-set--381fcf73-60f6-4ab2-9991-6af3cbc35192;intrusion-set--32bca8ff-d900-4877-aa65-d70baa041b74;intrusion-set--2a7914cf-dff3-428d-ab0f-1014d1c28aeb;intrusion-set--c21dd6f1-1364-4a70-a1f7-783080ec34ee;intrusion-set--247cb30b-955f-42eb-9…	25	Frankenstein;C0021;Operation CuckooBees;Operation Wocao;C0018	campaign--26d9ebae-de59-427f-ae9a-349456bae4b1;campaign--712e38c3-a656-426a-9b3b-a6bfb63294c6;campaign--93c23946-49af-41f4-ac03-40f9ffc7419b;campaign--b03d5112-e23a-4ac8-add0-be7502d24eff;campaign--519ee082-8ab6-439b-988f-a8a3f02c8d30	5	2	3
attack-pattern--d50955c2-272d-4ac8-95da-10c29dda1c48	T1556.005	Reversible Encryption	['credential-access', 'defense-evasion', 'persistence']	['Windows']			0			0			0	2	4
attack-pattern--d4dc46e3-5ba5-45b9-8204-010867cacfcb	T1027.006	HTML Smuggling	['defense-evasion']	['Windows', 'Linux', 'macOS']	QakBot;EnvyScout	malware--edc5e045-5401-42bb-ad92-52b5b2ee0de9;malware--2f8229dc-da94-41c6-89ba-b5b6c32f6b7d	2	APT29	intrusion-set--899ce53f-13a0-479b-a0e4-67d46e241542	1			0	1	1
attack-pattern--ebb42bbe-62d7-47d7-a55f-3b08b61d792d	T1484	Domain or Tenant Policy Modification	['defense-evasion', 'privilege-escalation']	['Windows', 'Identity Provider']			0			0			0	3	5
attack-pattern--eb2cb5cb-ae87-4de0-8c35-da2a17aafb99	T1055.015	ListPlanting	['defense-evasion', 'privilege-escalation']	['Windows']	InvisiMole	malware--47afe41c-4c08-485e-b062-c3bd209a1cce	1			0			0	1	2
attack-pattern--eb125d40-0b2d-41ac-a71a-3229241c2cd3	T1037.001	Logon Script (Windows)	['persistence', 'privilege-escalation']	['Windows']	Attor;JHUHUGIT;KGH_SPY;Zebrocy	malware--8f423bd7-6ca7-4303-9e85-008c7ad5fdaa;malware--8ae43c46-57ef-47d5-a77a-eebb35628db2;malware--8bdfe255-e658-4ddd-a11c-b854762e451d;malware--a4f57468-fbd5-49e4-8476-52088220b92d	4	APT28;Cobalt Group	intrusion-set--bef4c620-0787-42a8-a96d-b7eb6e85917c;intrusion-set--dc6fe6ee-04c2-49be-ba3d-f38d2463c02a	2			0	1	3
attack-pattern--eb062747-2193-45de-8fa2-e62549c37ddf	T1021.001	Remote Desktop Protocol	['lateral-movement']	['Windows']	Cobalt Strike;QuasarRAT;zwShell;Imminent Monitor;WarzoneRAT;jRAT;Koadic;SDBbot;Carbanak;ServHelper;Revenge RAT;ZxShell;Pysa;njRAT;DarkComet;Pupy	malware--a7881f21-e978-4fe4-af56-92c9416a2616;tool--da04ac30-27da-4959-a67d-450ce47d9470;malware--54e8672d-5338-4ad1-954a-a7c986bee530;tool--8f8cd191-902c-4e83-bf20-b57c8c4640e9;malware--fde19a18-e502-467f-be14-58c71b4e7f4b;malware--efece7e8-e40b-49c2-9f84-c55c5c93d05c;tool--c8655260-9f4b-44e3-85e1-6538a5f6e4f4;malware--92b03a94-7147-4952-9d5a-b4d24da7487c;malware--72f54d66-675d-4587-9bd3-4ed09f9…	16	Volt Typhoon;APT5;Kimsuky;INC Ransom;FIN8;Patchwork;OilRig;APT39;Wizard Spider;Magic Hound;Axiom;HEXANE;Agrius;Cobalt Group;Aquatic Panda;FIN7;Indrik Spider;Silence;FIN10;Blue Mockingbird;FIN13;menuPass;FIN6;APT41;Chimera;APT1;Fox Kitten;APT3;Lazarus Group;Leviathan;Dragonfly	intrusion-set--174279b4-399f-4ddb-966e-5efedd1dd5f2;intrusion-set--c1aab4c9-4c34-4f4f-8541-d529e46a07f9;intrusion-set--0ec2f388-bf0f-4b5c-97b1-fc736d26c25f;intrusion-set--cb41e991-65f4-4668-a65f-f4200545b5a1;intrusion-set--fd19bd82-1b14-49a1-a176-6cdc46b8a826;intrusion-set--17862c7d-9e60-48a0-b48e-da4dc4c3f6b0;intrusion-set--4ca1929c-7d64-4aab-b849-badbfc0c760d;intrusion-set--44e43fad-ffcb-4210-a…	31	Cutting Edge;SolarWinds Compromise;C0018;HomeLand Justice;C0032;C0015	campaign--4fdd2487-26c1-494e-8702-ec5abe9aa1d9;campaign--808d6b30-df4e-4341-8248-724da4bac650;campaign--519ee082-8ab6-439b-988f-a8a3f02c8d30;campaign--7e21077d-2589-43a7-a5f9-490061289526;campaign--7ec2826c-0bf0-4b47-acae-fd683431a4ca;campaign--78068e68-4124-4243-b6f4-76e4e5be8a06	6	8	5
attack-pattern--ea4c2f9c-9df1-477c-8c42-6da1118f2ac4	T1027.007	Dynamic API Resolution	['defense-evasion']	['Windows']	Latrodectus;Bazar;AvosLocker;CHIMNEYSWEEP;Raccoon Stealer;Pteranodon;Samurai;Brute Ratel C4	malware--76fde8df-3495-47c9-82eb-125c4f7fb621;malware--99fdf3b4-96ef-4ab9-b191-fc683441cad0;malware--0945a1a5-a79a-47c8-9079-10c16cdfcb5d;malware--542e3384-341a-455b-bb48-4917b25e3b00;malware--b5a8fb8b-4ff1-43e5-a1ad-75ae565f5175;malware--5f9f7648-04ba-4a9f-bb4c-2a13e74572bd;malware--ae91fb8f-5031-4f57-9839-e3be3ed503f0;tool--75d8b521-6b6a-42ff-8af3-d97e20ce12a5	8	Lazarus Group	intrusion-set--c93fccb1-e8e8-42cf-ae33-2ad1d183913a	1			0	0	3
attack-pattern--ea071aa0-8f17-416f-ab0d-2bab7e79003d	T1653	Power Settings	['persistence']	['Windows', 'Linux', 'macOS', 'Network']			0			0			0	1	2
attack-pattern--e74de37c-a829-446c-937d-56a44f0e9306	T1098.002	Additional Email Delegate Permissions	['persistence', 'privilege-escalation']	['Windows', 'Office Suite']			0	Magic Hound;APT28;APT29	intrusion-set--f9d6633a-55e6-4adc-9263-6ae080421a13;intrusion-set--bef4c620-0787-42a8-a96d-b7eb6e85917c;intrusion-set--899ce53f-13a0-479b-a0e4-67d46e241542	3	HomeLand Justice;SolarWinds Compromise	campaign--7e21077d-2589-43a7-a5f9-490061289526;campaign--808d6b30-df4e-4341-8248-724da4bac650	2	3	3
attack-pattern--e6f19759-dde3-47fc-99cc-d9f5fa4ade60	T1216.002	SyncAppvPublishingServer	['defense-evasion']	['Windows']			0			0			0	1	3
attack-pattern--e64c62cf-9cd7-4a14-94ec-cdaac43ab44b	T1574.002	DLL Side-Loading	['persistence', 'privilege-escalation', 'defense-evasion']	['Windows']	Dridex;Pandora;Chinoxy;Brute Ratel C4;Javali;Wingbird;BADNEWS;Waterbear;PlugX;Metamorfo;HyperBro;HTTPBrowser;Raspberry Robin;QakBot;T9000;gh0st RAT;Ninja;BBSRAT;Kerrdown;ZeroT;Sakula;Nebulae;PowGoop;FinFisher;metaMain;DarkGate;LoFiSe;Egregor;RainyDay;Clambling;RCSession;LookBack;Goopy;Ecipekac;Pcexter;SysUpdate;Denis	malware--f01e2711-4b48-4192-a2e8-5f56c945ca19;malware--a545456a-f9a7-47ad-9ea6-8b017def38d1;malware--0b639373-5f03-430e-b8f9-2fe8c8faad8e;tool--75d8b521-6b6a-42ff-8af3-d97e20ce12a5;malware--64122557-5940-4271-9123-25bfc0c693db;malware--a8d3d497-2da9-4797-8e0b-ed176be08654;malware--e9595678-d269-469e-ae6b-75e49259de63;malware--f3f1fbed-7e29-49cb-8579-4a378f858deb;malware--64fa0de0-6240-41f4-8638-f…	37	Patchwork;MuddyWater;Chimera;Threat Group-3390;Higaisa;GALLIUM;LuminousMoth;Earth Lusca;Tropic Trooper;APT32;Mustang Panda;APT41;SideCopy;FIN13;Daggerfly;BRONZE BUTLER;BlackTech;APT3;APT19;Cinnamon Tempest;Sidewinder;Naikon;menuPass;Lazarus Group	intrusion-set--17862c7d-9e60-48a0-b48e-da4dc4c3f6b0;intrusion-set--269e8108-68c6-4f99-b911-14b2e765dec2;intrusion-set--8c1f0187-0826-4320-bddc-5f326cfcfe2c;intrusion-set--fb366179-766c-4a4a-afa1-52bff1fd601c;intrusion-set--54dfec3e-6464-4f74-9d69-b7c817b7e5a3;intrusion-set--06a11b7e-2a36-47fe-8d3e-82c265df3258;intrusion-set--b7f627e2-0817-4cd5-8d50-e75f8aa85cc6;intrusion-set--cc613a49-9bfa-4e22-9…	24	APT41 DUST;Operation CuckooBees	campaign--add4d9de-1256-4166-83b8-57087288dced;campaign--93c23946-49af-41f4-ac03-40f9ffc7419b	2	2	4
attack-pattern--e6919abc-99f9-4c6c-95a5-14761e7b2add	T1105	Ingress Tool Transfer	['command-and-control']	['Linux', 'macOS', 'Windows', 'Network']	ShimRat;BUSHWALK;Pandora;EvilBunny;Elise;ShimRatReporter;TURNEDUP;Disco;Pupy;Okrum;StoneDrill;NanoCore;PS1;Nerex;Wiarp;BendyBear;Denis;Anchor;BackConfig;Hi-Zor;BabyShark;SILENTTRINITY;QuietSieve;njRAT;Exaramel for Linux;Nebulae;Seth-Locker;YAHOYAH;WellMail;DDKONG;SodaMaster;DarkTortilla;More_eggs;SEASHARPEE;Shark;Ursnif;down_new;HTTPBrowser;Vasport;Action RAT;ZxxZ;macOS.OSAMiner;ANDROMEDA;SoreFan…	malware--5763217a-05b6-4edd-9bca-057e47b5e403;malware--29a0bb87-1162-4c83-9834-2a98a876051b;malware--a545456a-f9a7-47ad-9ea6-8b017def38d1;malware--a8a778f5-0035-4870-bb25-53dc05029586;malware--7551188b-8f91-4d34-8350-0d0c57b2b913;tool--115f88dd-0618-4389-83cb-98d33ae81848;malware--db1355a7-e5c9-4e2c-8da7-eccf2ae9bf5c;malware--e1445afd-c359-45ed-8f27-626dc4d5e157;tool--cb69b20d-56d0-41ab-8440-4a4b…	359	Fox Kitten;PLATINUM;Ke3chang;Lazarus Group;APT37;Whitefly;HAFNIUM;Cobalt Group;BITTER;Tropic Trooper;Cinnamon Tempest;menuPass;Molerats;Kimsuky;TA2541;Turla;SideCopy;Gamaredon Group;Leviathan;Sidewinder;APT29;Rocke;Rancor;Threat Group-3390;MuddyWater;FIN13;APT38;Aquatic Panda;Magic Hound;APT39;Gorgon Group;APT28;LuminousMoth;Evilnum;Moonstone Sleet;TA505;FIN7;Winter Vivern;Volatile Cedar;Winnti G…	intrusion-set--c21dd6f1-1364-4a70-a1f7-783080ec34ee;intrusion-set--f9c06633-dcff-48a1-8588-759e7cec5694;intrusion-set--6713ab67-e25b-49cc-808d-2b36d4fbc35c;intrusion-set--c93fccb1-e8e8-42cf-ae33-2ad1d183913a;intrusion-set--4a2ce82e-1a74-468a-a6fb-bbead541383c;intrusion-set--b74f909f-8e52-4b69-b770-162bf59a1b4e;intrusion-set--2688b13e-8e71-405a-9c40-0dee94bddf87;intrusion-set--dc6fe6ee-04c2-49be-b…	81	CostaRicto;C0027;Operation Dream Job;C0015;KV Botnet Activity;2015 Ukraine Electric Power Attack;Water Curupira Pikabot Distribution;APT41 DUST;Frankenstein;C0026;SolarWinds Compromise;C0010;Operation Sharpshooter;Cutting Edge;FunnyDream;C0021;Night Dragon;Operation Wocao;C0018;C0017;Operation Honeybee;HomeLand Justice	campaign--f9cc545e-b0ef-4b92-8884-a3a4427609f6;campaign--df74f7ad-b10d-431c-9f1d-a2bc18dadefa;campaign--0257b35b-93ef-4a70-80dd-ad5258e6045b;campaign--78068e68-4124-4243-b6f4-76e4e5be8a06;campaign--0c259854-4044-4f6c-ac49-118d484b3e3b;campaign--46421788-b6e1-4256-b351-f8beffd1afba;campaign--57541e3b-657e-463a-a4ab-ca08d7ea9965;campaign--add4d9de-1256-4166-83b8-57087288dced;campaign--26d9ebae-de59…	22	1	5
attack-pattern--e358d692-23c0-4a31-9eb6-ecc13a8d7735	T1018	Remote System Discovery	['discovery']	['Linux', 'macOS', 'Windows', 'Network']	BADHATCH;Bazar;USBferry;MURKYTOP;TAINTEDSCRIBE;QakBot;BitPaymer;ROADTools;Black Basta;Net;BlackCat;yty;Kwampirs;FunnyDream;Epic;SILENTTRINITY;Sykipot;Cobalt Strike;BloodHound;Comnie;WannaCry;Remsec;Industroyer;njRAT;PoetRAT;CrackMapExec;TrickBot;Diavol;Kinsing;Carbon;NBTscan;Arp;SpicyOmelette;HermeticWizard;DRATzarus;OSInfo;Flagpro;SHOTPUT;RATANKBA;MgBot;Ping;Conti;Backdoor.Oldrea;DUSTTRAP;Olympi…	malware--3553b49d-d4ae-4fb6-ab17-0adbc520c888;malware--99fdf3b4-96ef-4ab9-b191-fc683441cad0;malware--75bba379-4ba1-467e-8c60-ec2b269ee984;malware--049ff071-0b3c-4712-95d2-d21c6aa54501;malware--7f4bbe05-1674-4087-8a16-8f1ad61b6152;malware--edc5e045-5401-42bb-ad92-52b5b2ee0de9;malware--fa766a65-5136-4ff3-8429-36d08eaa0100;tool--6dbdc657-d8e0-4f2f-909b-7251b3e72c6d;malware--8d242fb4-9033-4f13-8a88-4…	48	Ember Bear;Fox Kitten;menuPass;APT41;Earth Lusca;Deep Panda;Naikon;Agrius;FIN5;Volt Typhoon;Sandworm Team;Threat Group-3390;Play;Ke3chang;HEXANE;Akira;FIN6;Indrik Spider;Silence;APT32;Rocke;Leafminer;Turla;ToddyCat;BRONZE BUTLER;APT39;FIN8;APT3;GALLIUM;Dragonfly;Scattered Spider;Magic Hound;HAFNIUM;Wizard Spider;Chimera	intrusion-set--a7f57cc1-4540-4429-823f-f4e56b8473c9;intrusion-set--c21dd6f1-1364-4a70-a1f7-783080ec34ee;intrusion-set--222fbd21-fc4f-4b7e-9f85-0e6e3a76c33f;intrusion-set--18854f55-ac7c-4634-bd9a-352dd07613b7;intrusion-set--cc613a49-9bfa-4e22-98d1-15ffbb03f034;intrusion-set--a653431d-6a5e-4600-8ad3-609b5af57064;intrusion-set--2a158b0a-7ef8-43cb-9985-bf34d1e12050;intrusion-set--b8137919-38cb-4db0-9…	35	Operation Wocao;Operation CuckooBees;FunnyDream;SolarWinds Compromise;2015 Ukraine Electric Power Attack;C0015;2016 Ukraine Electric Power Attack	campaign--b03d5112-e23a-4ac8-add0-be7502d24eff;campaign--93c23946-49af-41f4-ac03-40f9ffc7419b;campaign--8d2bc130-89fe-466e-a4f9-6bce6129c2b8;campaign--808d6b30-df4e-4341-8248-724da4bac650;campaign--46421788-b6e1-4256-b351-f8beffd1afba;campaign--78068e68-4124-4243-b6f4-76e4e5be8a06;campaign--aa73efef-1418-4dbe-b43c-87a498e97234	7	0	4
attack-pattern--e3a12395-188d-4051-9a16-ea8e14d07b88	T1046	Network Service Discovery	['discovery']	['Windows', 'IaaS', 'Linux', 'macOS', 'Containers', 'Network']	Pupy;Backdoor.Oldrea;Ramsay;Industroyer;Empire;Royal;SpeakUp;BADHATCH;ZxShell;Koadic;China Chopper;Peirates;FRP;BlackEnergy;Hildegard;NBTscan;HermeticWizard;MgBot;Xbash;SILENTTRINITY;Brute Ratel C4;XTunnel;P.A.S. Webshell;Cobalt Strike;Remsec;PoshC2;Lucifer;Pysa;Caterpillar WebShell;Conficker;InvisiMole;MURKYTOP;HDoor	tool--cb69b20d-56d0-41ab-8440-4a4b251614d4;malware--083bb47b-02c8-4423-81a2-f9ef58572974;malware--ba09b86c-1c40-4ff1-bda0-0d8c4ca35997;malware--e401d4fe-f0c9-44f0-98e6-f93487678808;tool--3433a9e8-1c47-4320-b9bf-ed449061d1c3;malware--802a874d-7463-4f2a-99e3-6a1f5a919a21;malware--a5575606-9b85-4e3d-9cd2-40ef30e3672d;malware--3553b49d-d4ae-4fb6-ab17-0adbc520c888;malware--cfc75b0d-e579-40ae-ad07-a1ce…	33	Volt Typhoon;Threat Group-3390;APT39;menuPass;BlackTech;Agrius;FIN13;Lazarus Group;Leafminer;OilRig;DarkVishnya;Chimera;INC Ransom;APT32;Naikon;Tropic Trooper;Magic Hound;Rocke;FIN6;TeamTNT;APT41;Suckfly;Cobalt Group;Ember Bear;RedCurl;BackdoorDiplomacy;Fox Kitten	intrusion-set--174279b4-399f-4ddb-966e-5efedd1dd5f2;intrusion-set--fb366179-766c-4a4a-afa1-52bff1fd601c;intrusion-set--44e43fad-ffcb-4210-abcf-eaaed9735f80;intrusion-set--222fbd21-fc4f-4b7e-9f85-0e6e3a76c33f;intrusion-set--6fe8a2a1-a1b0-4af8-953d-4babd329f8f8;intrusion-set--b8137919-38cb-4db0-90f3-437be885faba;intrusion-set--fd66436e-4d33-450e-ac4c-f7810f1c85f4;intrusion-set--c93fccb1-e8e8-42cf-a…	27	CostaRicto;HomeLand Justice;C0018;C0027;Operation Wocao	campaign--f9cc545e-b0ef-4b92-8884-a3a4427609f6;campaign--7e21077d-2589-43a7-a5f9-490061289526;campaign--519ee082-8ab6-439b-988f-a8a3f02c8d30;campaign--df74f7ad-b10d-431c-9f1d-a2bc18dadefa;campaign--b03d5112-e23a-4ac8-add0-be7502d24eff	5	3	3
attack-pattern--e3b6daca-e963-4a69-aee6-ed4fd653ad58	T1518	Software Discovery	['discovery']	['Windows', 'IaaS', 'Linux', 'macOS']	Siloscape;CharmPower;Metamorfo;XCSSET;Cuckoo Stealer;DustySky;Cobalt Strike;SUGARDUMP;ComRAT;ShimRatReporter;Dridex;LunarWeb;Orz;TajMahal;Bazar;SpicyOmelette;InvisiMole;SocGholish;Bundlore;P.A.S. Webshell;Woody RAT;Dyre;Samurai;RTM;MarkiRAT;SVCReady;HotCroissant;down_new;Raccoon Stealer;KGH_SPY;QakBot	malware--4fbd565b-bf55-4ac7-80b4-b183a7b64b9c;malware--7acb15b6-fe2c-4319-b136-6ab36ff0b2d4;malware--81c57a96-fc8c-4f91-af8e-63e24c2927c2;malware--e14085cb-0e8d-4be6-92ba-e3b93ee5978f;malware--457a5e8d-d964-4130-bde3-c07bb41a093e;malware--687c23e4-4e25-4ee7-a870-c5e002511f54;malware--a7881f21-e978-4fe4-af56-92c9416a2616;malware--9c10cede-c0bb-4c5c-91c0-8baec30abaf6;malware--da5880b4-f7da-4869-85f…	31	Volt Typhoon;Inception;Windigo;Windshift;MuddyWater;BRONZE BUTLER;Mustang Panda;Sidewinder;SideCopy;Wizard Spider;Tropic Trooper;HEXANE	intrusion-set--174279b4-399f-4ddb-966e-5efedd1dd5f2;intrusion-set--ead23196-d7b6-4ce6-a124-4ab4b67d81bd;intrusion-set--4e868dad-682d-4897-b8df-2dc98f46c68a;intrusion-set--afec6dc3-a18e-4b62-b1a4-5510e1a498d1;intrusion-set--269e8108-68c6-4f99-b911-14b2e765dec2;intrusion-set--93f52415-0fe4-4d3d-896c-fc9b8e88ab90;intrusion-set--420ac20b-f2b9-42b8-aa1a-6d4b72895ca4;intrusion-set--3fc023b2-c5cc-481d-9…	12	Operation Dust Storm;Operation Wocao	campaign--4603cf2f-06d0-4970-9c5d-5071b08c817f;campaign--b03d5112-e23a-4ac8-add0-be7502d24eff	2	0	5
attack-pattern--e49ee9d2-0d98-44ef-85e5-5d3100065744	T1055.005	Thread Local Storage	['defense-evasion', 'privilege-escalation']	['Windows']	Ursnif	malware--1492d0f8-7e14-4af3-9239-bc3fe10d3407	1			0			0	1	3
attack-pattern--e624264c-033a-424d-9fd7-fc9c3bbdb03e	T1550.002	Pass the Hash	['defense-evasion', 'lateral-movement']	['Windows']	Cobalt Strike;Pass-The-Hash Toolkit;Mimikatz;HOPLIGHT;PoshC2;BADHATCH;CrackMapExec;Empire	malware--a7881f21-e978-4fe4-af56-92c9416a2616;tool--a52edc76-328d-4596-85e7-d56ef5a9eb69;tool--afc079f3-c0ea-4096-b75d-3f05338b7f60;malware--454fe82d-6fd2-4ac6-91ab-28a33fe01369;tool--4b57c098-f043-4da2-83ef-7588a6d426bc;malware--3553b49d-d4ae-4fb6-ab17-0adbc520c888;tool--c4810609-7da6-48ec-8057-1b70a7814db0;tool--3433a9e8-1c47-4320-b9bf-ed449061d1c3	8	APT32;Chimera;APT28;Aquatic Panda;Wizard Spider;APT1;Kimsuky;APT41;Ember Bear;FIN13;GALLIUM	intrusion-set--247cb30b-955f-42eb-97a5-a89fef69341e;intrusion-set--8c1f0187-0826-4320-bddc-5f326cfcfe2c;intrusion-set--bef4c620-0787-42a8-a96d-b7eb6e85917c;intrusion-set--64b52e7d-b2c4-4a02-9372-08a463f5dc11;intrusion-set--dd2d9ca6-505b-4860-a604-233685b802c7;intrusion-set--6a2e693f-24e5-451a-9f88-b36a108e5662;intrusion-set--0ec2f388-bf0f-4b5c-97b1-fc736d26c25f;intrusion-set--18854f55-ac7c-4634-b…	11	Night Dragon	campaign--ae407e32-87e0-4d92-8705-3ae25d504d8a	1	4	3
attack-pattern--e6415f09-df0e-48de-9aba-928c902b7549	T1052	Exfiltration Over Physical Medium	['exfiltration']	['Linux', 'macOS', 'Windows']			0			0			0	3	4
attack-pattern--e4dc8c01-417f-458d-9ee0-bb0617c1b391	T1622	Debugger Evasion	['defense-evasion', 'discovery']	['Windows', 'Linux', 'macOS']	AsyncRAT;DarkGate;Pikabot;Black Basta;DRATzarus;ROKRAT;Raspberry Robin;Saint Bot;Latrodectus;Bumblebee;ThiefQuest;Mafalda;DarkTortilla	tool--6a5947f3-1a36-4653-8734-526df3e1d28d;malware--6f6f67c9-556d-4459-95c2-78d272190e52;malware--02739f57-7585-4319-acd3-794ae8ff3a70;malware--8d242fb4-9033-4f13-8a88-4b9b4bcd9a53;malware--56aa3c82-ed40-4b5a-84bf-7231356d9e96;malware--60a9c2f0-b7a5-4e8e-959c-e1a3ff314a5f;malware--4e385fa6-ebe0-43fc-9ccf-5b51b5dc4d79;malware--7724581b-06ff-4d2b-b77c-80dc8d53070b;malware--76fde8df-3495-47c9-82eb-1…	13			0	Operation Dream Job	campaign--0257b35b-93ef-4a70-80dd-ad5258e6045b	1	0	4
